# Supplementary material for: Different chromatin and DNA sequence characteristics define glucocorticoid receptor binding sites that are blocked or not blocked by coregulator Hic-5
Source: PLoS One. 2018 May 8;13(5):e0196965. doi: 10.1371/journal.pone.0196965 (PMC5940187; doi:10.1371/journal.pone.0196965)
Supplement: S1 Dataset — The dataset contains the ChIP sequencing data for GR with consensus called peaks using the MACS2+IDR method for each condition from Fig 1A, with peaks from each condition described in separate sheets of the Excel file. Within each sheet: column A, chromosome number; column B, chromosome start position; column C, chromosome end position; column D, average enrichment under the peak in counts per million (CPM); column E, −log10 of the p-values for each peak; column F, −log10 of the FDR adjusted p-values (q-values). (XLSX) [file pone.0196965.s005.xlsx]

## Sheet: GBR_siNSsiNS_MACS+IDR
chromosome	chromosome start position	chromosome end position	average enrichment (counts per million)	-log10(p-value)	-log10(q-value)
chr19	46300646	46301458	47.2528	269.398	259.899
chr5	134465996	134467047	42.8141	233.245	225.742
chr14	35403600	35404794	41.7836	228.72	221.318
chr2	240251006	240251983	31.5223	224.861	217.555
chr6	35727365	35728538	23.7251	217.843	210.792
chr3	127303955	127304893	38.7548	212.407	205.476
chr6	33745919	33746783	38.0894	211.718	204.804
chr1	157419650	157420604	39.051	207.25	200.474
chr19	18020111	18020891	39.051	207.25	200.474
chr16	56607995	56608685	30.1983	204.851	198.183
chr11	114179064	114179807	29.2222	197.89	191.431
chr2	20539238	20540566	34.6277	196.375	189.935
chr10	72248216	72249404	27.1215	195.205	188.794
chr6	35731482	35732499	21.5205	187.995	181.693
chr6	42045447	42046261	26.3499	178.68	172.494
chr5	6519209	6520152	34.935	178.531	172.346
chr8	90001308	90002244	20.7156	178.365	172.185
chr11	114162650	114163642	24.8541	176.863	170.711
chr20	50415333	50416116	27.0329	175.673	169.536
chr16	56606893	56607690	26.8077	174.996	168.877
chr12	6375959	6376610	20.3937	174.273	168.16
chr20	58017396	58018251	21.7356	170.388	164.327
chr12	124928095	124928770	25.1877	165.257	159.256
chr19	39409405	39410337	26.5228	159.13	153.191
chr3	188947702	188948526	23.3374	158.656	152.721
chr20	47317168	47317795	18.8959	157.24	151.316
chr11	114159845	114160578	23.4374	156.811	150.895
chr7	47757628	47758467	15.6977	156.4	150.49
chr16	89580814	89581693	26.7386	156.16	150.251
chr17	8154172	8154775	24.554	155.645	149.742
chr20	59826182	59826907	25.6448	153.116	147.247
chr7	101100052	101100743	24.3126	152.711	146.848
chr7	98569811	98570509	26.8571	149.348	143.522
chr14	54669612	54670510	20.5406	148.859	143.04
chr8	117811117	117811816	23.2974	148.651	142.833
chr17	82297205	82298038	17.4999	148.229	142.42
chr14	61465989	61467119	19.6186	147.499	141.696
chr5	2757624	2758413	20.4123	147.486	141.683
chr6	35601631	35602370	19.9851	145.036	139.267
chr2	96163520	96164206	26.1548	143.198	137.45
chr15	67884395	67885149	20.3137	142.822	137.078
chr2	102063969	102064628	20.6324	140.278	134.561
chr2	27798784	27799572	20.0491	140.083	134.37
chr7	50502094	50502776	25.4083	138.741	133.041
chr1	26036370	26037064	25.9295	138.094	132.404
chr7	51606520	51607318	16.0846	135.878	130.209
chr10	29946729	29948025	16.4885	135.44	129.775
chr1	41496075	41496794	18.4155	135.027	129.368
chr1	11569472	11570089	28.3495	134.764	129.107
chr2	227818020	227819094	22.5076	134.327	128.675
chr22	30290779	30291522	19.9425	133.407	127.763
chr16	86951796	86952498	20.0267	132.122	126.493
chr8	95800337	95800901	24.2961	130.629	125.02
chr20	37990501	37991116	21.576	129.684	124.084
chr20	51331378	51331987	16.4767	128.201	122.617
chr1	157283944	157284941	23.9596	126.824	121.256
chr5	149857393	149858014	14.4029	126.583	121.019
chr20	47334014	47334595	15.2153	125.955	120.397
chr20	50422372	50423020	16.4176	123.249	117.723
chr4	186546555	186547712	26.4679	122.293	116.777
chr9	130961711	130962302	26.3503	122.293	116.777
chr11	102306162	102306744	22.1466	122.212	116.698
chr1	64042569	64043198	17.1479	121.939	116.427
chr6	35722280	35722956	22.0521	121.704	116.194
chr20	50724713	50725291	15.7649	121.165	115.661
chr17	76527584	76528294	24.2583	120.046	114.554
chr2	222452349	222452930	22.4485	119.955	114.464
chr16	56625239	56625821	18.4937	119.9	114.411
chr6	35725519	35726513	18.5627	119.9	114.411
chr10	72254913	72255557	16.9668	119.359	113.877
chr2	160228544	160229142	19.1032	119.283	113.802
chr20	59812110	59812782	24.8436	118.521	113.052
chr8	142681604	142682616	20.3609	117.129	111.676
chr1	30788486	30789093	22.4142	116.586	111.14
chr5	172868595	172869622	19.0957	115.968	110.527
chr8	140479550	140480219	15.1812	114.961	109.529
chr17	48483393	48484375	18.637	114.513	109.087
chr20	51335250	51335915	15.2962	114.425	109.001
chr5	174737327	174737960	20.9034	113.876	108.458
chr12	52126377	52127044	24.9392	113.107	107.697
chr1	155017122	155017757	19.1658	112.657	107.255
chr7	40221789	40222357	17.647	111.893	106.497
chr8	47659051	47659819	19.4834	111.603	106.209
chr4	8101104	8101706	22.0262	109.946	104.573
chr2	113240816	113241483	19.1057	108.71	103.349
chr20	23622840	23623405	17.864	108.578	103.218
chr16	85594780	85595340	24.3512	108.57	103.211
chr10	12246614	12247775	21.3518	107.962	102.611
chr20	31712458	31713158	18.1902	107.898	102.549
chr8	141018457	141019268	12.9102	107.742	102.394
chr3	72336905	72337491	21.1587	106.538	101.204
chr20	11196219	11196794	19.3227	106.05	100.721
chr15	85331084	85331704	21.5257	105.63	100.304
chr2	71699972	71701306	20.9655	105.119	99.8004
chr9	90919689	90920354	23.4104	104.073	98.767
chr1	156616342	156616954	18.592	103.924	98.6199
chr9	70419009	70421057	18.4371	103.466	98.167
chr2	37590027	37590588	13.54	103.321	98.025
chr9	89878640	89879279	23.1752	102.583	97.2939
chr17	79948697	79949261	18.1862	101.234	95.9585
chr17	39667070	39668024	22.94	101.097	95.8222
chr19	8355602	8356193	22.94	101.097	95.8222
chr16	83918435	83920289	22.7048	99.6165	94.3591
chr5	172772111	172772869	18.3948	99.254	94.0037
chr12	5616686	5617913	19.8973	98.9656	93.7181
chr2	102048144	102048884	18.2514	98.8411	93.5943
chr11	113363371	113363933	22.5872	98.1401	92.8976
chr14	75535766	75536353	12.849	97.3204	92.0914
chr6	124742832	124743454	15.0839	97.237	92.0094
chr8	131218419	131219017	11.4319	96.7704	91.5453
chr1	198776530	198777119	14.6729	96.7358	91.5107
chr14	68548905	68549460	15.3147	95.9142	90.7011
chr16	85401806	85402492	22.1168	95.2015	89.9943
chr1	169485629	169486423	19.6494	95.0071	89.804
chr10	72334717	72335495	14.9574	93.8704	88.6779
chr17	59825435	59826030	11.2307	93.4932	88.305
chr11	111436762	111437397	19.0474	93.1997	88.0139
chr17	80724676	80725271	10.949	90.245	85.0894
chr3	183370667	183371439	16.8273	90.2224	85.0672
chr20	51631238	51632062	14.5723	90.1775	85.0233
chr18	10041036	10041547	13.4028	90.1378	84.9844
chr2	98913198	98913722	13.9317	89.6141	84.4646
chr20	62623879	62625064	16.002	89.6006	84.4511
chr15	67943855	67944414	13.8882	89.4524	84.3039
chr10	11898104	11898905	16.6441	89.3318	84.1865
chr10	72242541	72242998	15.0443	88.9086	83.7688
chr5	149135366	149135847	15.8511	88.3241	83.189
chr10	44964091	44964633	16.5629	88.0306	82.8986
chr13	113801353	113802174	20.8232	87.9398	82.8085
chr2	121197196	121197979	16.4249	87.6243	82.4985
chr7	123271093	123271680	18.2611	87.0614	81.9417
chr15	68018926	68019813	16.2639	86.3318	81.2213
chr2	216535269	216535879	15.6247	85.7841	80.6796
chr13	44921703	44922297	20.2352	85.0703	79.972
chr7	158863512	158864297	20.2352	85.0703	79.972
chr10	74056199	74057024	16.2404	84.8718	79.7788
chr1	208207288	208208013	14.5614	83.9605	78.8747
chr7	101112137	101112711	15.942	83.7602	78.677
chr2	20438530	20439167	11.6418	83.7124	78.6309
chr22	30206752	30207526	13.3449	83.4896	78.4118
chr10	104809283	104810132	14.3388	83.4478	78.3708
chr1	93701691	93702284	17.126	83.2234	78.1483
chr2	240319451	240320782	17.2176	83.2234	78.1483
chr11	110185051	110185610	19.9068	83.1668	78.0923
chr11	29773566	29774234	16.601	82.6212	77.5513
chr2	85708565	85709086	19.6643	81.9936	76.9316
chr8	47353377	47353986	13.963	81.9493	76.8874
chr8	141111275	141111967	17.294	81.7496	76.6896
chr7	2309910	2310528	10.2649	81.7301	76.6701
chr5	31988195	31988671	15.1362	81.577	76.519
chr7	51138554	51139128	14.2165	81.5119	76.454
chr14	49999000	49999561	11.4969	81.4951	76.4387
chr3	39180537	39181130	19.2447	81.0342	75.9825
chr19	18697838	18699186	19.5296	80.8051	75.755
chr22	39657164	39657672	19.6472	80.8051	75.755
chr12	52494373	52494901	14.9456	80.7567	75.709
chr9	130451625	130452451	18.0644	79.9674	74.9272
chr20	47710952	47711802	15.9899	79.8594	74.823
chr8	133402490	133403620	14.1068	79.6286	74.5936
chr12	13135604	13136259	13.4171	79.3167	74.2854
chr20	51739550	51740149	17.0653	79.1456	74.1164
chr1	23984360	23985141	15.2981	78.6719	73.6479
chr10	24007220	24007711	15.021	78.6376	73.615
chr4	77564071	77564651	19.1768	77.9885	72.9712
chr2	10407733	10408297	14.2922	77.9413	72.9269
chr12	119716540	119717021	13.8025	77.8719	72.8581
chr16	11224147	11224643	16.909	77.6636	72.6523
chr22	27456845	27457515	11.7012	76.6498	71.65
chr5	32785322	32786147	11.7012	76.6498	71.65
chr5	159820084	159820552	14.9762	76.156	71.1626
chr2	101120447	101120973	14.7081	76.1421	71.1503
chr9	88076556	88077185	16.5503	75.9148	70.9254
chr8	133492921	133493453	16.98	75.6075	70.6197
chr2	71716839	71717469	12.7161	75.6034	70.6156
chr2	43050138	43050890	14.9718	75.5977	70.61
chr10	85541961	85542560	15.1547	75.3401	70.3553
chr16	24700805	24701357	12.4998	75.3139	70.3291
chr17	80512023	80512615	12.4998	75.3139	70.3291
chr22	24245514	24245966	16.4261	75.0238	70.0438
chr17	80529011	80529660	14.8152	74.9053	69.9268
chr22	45518557	45519161	14.7347	74.9053	69.9268
chr1	150568015	150568522	15.5474	74.8577	69.8811
chr1	209530888	209531371	14.1911	74.5751	69.6009
chr11	114171246	114171823	14.1156	74.5751	69.6009
chr7	12715675	12716199	12.1949	74.1886	69.2177
chr8	48591531	48592068	15.3718	73.5812	68.62
chr9	35907681	35908348	15.4886	73.3499	68.3909
chr5	148966235	148966759	15.0207	73.1531	68.1959
chr1	43241340	43242356	13.1816	73.0817	68.1252
chr20	61185763	61186403	15.2961	72.8257	67.8719
chr12	15628972	15629587	10.0127	72.5029	67.5513
chr19	45959143	45959754	18.236	72.4222	67.4714
chr5	172533535	172534352	16.1363	72.4051	67.4585
chr10	80048807	80049368	15.1962	72.3099	67.3643
chr10	21184175	21184698	11.2719	72.2011	67.2562
chr9	85536016	85536783	15.8809	71.995	67.0517
chr4	41142981	41143735	13.0437	71.8957	66.9536
chr17	80750904	80751495	16.8046	71.8696	66.929
chr11	69122664	69123422	14.0825	71.2088	66.2736
chr19	3336575	3337241	14.3323	71.1828	66.2479
chr19	2518089	2518769	18.0009	71.045	66.1138
chr22	37724419	37725150	17.8833	71.045	66.1138
chr7	157873227	157873949	17.8833	71.045	66.1138
chr22	42990744	42991402	17.6958	70.6228	65.699
chr12	76266663	76267171	16.0209	69.9386	65.0218
chr1	8197718	8198350	17.1169	69.873	64.9565
chr18	29154160	29155141	17.6481	69.6736	64.7598
chr20	50721825	50722264	11.8358	69.604	64.6933
chr16	88304129	88304930	13.399	69.1371	64.2316
chr2	45238174	45238712	13.9298	68.7264	63.8241
chr3	194002977	194003832	13.9298	68.7264	63.8241
chr18	9824750	9825256	12.6978	68.59	63.6898
chr1	234997130	234997696	14.5816	68.5272	63.6275
chr5	172900994	172901611	14.5816	68.5272	63.6275
chr17	40510195	40510721	11.715	68.4756	63.5781
chr1	224652677	224653226	17.5305	68.3083	63.4131
chr10	129550019	129550584	17.2953	68.3083	63.4131
chr2	98911297	98912138	12.243	67.7809	62.8948
chr2	71793296	71793823	14.9289	67.6735	62.7878
chr1	119101617	119102029	10.5683	67.3541	62.4724
chr11	12070300	12070885	12.4918	67.1998	62.3215
chr5	159912325	159912823	12.4918	67.1998	62.3215
chr2	21038704	21039155	10.6816	66.7367	61.8644
chr14	94599086	94599929	15.0739	65.9538	61.0902
chr8	48628159	48629141	13.9241	65.6995	60.8384
chr22	49949028	49949740	16.9425	65.5959	60.736
chr14	68695290	68696149	11.9784	65.485	60.6279
chr2	128376443	128377301	11.3529	65.1184	60.2649
chr20	10861333	10861974	14.1707	65.1099	60.2568
chr7	74022601	74023891	13.4469	65.0809	60.228
chr1	9436171	9436740	12.2158	64.8813	60.0304
chr10	79329538	79329984	14.4395	64.8297	59.9802
chr17	81096803	81098036	10.5207	64.5821	59.7349
chr4	128552857	128553427	14.7334	64.3027	59.459
chr9	135662721	135663292	16.5897	64.2491	59.4061
chr9	136969006	136969604	16.5897	64.2491	59.4061
chr22	49970892	49971940	10.4134	63.5116	58.6776
chr6	35590523	35591110	12.3858	63.3149	58.4832
chr2	127080859	127081384	16.4721	62.9085	58.0806
chr1	181096442	181096858	13.9627	62.7949	57.97
chr20	37994522	37995154	16.2713	62.7215	57.8971
chr19	43450496	43450974	13.0445	62.6774	57.8532
chr16	86669766	86670299	14.9899	62.3726	57.5522
chr11	68651570	68652286	14.591	62.1514	57.3335
chr22	48536894	48537488	16.1193	61.5744	56.7612
chr20	51121013	51122113	12.964	61.4839	56.6734
chr1	109927912	109928346	15.0199	61.389	56.5812
chr2	237156462	237157011	11.9193	61.1321	56.3265
chr20	50224760	50225394	11.9193	61.1321	56.3265
chr14	55542979	55543506	11.0981	61.0826	56.278
chr2	28661493	28661966	11.383	60.953	56.1491
chr4	54064610	54065160	11.9833	60.8711	56.069
chr15	75646778	75647291	15.4612	60.6112	55.8114
chr5	175809668	175810405	14.1596	60.5341	55.7347
chr6	35715382	35715859	15.0623	60.4583	55.6596
chr22	39176078	39176532	12.5184	60.4085	55.6099
chr20	41248567	41249093	14.0016	60.3729	55.5745
chr1	145892009	145892457	12.2292	60.2418	55.4488
chr12	31731666	31732234	13.2895	60.2171	55.4245
chr18	7921183	7921761	9.46861	60.203	55.4104
chr3	30496444	30496952	13.0806	59.6376	54.8504
chr10	76086576	76087477	10.6285	59.6197	54.8329
chr5	172900002	172900562	13.9975	59.6104	54.8245
chr2	9699170	9699835	12.4402	59.2355	54.4521
chr13	110480646	110481060	15.7665	58.9258	54.1472
chrX	53071575	53072008	15.7665	58.9258	54.1472
chr4	52823248	52823899	10.5077	58.5349	53.7622
chr2	215528457	215528998	11.388	58.0496	53.2816
chr1	211198143	211198743	12.4811	57.9373	53.1705
chr12	116426226	116426658	12.4006	57.9373	53.1705
chr5	55994971	55995483	12.4811	57.9373	53.1705
chr6	44655291	44655795	12.4006	57.9373	53.1705
chr20	50423098	50423637	11.6681	57.8129	53.0487
chr7	72405300	72405760	13.3726	57.7425	52.9789
chr14	22807506	22807947	15.4137	57.6116	52.8499
chr6	42153365	42154016	15.4137	57.6116	52.8499
chr9	5389150	5389641	15.4137	57.6116	52.8499
chr7	19560441	19560953	10.2515	57.593	52.834
chr2	168278350	168278974	13.0011	57.4779	52.7197
chr3	193530646	193531180	12.2396	56.7666	52.0158
chr5	134509373	134509859	12.3201	56.7666	52.0158
chr1	210394306	210394758	11.3553	56.5977	51.8499
chr20	60078523	60079125	15.1785	56.3042	51.5596
chr22	50310137	50310697	15.2961	56.3042	51.5596
chr3	14288932	14289465	15.1785	56.3042	51.5596
chr13	49858385	49858950	15.1358	55.9484	51.2092
chr15	39283578	39284053	13.819	55.9179	51.1797
chr9	40924334	40925254	7.37726	55.8226	51.0849
chr17	32496381	32497207	11.112	55.8153	51.0776
chr5	154220497	154220958	12.1591	55.6018	50.8663
chr3	40939377	40940122	12.7542	55.3691	50.6379
chr1	85607055	85607673	11.7642	55.3689	50.6378
chr22	29306373	29307089	10.2059	55.3116	50.5812
chr5	148268345	148268849	12.7019	55.2277	50.4984
chr20	51023706	51024213	13.8121	55.1543	50.4254
chr8	102806178	102807652	11.1049	55.1281	50.3997
chr20	22775714	22776164	12.099	54.7315	50.0085
chr19	48485812	48486528	13.3354	54.7104	49.9878
chr2	44959860	44960398	13.2388	54.7104	49.9878
chr11	86559497	86560004	10.974	54.7065	49.9846
chr5	142356589	142357519	14.8227	54.475	49.7555
chr12	55847890	55848311	11.9177	54.443	49.7238
chr12	15274665	15275115	11.2307	54.4196	49.7022
chr13	30743296	30743981	14.4316	54.3573	49.6412
chr1	26999361	26999876	10.0852	54.2477	49.5329
chr1	225736277	225736832	14.247	54.1868	49.473
chr15	62898988	62899497	9.39387	54.0923	49.38
chr2	85772147	85772706	9.34021	54.0923	49.38
chr2	30274530	30275128	9.1057	53.9036	49.1925
chr20	50440630	50441241	10.4936	53.7685	49.0582
chr11	18265738	18266263	14.7081	53.7103	49.0004
chr19	50510133	50510704	14.8257	53.7103	49.0004
chr9	108142634	108143180	14.8257	53.7103	49.0004
chr12	124609045	124609480	14.554	53.3665	48.664
chr21	21612385	21612856	11.7567	53.2903	48.5889
chr8	125679955	125680556	9.2329	53.0706	48.3735
chr17	72715821	72716634	7.28071	53.0528	48.3563
chr1	167617398	167618002	11.8997	52.5564	47.8633
chr14	74619565	74620206	11.8997	52.5564	47.8633
chr22	20141617	20142189	13.6551	52.5451	47.8524
chr1	9376916	9377353	14.5905	52.424	47.733
chr9	129432672	129433164	14.4729	52.424	47.733
chr9	108040710	108041173	12.949	52.2812	47.5942
chr5	178447895	178448719	14.5163	52.2604	47.5742
chr11	114154370	114154984	10.9391	52.1863	47.5009
chr22	27237077	27237587	7.17723	52.1617	47.4771
chr2	70514588	70515078	12.7252	51.9573	47.2764
chr18	3367608	3368506	7.81002	51.937	47.2567
chr18	39946565	39947113	12.4571	51.733	47.0541
chr2	207133862	207134291	12.7076	51.6694	46.9909
chr3	12144031	12144485	13.8055	51.6648	46.9865
chr9	40912861	40914076	7.43214	51.5492	46.8715
chr3	14359888	14360923	13.4451	51.3085	46.6336
chr7	116434796	116435335	11.2671	51.1876	46.514
chr1	52669496	52670145	14.3553	51.145	46.4719
chrX	107673975	107674444	14.3553	51.145	46.4719
chr12	53798532	53799095	10.9465	51.1217	46.4514
chr22_KI270878v1_alt	170822	171269	12.9183	51.0087	46.3418
chr8	25073492	25074036	11.4348	51.0033	46.3366
chr6	160278787	160279277	13.567	50.8584	46.1929
chr11	1826740	1827685	14.2049	50.8134	46.1482
chr2	45821628	45822353	8.08101	50.5596	45.8963
chr7	41107367	41108587	8.03711	50.5596	45.8963
chr3	170356668	170357856	13.2352	50.0791	45.4211
chr8	127918381	127918922	8.91095	50.0368	45.3802
chr11	116373530	116373974	13.8849	49.8735	45.2199
chr1	209873331	209873871	11.2738	49.8693	45.2198
chr1	94743838	94744420	11.1192	49.6545	45.0072
chr2	10389608	10390088	12.4383	49.5657	44.919
chr4	102717468	102717928	12.6997	49.5079	44.8623
chr14	68547520	68548070	9.0482	49.4066	44.7612
chr14	71575038	71575451	8.3579	49.2535	44.6091
chr7	95550137	95550591	11.9886	49.1076	44.4662
chr12	53770214	53770636	8.80364	49.0362	44.3956
chr2	145012167	145012646	9.48154	49.0104	44.3704
chr6	155026386	155026817	9.48154	49.0104	44.3704
chr20	44187319	44187762	11.2062	49.0084	44.369
chr22	45809385	45809824	10.1751	48.898	44.2603
chr3	193868823	193869231	10.2273	48.8808	44.2438
chr1	31588599	31589347	11.0323	48.7417	44.1056
chr2	19801319	19801788	11.0323	48.7417	44.1056
chr8	55537234	55537760	11.0323	48.7417	44.1056
chr1	172746198	172746796	12.3695	48.6881	44.053
chr1	201448998	201449432	12.273	48.6881	44.053
chr11	3199054	3199795	13.7673	48.6094	43.9762
chr12	111248050	111248568	13.7673	48.6094	43.9762
chr22	19724953	19725874	13.6497	48.6094	43.9762
chr9	116837503	116837982	13.6497	48.6094	43.9762
chr19	2627359	2627974	12.1514	48.3803	43.7507
chr6	37697864	37698374	12.7753	48.2625	43.6341
chr20	44467212	44467897	10.0082	48.1753	43.5477
chr3	125140237	125140819	10.0772	48.1753	43.5477
chr1	224013783	224014643	11.5084	48.0675	43.4415
chr10	72243694	72244156	8.74998	48.041	43.4155
chr14	61545715	61546139	8.69632	48.041	43.4155
chr20	25237459	25238189	10.2831	47.7921	43.1715
chr1	228860773	228861498	10.9518	47.6206	43.0017
chr1	32501898	32502344	12.1764	47.5043	42.8867
chr22	23567151	23567710	12.0558	47.2019	42.5897
chr7	55019278	55019785	11.8545	46.9332	42.3259
chr15	67954762	67955187	9.50247	46.887	42.2802
chr6	158707060	158707560	9.50247	46.887	42.2802
chr20	31608180	31608931	9.66304	46.8203	42.2144
chr8	121163968	121164527	7.64199	46.809	42.2034
chr17	17036428	17036942	9.76558	46.7676	42.1623
chr4	53676239	53677007	12.7298	46.7264	42.1219
chr8	48589948	48590616	10.7909	46.5061	41.9042
chr5	35761563	35762039	10.3455	46.488	41.8873
chr7	118057402	118057865	12.6053	46.4342	41.8337
chr10	106559352	106559821	12.0253	46.4326	41.8329
chr1	52670432	52671013	11.9832	46.3277	41.7289
chr7	45889242	45889908	11.9832	46.3277	41.7289
chr15	91041898	91042381	13.2969	46.1045	41.5082
chr2	217687733	217688173	13.2969	46.1045	41.5082
chr2	235086582	235087053	13.1793	46.1045	41.5082
chr4	6750841	6751292	13.1793	46.1045	41.5082
chr7	156903528	156903941	13.2969	46.1045	41.5082
chrX	48591261	48591772	13.2969	46.1045	41.5082
chr10	90921113	90921747	8.48169	46.0674	41.4737
chr4	114383072	114383519	10.8422	45.9988	41.4078
chr10	9012336	9012794	9.11935	45.9363	41.3459
chr20	47704849	47705847	10.0644	45.6326	41.0464
chr20	35305694	35306262	10.4069	45.6246	41.0388
chr6	25006410	25006868	12.7017	45.4874	40.9028
chr14	59695231	59695669	9.99653	45.4235	40.8393
chr18	9808403	9809050	10.5494	45.3983	40.8147
chr15	73982437	73983116	12.8325	45.3285	40.7465
chr17	65463177	65463636	12.1854	45.2341	40.6526
chr10	107275684	107276205	12.0738	45.1658	40.5849
chr13	113897004	113897596	8.93826	44.9234	40.347
chr2	121502175	121502610	9.10196	44.9153	40.3398
chr13	113410357	113411428	11.6733	44.8668	40.2916
chr19	14835076	14835558	13.0617	44.8639	40.2892
chr22	39668039	39668638	12.9441	44.8639	40.2892
chr2	240374111	240374955	11.9064	44.759	40.1875
chr2	237223156	237223850	10.4045	44.7515	40.1802
chr10	112227541	112228023	11.2669	44.7413	40.1701
chr12	46773992	46774457	9.39843	44.7338	40.1629
chr2	62412100	62412507	12.6765	44.7199	40.1492
chr20	63698979	63699577	10.9816	44.6485	40.0785
chr2	100281438	100282060	9.84575	44.5626	39.9935
chr8	102790867	102791417	11.425	44.4792	39.9116
chr8	126379273	126379920	6.55633	44.3419	39.7756
chr19	47305331	47305943	12.3705	44.2748	39.7099
chr18	3153212	3153723	9.44071	44.2726	39.7082
chr8	76616768	76617294	10.6772	44.2377	39.6733
chr1	41488138	41488703	8.26706	44.1163	39.5526
chr16	13307885	13308380	8.32072	44.1163	39.5526
chr2	25936959	25937516	7.37858	44.0498	39.4869
chr12	52925815	52926341	11.4037	43.9965	39.4346
chr6	12354458	12354918	11.5969	43.9965	39.4346
chr5	38666944	38667359	11.2275	43.973	39.4127
chr3	188266896	188267385	9.45628	43.943	39.3828
chr5	67268134	67268668	9.45628	43.943	39.3828
chr10	90960377	90960966	8.81753	43.9166	39.3575
chr7	74477843	74478516	11.5334	43.8386	39.2808
chr5	95646608	95647105	11.3864	43.7103	39.1532
chr8	142677202	142677859	9.26613	43.7	39.1435
chr1	156463932	156464697	12.8265	43.6314	39.0754
chr12	94954046	94954632	12.7089	43.6314	39.0754
chr12	97939147	97939600	12.7089	43.6314	39.0754
chr18	48453056	48453860	12.7089	43.6314	39.0754
chr22	37723522	37723930	12.8265	43.6314	39.0754
chr13	109243312	109244136	11.9057	43.6267	39.0737
chr7	50657311	50657716	10.806	43.523	38.9716
chr22	46105378	46106100	12.6921	43.3359	38.7875
chr20	50395254	50395681	11.9406	43.2722	38.7243
chr2	121185570	121186199	10.4678	43.2453	38.6977
chr1	181022819	181023309	11.8817	43.1329	38.5879
chr5	149133976	149134783	8.6968	42.9159	38.3722
chr2	67561510	67561990	6.92467	42.8769	38.3352
chr16	72990097	72990639	11.8704	42.8571	38.3157
chr8	118449904	118450593	8.96227	42.6845	38.1462
chr5	167950076	167950632	9.24894	42.6774	38.1391
chr9	40927107	40929956	6.6951	42.6718	38.1337
chr2	39523680	39524557	8.2666	42.4633	37.9274
chr1	46806646	46807051	12.4737	42.4072	37.8721
chr10	97762881	97763307	12.5913	42.4072	37.8721
chr11	15106639	15107060	12.5913	42.4072	37.8721
chr19	2491251	2491989	12.4737	42.4072	37.8721
chr2	85447392	85447824	12.4737	42.4072	37.8721
chr4	69726411	69726863	12.4737	42.4072	37.8721
chr6	12369897	12370374	12.5913	42.4072	37.8721
chr7	101162781	101163504	12.5913	42.4072	37.8721
chr15	70374795	70375462	10.7182	42.4047	37.8721
chr5	149895944	149896452	10.3813	42.3688	37.8379
chr8	74177639	74178055	10.2323	42.3569	37.8265
chr8	139370251	139370690	10.0665	42.1163	37.5888
chr22	34429136	34429648	10.8534	42.1087	37.5823
chr17	81043698	81044278	6.84419	41.9984	37.4726
chr7	3239210	3239709	8.5157	41.9215	37.3963
chr19	2032289	2032709	12.0394	41.8736	37.3495
chr20	44714182	44714679	8.86071	41.7629	37.2409
chr3	62587679	62588295	11.114	41.6954	37.1738
chr5	958560	959312	11.114	41.6954	37.1738
chr9	128911491	128912065	11.0174	41.6954	37.1738
chr8	48696045	48696596	12.26	41.6768	37.1571
chr1	206892568	206893055	10.4958	41.6393	37.1201
chr7	54349194	54349609	9.24036	41.4655	36.9473
chr5	2657714	2658235	10.6716	41.461	36.9431
chr9	40914755	40915822	5.55546	41.4578	36.9399
chr1	94039600	94040537	10.9083	41.42	36.9022
chr2	207239018	207239639	11.1647	41.4032	36.8859
chr2	74560399	74560923	11.7967	41.3176	36.8018
chr12	124745784	124746365	10.8599	41.2972	36.7816
chr4	40548057	40548596	9.85941	41.2946	36.779
chr16	66223347	66223888	12.0668	41.2457	36.7317
chr2	42922817	42923435	7.99878	41.2336	36.7197
chr17	62819726	62820215	6.54119	41.2113	36.6982
chr1	4302842	4303358	12.2385	41.1913	36.6784
chr11	110184352	110184887	12.3561	41.1913	36.6784
chr14	35390739	35391358	12.2385	41.1913	36.6784
chr15	44288293	44288801	12.3561	41.1913	36.6784
chr3	140595285	140595724	12.3561	41.1913	36.6784
chr9	90921054	90921564	12.2385	41.1913	36.6784
chr3	98922680	98923301	9.22	41.1804	36.6716
chr12	32917174	32917615	9.986	41.0365	36.529
chr2	236744285	236745106	9.986	41.0365	36.529
chr8	128176605	128177379	6.05485	41.0281	36.5218
chr16	86664397	86664866	8.48184	41.0268	36.5206
chr20	50442920	50443361	8.74665	41.0219	36.5159
chr10	103504314	103504834	9.11134	40.8368	36.3329
chr20	45104574	45105132	9.60619	40.7822	36.2792
chr9	40922620	40923766	8.64235	40.6697	36.1686
chr9	90936489	90936918	10.8242	40.5565	36.0559
chr16	81604915	81605402	11.4505	40.5119	36.0134
chr20	53346179	53347033	5.62659	40.4924	35.9945
chr5	67248694	67249110	9.43734	40.2815	35.7866
chr17	79908142	79908612	11.2356	40.2505	35.7561
chr10	97840109	97840476	10.443	40.2244	35.7304
chr8	18954779	18955216	10.5345	40.2244	35.7304
chr2	43131041	43131806	10.1914	40.1906	35.6976
chr9	83431743	83432695	10.1914	40.1906	35.6976
chr8	133861397	133861806	9.95957	40.182	35.6893
chr1	195894359	195894776	12.0033	39.9841	35.4929
chr13	110481853	110482250	12.1209	39.9841	35.4929
chr13	40061570	40062014	12.0033	39.9841	35.4929
chr14	90491499	90492002	12.1209	39.9841	35.4929
chr14	90533938	90534447	12.0033	39.9841	35.4929
chr4	1458023	1458680	12.1209	39.9841	35.4929
chr8	142272590	142273069	12.0033	39.9841	35.4929
chr9	136960259	136960964	12.0033	39.9841	35.4929
chrX	41381580	41382022	12.1209	39.9841	35.4929
chrX	65772755	65773184	12.1209	39.9841	35.4929
chr11	12200295	12201401	8.33461	39.9516	35.4658
chr11	69280828	69281339	8.97336	39.8149	35.3312
chr2	121501008	121501406	7.78495	39.7603	35.2778
chr20	50308457	50309382	8.53984	39.7582	35.2757
chr19	41225663	41226586	11.3014	39.7421	35.2599
chr15	70588073	70588563	10.4835	39.6918	35.21
chr10	71990684	71991105	11.8135	39.5648	35.084
chr14	72781639	72782477	6.98347	39.5581	35.0773
chr3	188220963	188221479	10.9183	39.4866	35.007
chr16	50603312	50604085	10.7276	39.4255	34.9461
chr9	135284498	135285029	10.631	39.4255	34.9461
chr2	127411125	127411609	9.02886	39.4066	34.9289
chr3	74643660	74644099	11.1355	39.3516	34.8744
chr5	38653337	38653893	9.11682	39.3138	34.8379
chr17	75549244	75549695	10.9165	39.2385	34.7632
chr17	77602300	77602892	10.9165	39.2385	34.7632
chr12	124720684	124721236	10.5258	39.1609	34.6874
chr5	71748290	71748849	10.5258	39.1609	34.6874
chr7	90595058	90595535	9.66411	39.1263	34.6534
chr9	94135205	94135655	9.79086	39.0999	34.6282
chr21	15441066	15441522	10.0158	39.095	34.6236
chr1	48049753	48050221	7.24719	38.9331	34.4637
chr1	94753173	94753834	9.66406	38.8988	34.4299
chr12	130639873	130640442	9.50309	38.8988	34.4299
chr3	105792297	105792741	9.58357	38.8988	34.4299
chr7	30970430	30970969	9.58357	38.8988	34.4299
chr9	81498885	81499503	9.66406	38.8988	34.4299
chr9	95385294	95385690	9.58357	38.8988	34.4299
chr5	31990742	31991227	9.23205	38.8499	34.3838
chr15	35690798	35691266	8.83539	38.7999	34.3342
chr13	40236175	40236647	11.7682	38.7856	34.321
chr13	41060010	41060443	11.7682	38.7856	34.321
chr13	41610352	41610812	11.8857	38.7856	34.321
chr16	88973416	88973810	11.7682	38.7856	34.321
chr16	88984109	88984556	11.7682	38.7856	34.321
chr19	1538964	1539422	11.7682	38.7856	34.321
chr4	1462269	1462734	11.7682	38.7856	34.321
chr18	8341393	8342127	10.1353	38.553	34.0948
chr1	58929807	58930382	8.67347	38.5028	34.0451
chr9	40910126	40910624	8.64597	38.4145	33.9578
chr3	129651351	129651974	8.88786	38.3877	33.9316
chr15	73941729	73942192	10.4379	38.3027	33.8478
chr2	148642773	148643199	10.4379	38.3027	33.8478
chr22	38222672	38223178	10.5344	38.3027	33.8478
chr3	141276308	141276737	10.5344	38.3027	33.8478
chr8	123405461	123405911	8.01354	38.2666	33.8137
chr3	156603279	156603833	10.9256	38.1997	33.7472
chr9	38682609	38683088	9.21097	38.1959	33.744
chr20	41002950	41003450	9.31197	38.1218	33.6704
chr2	128584477	128584948	9.42062	38.0643	33.6145
chr16	22685314	22685789	7.10231	38.0292	33.5804
chr1	162388495	162388932	8.03279	38.0078	33.5604
chr18	13520272	13520733	8.03279	38.0078	33.5604
chr20	48186270	48186772	9.2446	37.9266	33.4808
chr5	19854923	19855344	9.2446	37.9266	33.4808
chr12	132982830	132983421	9.4226	37.8412	33.3957
chr22	23547752	23548242	9.4226	37.8412	33.3957
chr3	185658503	185659076	9.34211	37.8412	33.3957
chr2	98916955	98917402	6.92465	37.8389	33.3953
chr10	33010042	33010613	6.80786	37.8005	33.3573
chr16	11309751	11310309	8.62842	37.792	33.3491
chr5	126360241	126360773	8.69741	37.792	33.3491
chr5	126508883	126509350	8.69741	37.792	33.3491
chr10	95273367	95273913	10.0823	37.7903	33.3487
chr8	131842976	131843486	5.93544	37.7118	33.2707
chr13	20419606	20420478	11.5329	37.596	33.1561
chr19	1773224	1773699	11.5329	37.596	33.1561
chr2	136136217	136136699	11.6506	37.596	33.1561
chr5	31678232	31678669	11.6506	37.596	33.1561
chr6	150372547	150373023	11.5329	37.596	33.1561
chr9	91042987	91043482	11.6506	37.596	33.1561
chr2	16649166	16649919	9.99778	37.5709	33.1361
chr11	114163866	114164404	7.51586	37.475	33.0408
chr21	43585954	43586446	7.51586	37.475	33.0408
chr4	55038235	55038658	7.4622	37.475	33.0408
chr15	70271412	70272180	9.06006	37.1641	32.7353
chr10	118870531	118870997	10.0712	37.1379	32.7099
chr8	135234153	135234651	7.97242	37.0459	32.6197
chr8	23335830	23336556	10.4161	36.9789	32.554
chr1	229098634	229099032	9.98526	36.9181	32.4953
chr2	55779483	55780066	8.24361	36.8836	32.4616
chr20	45358878	45359331	6.40151	36.84	32.4183
chr6	124203401	124203817	8.67789	36.8127	32.3912
chr1	8259074	8259710	9.26163	36.7912	32.3702
chr5	68543230	68543605	9.26163	36.7912	32.3702
chr1	204150026	204150596	8.49044	36.7912	32.3702
chr9	101400054	101400505	8.55943	36.7912	32.3702
chr15	58251674	58252099	10.3199	36.744	32.3263
chr20	33731894	33733012	10.8233	36.6612	32.2441
chr20	47701649	47702120	8.33998	36.6485	32.2315
chr1	159598246	159598720	9.12034	36.618	32.2011
chr2	219125130	219125591	7.40854	36.5512	32.1349
chr5	67257429	67257885	9.50898	36.5097	32.0945
chr8	134866935	134867354	9.50898	36.5097	32.0945
chr1	20301968	20302418	11.2978	36.4155	32.001
chr22	39650430	39651000	11.4154	36.4155	32.001
chr7	336078	336486	11.2978	36.4155	32.001
chr2	227863979	227864460	9.92223	36.3751	31.9654
chr18	7414479	7414911	8.60587	36.3715	31.9618
chr5	150780169	150780690	10.1326	36.2831	31.874
chr20	38109108	38110570	8.67946	36.2494	31.8405
chr10	70254084	70254670	6.95744	36.2396	31.831
chr17	49566012	49566602	11.2957	36.1562	31.7485
chr5	2134994	2135425	11.1793	36.1562	31.7485
chr22	30422882	30423586	7.79133	36.0908	31.6839
chr16	72291447	72291913	6.58835	36.0661	31.6615
chr15	94965577	94965989	10.0415	36.0568	31.6525
chr11	69496857	69497719	10.9356	36.0179	31.614
chr2	20615854	20616399	9.09597	35.9635	31.5604
chr3	23740311	23740867	10.0476	35.8333	31.4327
chr6	160400433	160400821	8.02644	35.8301	31.4305
chr2	234862575	234863062	8.35247	35.7977	31.3986
chr22	24156946	24157375	8.35247	35.7977	31.3986
chr2	38146484	38147162	7.08301	35.7752	31.3776
chr12	1659871	1660520	9.10065	35.7491	31.3518
chr12	124509701	124510204	7.30123	35.6338	31.2391
chr2	20593009	20593824	8.26393	35.5167	31.1235
chr3	188635210	188635702	8.32387	35.3744	30.9823
chr7	29212748	29213150	10.8827	35.2484	30.8575
chr1	207823831	207824255	11.1802	35.2444	30.8536
chr12	97767374	97767772	11.0626	35.2444	30.8536
chr16	31117824	31118450	11.1802	35.2444	30.8536
chr16	88952435	88953245	11.1802	35.2444	30.8536
chr2	70661500	70661907	11.1802	35.2444	30.8536
chr9	127570407	127570838	11.0626	35.2444	30.8536
chr12	7557261	7557677	7.7552	35.2268	30.8402
chr6	124676086	124676563	5.94624	35.2041	30.8181
chr22	39968559	39969022	9.98991	35.0701	30.6862
chr13	90416541	90417017	9.85837	34.9842	30.6014
chr7	108308881	108309279	9.85837	34.9842	30.6014
chr8	11545648	11546099	9.95495	34.9842	30.6014
chr7	71770473	71770938	10.6044	34.8734	30.4928
chr16	84649430	84649916	8.1455	34.8115	30.4322
chr2	47309538	47309928	8.21449	34.8115	30.4322
chr2	28635217	28635601	9.61907	34.7549	30.3782
chr2	96941388	96941809	9.52752	34.7549	30.3782
chr1	168636632	168637076	8.93968	34.7149	30.34
chr4	52822467	52822862	8.85919	34.7149	30.34
chr8	130483223	130483641	7.5424	34.4816	30.1108
chr6	11364955	11365418	10.8282	34.4787	30.108
chr9	88852712	88853294	8.18287	34.3848	30.0151
chr11	91981935	91982353	9.58985	34.3116	29.9427
chr14	68550081	68550824	7.71358	34.2451	29.8766
chr1	8189895	8190349	7.54987	34.2015	29.8336
chr2	30293156	30293778	7.61023	34.2015	29.8336
chr3	193863947	193864410	7.61023	34.2015	29.8336
chr11	10659556	10660099	8.53186	34.1144	29.7477
chr6	35726689	35727193	8.45641	34.1144	29.7477
chr10	117804697	117805121	10.945	34.0827	29.7166
chr11	70106373	70106776	10.945	34.0827	29.7166
chr12	117803046	117803438	10.8274	34.0827	29.7166
chr14	95389673	95390078	10.8274	34.0827	29.7166
chr3	126057229	126057638	10.8274	34.0827	29.7166
chr17	77124104	77124793	7.90825	34.0494	29.6874
chr9	77712494	77713178	8.98264	33.9031	29.5425
chr12	110543533	110543971	9.6652	33.8953	29.5347
chr8	128991223	128991704	7.03294	33.819	29.4617
chr2	102618785	102619638	8.94734	33.8069	29.4502
chr7	95596917	95597496	9.03169	33.8069	29.4502
chr2	45819195	45819708	9.70838	33.7641	29.4079
chr5	175585263	175585664	10.494	33.7382	29.3823
chr22	27452929	27453410	7.81076	33.7316	29.3765
chr11	34639723	34640626	8.69822	33.6887	29.3342
chr14	79045314	79045771	8.69822	33.6887	29.3342
chr1	48047058	48047593	6.66769	33.602	29.2508
chr3	90010292	90010692	6.6194	33.602	29.2508
chr8	38936605	38937209	10.7141	33.5835	29.2329
chr2	104897755	104898191	7.42462	33.5527	29.2026
chr10	73117907	73118316	7.51298	33.3486	29.0003
chr10	60956054	60956485	7.4895	33.2675	28.92
chr12	117518803	117519289	7.4895	33.2675	28.92
chr2	226583596	226583985	7.4895	33.2675	28.92
chr22	27108563	27109032	5.9255	33.1989	28.853
chr11	112942900	112943451	8.91884	33.1522	28.8066
chr8	122786592	122787004	9.68974	33.1102	28.7652
chr8	126375272	126375762	6.7796	33.1097	28.7648
chr12	114655958	114656537	10.4746	32.9308	28.5874
chr15	78798429	78798810	10.5922	32.9308	28.5874
chr17	15397537	15398049	10.4746	32.9308	28.5874
chr19	6744802	6745280	10.7098	32.9308	28.5874
chr22	49017534	49018054	10.4746	32.9308	28.5874
chr7	23981740	23982219	10.5922	32.9308	28.5874
chr7	336814	337207	10.4746	32.9308	28.5874
chr1	94552264	94552708	7.93854	32.862	28.5256
chr16	10088377	10088826	7.93854	32.862	28.5256
chr17	65433620	65434118	7.86955	32.862	28.5256
chr2	179741344	179741754	10.0793	32.7991	28.4651
chr2	128378886	128379491	6.5711	32.7357	28.4028
chr5	77103384	77103843	10.2154	32.7308	28.3983
chr18	22279769	22280479	9.21404	32.1725	27.8497
chr2	43046417	43047023	8.15458	32.1208	27.7984
chr22	29031305	29031868	8.15458	32.1208	27.7984
chr8	117520691	117521220	7.11169	31.9383	27.6182
chr8	102653750	102654798	8.76316	31.932	27.612
chr9	87734550	87734979	9.45105	31.9282	27.6083
chr3	14379305	14380011	7.80056	31.8989	27.579
chr1	150561241	150561628	6.42623	31.876	27.5577
chr11	35907981	35908510	6.47452	31.876	27.5577
chr15	58469683	58470338	6.42623	31.876	27.5577
chr2	15169709	15170180	6.42623	31.876	27.5577
chr14	89425889	89426394	10.357	31.7889	27.4721
chr2	239240479	239240971	10.2394	31.7889	27.4721
chr20	34861626	34862028	10.2394	31.7889	27.4721
chr4	6633123	6633617	10.2394	31.7889	27.4721
chrX	3697760	3698203	10.357	31.7889	27.4721
chrX	72620575	72620912	10.357	31.7889	27.4721
chr2	221610631	221611053	9.37545	31.7444	27.4321
chr6	11650608	11651101	9.27886	31.7444	27.4321
chr6	39823378	39823793	9.27886	31.7444	27.4321
chr5	159905296	159906041	8.57622	31.6559	27.3468
chr17	75693585	75694204	8.87435	31.6523	27.3432
chr20	1327109	1327561	8.78654	31.6523	27.3432
chr20	25308867	25309358	8.78654	31.6523	27.3432
chr11	66326123	66326953	10.1321	31.5537	27.2462
chr16	86182734	86183115	9.51532	31.4829	27.1769
chr2	238597082	238597519	7.18768	31.4215	27.1165
chr17	82613925	82614551	10.0011	31.382	27.0788
chr16	72985932	72986391	9.84091	31.2682	26.9662
chr2	7825555	7826158	9.16018	31.2159	26.9143
chr5	2656213	2656695	8.82761	31.1878	26.8864
chr20	9460615	9461024	8.07913	31.1363	26.8357
chr12	53049569	53050032	6.37794	31.023	26.7236
chr3	131216861	131217325	6.01763	31.0088	26.7099
chr6	151668961	151669326	8.2171	30.9887	26.69
chr10	71766686	71767148	7.66258	30.9436	26.6454
chr2	102082890	102083544	7.58547	30.9181	26.6214
chr2	112631122	112631491	7.62988	30.8416	26.5458
chr5	81789084	81789493	9.0857	30.6829	26.3885
chr9	73780710	73781210	9.18228	30.6829	26.3885
chr17	56313122	56313590	8.2153	30.6604	26.3674
chr10	3810154	3810575	10.0042	30.6571	26.3656
chr12	94073130	94073722	10.0042	30.6571	26.3656
chr13	98129212	98129715	10.1218	30.6571	26.3656
chr19	18017513	18017952	10.1218	30.6571	26.3656
chr4	8096345	8096876	10.0042	30.6571	26.3656
chr8	28347947	28348577	10.1218	30.6571	26.3656
chr9	122125897	122126617	10.0042	30.6571	26.3656
chr8	132947244	132947664	7.02855	30.5861	26.2994
chr1	167136188	167136650	8.79513	30.5328	26.2465
chr1	16015936	16016472	7.00658	30.5097	26.2237
chr8	27282431	27282858	9.89933	30.4279	26.144
chr7	74098018	74098697	9.35085	30.3866	26.1039
chr2	138072322	138072749	7.73185	30.3277	26.0458
chr5	125485151	125485555	7.61435	30.2741	25.9927
chr22	23521557	23522205	5.97373	30.1881	25.9077
chr5	132215238	132215689	5.97373	30.1881	25.9077
chr1	176379582	176380114	6.23306	30.1767	25.8965
chr17	59371501	59371861	6.28135	30.1767	25.8965
chr2	84958239	84958934	6.23306	30.1767	25.8965
chr17	56126241	56126709	7.85276	30.1601	25.8808
chr9	102072383	102072781	7.85276	30.1601	25.8808
chr14	71143210	71143907	7.25634	30.155	25.876
chr2	98912350	98912942	7.19216	30.155	25.876
chr8	143952777	143953130	6.8251	30.1433	25.8647
chr7	2521112	2521525	7.17072	30.0839	25.8054
chr8	117025897	117026306	7.62822	30.0144	25.7364
chr5	178642414	178642952	9.14457	30.0052	25.7272
chr11	34750184	34750654	7.45562	29.9965	25.7189
chr12	124755022	124755635	7.45562	29.9965	25.7189
chr20	49344894	49345346	7.45562	29.9965	25.7189
chr3	193869374	193870193	8.57566	29.9689	25.6929
chr2	23602105	23602619	7.34768	29.9482	25.6723
chr3	100040508	100040903	7.34768	29.9482	25.6723
chr3	4978086	4979384	7.84547	29.919	25.6435
chr7	37333016	37333469	9.63806	29.8507	25.5759
chr2	120541520	120542047	6.94664	29.8158	25.5412
chr4	128571760	128572116	7.44484	29.7478	25.4736
chr3	31272247	31272790	9.43037	29.7323	25.4584
chr16	85395473	85396861	8.27252	29.7229	25.4492
chr9	86405824	86406648	8.35687	29.7229	25.4492
chr1	154418129	154418670	8.05433	29.6682	25.3953
chr2	75268196	75268595	8.13482	29.6682	25.3953
chr3	41327678	41328087	8.05433	29.6682	25.3953
chr5	41193724	41194140	8.05433	29.6682	25.3953
chr5	137564496	137564913	8.89253	29.6308	25.3597
chr2	10342355	10342937	9.38356	29.6252	25.3554
chr2	229407144	229407643	6.94622	29.6055	25.336
chr6	36679270	36679800	6.88586	29.6055	25.336
chr10	80265947	80266496	8.52313	29.6035	25.335
chr1	183353613	183354001	9.76898	29.5357	25.268
chr11	112757337	112757713	9.88657	29.5357	25.268
chr11	65775411	65775847	9.76898	29.5357	25.268
chr13	40352264	40352691	9.76898	29.5357	25.268
chr2	85713160	85713593	9.76898	29.5357	25.268
chr20	63575765	63576180	9.88657	29.5357	25.268
chr22	43629637	43630105	9.88657	29.5357	25.268
chr3	185162797	185163326	9.88657	29.5357	25.268
chr6	157461153	157461687	9.88657	29.5357	25.268
chr9	115649939	115650381	9.88657	29.5357	25.268
chrX	13495327	13495752	9.88657	29.5357	25.268
chr1	48066960	48067372	8.61203	29.5	25.237
chr15	93358425	93358866	8.70358	29.5	25.237
chr6	44001049	44001434	8.70358	29.5	25.237
chr4	77921690	77922090	8.17612	29.462	25.1996
chr22	30232632	30233306	8.05095	29.4358	25.1735
chr18	9365439	9365812	8.45396	29.4238	25.1617
chr5	160132943	160133452	8.80448	29.4146	25.1525
chr18	11948913	11949382	6.49636	29.4032	25.1417
chr3	141366432	141366956	6.18477	29.3374	25.0777
chr7	6317655	6318293	6.13648	29.3374	25.0777
chr15	41544605	41545008	9.78296	29.3126	25.0536
chr10	126504474	126504904	9.24586	29.3085	25.05
chr2	49306897	49307368	9.24586	29.3085	25.05
chr5	71974156	71974601	9.24586	29.3085	25.05
chr1	109272495	109272975	9.39022	29.2947	25.0366
chr1	181152913	181153362	8.97304	29.2498	24.9923
chr8	133161888	133162305	7.12799	29.2361	24.9788
chr7	101118211	101118661	8.8215	29.2225	24.9655
chr2	10406046	10406430	7.7773	29.1925	24.9356
chr2	43086395	43086994	7.70185	29.1925	24.9356
chr3	8560646	8561287	9.15629	29.101	24.8451
chr11	34318527	34318952	9.40388	29.0778	24.8221
chr16	690234	690656	7.31764	29.0576	24.8021
chr20	10217392	10217739	7.31764	29.0576	24.8021
chr5	34991499	34992376	7.74145	28.7838	24.5328
chr7	355010	355420	8.18816	28.7242	24.4737
chr16	11315306	11315941	6.76513	28.7091	24.459
chr4	87342232	87342626	6.82549	28.7091	24.459
chr6	53047846	53048439	6.76513	28.7091	24.459
chr7	50342712	50343112	6.82549	28.7091	24.459
chr9	4237589	4238316	6.82549	28.7091	24.459
chr22	40732657	40733193	7.97384	28.6849	24.436
chr11	67022243	67022713	8.69936	28.5885	24.3421
chr13	40221280	40221728	8.69936	28.5885	24.3421
chr20	16947424	16947990	8.60278	28.5885	24.3421
chr4	14667843	14668331	8.69936	28.5885	24.3421
chr17	80063750	80064705	5.79812	28.5666	24.3219
chr2	182916119	182916822	6.33539	28.5417	24.2974
chr22	37306842	37307623	6.38905	28.5417	24.2974
chr5	36374350	36374851	6.44271	28.5417	24.2974
chr12	121720026	121720440	9.53378	28.4251	24.1834
chr12	93809944	93810338	9.53378	28.4251	24.1834
chr13	99125009	99125400	9.53378	28.4251	24.1834
chr16	88918489	88918886	9.65138	28.4251	24.1834
chr17	2960127	2960656	9.53378	28.4251	24.1834
chr19	45154298	45154822	9.53378	28.4251	24.1834
chr2	85437511	85437945	9.53378	28.4251	24.1834
chr3	54873354	54873855	9.65138	28.4251	24.1834
chrX	52425406	52425940	9.53378	28.4251	24.1834
chr1	42936313	42936984	7.51317	28.4193	24.1821
chr15	67120995	67121674	7.51317	28.4193	24.1821
chr22	27238876	27239680	5.14207	28.3993	24.1623
chr20	50790323	50791077	6.5385	28.3784	24.1417
chr10	44878794	44879446	8.5176	28.3776	24.141
chr6	3913536	3913893	8.61323	28.3776	24.141
chr12	2348005	2348488	9.08031	28.3428	24.1068
chr22	47474923	47475341	8.71462	28.298	24.0626
chr16	86709186	86709525	9.0359	28.2407	24.0063
chr3	5026277	5027004	7.55094	28.2336	23.9997
chr3	56995475	56995803	9.55023	28.208	23.9749
chr9	112012194	112012997	9.43386	28.208	23.9749
chr7	46772719	46773156	7.7762	28.1363	23.9042
chr11	76579074	76579467	7.96893	28.136	23.9038
chr2	95316008	95316432	7.17967	28.1271	23.8951
chr21	44005573	44005937	7.24865	28.1271	23.8951
chr8	81842253	81842714	7.24865	28.1271	23.8951
chr2	65710903	65711297	7.74787	28.0569	23.827
chr3	94158958	94159388	7.74787	28.0569	23.827
chr5	149195524	149195944	7.93857	28.0537	23.8241
chr1	112700201	112701084	8.29583	27.8225	23.5953
chr2	43013879	43014247	8.29583	27.8225	23.5953
chr16	88306976	88307604	6.70476	27.8207	23.5936
chr19	18021158	18021857	6.70476	27.8207	23.5936
chr5	10595852	10596268	6.70476	27.8207	23.5936
chr5	32032965	32033424	6.70476	27.8207	23.5936
chr14	52457931	52458305	5.71032	27.766	23.5403
chr9	35511074	35511512	5.71032	27.766	23.5403
chr2	113253396	113253773	8.01946	27.7348	23.5095
chr5	168651028	168651515	7.81287	27.7107	23.4859
chr2	55995205	55995652	6.60928	27.6994	23.4762
chr20	50278897	50279353	6.22808	27.6877	23.4645
chr7	54967360	54967826	6.22808	27.6877	23.4645
chr7	5591337	5592065	6.22808	27.6877	23.4645
chr20	45449480	45449880	8.11732	27.6782	23.4565
chr11	68775157	68775616	8.50619	27.556	23.3353
chr3	14378295	14378774	8.50619	27.556	23.3353
chrX	39894510	39895028	8.50619	27.556	23.3353
chr7	47806693	47807037	8.63525	27.5448	23.3257
chr13	112925994	112926681	8.24584	27.4632	23.2448
chr8	58879489	58879943	8.33739	27.4632	23.2448
chr8	128317033	128317511	6.40675	27.4461	23.2283
chr12	29741539	29741930	6.87128	27.4227	23.205
chr8	128141884	128142251	6.51811	27.3824	23.1652
chr19	40715478	40715868	8.32635	27.3506	23.1335
chr9	112028439	112029031	8.32635	27.3506	23.1335
chr1	160131928	160132387	9.41618	27.3253	23.1088
chr1	20494845	20495503	9.29858	27.3253	23.1088
chr10	79223660	79224112	9.41618	27.3253	23.1088
chr12	105485308	105485683	9.29858	27.3253	23.1088
chr15	81878066	81878694	9.29858	27.3253	23.1088
chr5	1164708	1165227	9.29858	27.3253	23.1088
chr9	135980895	135981328	9.41618	27.3253	23.1088
chr4	46506721	46507193	7.47548	27.2837	23.0723
chr9	129488289	129488896	7.47548	27.2837	23.0723
chr20	50450971	50451553	7.11068	27.2051	22.9951
chr10	97608883	97609496	8.82593	27.1832	22.9748
chr9	108567976	108568478	8.72095	27.1832	22.9748
chr12	80627675	80628089	9.3175	27.1143	22.9074
chr10	120477634	120478071	8.10751	27.1123	22.9058
chr2	59680794	59681223	6.60467	27.0104	22.8048
chr3	156906308	156906726	7.0353	26.9726	22.7673
chr5	173767551	173768304	6.58403	26.9403	22.7356
chr18	3652687	3653092	5.84673	26.8621	22.6595
chr22	37999928	38000324	5.84673	26.8621	22.6595
chr12	65649033	65649555	6.17442	26.8413	22.6395
chr5	76823530	76823952	6.12076	26.8413	22.6395
chr3	178170652	178171060	7.32105	26.8369	22.6357
chr1	153566384	153567145	8.5536	26.7923	22.5914
chr4	88612259	88612691	7.85075	26.7549	22.5546
chr4	56728543	56728949	7.57141	26.7458	22.546
chr6	170251097	170251491	7.57141	26.7458	22.546
chr7	657387	657869	7.6519	26.7458	22.546
chr5	132260712	132261257	8.07452	26.7214	22.5231
chr2	120741515	120741927	7.54939	26.6849	22.4869
chr17	72955574	72956019	5.68738	26.6214	22.4238
chr11	75831891	75832254	8.21644	26.5338	22.3373
chr12	124500504	124501104	8.21644	26.5338	22.3373
chr9	107810416	107810818	8.21644	26.5338	22.3373
chr9	22148227	22148631	8.21644	26.5338	22.3373
chr9	22342405	22342768	8.31303	26.5338	22.3373
chr5	53031649	53032172	6.74293	26.5285	22.3335
chr2	112620250	112620639	8.74428	26.4285	22.2345
chr2	227858210	227858682	8.0285	26.3734	22.1802
chr1	216330266	216330694	7.69945	26.3529	22.1598
chr11	41713960	41714448	7.24911	26.3428	22.1498
chr22	39291856	39292925	7.32457	26.3428	22.1498
chr22	40499179	40499593	5.71807	26.3359	22.1434
chr22	22358301	22358664	8.70109	26.3304	22.1385
chr14	58738207	58738694	5.86939	26.3046	22.1128
chr13	67369872	67370236	6.9727	26.2919	22.1003
chr2	64403956	64404467	6.9727	26.2919	22.1003
chr6	156827431	156827973	6.90371	26.2919	22.1003
chr8	123597692	123598096	6.9727	26.2919	22.1003
chr19	3683629	3684035	9.18098	26.2369	22.047
chr2	232378178	232378707	9.06339	26.2369	22.047
chr22	37754352	37754726	9.06339	26.2369	22.047
chr7	95376881	95377219	9.06339	26.2369	22.047
chr10	22849394	22849777	8.41436	26.2251	22.0394
chr16	10601815	10602280	8.31427	26.2251	22.0394
chr2	229586053	229586477	8.31427	26.2251	22.0394
chr7	14207188	14207595	8.41436	26.2251	22.0394
chr7	74094124	74095002	8.31427	26.2251	22.0394
chr2	47310736	47311444	7.83603	26.1871	22.0022
chr5	173766362	173766773	5.49081	26.1856	22.0008
chr12	7896784	7897092	9.01729	26.1375	21.9533
chr16	89602360	89603088	8.51099	26.1364	21.9524
chr20	46222657	46223093	8.61597	26.1364	21.9524
chr2	85924396	85924864	6.4633	26.0681	21.8853
chr20	25310395	25310850	6.4633	26.0681	21.8853
chr10	62099365	62099765	5.70185	26.0516	21.8702
chr9	69861009	69861452	7.89438	26.0334	21.853
chr1	8070928	8071317	8.9684	26.0318	21.8514
chr18	77162598	77162959	9.08477	26.0318	21.8514
chr3	107404593	107405029	6.0671	26.0028	21.8228
chr13	112072595	112073338	7.47271	25.9613	21.7823
chr17	73480782	73481494	7.55388	25.9613	21.7823
chr2	240370100	240370593	7.47271	25.9613	21.7823
chr20	49510499	49510893	7.55388	25.9613	21.7823
chr5	65885892	65886194	7.65789	25.9444	21.7659
chr1	64898095	64898505	8.01642	25.807	21.6297
chr11	113288136	113288767	7.49093	25.7904	21.6133
chr12	110917478	110918014	7.41044	25.7904	21.6133
chr16	10961314	10961662	7.41044	25.7904	21.6133
chr6	33730704	33731163	7.49093	25.7904	21.6133
chr7	3243269	3243649	6.19458	25.7897	21.6133
chr3	156615685	156616198	7.6765	25.7011	21.5273
chr22	24208035	24208415	5.23446	25.6257	21.4525
chr12	42766605	42767171	8.02328	25.522	21.35
chr21	25298460	25298995	8.11986	25.522	21.35
chr3	71998878	71999323	8.02328	25.522	21.35
chr4	1201903	1202358	8.11986	25.522	21.35
chr4	121519215	121519779	8.11986	25.522	21.35
chr7	21961960	21962373	8.11986	25.522	21.35
chr12	10385308	10385676	6.57526	25.5157	21.3453
chr16	84832493	84832877	8.46667	25.4804	21.3104
chr15	66842341	66843082	7.39706	25.4704	21.3006
chr20	23039716	23040335	7.87965	25.4662	21.2964
chr6	159900410	159900817	7.7881	25.4662	21.2964
chr6	133763938	133764481	7.28001	25.4294	21.2602
chr1	94553223	94553644	7.17366	25.4112	21.2422
chr5	126445529	126445900	7.0982	25.4112	21.2422
chr2	144427072	144427471	6.62	25.402	21.2338
chr17	81422784	81423856	6.83472	25.3875	21.2196
chr7	42479644	42480125	6.83472	25.3875	21.2196
chr16	85052498	85052905	8.38303	25.2891	21.1236
chr8	128157289	128157693	6.36245	25.2714	21.106
chr12	124678337	124678907	5.65356	25.2486	21.0833
chr17	77125420	77125989	5.60527	25.2486	21.0833
chr1	26620220	26621250	7.27863	25.2071	21.0427
chr7	36128595	36128981	7.27863	25.2071	21.0427
chr1	159779500	159779937	6.34257	25.2043	21.0407
chr12	5096512	5096928	6.34257	25.2043	21.0407
chr3	23202969	23203578	8.34182	25.1945	21.0322
chr6	72826791	72827319	5.95979	25.1721	21.0099
chr17	73799420	73799778	6.76227	25.1657	21.0042
chr2	28615796	28616163	6.69401	25.1657	21.0042
chr2	70489174	70489585	6.76227	25.1657	21.0042
chr1	12636508	12637313	8.82819	25.1599	20.9987
chr10	28400079	28400469	8.94579	25.1599	20.9987
chr13	52071068	52071501	8.94579	25.1599	20.9987
chr14	23579522	23579950	8.94579	25.1599	20.9987
chr19	4877981	4878906	8.82819	25.1599	20.9987
chr21	43343099	43343513	8.82819	25.1599	20.9987
chr4	559542	560271	8.82819	25.1599	20.9987
chr5	178787892	178788315	8.82819	25.1599	20.9987
chr6	168554390	168554754	8.82819	25.1599	20.9987
chr7	157861664	157862370	8.82819	25.1599	20.9987
chr7	96349493	96349976	8.82819	25.1599	20.9987
chr9	129320573	129320989	8.82819	25.1599	20.9987
chr9	137612170	137612594	8.82819	25.1599	20.9987
chr3	138609300	138609719	8.406	25.1005	20.9437
chr2	195363198	195363831	7.93342	25.0687	20.9125
chr1	21574000	21574587	8.50717	25.0181	20.8622
chr5	81755262	81755640	6.36024	25.0169	20.8616
chr12	114913989	114914691	7.22922	25.0112	20.8559
chr22	50308436	50308849	8.85204	24.9608	20.8066
chr17	79020194	79020661	6.77289	24.9345	20.7809
chr5	124527707	124528189	6.77289	24.9345	20.7809
chr7	91628715	91629217	8.46364	24.9208	20.7675
chr5	2715763	2716166	8.2206	24.9145	20.7613
chr4	30867043	30867689	5.15398	24.8733	20.7202
chr1	229843863	229844318	7.32995	24.8447	20.692
chr1	58922265	58923051	7.16898	24.8447	20.692
chr10	97596623	97597050	7.32995	24.8447	20.692
chr12	55681281	55681694	7.24947	24.8447	20.692
chr15	68022004	68022443	7.32995	24.8447	20.692
chr19	2474556	2475006	7.24947	24.8447	20.692
chr20	58031611	58032023	7.16898	24.8447	20.692
chr21	43734675	43735109	7.16898	24.8447	20.692
chr4	94515951	94516402	7.32995	24.8447	20.692
chr6	137873354	137873824	7.16898	24.8447	20.692
chr6	158730493	158731003	7.16898	24.8447	20.692
chr8	107195886	107196269	7.16898	24.8447	20.692
chr15	98904687	98905123	7.42899	24.8244	20.6741
chr6	42048556	42049065	7.14813	24.7868	20.6372
chr17	44552347	44552810	8.2447	24.731	20.5819
chr15	70159474	70159955	6.93002	24.7087	20.56
chr7	51140619	51141135	6.85713	24.7087	20.56
chr7	73893361	73893956	6.12898	24.6775	20.5293
chr4	105923496	105924011	7.92669	24.5208	20.3742
chr4	122700224	122700553	7.83011	24.5208	20.3742
chr6	11614417	11615026	7.83011	24.5208	20.3742
chr8	48428451	48428927	7.83011	24.5208	20.3742
chr5	168105980	168106533	6.55384	24.5188	20.3736
chr10	31101001	31101440	6.62776	24.4922	20.3475
chr12	52231737	52232157	6.62776	24.4922	20.3475
chr2	23452849	23453510	6.69675	24.4922	20.3475
chr19	46080657	46081116	7.17451	24.4204	20.2789
chr2	14189846	14190249	6.18079	24.4146	20.2734
chr19	28313721	28314094	5.75207	24.3936	20.2527
chr2	165720528	165721005	8.57315	24.3617	20.221
chr20	38997394	38997925	8.46045	24.3617	20.221
chr17	62847963	62848349	5.79881	24.3495	20.209
chr20	50312800	50313227	5.85247	24.3495	20.209
chr12	49222580	49222932	6.16148	24.3491	20.209
chr2	223699501	223699835	6.16148	24.3491	20.209
chr2	54038845	54039309	6.16148	24.3491	20.209
chr3	156674021	156674552	6.22184	24.3491	20.209
chr22	36541705	36542274	7.84821	24.3315	20.1928
chr11	66480507	66480875	6.96581	24.2763	20.1384
chr22	36329209	36329640	6.96581	24.2763	20.1384
chr3	24146000	24146375	7.04402	24.2763	20.1384
chr5	37962412	37962773	6.5575	24.2759	20.1384
chr1	112360146	112360879	7.09636	24.2048	20.0682
chr8	129077651	129078076	6.43484	24.1433	20.0076
chr11	44659347	44660003	8.59299	24.0948	19.9596
chr13	108957360	108957782	8.59299	24.0948	19.9596
chr3	131386424	131386790	8.71059	24.0948	19.9596
chr3	134035904	134036489	8.71059	24.0948	19.9596
chr5	1201912	1202333	8.71059	24.0948	19.9596
chr5	172503927	172504428	8.71059	24.0948	19.9596
chrX	39504938	39505383	8.71059	24.0948	19.9596
chrX	96432662	96433056	8.71059	24.0948	19.9596
chrX	9865995	9866418	8.59299	24.0948	19.9596
chr14	102552945	102553323	8.09106	24.0759	19.9457
chr16	66516720	66517165	8.09106	24.0759	19.9457
chr2	237434851	237435216	7.14806	24.0711	19.9413
chr22	27468333	27468710	6.06109	24.0063	19.8774
chr15	75176375	75176818	8.39679	23.977	19.8485
chr8	143939216	143940828	5.4347	23.959	19.831
chr5	172902538	172903376	7.08849	23.9089	19.7811
chr6	134630453	134630985	7.00801	23.9089	19.7811
chr7	1537042	1537500	5.61655	23.8754	19.7501
chr3	125063003	125063455	7.17593	23.8743	19.7491
chr8	139958526	139958900	7.17593	23.8743	19.7491
chr2	98865014	98865598	5.2713	23.8688	19.744
chr3	194141277	194141818	6.89331	23.8525	19.7281
chr17	79947535	79948033	6.71134	23.8043	19.6805
chr7	50656311	50656847	8.45709	23.803	19.6796
chr17	73224694	73225214	6.32009	23.7767	19.6535
chr1	112027236	112027632	7.38169	23.6871	19.5645
chr2	9703117	9703968	7.38169	23.6871	19.5645
chr4	54152892	54153313	7.29389	23.6871	19.5645
chr7	36116529	36116882	6.42154	23.6447	19.5231
chr8	123689805	123690458	6.35539	23.6447	19.5231
chr2	209495885	209496272	6.55877	23.6063	19.4853
chr21	14888945	14889583	6.55877	23.6063	19.4853
chr5	76691005	76691857	6.55877	23.6063	19.4853
chr8	101278019	101278546	6.48978	23.6063	19.4853
chr10	116848090	116848754	6.87183	23.5767	19.4572
chr2	233486947	233487589	6.72092	23.5767	19.4572
chr20	35307049	35307494	6.72092	23.5767	19.4572
chr8	144264997	144266205	6.72092	23.5767	19.4572
chr4	123832357	123833039	7.14792	23.5764	19.4572
chr1	17314681	17315104	7.73352	23.5306	19.413
chr1	242610238	242610606	7.73352	23.5306	19.413
chr11	95520942	95521566	7.63694	23.5306	19.413
chr13	113411864	113412241	7.73352	23.5306	19.413
chr13	114167878	114168280	7.63694	23.5306	19.413
chr21	25296134	25296812	7.63694	23.5306	19.413
chr5	2093832	2094318	7.62931	23.5121	19.396
chr1	91556977	91557349	7.51345	23.5108	19.3949
chr20	8021520	8021904	7.51345	23.5108	19.3949
chr22	49933089	49933513	7.4219	23.5108	19.3949
chr12	116138350	116138741	6.10111	23.5025	19.3873
chr10	71963258	71963660	7.48154	23.4313	19.3173
chr19	51362581	51363127	8.27852	23.4157	19.3019
chr3	141368173	141368616	7.26284	23.3812	19.2678
chr17	81142810	81143230	7.56133	23.3467	19.2341
chr17	60573492	60573884	5.14245	23.3133	19.2015
chr2	128746433	128746917	6.1733	23.3013	19.1896
chr2	46866812	46867216	7.41852	23.2739	19.1626
chr7	106217195	106217586	7.81384	23.1966	19.086
chr4	76723925	76724293	5.29301	23.1821	19.0718
chr9	104970563	104970963	7.91983	23.1513	19.0412
chr1	55580846	55581274	6.98574	23.1411	19.0313
chr1	59994569	59994917	6.90457	23.1411	19.0313
chr2	9001135	9001500	6.90457	23.1411	19.0313
chr13	77508018	77508479	7.98608	23.0628	18.9542
chr17	49022338	49022794	7.88109	23.0628	18.9542
chr6	43831985	43832394	7.98608	23.0628	18.9542
chr1	1208818	1209248	8.3578	23.0418	18.9336
chr1	204088960	204089402	8.4754	23.0418	18.9336
chr1	30587685	30588090	8.4754	23.0418	18.9336
chr11	130429983	130430380	8.3578	23.0418	18.9336
chr11	8035501	8035916	8.3578	23.0418	18.9336
chr12	124574171	124574555	8.3578	23.0418	18.9336
chr15	101465186	101465571	8.4754	23.0418	18.9336
chr19	35129660	35130058	8.4754	23.0418	18.9336
chr2	85449219	85449626	8.4754	23.0418	18.9336
chr3	133945003	133945453	8.3578	23.0418	18.9336
chr6	46217577	46218003	8.4754	23.0418	18.9336
chr8	143201517	143201926	8.4754	23.0418	18.9336
chr9	91099981	91100307	8.3578	23.0418	18.9336
chr2	200300787	200301349	7.03487	23.008	18.9048
chr16	80347353	80347712	6.84704	22.9833	18.8803
chr19	5345778	5346295	6.92752	22.9833	18.8803
chr10	80541321	80541822	8.17603	22.9478	18.8469
chr19	4229048	4229471	8.06564	22.9478	18.8469
chr2	138071218	138071658	7.60733	22.944	18.8438
chr17	77424962	77425435	7.00723	22.9346	18.8346
chr16	13110128	13110687	6.49266	22.9096	18.8102
chr6	45966751	45967134	6.56556	22.9096	18.8102
chr22	24808771	24809192	5.31552	22.8858	18.7871
chr8	127806793	127807233	5.31552	22.8858	18.7871
chr8	130067651	130068050	5.08185	22.8624	18.7642
chr17	72419828	72420485	5.67409	22.8614	18.7633
chr13	112141517	112141949	8.38657	22.8548	18.7569
chr22	25139708	25140039	6.22308	22.7798	18.6827
chr3	74531565	74531997	8.34135	22.7592	18.6624
chr3	4831192	4831554	6.59319	22.7409	18.6442
chr2	88613919	88614524	7.20608	22.737	18.6403
chr5	42840296	42840770	7.11828	22.737	18.6403
chr10	103675931	103676542	6.35181	22.7298	18.6335
chr13	80132745	80133336	6.35181	22.7298	18.6335
chr2	187541743	187542158	6.35181	22.7298	18.6335
chr3	113830474	113830979	5.93858	22.7274	18.633
chr2	233974505	233975101	7.60117	22.6962	18.6022
chr3	30440819	30441247	5.92002	22.6649	18.5716
chr8	102788798	102789407	5.92002	22.6649	18.5716
chr1	203663060	203663709	7.44377	22.5515	18.46
chr10	77737564	77737910	7.54036	22.5515	18.46
chr13	113820835	113821583	7.54036	22.5515	18.46
chr2	130824156	130824658	7.44377	22.5515	18.46
chr5	135651152	135651568	7.44377	22.5515	18.46
chr5	67238076	67238514	7.44377	22.5515	18.46
chr1	8202593	8202957	7.33035	22.5493	18.4596
chr1	68327469	68327835	6.92821	22.5023	18.4135
chr19	30662127	30662556	7.82421	22.4084	18.3211
chr2	45128535	45128971	4.34854	22.395	18.3079
chr1	242546863	242547327	7.4657	22.373	18.286
chr11	94145943	94146256	7.37007	22.373	18.286
chr5	91469731	91470130	7.4657	22.373	18.286
chr18	13618944	13619470	8.00965	22.2919	18.2064
chr11	111441346	111441852	4.64607	22.2861	18.2007
chr5	107542355	107542809	6.2794	22.2723	18.187
chr2	129888733	129889180	7.51358	22.2097	18.1255
chr22	27511725	27512051	5.21893	22.1142	18.0312
chr4	156615011	156615408	6.76655	22.068	17.9858
chr7	107971918	107972387	6.76655	22.068	17.9858
chr7	39430456	39430860	6.76655	22.068	17.9858
chr17	40075080	40075473	7.77611	22.0615	17.9812
chr21	45012326	45012718	7.77611	22.0615	17.9812
chr17	79951656	79952278	7.24102	22.0578	17.9779
chr8	105520504	105520837	6.34688	22.0248	17.9451
chr8	132222553	132222953	6.34688	22.0248	17.9451
chr3	182794258	182794652	6.83852	22.0055	17.9264
chr1	15356143	15356562	8.1226	22.0013	17.9228
chr10	122190326	122190774	8.2402	22.0013	17.9228
chr11	66189240	66189739	8.1226	22.0013	17.9228
chr12	132493546	132493921	8.2402	22.0013	17.9228
chr13	41547430	41547818	8.1226	22.0013	17.9228
chr14	90501981	90502512	8.1226	22.0013	17.9228
chr18	68532309	68532681	8.1226	22.0013	17.9228
chr18	70221355	70221769	8.1226	22.0013	17.9228
chr18	79791521	79791960	8.2402	22.0013	17.9228
chr19	2065037	2065469	8.2402	22.0013	17.9228
chr2	10376652	10377182	8.1226	22.0013	17.9228
chr21	45050388	45050794	8.1226	22.0013	17.9228
chrX	43707906	43708343	8.1226	22.0013	17.9228
chr10	70656254	70656971	5.53053	21.9316	17.8583
chr10	72256000	72256356	5.53053	21.9316	17.8583
chr2	143955398	143955802	5.53053	21.9316	17.8583
chr5	32852445	32852773	5.53053	21.9316	17.8583
chr13	43004857	43005383	7.84488	21.9307	17.8579
chr21	43307145	43307756	7.95526	21.9307	17.8579
chr8	17606501	17606857	7.84488	21.9307	17.8579
chr3	190807714	190808126	7.17818	21.903	17.8314
chr5	150637417	150637985	5.87802	21.8972	17.8257
chr5	127956831	127957508	6.61713	21.8786	17.8073
chr11	114149991	114150484	6.28282	21.863	17.7918
chr18	1580474	1580836	6.28282	21.863	17.7918
chr2	200172565	200173484	6.21383	21.863	17.7918
chr2	86017823	86018297	6.21383	21.863	17.7918
chr20	38395114	38395623	6.28282	21.863	17.7918
chr4	168796506	168797079	6.14484	21.863	17.7918
chr5	178673949	178674421	6.28282	21.863	17.7918
chr8	133322262	133322643	6.21383	21.863	17.7918
chr15	90419658	90420053	5.85965	21.8364	17.7675
chr20	40493449	40493948	5.85965	21.8364	17.7675
chr3	38717495	38717844	8.15384	21.8204	17.7526
chr1	9384736	9385194	6.94267	21.7977	17.7305
chr10	110784228	110784674	6.94267	21.7977	17.7305
chr8	66531527	66531931	6.49455	21.7819	17.7151
chr20	34270167	34270576	7.76501	21.754	17.6877
chr14	74336779	74337180	7.99413	21.7278	17.6616
chr1	234980832	234981290	7.00183	21.7249	17.6588
chr2	229156018	229156433	7.62689	21.724	17.658
chr4	53010352	53010758	6.54427	21.677	17.6113
chr17	73800123	73800471	6.21622	21.6627	17.597
chr18	10516833	10517189	7.27607	21.6452	17.5802
chr10	58856542	58857230	5.92405	21.622	17.5572
chr9	84271469	84271851	7.14726	21.599	17.5348
chr1	221991138	221991599	7.25061	21.584	17.5205
chr10	62763096	62763492	7.25061	21.584	17.5205
chr11	61695353	61696304	7.25061	21.584	17.5205
chr16	6215407	6215863	7.34719	21.584	17.5205
chr19	18629791	18630248	7.25061	21.584	17.5205
chr19	677115	677547	7.34719	21.584	17.5205
chr5	14588975	14589397	7.34719	21.584	17.5205
chr5	72470807	72471275	7.34719	21.584	17.5205
chr2	150697593	150698020	8.02334	21.5449	17.4837
chr2	56444427	56444860	6.91728	21.5089	17.4485
chr1	204319436	204319873	7.75583	21.4938	17.4336
chr22	21942810	21943286	7.64821	21.4938	17.4336
chr3	30511465	30512084	6.88955	21.4377	17.3779
chr15	66679731	66680136	7.27445	21.4109	17.3513
chr3	64977506	64977947	7.17882	21.4109	17.3513
chr2	190948705	190949092	6.1384	21.4045	17.3458
chr4	31088985	31089305	5.17064	21.3507	17.2928
chr9	95505674	95506386	7.44823	21.3149	17.2579
chr15	77069649	77069993	6.57992	21.3126	17.2556
chr2	121072873	121073290	7.89695	21.2757	17.2193
chr10	124560454	124560805	7.31341	21.2347	17.1787
chr3	61448339	61448687	7.31341	21.2347	17.1787
chr20	53830290	53830622	5.28599	21.222	17.1664
chr11	128207895	128208427	7.8557	21.1873	17.132
chr1	155038475	155039144	6.60558	21.1635	17.1084
chr15	99454941	99455564	6.52509	21.1635	17.1084
chr16	56682073	56682492	6.52509	21.1635	17.1084
chr6	147156914	147157335	6.52509	21.1635	17.1084
chr8	29377765	29378153	6.52509	21.1635	17.1084
chr2	28626877	28627309	6.96891	21.1564	17.1033
chr1	67880229	67880611	5.36955	21.1429	17.0904
chr21	31283852	31284351	5.42321	21.1429	17.0904
chr21	34034448	34034936	7.70335	21.0996	17.048
chr8	121696027	121696427	5.58127	21.0962	17.0447
chr21	33763437	33763785	6.75417	21.0874	17.036
chr3	54863274	54863668	6.75417	21.0874	17.036
chr3	195119564	195120123	5.95847	21.0787	17.0277
chr5	155532863	155533253	5.69636	21.0764	17.0259
chr10	38498021	38498453	5.73892	21.0171	16.9673
chr12	89733691	89734209	5.73892	21.0171	16.9673
chr20	48614545	48614928	5.67856	21.0171	16.9673
chr6	132063350	132064190	5.73892	21.0171	16.9673
chr1	115558217	115558655	6.07585	21.0061	16.9575
chr10	112906915	112907306	6.00686	21.0061	16.9575
chr10	94092834	94093186	6.00686	21.0061	16.9575
chr11	44564511	44565135	6.00686	21.0061	16.9575
chr12	127650335	127651289	6.07585	21.0061	16.9575
chr12	63301375	63301811	6.07585	21.0061	16.9575
chr17	17021136	17021648	6.00686	21.0061	16.9575
chr2	28633783	28634415	6.00686	21.0061	16.9575
chr4	69718843	69719305	6.00686	21.0061	16.9575
chr9	112041557	112042127	7.21251	20.9972	16.9503
chr1	11939006	11939599	7.8874	20.9738	16.927
chr1	8343419	8343879	7.8874	20.9738	16.927
chr10	132482010	132482550	8.005	20.9738	16.927
chr10	5573999	5574383	7.8874	20.9738	16.927
chr10	86664913	86665358	7.8874	20.9738	16.927
chr12	76259773	76260124	7.8874	20.9738	16.927
chr16	64881023	64881457	8.005	20.9738	16.927
chr16	83652871	83653382	8.005	20.9738	16.927
chr19	15495177	15495571	8.005	20.9738	16.927
chr19	2893656	2894021	7.8874	20.9738	16.927
chr21	45931491	45931967	8.005	20.9738	16.927
chr22	36999563	36999895	8.005	20.9738	16.927
chr5	140220747	140221110	7.8874	20.9738	16.927
chr5	170273370	170273784	8.005	20.9738	16.927
chr6	41747498	41747910	8.005	20.9738	16.927
chr8	143189021	143189401	7.8874	20.9738	16.927
chrX	55646444	55646863	8.005	20.9738	16.927
chr5	168404367	168404853	7.49285	20.9078	16.8669
chr7	33974640	33974990	7.38888	20.9078	16.8669
chr6	158706446	158706820	6.26818	20.9	16.8591
chr8	116583129	116583551	7.24458	20.8414	16.8021
chr1	95332759	95333087	7.69493	20.8404	16.8012
chr11	79795008	79795433	7.80474	20.7988	16.7603
chr17	80193025	80194015	7.80474	20.7988	16.7603
chr7	54664411	54664861	7.80474	20.7988	16.7603
chr17	73796694	73797086	5.79943	20.7964	16.7583
chr22	29030689	29031068	6.79924	20.7287	16.6912
chr7	41579943	41580386	6.05709	20.7249	16.6875
chr3	61615653	61615980	7.76266	20.7094	16.672
chr1	234719570	234719918	6.87261	20.6603	16.6232
chr2	10270741	10271079	6.87261	20.6603	16.6232
chr10	84684384	84684814	6.34017	20.6546	16.6182
chr1	20698370	20698845	5.39077	20.6315	16.5954
chr1	208178145	208178593	7.05744	20.6283	16.5924
chr19	12783790	12784395	7.15402	20.6283	16.5924
chr22	41411600	41411953	7.15402	20.6283	16.5924
chr3	14295775	14296116	7.15402	20.6283	16.5924
chr5	72604420	72604830	7.15402	20.6283	16.5924
chr5	168314860	168315318	7.83614	20.6206	16.5865
chr16	13316087	13316599	5.02577	20.5956	16.5617
chr17	61331159	61331510	5.85016	20.524	16.4915
chr9	75993352	75993785	5.78031	20.5185	16.486
chr7	69360954	69361316	6.98756	20.4606	16.4289
chr8	101079996	101080966	6.98756	20.4606	16.4289
chr5	150269581	150270011	7.63908	20.4451	16.4143
chr6	53192665	53193047	7.28123	20.4276	16.397
chr10	61410562	61410922	6.4176	20.4146	16.3841
chr2	89822616	89823627	4.18757	20.4095	16.3795
chr1	42947176	42947673	6.75732	20.3725	16.3428
chr17	64706894	64707549	5.8623	20.3546	16.3257
chr17	60559578	60560018	5.3635	20.3377	16.3089
chr7	47254349	47254743	5.41933	20.3377	16.3089
chr20	62159737	62160128	7.21332	20.2718	16.244
chr3	93844053	93844450	7.21332	20.2718	16.244
chr1	244163749	244164429	6.36412	20.2698	16.2423
chr12	115004743	115005182	6.4446	20.2698	16.2423
chr16	10921952	10922551	6.36412	20.2698	16.2423
chr20	59820516	59820922	6.36412	20.2698	16.2423
chr5	154593125	154593506	6.36412	20.2698	16.2423
chr8	28004626	28005068	6.4446	20.2698	16.2423
chr5	4802128	4802729	5.57525	20.265	16.2397
chr6	52931376	52931747	5.76001	20.2429	16.2178
chr5	120388309	120388664	6.25874	20.2133	16.1887
chr12	32435908	32436320	5.55783	20.2072	16.1827
chr22	39960988	39961844	5.6182	20.2072	16.1827
chr4	76443602	76444008	5.55783	20.2072	16.1827
chr6	132193009	132193321	5.6182	20.2072	16.1827
chr9	72365666	72366094	5.55783	20.2072	16.1827
chr12	9115719	9116128	5.88149	20.1976	16.1743
chr3	102130214	102130576	6.58546	20.1805	16.1574
chr12	30794928	30795827	5.86889	20.1593	16.1369
chr14	50001427	50001899	5.86889	20.1593	16.1369
chr17	80505028	80505427	5.93788	20.1593	16.1369
chr2	38720446	38720834	5.86889	20.1593	16.1369
chr2	65709167	65709517	5.93788	20.1593	16.1369
chr7	76294270	76294699	6.19273	20.0287	16.0094
chr12	122072569	122072976	7.55258	20.018	15.9994
chr3	107217235	107217633	5.55018	19.9806	15.9623
chr8	133532961	133533466	5.55018	19.9806	15.9623
chr10	77179265	77179626	6.17103	19.9677	15.9501
chr8	130193655	130194173	4.27972	19.9597	15.9422
chr1	6968505	6969016	7.65221	19.9595	15.942
chr11	17467863	17468445	7.76981	19.9595	15.942
chr11	44270652	44271321	7.76981	19.9595	15.942
chr12	124410649	124410977	7.76981	19.9595	15.942
chr12	129028922	129029275	7.76981	19.9595	15.942
chr12	22149258	22149580	7.76981	19.9595	15.942
chr12	89370727	89371174	7.76981	19.9595	15.942
chr13	110054097	110054504	7.76981	19.9595	15.942
chr16	85311926	85312336	7.76981	19.9595	15.942
chr17	47883242	47883646	7.76981	19.9595	15.942
chr17	63492915	63493357	7.76981	19.9595	15.942
chr18	24076309	24076668	7.76981	19.9595	15.942
chr20	18006082	18006458	7.65221	19.9595	15.942
chr3	139120354	139120709	7.76981	19.9595	15.942
chr3	48402273	48402629	7.65221	19.9595	15.942
chr7	132292795	132293228	7.65221	19.9595	15.942
chr9	134434835	134435432	7.76981	19.9595	15.942
chr9	136959181	136959614	7.76981	19.9595	15.942
chr9	85527700	85528044	7.65221	19.9595	15.942
chr9	91151078	91151442	7.65221	19.9595	15.942
chr15	89098236	89098650	6.67926	19.9531	15.941
chr7	17679354	17679689	6.67926	19.9531	15.941
chr14	34044459	34044811	7.40336	19.9345	15.923
chr14	77184540	77185138	7.51374	19.9345	15.923
chr17	44956004	44956444	7.40336	19.9345	15.923
chr10	29949346	29950028	5.59624	19.9279	15.9169
chr3	126347426	126347885	7.68838	19.7906	15.7809
chr8	40378398	40378738	7.68838	19.7906	15.7809
chr17	50641323	50641707	6.43375	19.7847	15.7755
chr5	40471816	40472162	7.21502	19.7797	15.7705
chr16	87407584	87407945	6.18376	19.7758	15.7668
chr18	13222758	13223154	6.18376	19.7758	15.7668
chr15	64897308	64897810	6.68952	19.7334	15.7252
chr16	10947170	10947532	6.78106	19.7334	15.7252
chr5	145479232	145479731	6.68952	19.7334	15.7252
chr5	158654342	158654654	6.68952	19.7334	15.7252
chr8	82501849	82502239	5.9269	19.6995	15.6922
chr1	224012407	224012686	6.86427	19.6848	15.6781
chr10	71622193	71622675	6.96086	19.6848	15.6781
chr12	71475390	71475729	6.86427	19.6848	15.6781
chr2	201123952	201124392	6.96086	19.6848	15.6781
chr20	22341450	22341873	6.96086	19.6848	15.6781
chr20	38870988	38871402	6.86427	19.6848	15.6781
chr7	218370	219153	6.86427	19.6848	15.6781
chr9	14027139	14027533	6.86427	19.6848	15.6781
chr2	61180492	61180943	6.48534	19.6814	15.6767
chr6	37550512	37550889	6.9539	19.6684	15.6639
chr8	124671408	124671854	6.9539	19.6684	15.6639
chr3	69282202	69282733	7.25413	19.6065	15.6024
chr6	143333155	143333558	7.36229	19.6065	15.6024
chr10	98268063	98268567	6.92278	19.5952	15.5912
chr17	57948573	57949319	5.20858	19.5921	15.5884
chr6	129684031	129684447	5.20858	19.5921	15.5884
chr8	128314551	128315019	5.20858	19.5921	15.5884
chr8	133674992	133675350	5.20858	19.5921	15.5884
chr17	71071951	71072378	5.5381	19.5387	15.5359
chr1	172544495	172544787	6.33643	19.5277	15.525
chr5	31825220	31825656	6.33643	19.5277	15.525
chr1	23562071	23562503	6.69539	19.5236	15.5216
chr12	46125167	46125585	6.79631	19.5224	15.5204
chr3	41330491	41330867	6.89194	19.5224	15.5204
chr9	40931099	40931575	6.49332	19.4816	15.4804
chr1	205365995	205366369	6.97814	19.4721	15.4711
chr20	31572917	31573370	5.39359	19.4633	15.4624
chr20	38209036	38209471	6.86136	19.45	15.4494
chr11	40445178	40445725	4.70058	19.4413	15.4409
chr7	455512	455930	4.70058	19.4413	15.4409
chr18	7038161	7038749	5.69385	19.4172	15.4175
chr17	50064568	50065099	6.38258	19.4157	15.4161
chr1	23010743	23011076	5.4371	19.4071	15.4076
chr1	44552853	44553212	5.37674	19.4071	15.4076
chr10	20598741	20599163	5.4371	19.4071	15.4076
chr15	70156948	70157406	5.37674	19.4071	15.4076
chr22	39290700	39291358	5.4371	19.4071	15.4076
chr10	70664710	70665105	6.28887	19.4013	15.4037
chr1	179585969	179586441	6.28363	19.3873	15.3898
chr11	109552341	109552796	6.28363	19.3873	15.3898
chr17	66717516	66717925	6.20314	19.3873	15.3898
chr17	82277550	82278040	6.28363	19.3873	15.3898
chr4	148653694	148654044	6.20314	19.3873	15.3898
chr5	71891959	71892373	6.28363	19.3873	15.3898
chr6	21754890	21755233	6.28363	19.3873	15.3898
chr7	2980907	2981312	6.20314	19.3873	15.3898
chr1	241688745	241689193	5.7999	19.3229	15.3278
chr11	96157143	96157566	5.73091	19.3229	15.3278
chr12	71469303	71469676	5.7999	19.3229	15.3278
chr2	109324635	109325134	5.73091	19.3229	15.3278
chr4	40183924	40184289	5.7999	19.3229	15.3278
chr5	57435481	57436122	5.7999	19.3229	15.3278
chr1	27299060	27300051	7.01315	19.3214	15.3278
chr12	47825113	47825492	7.01315	19.3214	15.3278
chr11	35319644	35320027	6.33241	19.285	15.2922
chr10	94397479	94398158	6.21885	19.214	15.2224
chr3	65714076	65714428	7.18134	19.2097	15.218
chr5	175378512	175379087	6.04182	19.1683	15.1771
chr17	39209323	39210108	7.04124	19.132	15.1417
chr1	94739555	94739957	4.46984	19.1159	15.1261
chr14	68947682	68948208	4.88089	19.1112	15.1216
chr2	104769783	104770138	4.88089	19.1112	15.1216
chr22	23283645	23284017	4.8326	19.1112	15.1216
chr3	126355846	126356258	4.8326	19.1112	15.1216
chr5	126280369	126280712	6.71249	19.095	15.1059
chr17	57215354	57215688	6.50366	19.0484	15.0596
chr5	36570330	36570681	5.70215	19.0296	15.0414
chr11	119367660	119368103	7.53461	18.9589	14.9715
chr11	17411135	17411427	7.53461	18.9589	14.9715
chr13	36883479	36883825	7.41701	18.9589	14.9715
chr15	74386758	74387092	7.41701	18.9589	14.9715
chr16	49834503	49834880	7.41701	18.9589	14.9715
chr17	21374650	21374933	7.41701	18.9589	14.9715
chr19	4869996	4870409	7.41701	18.9589	14.9715
chr2	96098824	96099278	7.41701	18.9589	14.9715
chr2	9714816	9715246	7.53461	18.9589	14.9715
chr22	39729049	39729412	7.53461	18.9589	14.9715
chr22	50640868	50641248	7.53461	18.9589	14.9715
chr3	8741628	8742183	7.41701	18.9589	14.9715
chr5	170280219	170280638	7.53461	18.9589	14.9715
chr7	134919095	134919620	7.53461	18.9589	14.9715
chr7	139734466	139734837	7.41701	18.9589	14.9715
chr12	54421137	54421464	7.18259	18.9561	14.9715
chr12	47820407	47820968	6.02735	18.9082	14.927
chr3	99543206	99543582	6.02735	18.9082	14.927
chr17	28808828	28809243	5.52361	18.8874	14.9069
chr2	33153005	33153328	5.45943	18.8874	14.9069
chr2	237182358	237182720	6.62623	18.8871	14.9068
chr5	115455292	115455607	7.37929	18.88	14.8998
chr2	144659736	144660245	7.14584	18.876	14.8959
chr10	50918535	50918914	5.78591	18.8628	14.8828
chr14	61326931	61327282	5.78591	18.8628	14.8828
chr2	145007110	145007559	5.71541	18.8628	14.8828
chr5	4387283	4387711	5.20277	18.8198	14.8408
chr12	52147296	52147724	6.59797	18.8186	14.8396
chr16	56547155	56547556	6.59797	18.8186	14.8396
chr16	86738307	86738846	6.59797	18.8186	14.8396
chr12	10301145	10301643	4.89443	18.8037	14.8255
chr6	168650555	168650948	7.33928	18.796	14.8178
chr1	54987380	54987871	6.76769	18.7537	14.7763
chr13	112174148	112175010	6.76769	18.7537	14.7763
chr15	101615415	101615847	6.6711	18.7537	14.7763
chr16	87132552	87133032	6.6711	18.7537	14.7763
chr17	75764523	75765117	6.6711	18.7537	14.7763
chr6	123090953	123091428	6.76769	18.7537	14.7763
chr7	43250413	43250816	6.76769	18.7537	14.7763
chr4	101953127	101953591	5.65964	18.6969	14.7221
chr8	130444709	130445322	5.33304	18.6715	14.6968
chr10	24008772	24009202	6.01784	18.6691	14.6946
chr1	41485614	41485970	6.09295	18.6524	14.678
chr2	185583408	185583737	6.09295	18.6524	14.678
chr15	70604546	70604899	5.31637	18.6168	14.6433
chr2	66595486	66595965	5.25601	18.6168	14.6433
chr3	125102135	125102505	5.25601	18.6168	14.6433
chr5	173472231	173472694	5.31637	18.6168	14.6433
chr3	385107	385468	6.70068	18.5967	14.6247
chr9	117400226	117400545	6.60505	18.5967	14.6247
chr8	140589608	140590040	5.83662	18.5894	14.6184
chr1	231512151	231512666	6.39727	18.5488	14.5782
chr1	158430086	158430471	6.12266	18.5163	14.5462
chr11	12080110	12080566	6.04217	18.5163	14.5462
chr18	48998231	48998552	6.04217	18.5163	14.5462
chr18	6057603	6057938	6.12266	18.5163	14.5462
chr1	64955147	64955463	5.66192	18.4972	14.529
chr10	90179534	90180083	5.59293	18.4972	14.529
chr2	211408482	211408888	5.66192	18.4972	14.529
chr22	38755222	38755629	5.59293	18.4972	14.529
chr22_KI270878v1_alt	168579	169042	5.66192	18.4972	14.529
chr2	54041099	54041480	5.87744	18.4928	14.5264
chr10	75525691	75526014	5.10551	18.486	14.5195
chr7	46603535	46604173	6.37055	18.4823	14.5162
chr4	76563413	76563867	6.0246	18.469	14.503
chr6	161038341	161038904	6.6415	18.4572	14.4913
chr2	37803011	37803404	4.38935	18.431	14.4653
chr9	97594461	97594863	7.14558	18.3859	14.4212
chr5	158414313	158414713	6.81298	18.3839	14.4192
chr1	109370623	109371270	4.73601	18.3822	14.418
chr15	68340935	68341389	4.73601	18.3822	14.418
chr2	105873741	105874259	4.73601	18.3822	14.418
chr5	38607346	38607830	4.73601	18.3822	14.418
chr8	136259227	136259687	4.73601	18.3822	14.418
chr11	86747324	86747760	6.13957	18.3386	14.3752
chr20	47348827	47349216	5.8909	18.3191	14.3559
chr4	74431122	74431524	5.8909	18.3191	14.3559
chr7	47482110	47482617	5.81545	18.3191	14.3559
chr1	245880780	245881232	5.6019	18.3184	14.3558
chr20	47708148	47708627	6.03713	18.2885	14.3264
chr21	30922295	30922686	5.93582	18.229	14.2671
chr5	68343367	68343725	6.01489	18.229	14.2671
chr14	64645311	64645811	4.16315	18.1928	14.2311
chr13	109256838	109257356	6.83127	18.1815	14.2201
chr7	146653988	146654357	6.93625	18.1815	14.2201
chr3	64988252	64988675	7.14571	18.1474	14.187
chr6	158040407	158040867	6.40529	18.1161	14.1558
chr20	50448764	50449064	5.33108	18.0873	14.1273
chr3	112671998	112672403	5.33108	18.0873	14.1273
chr10	29658895	29659507	4.99395	18.0784	14.1187
chr2	160906810	160907192	4.94029	18.0784	14.1187
chr2	168545584	168546141	4.99395	18.0784	14.1187
chr22	26800954	26801301	4.99395	18.0784	14.1187
chr2	30178691	30179069	5.94914	18.0521	14.0932
chr5	148978992	148979391	5.87094	18.0521	14.0932
chr2	40113925	40114296	6.37773	18.0491	14.0907
chr2	237432342	237433154	5.64491	18.037	14.0787
chr21	28805780	28806123	5.57441	18.037	14.0787
chr7	3194667	3195234	5.64491	18.037	14.0787
chr1	21322542	21322944	6.96183	17.9913	14.0339
chr1	180229328	180229853	7.06422	17.9725	14.0156
chr1	231684402	231684755	7.06422	17.9725	14.0156
chr1	56446815	56447175	7.18181	17.9725	14.0156
chr1	6970545	6970937	7.18181	17.9725	14.0156
chr11	118920674	118921047	7.18181	17.9725	14.0156
chr11	64745004	64745430	7.18181	17.9725	14.0156
chr12	103859089	103859529	7.18181	17.9725	14.0156
chr12	124422694	124423282	7.06422	17.9725	14.0156
chr12	131536292	131536628	7.06422	17.9725	14.0156
chr12	47878226	47878705	7.06422	17.9725	14.0156
chr12	68914934	68915341	7.29941	17.9725	14.0156
chr13	31092974	31093330	7.06422	17.9725	14.0156
chr13	41563333	41563695	7.06422	17.9725	14.0156
chr14	18489454	18490174	7.18181	17.9725	14.0156
chr16	23258340	23258657	7.29941	17.9725	14.0156
chr16	4212406	4212779	7.29941	17.9725	14.0156
chr16	66920930	66921286	7.29941	17.9725	14.0156
chr16	67484056	67484388	7.06422	17.9725	14.0156
chr17	6548633	6548955	7.18181	17.9725	14.0156
chr18	45720747	45721076	7.18181	17.9725	14.0156
chr19	14497087	14497479	7.29941	17.9725	14.0156
chr19	40411497	40411934	7.18181	17.9725	14.0156
chr2	239099671	239100036	7.18181	17.9725	14.0156
chr2	84874898	84875352	7.06422	17.9725	14.0156
chr2	96122381	96122750	7.18181	17.9725	14.0156
chr20	40654896	40655225	7.06422	17.9725	14.0156
chr20	64080426	64080772	7.18181	17.9725	14.0156
chr21	44972742	44973139	7.18181	17.9725	14.0156
chr22	48531765	48532115	7.29941	17.9725	14.0156
chr3	34008249	34008628	7.29941	17.9725	14.0156
chr4	156710635	156711010	7.06422	17.9725	14.0156
chr4	184156255	184156628	7.06422	17.9725	14.0156
chr4	26141917	26142295	7.18181	17.9725	14.0156
chr4	8099834	8100321	7.29941	17.9725	14.0156
chr5	154538280	154538742	7.29941	17.9725	14.0156
chr5	160199762	160200137	7.18181	17.9725	14.0156
chr5	166772755	166773150	7.29941	17.9725	14.0156
chr6	67881083	67881508	7.06422	17.9725	14.0156
chr7	101779221	101779613	7.29941	17.9725	14.0156
chr7	128217490	128217897	7.29941	17.9725	14.0156
chr8	143208358	143208792	7.06422	17.9725	14.0156
chr9	20833973	20834341	7.06422	17.9725	14.0156
chrX	13845727	13846140	7.18181	17.9725	14.0156
chrX	47562402	47562773	7.18181	17.9725	14.0156
chr17	40485886	40486583	6.08077	17.9692	14.0156
chr8	129199186	129199527	5.67577	17.9234	13.9756
chr1	84619338	84619722	6.41487	17.9163	13.9685
chr10	117441989	117442557	6.41487	17.9163	13.9685
chr22	43028229	43028552	6.41487	17.9163	13.9685
chr22	21066709	21066997	7.00021	17.8376	13.8913
chr10	75294646	75295290	5.19564	17.8367	13.8905
chr17	79573532	79574007	5.13528	17.8367	13.8905
chr20	56986785	56987331	5.13528	17.8367	13.8905
chr3	11453003	11453414	5.13528	17.8367	13.8905
chr3	197352369	197352743	5.13528	17.8367	13.8905
chr5	38831942	38832244	5.13528	17.8367	13.8905
chr1	9281939	9282330	6.47794	17.8356	13.8905
chr16	23256450	23256827	6.47794	17.8356	13.8905
chr2	229921584	229922202	6.47794	17.8356	13.8905
chr22	44822629	44823006	6.47794	17.8356	13.8905
chr12	23949602	23949922	5.86368	17.8204	13.8772
chr15	54150310	54150629	7.10655	17.8156	13.8725
chr16	57938780	57939112	7.10655	17.8156	13.8725
chr5	170755774	170756101	7.10655	17.8156	13.8725
chr5	170863035	170863448	7.22291	17.8156	13.8725
chr9	60519334	60519724	6.99018	17.8156	13.8725
chr9	95462567	95463169	6.99018	17.8156	13.8725
chr1	63731386	63732005	5.93062	17.7889	13.847
chr11	12279846	12280235	6.36061	17.7851	13.8437
chr2	37711416	37711735	5.00423	17.767	13.8257
chr12	65536761	65537434	5.76589	17.7632	13.8219
chr16	72877350	72877772	5.69084	17.7579	13.8166
chr20	47124698	47125079	5.34661	17.7464	13.8057
chr15	61796076	61796485	5.90828	17.7294	13.789
chr2	37391322	37391676	5.82186	17.7063	13.7662
chr20	32074639	32074978	6.4138	17.6839	13.744
chr11	110349642	110350108	5.45496	17.6823	13.7432
chr17	50638714	50639668	5.52395	17.6823	13.7432
chr17	81048885	81049481	5.45496	17.6823	13.7432
chr5	178651123	178651588	6.60512	17.671	13.7336
chr14	75340929	75341362	5.96169	17.6571	13.7203
chr17	6003180	6003560	5.96169	17.6571	13.7203
chr17	79904816	79905174	5.8812	17.6571	13.7203
chr3	44885594	44885989	5.8812	17.6571	13.7203
chr3	57972750	57973115	5.96169	17.6571	13.7203
chr4	53558470	53558834	5.8812	17.6571	13.7203
chr5	96081295	96081821	5.8812	17.6571	13.7203
chr1	201299954	201300352	7.03032	17.6557	13.7203
chr22	35191450	35191798	5.00806	17.5846	13.6506
chr17	56184610	56184938	4.90105	17.5772	13.6433
chr2	109486645	109487070	6.45193	17.5492	13.6155
chr2	19538590	19539117	5.61456	17.5407	13.6071
chr14	82387698	82388150	6.07935	17.5298	13.5965
chr22	44152329	44152711	6.9557	17.4984	13.5661
chr20	48127223	48127568	6.82646	17.463	13.5316
chr9	73337201	73337600	6.71991	17.463	13.5316
chr9	90964494	90964901	6.91899	17.4207	13.4902
chr22	26681359	26681837	5.06892	17.4195	13.4891
chr11	69297208	69297683	6.48249	17.39	13.46
chr3	16056213	16056594	6.58211	17.39	13.46
chr10	89476799	89477281	5.92514	17.3487	13.419
chr14	68458968	68459346	4.39327	17.3383	13.4087
chr20	47136808	47137164	4.83298	17.336	13.4065
chr5	132363419	132363751	4.77932	17.336	13.4065
chr7	47791663	47792186	4.83298	17.336	13.4065
chr8	127215095	127215538	4.77932	17.336	13.4065
chr7	47453643	47454028	5.20273	17.2978	13.3695
chr11	11992242	11992666	6.15244	17.2756	13.3477
chr2	219452603	219453082	6.06464	17.2756	13.3477
chr22	38457347	38457680	6.06464	17.2756	13.3477
chr8	133036749	133037320	4.91687	17.2716	13.3442
chr6	134676744	134677028	5.43341	17.2223	13.2957
chr7	47457877	47458546	6.31255	17.2197	13.2935
chr1	236067950	236068326	5.79273	17.2078	13.2816
chr7	47786537	47787095	4.43655	17.1917	13.2661
chr1	61081924	61082398	6.58908	17.1729	13.2475
chr3	194070754	194071516	5.69378	17.1513	13.2261
chr1	209367381	209367744	5.60213	17.0981	13.1736
chr22	34866918	34867312	4.18814	17.0858	13.1614
chr11	113674933	113675368	5.07491	17.0669	13.1427
chr14	54251986	54252403	5.07491	17.0669	13.1427
chr14	61642303	61642639	5.24695	17.0531	13.1303
chr14	81400794	81401154	6.33545	17.0492	13.1264
chr11	66327737	66328165	6.63069	17.0407	13.118
chr15	69035246	69035618	6.85145	17.0407	13.118
chr16	84829216	84829636	6.85145	17.0407	13.118
chr6	3876170	3876520	6.74107	17.0407	13.118
chr5	124000405	124000768	5.65273	17.0392	13.1171
chr12	52927209	52927978	6.14022	17.0268	13.1049
chr6	158177456	158177796	6.23177	17.0268	13.1049
chr20	50929398	50929702	5.00204	17.0258	13.1044
chr1	229094907	229095317	5.23078	17.0035	13.0823
chr1	8075485	8075889	6.94662	17.0007	13.0796
chr10	116178110	116178560	6.94662	17.0007	13.0796
chr13	74891518	74891982	6.94662	17.0007	13.0796
chr13	87123985	87124370	6.94662	17.0007	13.0796
chr14	99579858	99580300	6.82902	17.0007	13.0796
chr16	23124271	23124663	6.94662	17.0007	13.0796
chr17	74544375	74544702	6.94662	17.0007	13.0796
chr20	60967287	60967893	6.94662	17.0007	13.0796
chr3	42844269	42844682	6.94662	17.0007	13.0796
chr4	159598670	159599017	6.94662	17.0007	13.0796
chr4	184813334	184813716	6.82902	17.0007	13.0796
chr5	149600938	149601308	6.94662	17.0007	13.0796
chr5	174709306	174709693	6.94662	17.0007	13.0796
chr7	141456335	141456671	6.82902	17.0007	13.0796
chr7	97421439	97421863	6.82902	17.0007	13.0796
chr9	70480704	70481080	6.82902	17.0007	13.0796
chr2	203811544	203811882	5.87166	16.9953	13.0796
chr1	55575857	55576242	6.81639	16.9664	13.0522
chr1	229979986	229980534	4.59114	16.9515	13.0376
chr14	61553638	61554071	4.59114	16.9515	13.0376
chr3	188061135	188061565	5.47216	16.9378	13.0244
chr1	145997166	145997599	5.84946	16.9374	13.0244
chr1	156112315	156112698	6.28477	16.9306	13.0181
chr1	23554530	23555084	6.38135	16.9306	13.0181
chr12	108306025	108306505	6.38135	16.9306	13.0181
chr16	53131439	53131933	6.38135	16.9306	13.0181
chr18	45084191	45084619	6.28477	16.9306	13.0181
chr20	25277890	25278302	6.28477	16.9306	13.0181
chr20	62550531	62551017	6.28477	16.9306	13.0181
chr22	19607363	19607877	6.28477	16.9306	13.0181
chr5	96259212	96259571	6.28477	16.9306	13.0181
chr8	139705600	139706257	6.28477	16.9306	13.0181
chr9	129596946	129597763	6.38135	16.9306	13.0181
chr1	119631340	119631791	5.31698	16.8787	12.9688
chr11	34242091	34242548	5.31698	16.8787	12.9688
chr14	28671481	28671804	5.38597	16.8787	12.9688
chr18	8140105	8140494	5.31698	16.8787	12.9688
chr2	145751572	145751917	5.38597	16.8787	12.9688
chr20	57277746	57278151	5.31698	16.8787	12.9688
chr4	107619096	107619398	5.31698	16.8787	12.9688
chr14	61639029	61639311	5.2484	16.8561	12.9477
chr6	22236770	22237121	6.75745	16.8498	12.9415
chr9	96116588	96116944	6.75745	16.8498	12.9415
chr16	13307209	13307772	4.73781	16.8378	12.9304
chr2	209472904	209473200	5.11399	16.8184	12.9112
chr10	122301157	122301633	5.80071	16.81	12.9031
chr11	34654809	34655319	5.80071	16.81	12.9031
chr14	67490183	67490536	5.72023	16.81	12.9031
chr17	44959780	44960377	5.80071	16.81	12.9031
chr18	60024231	60024770	5.72023	16.81	12.9031
chr2	108220101	108220424	5.72023	16.81	12.9031
chr20	38144233	38144532	5.80071	16.81	12.9031
chr21	35138783	35139316	5.80071	16.81	12.9031
chr22	50213342	50213680	5.80071	16.81	12.9031
chr5	20694169	20694504	5.72023	16.81	12.9031
chr6	37531020	37531764	5.80071	16.81	12.9031
chr1	160124638	160125099	6.31817	16.7843	12.8795
chr10	98269352	98269743	6.22254	16.7843	12.8795
chr16	86658017	86658341	6.31817	16.7843	12.8795
chr21	43728362	43728752	6.31817	16.7843	12.8795
chr3	25508911	25509277	6.31817	16.7843	12.8795
chr1	176696245	176696600	6.72101	16.7726	12.8685
chr5	159936717	159937055	6.83675	16.7726	12.8685
chr17	55454854	55455249	5.26062	16.7106	12.8072
chr2	76895507	76895836	5.26062	16.7106	12.8072
chr2	127407999	127408431	5.38078	16.6755	12.7727
chr3	23741054	23741434	6.67969	16.6748	12.7721
chr6	168006303	168006716	5.82629	16.6708	12.7682
chr2	237234298	237234665	5.58908	16.6554	12.7535
chr7	3275821	3276209	4.34937	16.6547	12.7533
chr8	121172413	121172797	4.34937	16.6547	12.7533
chr14	22614039	22614820	4.72566	16.6034	12.7027
chr14	86799494	86799911	4.67201	16.6034	12.7027
chr1	166944127	166944650	5.64032	16.5968	12.6969
chr10	90931109	90931488	5.04082	16.5858	12.6861
chr2	101989721	101990128	6.31254	16.549	12.6493
chr3	62587214	62587559	6.31254	16.549	12.6493
chr3	64533554	64533920	6.41263	16.549	12.6493
chr6	16277452	16278021	6.41263	16.549	12.6493
chr8	22133284	22133779	6.41263	16.549	12.6493
chr9	84974809	84975150	6.41263	16.549	12.6493
chr16	11671854	11672210	6.61337	16.5321	12.6332
chr22	42742145	42742482	6.40028	16.5321	12.6332
chr17	40341712	40342077	6.02614	16.5292	12.6305
chr11	61971539	61972141	6.28324	16.482	12.5839
chr5	159928235	159928663	6.5791	16.47	12.572
chr2	226211422	226211801	5.36291	16.4192	12.5217
chr3	118932250	118932586	5.29241	16.4192	12.5217
chr11	27972501	27972863	5.97684	16.4083	12.5112
chr14	36996817	36997245	5.97684	16.4083	12.5112
chr17	43570503	43571042	5.97684	16.4083	12.5112
chr5	181044785	181045187	5.88903	16.4083	12.5112
chr22	23282037	23282696	5.55812	16.3756	12.4793
chr2	48855184	48855591	6.03434	16.3366	12.4411
chr1	31573925	31574209	6.41134	16.322	12.4266
chr11	15668707	15669131	6.41134	16.322	12.4266
chr2	240136072	240136538	6.41134	16.322	12.4266
chr20	49605102	49605463	6.51632	16.322	12.4266
chr3	37863274	37863609	6.30636	16.322	12.4266
chr8	28351392	28352220	6.51632	16.322	12.4266
chr2	50951208	50951551	5.61586	16.3209	12.4263
chr2	68828873	68829507	5.53794	16.3209	12.4263
chr11	12412499	12412808	4.89382	16.3077	12.4132
chr2	12714532	12714962	4.89382	16.3077	12.4132
chr2	210553379	210553738	4.95418	16.3077	12.4132
chr2	31531966	31532321	4.95418	16.3077	12.4132
chr2	38179152	38179555	4.95418	16.3077	12.4132
chr22	23315352	23315684	4.89382	16.3077	12.4132
chr22	30235705	30236138	4.89382	16.3077	12.4132
chr3	4814353	4814808	4.95418	16.3077	12.4132
chr6	134422686	134423126	4.89382	16.3077	12.4132
chr6	45609020	45609639	4.89382	16.3077	12.4132
chr12	433857	434229	6.48461	16.2529	12.36
chr5	40552200	40552593	4.81891	16.2221	12.3302
chr10	71512841	71513335	6.26652	16.2184	12.3269
chr17	72609443	72609737	4.39344	16.1882	12.2969
chr14	73801003	73801377	5.27626	16.1687	12.2778
chr10	44191956	44192380	5.47827	16.1588	12.2679
chr20	55744921	55745278	6.23809	16.1535	12.2627
chr10	110426285	110426722	5.95713	16.1506	12.2599
chr16	88332023	88332614	5.95713	16.1506	12.2599
chr4	55033245	55033966	5.95713	16.1506	12.2599
chr5	159787208	159787553	5.95713	16.1506	12.2599
chr6	166827116	166827463	5.95713	16.1506	12.2599
chr7	100545750	100546230	6.04868	16.1506	12.2599
chr10	103231249	103231794	5.39926	16.1295	12.2394
chr2	28356486	28356892	5.39926	16.1295	12.2394
chr22	27105557	27105975	3.83129	16.1189	12.2293
chr2	180730909	180731535	6.31862	16.1162	12.2266
chr1	48939104	48939509	6.52031	16.1047	12.2154
chr1	95370395	95370744	6.40992	16.1047	12.2154
chr12	111067573	111067933	6.52031	16.1047	12.2154
chr18	11826881	11827227	6.40992	16.1047	12.2154
chr2	42064535	42064883	6.40992	16.1047	12.2154
chr5	2708480	2708897	6.40992	16.1047	12.2154
chr2	20582555	20582933	4.9414	16.1	12.2113
chr13	29140377	29140692	5.60597	16.0985	12.2098
chr5	139708850	139709935	5.68713	16.0985	12.2098
chr11	76083632	76084178	5.24799	16.0864	12.1983
chr15	62112958	62113294	5.24799	16.0864	12.1983
chr15	68592589	68592979	5.179	16.0864	12.1983
chr4	73895408	73895849	5.24799	16.0864	12.1983
chr5	61917179	61917611	5.179	16.0864	12.1983
chr6	41732497	41732957	5.24799	16.0864	12.1983
chr7	69458143	69458568	5.179	16.0864	12.1983
chr17	72622612	72622971	4.92706	16.0544	12.1679
chr1	10782470	10782776	6.59382	16.0439	12.1579
chr1	204031360	204031703	6.59382	16.0439	12.1579
chr1	941680	942328	6.59382	16.0439	12.1579
chr11	62508284	62508841	6.71142	16.0439	12.1579
chr14	75040486	75040809	6.71142	16.0439	12.1579
chr15	98914631	98914967	6.71142	16.0439	12.1579
chr16	87129484	87129882	6.59382	16.0439	12.1579
chr17	16408019	16408335	6.59382	16.0439	12.1579
chr18	51211694	51212151	6.59382	16.0439	12.1579
chr19	12750207	12750641	6.71142	16.0439	12.1579
chr19	18018259	18018610	6.71142	16.0439	12.1579
chr19	9075643	9075968	6.59382	16.0439	12.1579
chr2	7191197	7191559	6.59382	16.0439	12.1579
chr20	62396995	62397319	6.71142	16.0439	12.1579
chr21	42731263	42731801	6.71142	16.0439	12.1579
chr21	46038955	46039325	6.59382	16.0439	12.1579
chr22	17570859	17571219	6.59382	16.0439	12.1579
chr22	43882926	43883296	6.59382	16.0439	12.1579
chr22	45961881	45962220	6.71142	16.0439	12.1579
chr3	10292185	10292565	6.71142	16.0439	12.1579
chr4	182079626	182079918	6.59382	16.0439	12.1579
chr4	38242596	38242939	6.71142	16.0439	12.1579
chr4	4672185	4672626	6.59382	16.0439	12.1579
chr5	179356612	179356947	6.71142	16.0439	12.1579
chr6	17268159	17268509	6.71142	16.0439	12.1579
chr8	142288147	142288514	6.71142	16.0439	12.1579
chr8	9104290	9104696	6.71142	16.0439	12.1579
chr9	107050102	107050459	6.59382	16.0439	12.1579
chr9	129506959	129507265	6.71142	16.0439	12.1579
chr9	136951738	136952066	6.59382	16.0439	12.1579
chr9	69199989	69200395	6.59382	16.0439	12.1579
chrX	107677054	107677426	6.71142	16.0439	12.1579
chrX	39728070	39728401	6.71142	16.0439	12.1579
chrX	53090986	53091345	6.71142	16.0439	12.1579
chr1	202709403	202709745	6.0916	16.0393	12.1579
chr11	3159282	3159678	6.0916	16.0393	12.1579
chr2	106261957	106262433	6.0916	16.0393	12.1579
chr2	239116945	239117349	6.0916	16.0393	12.1579
chr22	32618466	32618779	6.0916	16.0393	12.1579
chr3	156602561	156602936	6.18819	16.0393	12.1579
chr3	177770808	177771131	6.0916	16.0393	12.1579
chr5	171494754	171495171	6.0916	16.0393	12.1579
chr17	79610873	79611285	6.48694	16.0333	12.156
chr11	33168809	33169135	6.08552	16.0252	12.148
chr20	43849826	43850210	4.56096	16.0142	12.1371
chr12	52507066	52507441	5.49614	15.999	12.122
chr5	92552201	92553062	5.72509	15.9963	12.1193
chr7	3369322	3369762	4.21766	15.9803	12.1035
chr1	205976119	205976529	5.55925	15.9754	12.0989
chr1	242530705	242531035	5.63974	15.9754	12.0989
chr10	110496184	110496709	5.55925	15.9754	12.0989
chr15	81189657	81190349	5.63974	15.9754	12.0989
chr16	11078084	11078537	5.63974	15.9754	12.0989
chr16	58021978	58022482	5.63974	15.9754	12.0989
chr19	1264703	1265757	5.55925	15.9754	12.0989
chr2	109457846	109458178	5.55925	15.9754	12.0989
chr2	9144432	9144880	5.55925	15.9754	12.0989
chr8	139960916	139961262	5.97225	15.968	12.0935
chr2	222757008	222757310	5.19236	15.9238	12.0497
chr1	60489596	60489904	6.52472	15.899	12.0256
chr10	122121009	122121390	6.64109	15.899	12.0256
chr11	113579497	113579813	6.52472	15.899	12.0256
chr11	44301697	44302317	6.64109	15.899	12.0256
chr2	237904933	237905626	6.52472	15.899	12.0256
chr2	85711302	85711652	6.64108	15.899	12.0256
chr6	37529864	37530249	6.64108	15.899	12.0256
chr12	25585154	25585580	6.03129	15.8984	12.0256
chr3	177893291	177893697	6.12692	15.8984	12.0256
chr5	180071884	180072253	6.03129	15.8984	12.0256
chr11	65381964	65382662	4.56469	15.8809	12.0091
chr7	37987767	37988149	4.61835	15.8809	12.0091
chr8	63220218	63220560	4.61835	15.8809	12.0091
chr18	7576654	7576978	4.34842	15.8734	12.0025
chr22	30250385	30251012	5.43817	15.8416	11.9708
chr8	140228455	140228803	5.43817	15.8416	11.9708
chr1	39957380	39957763	6.09974	15.8356	11.9653
chr19	35388249	35388570	6.48953	15.8249	11.9548
chr12	6372954	6373314	5.41912	15.7896	11.9205
chr2	28613982	28614459	4.94603	15.7517	11.8831
chr7	74479121	74479581	5.0102	15.7517	11.8831
chr12	49854765	49855070	6.56985	15.7515	11.8831
chr3	98783035	98783561	5.32527	15.7379	11.8697
chr2	37583362	37583707	4.5676	15.7018	11.8339
chr20	51026135	51026555	6.01228	15.6525	11.7849
chr5	139696873	139698007	6.21245	15.6525	11.7849
chr7	131298297	131298599	6.21245	15.6525	11.7849
chr10	102627438	102627896	5.22191	15.6278	11.7612
chr16	79658103	79658602	5.22191	15.6278	11.7612
chr3	32226836	32227149	4.8486	15.608	11.7421
chr5	115558648	115558962	4.8486	15.608	11.7421
chr7	92791636	92791962	5.01252	15.5898	11.7241
chr2	223697869	223698279	5.9934	15.5885	11.7228
chr11	44243639	44244448	6.18362	15.588	11.7223
chr15	62897054	62897536	4.83496	15.5643	11.6988
chr1	59670692	59671310	4.77309	15.5595	11.694
chr17	55730722	55731184	4.83345	15.5595	11.694
chr18	10010613	10011047	4.77309	15.5595	11.694
chr2	190467940	190468424	4.83345	15.5595	11.694
chr3	99509390	99509762	4.77309	15.5595	11.694
chr5	14261093	14261481	4.77309	15.5595	11.694
chr6	157755674	157756086	4.34968	15.5586	11.694
chr6	169172437	169172831	5.47991	15.5558	11.6924
chr8	89961431	89961752	5.4017	15.5558	11.6924
chr1	202283934	202284368	5.80123	15.5543	11.6914
chr1	85298209	85298723	5.80123	15.5543	11.6914
chr5	173789056	173789414	5.71343	15.5543	11.6914
chr4	98446656	98447175	6.15505	15.524	11.662
chr20	50242949	50243428	4.64695	15.4884	11.6269
chr5	132459146	132459614	5.94161	15.4672	11.606
chr5	36680132	36680496	5.94161	15.4672	11.606
chr2	119524929	119525300	6.43186	15.4632	11.6021
chr20	37989562	37990055	6.31916	15.4632	11.6021
chr1	9438828	9439220	6.02804	15.4604	11.5993
chr1	207309787	207310067	5.03232	15.4497	11.5888
chr12	4145972	4146413	5.03232	15.4497	11.5888
chr12	7498909	7499226	4.13015	15.4409	11.5803
chr17	72538517	72538853	5.50611	15.4349	11.5742
[truncated: 554 more rows]

## Sheet: GBR_siHic5siNS_MACS+IDR
chromosome	chromosome start position	chromosome end position	average enrichment (counts per million)	-log10(p-value)	-log10(q-value)
chr6	33745296	33747041	53.6236	316.786	307.288
chr14	35403351	35405148	55.7496	316.324	307.288
chr6	35725452	35728701	44.9164	313.26	305.452
chr16	56606558	56608992	46.2546	306.16	298.89
chr19	46300659	46301551	42.2002	300.019	293.004
chr7	98569509	98570688	45.3037	299.787	292.796
chr5	6519166	6520350	52.3833	298.677	291.717
chr5	134465711	134467044	47.3384	295.176	288.348
chr16	56625039	56626346	52.5011	293.989	287.203
chr16	89580786	89581880	51.8243	288.452	281.825
chr19	18020042	18021875	51.8243	288.452	281.825
chr2	96163400	96164375	42.9853	287.408	280.826
chr11	114178965	114180218	38.7407	287.271	280.694
chr2	240251017	240252231	37.5872	286.229	279.701
chr12	124927883	124928874	43.2074	284.786	278.306
chr22	30290579	30291762	51.4183	284.772	278.294
chr6	35731234	35732740	39.3353	283.402	276.97
chr19	39409307	39410268	46.5161	283.25	276.823
chr5	172868387	172869921	49.1748	278.448	272.164
chr3	127303893	127304987	39.8819	277.908	271.638
chr1	157419530	157420740	41.1075	264.741	258.691
chr1	26036126	26037060	40.5953	263.656	257.617
chr1	11569252	11570148	46.0707	260.45	254.441
chr20	50415236	50416223	32.0188	259.036	253.039
chr10	72248155	72249516	34.0245	257.742	251.764
chr1	30788340	30789192	46.4333	256.238	250.279
chr20	58017175	58018778	27.9905	255.323	249.377
chr14	61465827	61467219	28.8798	255.062	249.123
chr20	50724496	50725387	34.2404	252.785	246.872
chr6	42045418	42046343	35.1691	252.669	246.757
chr3	188947537	188948859	38.5513	251.91	246.009
chr8	90001189	90002282	30.4119	251.319	245.428
chr15	67884345	67885340	35.809	250.224	244.348
chr17	8154119	8154933	45.9389	250.066	244.192
chr9	89878447	89879430	46.1395	248.454	242.599
chr14	75535608	75536539	34.4333	246.921	241.088
chr20	47316777	47317938	30.048	246.684	240.853
chr2	20539022	20540507	33.6296	245.521	239.705
chr2	121197016	121198209	34.1677	245.306	239.491
chr10	72254858	72255694	37.1944	245.114	239.305
chr20	11196046	11196820	38.6838	241.058	235.294
chr11	114162456	114164491	31.2673	240.304	234.549
chr8	95800109	95801058	44.4779	239.389	233.64
chr14	94598471	94600091	41.5155	237.401	231.675
chr5	2757613	2758514	28.5848	237.352	231.627
chr17	80724586	80725481	33.1144	236.211	230.501
chr20	47333622	47334797	27.3524	235.47	229.776
chr2	102063648	102064727	32.5111	234.351	228.667
chr22	49970774	49972264	43.5482	234.084	228.406
chr7	51606364	51607350	29.5018	233.03	227.364
chr7	50502040	50503336	37.3886	232.629	226.968
chr16	86951736	86952748	29.5902	232.58	226.92
chr5	149133867	149136064	37.3067	231.306	225.66
chr12	6375913	6377069	36.3147	231.135	225.491
chr19	3336440	3337495	43.5678	230.648	225.011
chr4	186546436	186547913	43.7031	230.648	225.011
chr17	82297119	82298609	23.0507	229.305	223.683
chr7	47757292	47758461	23.0507	229.305	223.683
chr5	149857263	149858171	30.4632	228.856	223.242
chr20	51331279	51332093	27.859	226.476	220.886
chr11	114159704	114160686	26.8637	223.804	218.239
chr12	54420705	54421651	42.7557	223.596	218.033
chr20	51335193	51336078	27.9375	222.269	216.721
chr2	20438327	20439316	22.4132	220.888	215.354
chr10	104809095	104810234	28.4518	220.336	214.807
chr1	198776353	198777218	33.5067	220.1	214.573
chr15	67943726	67944497	36.6527	219.405	213.886
chr2	237155979	237157213	38.493	218.775	213.262
chr12	52494183	52495053	41.2903	218.304	212.797
chr20	23622773	23623551	38.844	216.809	211.314
chr5	126508710	126509681	36.5639	216.174	210.688
chr6	35601353	35602542	22.0944	215.316	209.835
chr14	54669550	54670488	27.7747	214.755	209.285
chr11	102305999	102306779	33.9288	214.334	208.867
chr15	85331005	85331803	34.626	211.138	205.699
chr8	140479379	140480279	27.541	209.737	204.309
chr7	101099987	101100848	34.5198	209.502	204.078
chr20	37990508	37991126	35.2213	207.817	202.407
chr1	64042447	64043212	33.8762	207.79	202.381
chr12	55847708	55848588	30.1832	207.206	201.801
chr2	71716592	71717802	33.6676	206.166	200.768
chr8	142681557	142682424	33.5633	206.166	200.768
chr1	16015671	16016569	40.0486	206.149	200.751
chr10	72242506	72243247	30.0061	205.648	200.256
chr4	8100758	8101764	35.9046	205.498	200.108
chr20	59826078	59827023	27.0098	205.228	199.839
chr1	157283781	157285029	33.8823	204.609	199.223
chr5	174737304	174738068	34.4505	202.889	197.522
chr2	102048114	102048966	32.0369	202.762	197.396
chr16	85594696	85595386	39.1653	202.737	197.371
chr1	169485506	169486537	31.5748	202.504	197.144
chr2	27798629	27799792	24.9443	201.696	196.34
chr11	68651342	68652413	39.3718	200.968	195.621
chr6	35722202	35723010	33.8049	198.803	193.476
chr17	72715743	72716719	26.8362	198.517	193.192
chr3	183370438	183371885	28.0477	198.281	192.958
chr10	12246511	12247841	38.9658	197.528	192.211
chr2	113240669	113241673	20.66	196.063	190.761
chr10	44963817	44964703	23.9656	195.877	190.576
chr11	114171033	114171967	29.1868	195.538	190.241
chr1	211198067	211198821	28.9436	194.804	189.512
chr20	59811971	59812899	38.4244	194.099	188.814
chr14	49998824	49999658	25.3176	193.99	188.707
chr9	130961551	130963085	37.5714	192.483	187.211
chr17	59825278	59826057	23.3778	192.025	186.758
chr2	121185394	121186636	29.6389	191.821	186.556
chr8	131218277	131219155	22.3489	191.594	186.331
chr20	50422097	50423726	26.3641	188.915	183.675
chr2	216535083	216536134	30.8066	188.723	183.485
chr12	5616522	5617980	31.9697	188.468	183.232
chr16	83918190	83920337	37.3415	187.276	182.05
chr10	79329301	79330067	30.1633	186.944	181.721
chr20	51631107	51632314	21.5429	186.485	181.265
chr17	48482929	48484441	27.704	184.084	178.881
chr1	155017136	155017892	22.6374	181.621	176.441
chr17	76527428	76528412	24.7329	181.538	176.358
chr1	156616369	156617022	28.8702	179.002	173.84
chr12	52126261	52127236	35.5792	178.973	173.811
chr3	72336692	72337660	22.4382	178.798	173.639
chr9	70418872	70421574	24.2775	175.713	170.573
chr7	74022527	74023962	35.1808	175.626	170.488
chr12	65648890	65649752	23.4981	175.126	169.992
chr10	29946653	29948181	19.0662	174.567	169.436
chr20	31712142	31713690	19.0131	174.567	169.436
chr19	8355469	8356332	34.0372	174.375	169.245
chr11	69122655	69123579	32.8939	173.498	168.375
chr22	45518186	45519175	26.6414	173.491	168.368
chr11	113363340	113363972	34.9052	172.101	166.988
chr6	25006258	25007096	35.0405	172.101	166.988
chr3	71998826	71999449	30.3766	170.655	165.552
chr22	48536495	48537609	34.7698	170.43	165.329
chr8	117811005	117811808	26.7703	170.261	165.161
chr1	209530772	209531508	26.3296	169.651	164.555
chr2	21038568	21039270	31.2849	169.587	164.491
chr7	40221771	40222403	25.5353	169.415	164.321
chr2	160228063	160229233	17.4778	168.87	163.779
chr17	81096459	81098337	25.4562	168.218	163.133
chr3	12143704	12144604	32.391	167.377	162.296
chr16	24700679	24701373	34.2284	167.099	162.02
chr2	101120302	101121089	24.8103	166.88	161.804
chr15	62112754	62113682	25.3831	165.825	160.755
chr7	74097973	74098868	30.8942	165.544	160.476
chr14	95389548	95390390	34.0931	165.438	160.37
chr16	85401654	85402563	34.0931	165.438	160.37
chr2	10407584	10408767	24.5613	165.413	160.348
chr8	47659081	47659908	23.4131	164.453	159.392
chr22	30422514	30423896	29.1465	164.167	159.109
chr5	159819928	159820550	33.687	163.78	158.724
chr8	133492827	133493497	26.9383	163.673	158.62
chr2	227817949	227819253	18.163	162.729	157.682
chr12	15628632	15629715	21.3797	161.813	156.772
chr3	188220376	188221554	25.2247	161.548	156.509
chr8	131842634	131843600	22.3258	161.387	156.349
chr15	70374692	70375591	29.0553	161.21	156.174
chr2	113253194	113253881	22.6837	159.909	154.882
chr2	25936874	25937572	30.446	159.063	154.043
chr11	12070215	12070981	28.6777	158.96	153.939
chr20	62623096	62625254	17.8974	158.826	153.806
chr2	128376452	128377224	24.9591	158.591	153.573
chr22	39657053	39657766	28.0384	158.565	153.548
chr14	68546818	68549531	20.5787	157.942	152.929
chr5	67267935	67268992	26.37	157.926	152.914
chr5	159912186	159912874	27.7607	157.832	152.819
chr5	172533296	172534369	30.4652	157.367	152.358
chr20	51120914	51122253	24.6935	157.117	152.109
chr17	80511931	80512657	27.2272	157.105	152.099
chr12	29741400	29742156	23.7312	156.674	151.671
chr7	19560290	19561023	23.0838	155.78	150.783
chr22	49948880	49949887	32.6042	155.541	150.546
chr17	79948657	79949346	32.0059	155.537	150.544
chr7	123271027	123271751	32.3335	153.903	148.921
chr8	47353259	47354094	21.7674	153.445	148.467
chr11	65471513	65472512	27.9141	152.757	147.783
chr2	100281315	100282330	24.5545	152.685	147.712
chr6	124742807	124743644	22.1722	151.619	146.653
chr22	30206654	30207697	26.1738	151.614	146.648
chr16	84648508	84650512	29.6152	151.004	146.043
chr9	90919644	90920387	27.0821	150.876	145.916
chr1	41496046	41497040	19.8483	149.763	144.813
chr22	38222484	38223270	30.696	149.49	144.541
chr3	127889171	127890047	26.8696	149.348	144.4
chr10	97762683	97763455	31.5214	149.01	144.065
chr6	42153351	42154535	31.5214	149.01	144.065
chr9	135662735	135663432	31.386	149.01	144.065
chr2	64403895	64404715	25.2062	148.927	143.984
chr9	108040503	108041254	27.4037	148.79	143.847
chr8	48591378	48592169	23.808	148.333	143.394
chr12	1659770	1660641	29.7736	148.073	143.136
chr2	74560290	74560988	26.7633	147.822	142.887
chrX	48591131	48591878	30.9306	147.691	142.757
chr2	20592772	20593942	18.1151	147.551	142.617
chr8	141111036	141112022	26.2411	147.406	142.474
chr1	2255003	2256421	31.2507	147.386	142.454
chr5	172772110	172772953	27.1835	147.252	142.322
chr18	10040983	10041642	21.3176	147.224	142.295
chr5	134509265	134509914	25.0064	147.15	142.222
chr7	72405128	72405809	25.0064	147.15	142.222
chr2	207133688	207134530	26.2761	146.816	141.891
chr12	80627576	80628290	29.008	146.267	141.346
chr13	44921663	44922845	30.665	146.078	141.158
chr7	158863334	158864439	30.5322	146.078	141.158
chr8	142272522	142273265	30.8446	145.766	140.849
chr7	90594756	90595624	25.4688	145.597	140.684
chr1	234996881	234997786	23.3653	145.429	140.517
chr9	85535955	85536919	28.9414	145.404	140.492
chr1	172746040	172746909	23.2767	143.982	139.083
chr7	6317566	6318538	18.5317	143.248	138.354
chr11	114154254	114155088	25.4063	142.586	137.698
chr12	13135603	13136337	23.0111	142.538	137.649
chr12	76266477	76267351	23.0111	142.538	137.649
chr7	74477691	74478664	23.0111	142.538	137.649
chr7	101112076	101112763	25.807	141.755	136.87
chr12	15274459	15275213	25.18	141.7	136.817
chr8	141018514	141019369	21.562	141.339	136.458
chr2	44959775	44960423	27.2427	141.288	136.407
chr11	86559404	86560071	22.359	140.551	135.678
chr17	77601931	77603291	18.985	140.346	135.473
chr20	50395065	50395836	28.1815	140.344	135.472
chr14	90491355	90492269	29.6025	139.662	134.795
chr18	9824611	9825300	22.4365	139.625	134.76
chr2	102082696	102083722	21.9648	139.066	134.204
chr10	70253848	70254867	24.5543	139.059	134.198
chr5	150780004	150780776	24.4545	139.059	134.198
chr8	133402394	133403811	18.8521	139.012	134.15
chr2	45821548	45822532	20.5587	138.898	134.037
chr14	59695099	59695721	20.2229	138.871	134.012
chr2	127080673	127081444	25.4883	138.741	133.882
chr7	12715476	12716254	19.9321	138.718	133.86
chr5	175809521	175810537	25.9723	138.094	133.24
chr9	40922534	40930423	15.9449	137.994	133.142
chr1	209873236	209874011	24.3577	137.864	133.012
chr22	37724285	37725329	29.6264	137.719	132.868
chr9	128911105	128912856	29.6264	137.719	132.868
chr20	50721650	50722386	20.331	137.52	132.673
chr22	19724413	19726284	25.2758	137.239	132.393
chr2	219124500	219125877	25.9945	137.197	132.353
chr8	143201217	143202041	23.7507	136.832	131.99
chr19	4877855	4878997	29.0712	136.476	131.637
chr5	142356447	142357451	27.7359	136.35	131.512
chr6	160278648	160279353	27.0126	135.883	131.05
chr20	45358284	45359745	20.9204	135.748	130.916
chr1	31588502	31589360	25.1695	135.74	130.909
chr2	222452279	222452946	25.0633	135.74	130.909
chr9	40911217	40915959	13.6038	135.542	130.712
chr5	67248577	67249164	20.0404	135.418	130.588
chr11	35907822	35908741	22.2142	135.364	130.536
chr20	47710888	47711907	26.0286	135.094	130.268
chr1	206892388	206893207	20.0274	134.775	129.951
chr11	110184280	110185709	29.2203	134.526	129.704
chr8	25689641	25690744	29.2203	134.526	129.704
chr12	124509607	124510614	24.8508	134.245	129.427
chr20	53345927	53347104	22.7245	134.175	129.357
chr5	32785299	32786132	22.1257	133.939	129.123
chr10	74056060	74057040	15.8786	133.381	128.57
chr14	68695300	68696348	15.0062	133.286	128.477
chr3	134035680	134036642	24.6382	132.754	127.948
chr1	224652508	224653226	21.9486	132.518	127.714
chr20	51739552	51740165	21.9486	132.518	127.714
chr6	35590391	35591166	21.86	132.518	127.714
chr12	31731670	31732344	19.7997	132.042	127.243
chr17	39666989	39668041	19.7997	132.042	127.243
chr19	2627287	2628213	28.4071	131.725	126.928
chr5	95646546	95647192	21.8652	131.645	126.849
chr19	18697684	18699249	28.6789	131.348	126.553
chr22	49017459	49018353	28.5436	131.348	126.553
chr1	154418055	154418777	24.532	131.266	126.474
chr1	201447988	201449572	21.7715	131.099	126.308
chr17	32496183	32497184	23.5552	130.783	125.996
chr11	29773506	29774257	21.2405	130.636	125.85
chr3	64988122	64988779	24.8712	130.557	125.772
chr16	11224011	11224823	24.3195	129.782	125.001
chr6	44058292	44059347	26.9245	129.598	124.821
chr20	25237492	25238379	19.4961	129.321	124.545
chr1	167617189	167618140	23.4545	129.321	124.545
chr3	105792204	105792829	21.1545	129.232	124.458
chr17	49565903	49566548	24.0787	129.15	124.376
chr2	240319361	240320941	14.58	128.988	124.216
chr13	40236043	40237221	28.1375	128.185	123.418
chrX	107673945	107674643	28.1375	128.185	123.418
chr5	148268095	148268917	22.5957	127.859	123.096
chr1	27630883	27631816	27.6102	127.009	122.25
chr16	86664027	86665573	23.0493	126.674	121.919
chr18	7414314	7415403	19.2684	126.613	121.858
chr22	39650349	39651110	28.0022	126.61	121.856
chr17	73480641	73481614	21.3294	125.987	121.238
chr6	44000921	44001586	27.4774	125.444	120.7
chr14	90501852	90502701	23.7882	125.35	120.606
chr20	63698642	63699718	23.7882	125.35	120.606
chr20	44714023	44714902	19.0408	125.264	120.522
chr22	50310084	50310723	27.5961	125.038	120.298
chr10	72334661	72335661	17.4457	124.737	120
chr3	30496353	30497073	25.4769	124.268	119.534
chr15	70587884	70588658	24.6965	124.238	119.504
chr2	215528343	215529176	18.9649	123.918	119.187
chr1	46806380	46807193	27.4608	123.471	118.745
chr2	23601970	23602826	26.0474	123.435	118.711
chr2	46866741	46867440	23.3423	123.27	118.547
chr1	208207138	208208072	17.3247	123.234	118.511
chr20	1326888	1327679	17.3247	123.234	118.511
chr8	123689501	123690632	17.3247	123.234	118.511
chr2	85924322	85924977	16.0491	123.149	118.427
chr4	88612147	88612761	21.3325	122.753	118.032
chr5	31678150	31678780	26.8637	122.44	117.723
chr4	53676170	53677050	23.2569	122.414	117.697
chr1	94743746	94744494	22.5435	122.322	117.607
chr9	81498772	81499601	23.9939	122.198	117.484
chr12	53798359	53799221	17.1919	121.939	117.226
chr7	118057275	118057906	27.0547	121.908	117.195
chr10	126504355	126505096	20.5319	121.265	116.558
chr12	124745680	124746573	20.6204	121.265	116.558
chr2	33152731	33153552	20.5319	121.265	116.558
chr2	9699026	9699855	18.9148	121.254	116.549
chr6	158706354	158707624	20.1221	120.882	116.179
chr4	40547882	40548706	23.0241	120.621	115.92
chr7	2309895	2310599	19.8029	120.487	115.787
chr22	20141457	20142293	26.784	120.348	115.65
chr9	129488133	129489053	26.9194	120.348	115.65
chr4	14667687	14668473	25.9722	120.125	115.429
chr15	68019016	68019841	24.2399	120.046	115.351
chr1	93701476	93702346	20.4433	119.874	115.18
chr10	21184089	21184983	20.3548	119.874	115.18
chr17	40509833	40510779	20.4433	119.874	115.18
chr1	150561161	150562118	21.6257	119.529	114.838
chr2	238596896	238597608	21.5291	119.529	114.838
chr8	135234024	135234698	15.7539	119.392	114.703
chr2	14189517	14190462	16.9263	119.359	114.67
chr22	45809311	45809969	21.88	119.348	114.66
chr18	13520151	13520809	24.7405	119.121	114.436
chrX	72620410	72621027	26.1838	119.006	114.32
chr12	119716407	119717087	20.3473	118.993	114.307
chr22	39668011	39668750	26.5133	118.793	114.109
chr20	50224612	50225500	19.4147	118.687	114.005
chr7	3239156	3239762	18.3577	118.568	113.887
chr1	26999254	26999956	20.2662	118.486	113.806
chr19	45958912	45959943	20.2662	118.486	113.806
chr9	35907448	35908697	20.2662	118.486	113.806
chr2	121502034	121502676	15.5769	118.145	113.468
chr8	29377596	29378214	21.8431	117.749	113.075
chr3	141366329	141367696	20.258	117.604	112.932
chr5	154220409	154221073	20.1687	117.604	112.932
chr6	11364751	11365647	26.3779	117.242	112.572
chr2	20582340	20583260	18.1864	117.173	112.506
chr10	73117806	73118444	13.7106	117.07	112.405
chr8	102805987	102807812	20.9082	116.904	112.24
chr7	54348963	54349679	17.3593	116.727	112.064
chr2	71793237	71793991	21.2393	116.695	112.032
chr2	43050119	43051016	20.4542	116.197	111.539
chr16	22685200	22685887	19.2332	116.18	111.521
chr18	11948844	11949520	22.0103	116.153	111.494
chr16	50602494	50604211	22.1851	116.004	111.346
chr3	40939221	40940244	22.1851	116.004	111.346
chr14	71143079	71144481	18.0541	115.913	111.256
chr3	39180490	39181338	18.0541	115.913	111.256
chr5	71748248	71748950	26.1072	115.695	111.041
chr8	139370076	139370884	15.3407	115.662	111.008
chr8	48696046	48696756	25.2041	115.543	110.89
chr22	27236969	27237611	16.5278	115.512	110.86
chr2	37590014	37590684	18.6751	115.242	110.591
chr1	26620189	26621481	22.3007	115.139	110.489
chr9	22148013	22148694	22.8825	114.839	110.191
chr8	132946978	132947834	18.4694	114.836	110.188
chr10	106559245	106559899	18.9996	114.614	109.967
chr7	55018944	55019984	17.9782	114.59	109.944
chr13	48953972	48954638	25.084	114.335	109.693
chr2	20424253	20425176	20.4046	114.334	109.691
chr16	89316033	89316703	22.6691	114.299	109.656
chr21	21612302	21612884	22.7792	114.299	109.656
chrX	53071476	53072066	25.9719	114.153	109.511
chr16	10088195	10088878	17.7876	113.948	109.31
chr2	49306786	49307417	17.7876	113.948	109.31
chr18	7037950	7038858	14.2848	113.809	109.171
chr7	108308707	108309396	21.3395	113.47	108.835
chr2	38146292	38147675	17.3122	113.372	108.738
chr2	207238829	207239760	21.8772	112.869	108.24
chr1	181096287	181097020	22.559	112.844	108.215
chr2	85708570	85709136	19.2617	112.657	108.03
chr7	157873117	157874050	25.7012	112.614	107.987
chr1	145891836	145892549	14.1786	112.61	107.985
chr9	101400014	101400567	20.6597	112.472	107.848
chr6	39823220	39823880	21.1381	112.052	107.431
chr10	80048462	80049507	19.4693	111.603	106.985
chr4	105923390	105924178	19.3808	111.603	106.985
chr1	94753095	94754141	25.4305	111.08	106.468
chrX	41381550	41382069	25.2951	111.08	106.468
chr22	34429016	34429762	21.7694	110.821	106.211
chr9	94135098	94135769	17.5228	110.644	106.037
chr10	22849277	22849927	20.9367	110.637	106.031
chr17	73799231	73800829	11.8874	110.472	105.867
chr14	61545654	61546244	18.1569	110.299	105.695
chr7	41107322	41108689	16.7239	110.263	105.658
chr12	30794686	30796461	19.2037	110.237	105.633
chr14	71574968	71575581	13.966	110.223	105.62
chr17	61330975	61331692	17.262	110.018	105.417
chr5	10595637	10596465	19.4067	110.002	105.401
chr17	80750926	80751559	18.8315	109.945	105.344
chr11	3198959	3199973	25.1598	109.551	104.952
chr4	77564019	77564787	25.1598	109.551	104.952
chr1	234980572	234981403	23.4221	109.55	104.952
chr5	67257380	67257964	16.8755	109.479	104.883
chr19	47305238	47305882	21.5569	109.389	104.793
chr2	145012017	145012797	17.2952	109.336	104.741
chr6	155026176	155026945	17.2952	109.336	104.741
chr1	221991014	221991725	21.1765	109.267	104.674
chr18	1580313	1580916	15.9302	109.167	104.575
chr3	131216769	131217647	23.9206	108.897	104.306
chr8	76616658	76617370	19.5694	108.796	104.207
chr18	7921019	7921848	11.228	108.789	104.2
chr3	64977043	64978134	24.6883	108.506	103.919
chr15	25503975	25505085	21.4194	108.156	103.572
chr7	156903458	156904006	24.7537	108.026	103.443
chr20	41248422	41249216	15.8638	107.908	103.329
chr7	74094005	74095111	20.6345	107.82	103.242
chr17	82613527	82614614	23.7949	107.695	103.118
chr2	45238120	45238765	20.1484	107.352	102.777
chr11	114197757	114198696	17.793	107.256	102.682
chr8	133161773	133162533	18.5734	107.247	102.673
chr16	81604748	81605459	21.6781	107.064	102.491
chr14	79045210	79045819	20.8543	106.679	102.109
chr11	10659456	10660217	15.6645	106.653	102.083
chr5	31988080	31988762	15.6645	106.653	102.083
chr17	39208957	39210390	21.0256	106.538	101.97
chr3	185658327	185659272	23.9308	106.183	101.619
chr2	20615644	20616383	20.8175	105.993	101.431
chr8	125679950	125680720	14.0122	105.905	101.344
chr13	113801317	113802354	14.5143	105.856	101.295
chr12	130639814	130640464	21.4579	105.63	101.069
chr7	50342549	50343236	19.6938	105.511	100.952
chr8	133861346	133861916	19.7904	105.511	100.952
chr20	44187132	44187933	20.0903	105.488	100.929
chr12	7557079	7557770	18.7401	105.275	100.719
chr20	10217361	10218919	20.2316	105.019	100.465
chr4	40183799	40184368	20.2316	105.019	100.465
chr1	20301933	20302621	24.2123	104.988	100.436
chr9	116837362	116837982	24.2123	104.988	100.436
chr16	11309582	11310317	21.0533	104.876	100.325
chr11	111436735	111437456	18.5839	104.812	100.261
chr16	72291277	72292112	17.392	104.623	100.074
chr17	62819672	62820278	12.1958	104.463	99.9146
chr2	67561381	67562046	15.4653	104.152	99.6052
chr3	193868708	193870279	16.7639	104.138	99.5918
chr4	41142904	41143822	16.7639	104.138	99.5918
chr1	48046968	48047652	18.6508	103.924	99.3804
chr1	168636487	168637284	18.901	103.828	99.2857
chr21	34965362	34965895	23.1558	103.512	98.9721
chr3	193530509	193531224	22.132	103.493	98.9536
chr12	124754850	124755776	18.4953	103.466	98.9267
chr14	75340839	75341582	18.4953	103.466	98.9267
chr1	150567915	150568531	19.9452	103.395	98.8569
chr22	29030463	29031956	20.158	103.39	98.8524
chr20	47704752	47705948	17.2316	103.313	98.7753
chr10	71990639	71991182	21.2153	103.273	98.7358
chr10	72243631	72244314	20.5019	103.17	98.6329
chr19	40715330	40716226	22.6791	103.013	98.4776
chr3	193863726	193864596	20.7538	102.964	98.4281
chr5	36374158	36374989	16.688	102.848	98.3134
chr1	8202225	8203126	23.6257	102.476	97.9444
chr2	43130862	43132179	21.699	102.444	97.9126
chr8	133321609	133322847	18.3183	102.123	97.5948
chr20	25310127	25311357	23.9416	101.97	97.4434
chr22	47292327	47293146	23.9416	101.97	97.4434
chr15	62898949	62899498	17.8852	101.898	97.3733
chr6	160400280	160401257	15.1333	101.666	97.1428
chr4	69726275	69726885	16.5362	101.561	97.0392
chr22	42990744	42991374	11.8155	101.184	96.665
chr1	204149905	204150583	20.3881	100.886	96.3693
chr12	89733420	89734280	20.3881	100.886	96.3693
chr13	41610354	41611004	20.2819	100.886	96.3693
chr12	32917056	32917656	22.0864	100.732	96.2186
chr5	159904884	159906167	20.6189	100.621	96.1072
chr20	60967196	60967931	23.6709	100.467	95.9547
chr10	107275622	107276301	15.0669	100.428	95.9172
chr18	29154114	29155277	20.1863	100.363	95.8528
chr5	124527585	124528404	20.008	99.8973	95.3912
chr22	36541546	36542350	18.0257	99.8953	95.3893
chr12	47819879	47821095	21.237	99.569	95.0645
chr5	148965490	148966834	20.7438	99.4953	94.9913
chr12	55681053	55681908	23.0944	99.4882	94.9844
chr17	39222053	39222639	23.0944	99.4882	94.9844
chr12	53770022	53770760	17.8755	99.4498	94.9475
chr2	104897458	104898264	17.8755	99.4498	94.9475
chr9	40909404	40910723	17.8755	99.4498	94.9475
chr17	40074947	40075935	21.7221	99.2783	94.7776
chr8	126379231	126379985	11.5941	98.9711	94.4733
chr1	9376688	9377434	23.4002	98.9693	94.4716
chr18	48452945	48454157	23.2648	98.9693	94.4716
chr2	85437393	85438132	23.4002	98.9693	94.4716
chr22	37723453	37723956	23.4002	98.9693	94.4716
chr9	4237551	4238402	23.2648	98.9693	94.4716
chr11	79414901	79415666	16.0878	98.7679	94.2729
chr11	116373408	116374039	13.865	98.6403	94.1464
chr12	97767252	97767807	20.4669	98.5206	94.0275
chr6	124203233	124203979	12.9035	98.4769	93.9845
chr17	75693485	75694371	17.787	98.1192	93.628
chr20	41002840	41004349	17.787	98.1192	93.628
chr22	27456784	27457676	10.507	98.0935	93.604
chr1	159779378	159780159	19.2245	98.0878	93.5984
chr2	223699290	223699965	16.005	97.7246	93.2392
chr6	137811241	137811873	16.005	97.7246	93.2392
chr5	173766207	173766835	22.3877	97.6033	93.1188
chr22	50308074	50308927	19.7655	97.5729	93.0889
chr3	120875854	120876406	19.6603	97.5729	93.0889
chr13	110480561	110481060	23.1295	97.4762	92.993
chr18	39946394	39947281	23.1295	97.4762	92.993
chr9	136968937	136969622	22.9941	97.4762	92.993
chr17	77124089	77124816	16.9243	97.3467	92.8658
chr18	3449409	3450628	15.8353	97.1526	92.6729
chr16	13307135	13308483	17.2829	96.6107	92.1366
chr10	132482101	132482650	22.696	96.5193	92.0457
chr12	117802991	117803544	22.5632	96.5193	92.0457
chr9	108150649	108151231	22.696	96.5193	92.0457
chr5	178447685	178448732	22.6112	96.3308	91.8591
chr20	44467059	44467963	20.9541	96.2855	91.8139
chr17	17036281	17036972	13.5699	96.2627	91.7912
chr20	35307010	35307636	18.7827	96.0628	91.5928
chr17	71908919	71909679	16.7583	96.0455	91.5755
chr2	98916745	98917542	14.8674	96.0016	91.5319
chr12	124608902	124609575	22.7234	95.988	91.5183
chr19	2032221	2032941	22.7234	95.988	91.5183
chr2	95315736	95316559	22.8588	95.988	91.5183
chr7	47453368	47454328	17.49	95.9026	91.4355
chr3	129651077	129652129	19.9164	95.7074	91.2409
chr22	30210062	30211025	16.3496	95.5288	91.0629
chr2	102618652	102619851	14.5356	95.5125	91.0468
chr8	143208070	143208905	17.3443	95.4702	91.0052
chr12	65536596	65537671	18.6466	95.422	90.9584
chr1	9436174	9436806	18.8217	95.345	90.8815
chr2	136136089	136136823	19.5381	95.3024	90.8394
chr5	31824966	31825781	19.5381	95.3024	90.8394
chr22	22358262	22358750	19.8415	95.2391	90.7776
chr12	52925766	52926404	22.1155	95.2198	90.7585
chr2	128378852	128379556	12.691	95.0173	90.5584
chr2	19801152	19801888	19.3446	94.8006	90.3428
chr2	16649156	16649977	18.0906	94.696	90.2391
chr2	98911328	98913836	17.126	94.5556	90.1
chr13	49097272	49097930	21.4344	94.5371	90.0815
chr13	20419567	20420489	22.588	94.5045	90.049
chr2	85447353	85447913	22.4527	94.5045	90.049
chr20	23039743	23040400	22.588	94.5045	90.049
chr4	1462147	1462808	22.588	94.5045	90.049
chr9	20297462	20298204	22.588	94.5045	90.049
chr8	118449839	118450625	16.4764	94.3856	89.9325
chr8	48589990	48590822	21.641	94.1416	89.6915
chr1	58929484	58930472	15.7014	93.9224	89.4734
chr15	66390595	66391243	15.6255	93.9224	89.4734
chr2	28661426	28662089	15.7014	93.9224	89.4734
chr4	76723682	76724534	15.6255	93.9224	89.4734
chr7	657216	657979	19.2193	93.9175	89.4693
chr13	112925948	112926754	20.4286	93.8736	89.4269
chr2	38179047	38179729	14.5932	93.5422	89.0979
chr2	98864925	98866013	17.5753	93.4948	89.0509
chr4	54064550	54065144	16.5093	93.4551	89.0115
chr10	104299812	104300622	18.0517	93.2363	88.794
chr7	51138568	51139168	19.2474	93.16	88.7184
chr13	113410051	113412257	14.27	93.077	88.6357
chr20	22775528	22776273	14.27	93.077	88.6357
chr3	14288785	14289625	22.3173	93.026	88.5852
chr5	94983590	94984319	22.182	93.026	88.5852
chr1	119101513	119102036	16.7417	92.8735	88.436
chr2	96941310	96941885	22.0558	92.7466	88.31
chr8	123405343	123405998	15.5496	92.6629	88.2271
chr7	335901	336498	21.7168	92.5682	88.1337
chr4	55038127	55038684	17.6206	92.5611	88.1266
chr5	126445390	126445994	18.7173	92.3271	87.8949
chr6	147156808	147157439	18.6144	92.3271	87.8949
chr20	62159614	62160223	21.7663	92.1021	87.6711
chr3	127559911	127560917	21.8991	92.1021	87.6711
chr16	88306651	88307649	17.0436	91.9473	87.518
chr1	55580601	55581439	14.1372	91.865	87.4364
chr3	14378246	14378910	21.3636	91.7694	87.3416
chr15	94965450	94966056	21.2356	91.7693	87.3416
chr3	4978146	4979533	17.8819	91.6911	87.2638
chr22	17570783	17571500	22.0466	91.5525	87.1261
chr4	128552777	128553403	22.0466	91.5525	87.1261
chr6	44655210	44655876	16.9901	91.528	87.1045
chr7	107971547	107972519	16.9901	91.528	87.1045
chr1	8197630	8198530	15.3219	91.4074	86.9855
chr14	74619472	74620863	15.3978	91.4074	86.9855
chr7	601429	602999	15.3978	91.4074	86.9855
chr13	114167820	114168379	20.5982	91.15	86.7309
chr16	86182640	86183176	19.8511	91.0536	86.6348
chr1	84619101	84619980	18.7134	90.6756	86.259
chr10	76086591	76087524	14.0707	90.6568	86.2404
chr8	104360962	104361789	16.9543	90.6374	86.2227
chr12	53049467	53050212	21.0939	90.5842	86.17
chr11	76083551	76084171	14.9106	90.5035	86.09
chr8	123597446	123598180	12.266	90.4526	86.0392
chr17	81043220	81044405	19.9123	90.3615	85.9491
chr16	86709132	86709584	20.9795	90.323	85.9107
chr10	72255777	72256464	16.7245	90.2224	85.8108
chr20	47701494	47702250	14.6059	90.1775	85.7673
chr22	29306348	29307309	15.1701	90.156	85.7459
chr6	35715340	35715866	19.9306	90.123	85.7141
chr12	108305502	108306616	21.7759	90.0839	85.6754
chr2	86017812	86018439	21.7759	90.0839	85.6754
chrX	65772663	65773206	21.7759	90.0839	85.6754
chr1	43241134	43242311	18.1167	89.912	85.5051
chr5	172900912	172901622	19.0568	89.9109	85.5044
chr10	95273307	95274008	18.3858	89.817	85.4108
chr17	17773969	17774791	18.6881	89.79	85.3839
chr5	149895781	149896620	18.6881	89.79	85.3839
chr13	112959133	112959800	21.0662	89.6617	85.257
chr15	68340865	68341511	19.6202	89.6506	85.246
chr4	114382996	114383588	16.0112	89.6006	85.1967
chr2	148642697	148643355	13.9379	89.4524	85.049
chr10	97595948	97597284	16.7757	89.3318	84.9293
chr17	65463089	65463720	18.6082	89.3097	84.9077
chr11	15106530	15107249	12.9796	89.2158	84.8151
chr20	37994491	37995360	12.9796	89.2158	84.8151
chr2	168278303	168278984	16.5474	88.9212	84.5222
chr5	68543118	68543656	16.5474	88.9212	84.5222
chr10	80265903	80266724	18.9254	88.7542	84.3583
chr2	205657490	205657996	21.1694	88.7395	84.3439
chr17	80192926	80194308	21.6406	88.6205	84.2253
chr22_KI270878v1_alt	170720	171363	21.5052	88.6205	84.2253
chr3	185162758	185163362	21.5052	88.6205	84.2253
chr4	6750730	6751400	21.6406	88.6205	84.2253
chr5	137564327	137564978	21.5052	88.6205	84.2253
chr17	77363869	77364535	19.6005	88.4852	84.0932
chr7	336806	337485	21.0521	88.4767	84.0848
chr12	132493372	132494641	18.5818	88.4233	84.0315
chr19	43450481	43451049	18.4756	88.4233	84.0315
chr1	52669503	52670144	19.5047	88.2525	83.8626
chr22	24155779	24157536	19.5047	88.2525	83.8626
chr17	79573388	79574324	12.8615	88.0541	83.666
chr1	201358453	201359046	18.3978	87.9485	83.5615
chr2	203811328	203812026	17.2789	87.8924	83.5058
chr2	128584413	128585067	15.4674	87.8889	83.5027
chr15	90419605	90420218	14.2529	87.7353	83.3499
chr1	109927894	109928456	16.3703	87.6243	83.241
chr22	23521356	23522269	16.4588	87.6243	83.241
chr1	48049723	48050398	16.1645	87.5173	83.1355
chr3	90010153	90010887	16.1645	87.5173	83.1355
chr17	79020107	79020734	19.3474	87.3206	82.9401
chr8	102790834	102791441	18.0513	87.317	82.9365
chr10	3810032	3810667	21.3699	87.1621	82.7826
chr12	111247981	111248766	21.3699	87.1621	82.7826
chr18	77162536	77163079	21.3699	87.1621	82.7826
chr2	239240439	239241112	21.3699	87.1621	82.7826
chr6	150372157	150373424	21.2345	87.1621	82.7826
chr8	116583059	116583752	21.3699	87.1621	82.7826
chr8	143188822	143189517	21.3699	87.1621	82.7826
chr8	121163817	121164727	11.9472	87.0661	82.6895
chr6	3913046	3914123	18.3693	87.0614	82.6849
chr7	50657203	50658064	18.263	87.0614	82.6849
chr3	23739381	23740945	12.7434	86.8962	82.522
chr8	140588672	140590043	12.7434	86.8962	82.522
chr1	32501823	32502381	19.2737	86.8592	82.4854
chr8	143952579	143953729	16.9593	86.7308	82.3581
chr3	141368042	141369115	18.4708	86.5072	82.1358
chr2	54040970	54041561	11.2475	86.3909	82.0208
chr4	56728451	56729157	16.1932	86.3318	81.9619
chr5	172900006	172900747	16.2817	86.3318	81.9619
chr3	98922633	98923356	12.6034	86.3242	81.9557
chr11	66326185	66327418	20.9694	86.2821	81.9137
chr14	68550006	68550882	15.9063	86.2353	81.8677
chr11	61971309	61972400	19.2091	86.157	81.79
chr21	43734546	43735193	20.4675	86.0139	81.6473
chr10	78578725	78579453	19.2308	85.9268	81.5615
chr5	173767445	173768614	20.643	85.8504	81.4863
chr1	8259029	8259642	20.9638	85.709	81.3459
chr16	88952365	88953526	20.9638	85.709	81.3459
chr22	48531593	48532240	18.1568	85.7042	81.3433
chr3	170356607	170358703	18.1568	85.7042	81.3433
chr11	27972417	27973007	16.9891	85.2475	80.8898
chr2	9702825	9704130	16.0161	85.0438	80.6878
chr22	23283225	23284268	14.4837	84.6731	80.3213
chr2	42922746	42923464	20.0834	84.5877	80.237
chr5	38653312	38653928	17.3109	84.5517	80.2013
chr16	53090559	53091539	17.9443	84.3518	80.0024
chr3	23202846	23203881	20.1025	84.3408	79.9925
chr10	117804558	117805134	20.8285	84.2611	79.9131
chr10	129549964	129550621	20.6931	84.2611	79.9131
chr16	997000	998212	20.8285	84.2611	79.9131
chr3	11452905	11453556	18.6962	84.0874	79.7427
chr12	110917444	110918178	14.5629	83.9605	79.6164
chr1	229843906	229845203	17.6614	83.8931	79.5504
chr9	72364538	72366296	19.888	83.8524	79.5102
chr19	14835050	14835634	15.839	83.7602	79.4183
chr2	151842798	151843582	15.9276	83.7602	79.4183
chr20	50440339	50441391	9.92578	83.6519	79.312
chr9	35510901	35511906	17.0481	83.5735	79.2341
chr7	71770389	71770950	18.4258	83.4225	79.0841
chr11	1826741	1827725	20.3053	83.4031	79.0647
chr19	18017386	18018109	20.3053	83.4031	79.0647
chr12	121719964	121720479	18.1547	83.2768	78.9396
chr3	194002915	194004070	17.6874	83.1643	78.8285
chr2	112935998	112936713	14.0372	83.1588	78.8231
chr15	35690687	35691431	17.7318	83.0042	78.669
chr22	38755183	38755937	17.7318	83.0042	78.669
chr11	18265794	18266283	20.5577	82.8186	78.4854
chr12	94953940	94954681	20.5577	82.8186	78.4854
chr19	2474520	2475080	20.4224	82.8186	78.4854
chr3	186413303	186414112	20.4224	82.8186	78.4854
chr9	129432569	129433191	20.4224	82.8186	78.4854
chr18	22279711	22280516	16.6028	82.6212	78.2919
chr1	20698041	20699004	17.451	82.5509	78.2223
chr1	94551635	94552867	15.7505	82.4812	78.153
chr11	91981842	91982380	13.0149	82.2787	77.9527
chr1	55575791	55576343	19.4065	82.2021	77.8766
chr15	78798001	78798828	20.1725	81.9715	77.6472
chr9	107810307	107811032	20.1725	81.9715	77.6472
chr16	72989442	72990669	17.5193	81.6616	77.3399
chr7	116434608	116435433	17.5193	81.6616	77.3399
chr10	63799045	63799850	14.1835	81.5119	77.1922
chr2	45128403	45129167	14.2594	81.5119	77.1922
chr9	86405687	86406883	14.1835	81.5119	77.1922
chr1	223109573	223110271	20.1517	81.3814	77.063
chr12	52231667	52232181	20.1517	81.3814	77.063
chr15	64897103	64898007	20.1517	81.3814	77.063
chr19	6744697	6745371	20.287	81.3814	77.063
chr21	43728091	43729203	20.287	81.3814	77.063
chr4	6633073	6633954	20.1517	81.3814	77.063
chr7	30970416	30971039	20.287	81.3814	77.063
chr9	60523417	60524297	20.287	81.3814	77.063
chr2	118466673	118467172	18.4652	81.3356	77.0198
chr2	229585838	229586625	19.1259	81.265	76.9502
chr17	44955921	44956635	15.6619	81.2068	76.8923
chr2	30177906	30179388	15.6619	81.2068	76.8923
chr3	99543154	99543850	15.5734	81.2068	76.8923
chr16	88303889	88305204	12.2122	81.1643	76.8512
chr1	228860762	228861735	13.0746	81.1327	76.8202
chr17	80063564	80064688	13.0082	81.1327	76.8202
chr5	19854818	19855426	13.0746	81.1327	76.8202
chr10	97608853	97609682	19.2581	81.0342	76.7225
chr2	85713010	85713679	18.8077	80.8063	76.4952
chr8	27282388	27283009	18.8077	80.8063	76.4952
chr2	229407011	229407618	14.9321	80.7567	76.4464
chr10	9012244	9012803	17.3392	80.6821	76.3721
chr8	128176525	128177455	12.9332	80.6092	76.2996
chr10	124560304	124560921	19.774	80.5453	76.2363
chr3	138187980	138188580	19.9068	80.5453	76.2363
chr2	46230601	46231224	17.2005	80.3239	76.017
chr6	170250927	170251624	17.2005	80.3239	76.017
chr8	132420220	132420908	17.2005	80.3239	76.017
chr20	47708034	47708756	14.0317	80.2942	75.9886
chr8	142677242	142677974	14.0317	80.2942	75.9886
chr1	109370532	109371483	12.9824	80.1098	75.8055
chr5	149195424	149196010	16.595	80.0114	75.7082
chr5	76690742	76691997	12.9418	79.9605	75.6577
chr3	188266882	188267432	14.5926	79.9544	75.6522
chr1	24558392	24559265	20.0163	79.9497	75.6475
chr13	98129132	98129751	20.0163	79.9497	75.6475
chr16	72985795	72986490	20.0163	79.9497	75.6475
chr2	232378190	232378788	20.0163	79.9497	75.6475
chr3	25508393	25509443	20.0163	79.9497	75.6475
chr8	10623317	10624288	20.0163	79.9497	75.6475
chrX	39894346	39895214	19.881	79.9497	75.6475
chr3	178170556	178171141	15.3963	79.937	75.6378
chr7	45889119	45889992	15.3963	79.937	75.6378
chr9	108142573	108143200	17.1354	79.8814	75.5837
chr1	10107815	10109224	17.7423	79.8411	75.5439
chr10	11898182	11899001	13.958	79.7977	75.5006
chr3	93843978	93844500	19.6558	79.4522	75.1566
chr22	43028173	43028714	16.6059	79.2673	74.9728
chr3	31272188	31272963	19.6412	79.1246	74.831
chr12	46773920	46774546	13.8799	79.0808	74.7881
chr15	41544517	41545176	17.0943	78.9912	74.6998
chr13	49858292	49858987	19.0593	78.9357	74.645
chr11	111441326	111441889	11.917	78.899	74.6087
chr8	128991210	128991756	14.1063	78.863	74.5732
chr19	46080466	46081216	16.6893	78.7146	74.426
chr9	70438416	70439052	18.7324	78.7131	74.4245
chr12	65631433	65632341	15.2192	78.6719	74.3836
chr12	9115598	9116230	15.3078	78.6719	74.3836
chr16	57951810	57952508	15.2192	78.6719	74.3836
chr15	70159473	70160152	12.352	78.6532	74.3661
chr1	177448847	177449496	19.7456	78.5235	74.2376
chr1	21639290	21640188	19.7456	78.5235	74.2376
chr6	46217398	46218090	18.9815	78.4683	74.1841
chr3	4831108	4831774	15.8932	78.3564	74.0724
chr8	140228320	140228913	14.6831	78.2701	73.9864
chr5	168650741	168652026	15.5791	78.2246	73.9412
chr1	20494643	20495533	16.4045	77.9585	73.6766
chr5	132260592	132261148	16.3038	77.9585	73.6766
chr7	95550031	95550581	14.2646	77.9413	73.6597
chr1	221839680	221840388	13.7281	77.8719	73.5909
chr10	90960213	90960984	13.7281	77.8719	73.5909
chr12	124720625	124721338	13.7281	77.8719	73.5909
chr22	24245487	24246600	13.804	77.8719	73.5909
chr13	112072390	112073676	15.1685	77.7829	73.5028
chr1	94553099	94553827	16.988	77.6636	73.3849
chr10	90179344	90180202	16.8818	77.6636	73.3849
chr15	71515198	71516082	16.988	77.6636	73.3849
chr4	1201845	1202684	16.8818	77.6636	73.3849
chr7	139734375	139734884	16.988	77.6636	73.3849
chr4	87342105	87342716	12.7426	77.6286	73.3514
chr12	25585063	25585855	17.2233	77.4763	73.2004
chr1	181152799	181153525	15.1307	77.4116	73.1361
chr19	45154172	45154975	15.1307	77.4116	73.1361
chr4	46506739	46507259	14.7879	77.3875	73.1135
chr8	139958428	139958934	14.7879	77.3875	73.1135
chr7	101162795	101163746	19.1956	77.3101	73.0365
chr1	23010640	23011180	16.8198	77.2319	72.9588
chr7	2980746	2981406	16.8198	77.2319	72.9588
chr1	4302735	4303448	19.4749	77.1029	72.831
chr11	66327635	66328747	19.6103	77.1029	72.831
chr12	111067341	111068096	19.4749	77.1029	72.831
chr12	93809887	93810409	19.6103	77.1029	72.831
chr3	141276037	141276779	19.6103	77.1029	72.831
chr4	121519161	121519872	19.4749	77.1029	72.831
chr5	2134817	2136103	19.4749	77.1029	72.831
chrX	43707835	43708373	19.4749	77.1029	72.831
chr2	47309453	47310040	17.8913	76.7353	72.4677
chr9	88852646	88853356	10.4265	76.7089	72.4416
chr1	225736180	225736976	13.5763	76.6675	72.4003
chr2	121500959	121501598	12.367	76.4789	72.2142
chr14	68505850	68506654	12.6098	76.4691	72.2045
chr1	52665471	52666179	16.7755	76.3411	72.0776
chr1	86788200	86789200	16.6693	76.3411	72.0776
chr16	10961235	10961830	16.7755	76.3411	72.0776
chr22	41410209	41410829	19.11	76.2998	72.0377
chr12	114655902	114656636	18.2109	76.1725	71.9115
chr18	22446074	22446609	14.865	76.156	71.8951
chr20	49989191	49990585	14.9536	76.156	71.8951
chr3	102129971	102130741	14.9536	76.156	71.8951
chr6	124676002	124676556	14.865	76.156	71.8951
chr6	36678298	36679973	14.7019	76.1421	71.8825
chr1	156112212	156112780	15.7334	76.1393	71.8802
chr18	51211561	51212306	19.3396	75.688	71.4318
chr20	63847689	63848534	19.2042	75.688	71.4318
chr4	8096295	8096996	19.3396	75.688	71.4318
chr9	122125860	122126711	19.3396	75.688	71.4318
chr16	79182471	79183008	17.341	75.6874	71.4318
chr15	75646791	75647867	15.2079	75.679	71.4255
chr2	237234115	237234793	17.3713	75.4819	71.2297
chr5	1164710	1165315	17.9577	75.2954	71.0451
chr15	73941684	73942280	16.563	75.0238	70.775
chr17	79026319	79027279	16.4567	75.0238	70.775
chr19	48485685	48486723	16.563	75.0238	70.775
chr10	71963179	71963766	15.9662	74.9933	70.7457
chr5	55994721	55995524	10.8847	74.9351	70.6879
chr7	47457758	47458790	14.7765	74.9053	70.6583
chr16	88984003	88984573	18.8443	74.8959	70.6508
chr4	26171871	26172437	18.8443	74.8959	70.6508
chr12	2347941	2348590	17.0098	74.8733	70.629
chr6	52603329	52604013	15.5402	74.8577	70.6134
chr1	234310207	234311111	18.4192	74.7537	70.51
chr8	102653674	102654847	16.929	74.6731	70.4298
chr3	40971168	40972079	16.7097	74.6241	70.3809
chr1	21573988	21575033	16.399	74.6029	70.3598
chr17	81142785	81143354	16.399	74.6029	70.3598
chr20	32583137	32584734	17.1948	74.5472	70.3051
chr6	88367958	88368557	17.3103	74.5472	70.3051
chr9	129596805	129597922	17.3103	74.5472	70.3051
chr22	39175872	39176566	18.8009	74.5074	70.2656
chr4	74005435	74006521	15.1151	74.4135	70.1725
chr14	102552851	102553422	19.0689	74.2789	70.0385
chr15	101615364	101615927	18.9335	74.2789	70.0385
chr18	45720635	45721141	19.0689	74.2789	70.0385
chr20	61185773	61186500	18.9335	74.2789	70.0385
chr8	23335793	23336629	18.9335	74.2789	70.0385
chr9	137611930	137612858	19.0689	74.2789	70.0385
chr10	85541942	85542549	13.3486	74.2723	70.0348
chr3	188262746	188263456	15.0559	74.2458	70.009
chr10	62763090	62763647	15.9009	74.0623	69.8267
chr20	51023642	51024209	15.8002	74.0623	69.8267
chr7	3243241	3243804	11.5461	73.9509	69.7161
chr5	173472155	173473269	16.6132	73.8844	69.65
chr1	52670431	52671099	18.7191	73.8079	69.5743
chr6	54053917	54054650	13.2071	73.8028	69.5692
chr1	156463826	156465338	16.2442	73.7118	69.4785
chr10	95400609	95401205	14.2717	73.6656	69.4338
chr15	70156794	70157517	14.5994	73.6595	69.4279
chr2	144426934	144427820	14.5108	73.6595	69.4279
chr4	128571658	128572235	14.5994	73.6595	69.4279
chr1	11938937	11939649	18.2622	73.5948	69.3648
chr11	79794830	79795583	18.5787	73.4977	69.2685
chr15	39283640	39284108	18.2912	73.371	69.1428
chr20	48614248	48614967	14.019	73.353	69.1251
chr2	234862579	234863197	16.1886	73.2963	69.069
chr8	48628180	48629173	16.0834	73.2963	69.069
chr20	45104509	45105284	16.0834	73.2963	69.069
chr2	10389564	10390130	16.9638	73.2056	68.979
chr14	77037885	77038692	15.4703	73.1742	68.9479
chr8	133674724	133675460	13.4189	73.1178	68.8917
chr2	138072191	138072908	13.2727	73.0817	68.8558
chr1	8189866	8190337	18.6628	72.8755	68.6516
chr10	86664757	86665509	18.6628	72.8755	68.6516
chr12	89370440	89371373	18.6628	72.8755	68.6516
chr2	96122109	96122946	18.7982	72.8755	68.6516
chr20	59299622	59300638	18.6628	72.8755	68.6516
chr7	29212669	29213287	18.7982	72.8755	68.6516
chr9	136960154	136961014	18.7982	72.8755	68.6516
chr2	150697571	150698105	17.4719	72.5729	68.3535
chr17	72955530	72956099	10.0401	72.5029	68.2842
chr20	49344774	49345923	10.0401	72.5029	68.2842
chr5	120388192	120388826	13.6481	72.4565	68.2381
chr1	64898014	64898829	14.4223	72.4186	68.2008
chr15	58251574	58252152	14.4223	72.4186	68.2008
chr21	44005531	44006898	14.3338	72.4186	68.2008
chr22	37306253	37308114	14.4223	72.4186	68.2008
chr1	192907523	192908106	18.5853	72.4112	68.1948
chr5	172795263	172795897	18.5853	72.4112	68.1948
chr14	90533666	90534495	16.138	72.4051	68.1888
chr17	68377945	68379301	11.2677	72.2011	67.9868
chr4	52822962	52823982	11.2677	72.2011	67.9868
chr12	115151413	115151940	16.2415	72.1817	67.9677
chr3	14359745	14361024	18.3131	72.1054	67.8919
chr13	80469635	80470242	15.9782	71.995	67.7827
chr4	102717346	102718012	18.0352	71.994	67.7822
chr6	72826746	72827446	17.9072	71.994	67.7822
chr8	128316994	128317604	13.2627	71.9222	67.7111
chr22	40732651	40733207	14.8367	71.8978	67.6868
chr2	70661428	70661993	13.1209	71.8957	67.6849
chr7	43250257	43250852	17.4991	71.8492	67.6401
chr22	23547759	23548336	15.4981	71.4907	67.2831
chr6	139595102	139595716	15.3974	71.4907	67.2831
chr1	162388427	162388991	18.3921	71.4781	67.2708
chr13	40221146	40222241	18.3921	71.4781	67.2708
chr13	52070966	52071624	18.5275	71.4781	67.2708
chr17	40015388	40015942	18.5275	71.4781	67.2708
chr18	47323148	47323736	18.3921	71.4781	67.2708
chr21	44972506	44973224	18.3921	71.4781	67.2708
chr22	22703480	22704086	18.3921	71.4781	67.2708
chr22	50213283	50213704	18.3921	71.4781	67.2708
chr4	559497	560338	18.3921	71.4781	67.2708
chr5	142341998	142343153	18.5275	71.4781	67.2708
chr10	15043577	15044093	12.9818	71.4369	67.2327
chr10	62373952	62374589	12.9068	71.4369	67.2327
chr20	35305648	35306284	12.9818	71.4369	67.2327
chr22	24207861	24208570	12.9818	71.4369	67.2327
chr8	139701164	139701682	18.0731	71.2806	67.0768
chr2	105873705	105874277	12.7273	71.261	67.0573
chr5	132215077	132215786	16.1728	71.2484	67.0448
chr2	108220023	108220569	15.8748	71.2467	67.0436
chr1	204088711	204089432	15.8192	71.1038	66.9021
chr13	80132586	80133341	15.9255	71.1038	66.9021
chr3	156615600	156616311	15.8192	71.1038	66.9021
chr4	53558191	53558898	15.8192	71.1038	66.9021
chr20	50308396	50309510	7.71531	71.0809	66.8807
chr6	150269559	150270307	15.0573	71.0437	66.8438
chr2	98378856	98379649	18.1838	71.0203	66.8207
chr6	129683968	129684516	12.1939	70.9813	66.7819
chr22	34866714	34867410	11.9831	70.8739	66.6749
chr12	132982693	132983528	17.8761	70.8404	66.6416
chr2	66897011	66897542	11.9457	70.737	66.5384
chr8	122786523	122787024	15.4949	70.7369	66.5384
chr9	127570279	127570900	18.0474	70.7189	66.5211
chr1	229098577	229099180	12.9691	70.7145	66.5175
chr12	116426121	116426741	12.8933	70.7145	66.5175
chr20	47318242	47319332	13.5089	70.629	66.4341
chr11	70106268	70106880	17.7792	70.6228	66.428
chr11	112756510	112757787	17.98	70.5694	66.3751
chr1	231512023	231512930	14.2756	70.2973	66.1044
chr22	27108448	27109155	10.7968	70.2688	66.0762
chr12	110543461	110544063	18.1214	70.0867	65.895
chr12	71469213	71469722	18.1214	70.0867	65.895
chr19	50510147	50510659	18.1214	70.0867	65.895
chrX	107676731	107677553	18.1214	70.0867	65.895
chr2	237223133	237223877	13.8415	69.9879	65.7999
chr6	124223474	124224009	13.8415	69.9879	65.7999
chr1	59670555	59671570	14.0681	69.9521	65.7643
chr10	97839708	97840520	14.0681	69.9521	65.7643
chr13	30743200	30744056	14.1567	69.9521	65.7643
chr15	91041773	91042414	14.0681	69.9521	65.7643
chr2	85771995	85772834	14.1567	69.9521	65.7643
chr5	81789038	81789611	14.1567	69.9521	65.7643
chr9	38682424	38683213	14.0681	69.9521	65.7643
chr16	66223271	66223958	18.0183	69.8604	65.6746
chr15	77069545	77070070	15.713	69.808	65.6224
chr20	38997378	38998023	15.713	69.808	65.6224
chr7	95596659	95597544	16.2985	69.7626	65.5787
chr15	100726748	100728107	17.5858	69.6882	65.5045
chr17	73224565	73225329	13.4735	69.5702	65.3875
chr11	61602946	61603574	12.8173	69.538	65.3555
chr2	229921514	229922713	12.7415	69.538	65.3555
chr3	14379250	14380002	12.7415	69.538	65.3555
chr5	115558512	115559096	12.7415	69.538	65.3555
chr8	123671085	123672049	8.90412	69.5244	65.3427
chr12	627713	628594	15.5574	69.4086	65.2274
chr6	137873276	137873958	15.4522	69.4086	65.2274
chr13	67369784	67370334	14.4655	69.4027	65.2219
chr22	24808708	24809260	9.75029	69.3894	65.209
chr11	61695281	61696519	17.9146	69.3385	65.1583
chr12	103858930	103859640	17.7818	69.3385	65.1583
chr16	84358483	84359335	17.7818	69.3385	65.1583
chr19	2064990	2065552	17.9146	69.3385	65.1583
chr22	48702483	48703140	17.9146	69.3385	65.1583
chr5	35761550	35762064	13.8205	69.2221	65.0438
chr17	60940838	60941399	11.2063	69.214	65.0361
chr15	62135445	62136304	14.915	69.1906	65.0128
chr8	55537176	55537802	12.6064	69.0901	64.9125
chr17	71071796	71072388	9.74227	68.7793	64.6037
chr20	22341293	22341926	13.6694	68.7721	64.5965
chr11	65775390	65775898	17.8507	68.7013	64.5276
chr17	40021348	40022050	17.8507	68.7013	64.5276
chr17	45252606	45253109	17.8507	68.7013	64.5276
chr2	85449194	85449741	17.8507	68.7013	64.5276
chr9	88076216	88077291	17.8507	68.7013	64.5276
chrX	13845555	13846330	17.986	68.7013	64.5276
chr6	53047785	53048567	11.9883	68.6976	64.5267
chr16	51538659	51539564	15.8424	68.6345	64.4638
chr8	9088597	9089191	16.7434	68.5318	64.3617
chr3	74531413	74531991	14.6709	68.5272	64.3574
chr14	58733427	58733925	11.7464	68.4756	64.307
chr7	69458077	69458661	11.7464	68.4756	64.307
chr20	33731880	33732974	12.6656	68.3665	64.1986
chr7	106217019	106217700	14.2799	68.1629	63.9969
chr4	55033184	55033967	15.347	68.1236	63.9579
chr16	31117654	31118489	17.649	67.964	63.7991
chr17	74544276	74544778	17.5161	67.964	63.7991
chr2	129888654	129889264	17.5161	67.964	63.7991
chr5	175585200	175585826	17.649	67.964	63.7991
chr16	84829176	84829810	17.1391	67.8982	63.7345
chr5	154593030	154593629	16.1554	67.8953	63.732
chr9	35790063	35790600	16.2709	67.8953	63.732
chr5	2657709	2658735	15.9556	67.887	63.7241
chr14	61326830	61327359	12.8506	67.8711	63.7082
chr17	62847915	62848389	10.8545	67.8208	63.6582
chr8	132224276	132224830	13.5834	67.5614	63.4004
chr1	167135966	167136799	13.8025	67.506	63.3454
chr5	53031540	53032622	11.6136	67.3518	63.1934
chr8	125333853	125334574	11.6136	67.3518	63.1934
chr17	45228754	45229435	15.6222	67.336	63.1781
chr14	58738158	58738855	9.6054	67.3339	63.1763
chr1	161971223	161972482	17.7153	67.322	63.1646
chr10	117454138	117454742	17.7153	67.322	63.1646
chr20	34861563	34862068	17.58	67.322	63.1646
chr22	46634798	46635935	17.7153	67.322	63.1646
chr5	177996530	177997479	17.7153	67.322	63.1646
chr6	33730496	33731290	17.7153	67.322	63.1646
chr1	176379521	176380239	15.3942	67.2329	63.0789
chr1	27298942	27300202	15.288	67.2329	63.0789
chr19	4229043	4229713	15.3942	67.2329	63.0789
chr20	25308734	25310013	15.288	67.2329	63.0789
chr17	45176147	45176790	12.4379	67.1998	63.047
chr2	47751944	47753159	12.4379	67.1998	63.047
chr1	183353594	183354071	16.6219	67.1965	63.0444
chr3	37863111	37863725	17.4799	67.1024	62.9511
chr2	182916143	182916893	14.1499	67.0847	62.9335
chr15	61796015	61796562	14.3602	66.9549	62.8041
chr11	69157036	69158134	14.0015	66.9285	62.7778
chr20	45449406	45449918	15.5153	66.7951	62.6453
chr7	92633264	92634121	10.6774	66.7367	62.5874
chr12	1809696	1810456	12.0723	66.6305	62.4818
chr2	43086324	43087095	13.6506	66.6229	62.4743
chr1	153565366	153568075	15.9244	66.582	62.4348
chr16	4212279	4213387	16.883	66.545	62.3982
chr2	30293053	30293842	13.4604	66.5014	62.3551
chr18	3652521	3653214	10.0878	66.4139	62.268
chr20	51365813	51367213	13.1987	66.4061	62.2605
chr5	32032831	32033597	7.96482	66.3833	62.2378
chr10	70656207	70657134	9.50881	66.3123	62.1674
chr1	8947155	8947759	13.6254	66.2908	62.1461
chr16	66516668	66517455	13.5369	66.2908	62.1461
chr17	65433547	65434676	13.5369	66.2908	62.1461
chr2	150591916	150592631	13.5369	66.2908	62.1461
chr3	188635146	188635938	13.5369	66.2908	62.1461
chr20	56986765	56987554	11.4144	66.2328	62.0898
chr3	90184746	90185387	15.7701	66.2075	62.065
chr2	66595453	66596089	13.0229	66.1238	61.9814
chr21	35138649	35139397	15.5121	66.0433	61.9011
chr10	75525622	75526134	12.362	66.038	61.8962
chr22	23567106	23568123	12.2861	66.038	61.8962
chr7	20340806	20341427	14.2845	66.0323	61.8913
chr1	195894298	195894864	17.4446	65.949	61.81
chr1	60489520	60489989	17.4446	65.949	61.81
chr22_KI270878v1_alt	168465	169106	17.4446	65.949	61.81
chr8	27286043	27286989	17.4446	65.949	61.81
chr9	91100824	91101339	17.4446	65.949	61.81
chr3	155233136	155233761	16.2576	65.8671	61.7299
chr5	96080380	96081796	16.5247	65.7271	61.5906
chr9	95385266	95385826	13.8159	65.6995	61.5631
chr2	127411126	127411705	12.1558	65.6062	61.4707
chr22	47474869	47475481	14.9262	65.5706	61.4353
chr5	126280250	126280812	16.4374	65.5263	61.3916
chr1	210393655	210394812	9.92842	65.3677	61.2339
chr5	91469613	91470269	16.4751	65.327	61.1934
chr10	69668664	69669192	17.1177	65.2338	61.101
chr5	168404332	168404974	17.1177	65.2338	61.101
chr8	142802825	142804827	17.1177	65.2338	61.101
chr8	101277850	101278581	16.755	65.1979	61.0657
chr20	48186269	48186969	13.4483	65.0809	60.9505
chr22	39968533	39969069	12.2102	64.8813	60.7528
chr7	46772700	46773174	12.2102	64.8813	60.7528
chr4	98446585	98447261	15.1818	64.7564	60.6286
chr19	41225561	41226770	14.9692	64.6805	60.5534
chr2	179741176	179741831	14.8629	64.6805	60.5534
chr2	222114982	222115740	14.8629	64.6805	60.5534
chr5	173788919	173789873	14.8629	64.6805	60.5534
chr5	36575263	36575983	12.4	64.589	60.4633
chr13	40352123	40352821	17.1739	64.5824	60.4568
chr16	11671748	11672411	17.3093	64.5824	60.4568
chr16	85055071	85055745	17.1739	64.5824	60.4568
chr17	75549239	75549856	17.3093	64.5824	60.4568
chr2	221610600	221611066	17.3093	64.5824	60.4568
chr22	37233599	37234191	17.1739	64.5824	60.4568
chr4	1053217	1053843	17.1739	64.5824	60.4568
chr4	165580280	165580988	17.3093	64.5824	60.4568
chr5	172503829	172504490	17.3093	64.5824	60.4568
chr2	145007065	145007708	14.2479	64.507	60.3851
chr20	4102272	4102745	14.7158	64.3027	60.1823
chr3	32226728	32227307	14.7158	64.3027	60.1823
chr17	72422670	72423595	12.6347	64.2507	60.1309
chr22	27511569	27512200	10.7409	64.083	59.9642
chr21	28805639	28806313	12.7807	64.03	59.9113
chr15	99454841	99455621	15.5779	63.9734	59.8552
chr5	2093771	2095114	15.5779	63.9734	59.8552
chr7	37332932	37333465	15.5779	63.9734	59.8552
chr9	40930565	40931610	14.6901	63.9668	59.8491
chr12	103851059	103851680	16.8521	63.8781	59.7612
chr17	47883175	47883690	16.8521	63.8781	59.7612
chr19	7368234	7368778	16.8521	63.8781	59.7612
chr2	240135918	240136627	16.8521	63.8781	59.7612
chr21	14888907	14889666	16.9849	63.8781	59.7612
chr7	95376843	95377336	16.8521	63.8781	59.7612
chr19	1773106	1773757	13.1827	63.8765	59.7607
chr6	53168322	53168882	13.1827	63.8765	59.7607
chr8	143264657	143265172	13.2712	63.8765	59.7607
chr22	50640797	50641404	16.499	63.8571	59.7429
chr10	118870506	118871190	12.1343	63.7297	59.6161
chr2	28633757	28634468	12.1343	63.7297	59.6161
chr6	156827432	156828191	12.0584	63.7297	59.6161
chr21	33382816	33383928	16.41	63.6565	59.5441
chr10	110425853	110427162	13.9947	63.5595	59.4474
chr3	125140067	125140911	10.3823	63.5116	59.4
chr8	134866861	134867388	15.3526	63.4295	59.3187
chr16	56547009	56547731	14.6504	63.413	59.3024
chr2	113283276	113284308	14.7567	63.413	59.3024
chr2	235086509	235087147	14.6504	63.413	59.3024
chr8	29249898	29250463	14.7567	63.413	59.3024
chr14	82387505	82388200	14.3326	63.3067	59.1977
chr17	77125222	77126058	9.26733	63.2725	59.1638
chr15	93358361	93359006	15.8933	63.2267	59.1185
chr1	176696106	176696597	17.0386	63.2221	59.1142
chr22	43629544	43630181	17.0386	63.2221	59.1142
chr22	45526656	45527284	17.0386	63.2221	59.1142
chr3	133745388	133745864	16.9032	63.2221	59.1142
chr3	48694072	48694952	16.9032	63.2221	59.1142
chr16	690161	690693	14.6106	63.0406	58.9362
chr7	100545579	100546375	14.6106	63.0406	58.9362
chr18	3153120	3153758	11.1171	63.0302	58.9265
chr20	50790308	50791064	13.2042	62.9965	58.893
chr1	41488066	41488746	11.016	62.9042	58.8012
chr15	67954652	67955219	11.0824	62.9042	58.8012
chr2	12317520	12318960	11.016	62.9042	58.8012
chr12	51441405	51442012	12.8951	62.7712	58.669
chr2	127599207	127599796	12.8951	62.7712	58.669
chr15	81189660	81190582	15.2314	62.6781	58.5765
chr10	78442872	78443824	13.0941	62.6774	58.5762
chr4	1457872	1458778	13.0056	62.6774	58.5762
chr8	141318266	141319863	13.0941	62.6774	58.5762
chr22	38034437	38034987	14.0881	62.6614	58.5617
chr2	237434651	237435520	11.9825	62.5832	58.4839
chr8	74177562	74178100	11.9066	62.5832	58.4839
chr6	155528845	155529680	12.5248	62.5785	58.4802
chr1	61436567	61437307	16.7192	62.5289	58.4309
chr3	127787044	127787795	16.5864	62.5289	58.4309
chr7	131298244	131298735	16.7192	62.5289	58.4309
chr3	14295737	14296215	16.371	62.5226	58.4258
chr22	36999536	37000120	16.243	62.5226	58.4258
chr12	124916353	124917895	15.454	62.4766	58.3804
chr3	197352244	197352820	15.573	62.4766	58.3804
chr17	77327840	77328381	14.0688	62.3441	58.2487
chr11	68775127	68775617	13.705	62.3315	58.2361
chr1	37479601	37480232	14.7414	62.2003	58.1059
chr20	49510427	49511121	11.7804	62.1675	58.0737
chr8	133556258	133557501	11.7804	62.1675	58.0737
chr1	145996455	145997748	14.5442	62.1514	58.0577
chr1	192531017	192531490	14.5442	62.1514	58.0577
chr11	64744522	64745592	14.4379	62.1514	58.0577
chr22	39290565	39291490	14.4379	62.1514	58.0577
chr22	49933067	49933709	14.5442	62.1514	58.0577
chr6	1200384	1201313	14.5442	62.1514	58.0577
chr9	130451403	130452461	14.4379	62.1514	58.0577
chr11	19723436	19724085	15.7314	62.1037	58.0115
chr14	50000465	50001935	11.5628	62.0784	57.9863
chr2	28613927	28614550	11.6356	62.0784	57.9863
chr10	110784130	110784780	16.6325	61.8684	57.7778
chr19	3683499	3684193	16.7679	61.8684	57.7778
chr7	103504520	103504969	16.7679	61.8684	57.7778
chr10	24007242	24007803	10.9496	61.8044	57.7165
chr5	150144160	150145004	10.8831	61.8044	57.7165
chr7	455351	455982	10.8831	61.8044	57.7165
chr19	30661985	30662570	14.295	61.7844	57.6972
chr22	19607234	19607898	16.2916	61.5877	57.5016
chr11	95520910	95521553	11.8307	61.4418	57.3572
chr15	89167388	89168395	11.7548	61.4418	57.3572
chr22	37999718	38000483	11.8307	61.4418	57.3572
chr6	129889578	129890093	11.7548	61.4418	57.3572
chr8	128141803	128142312	12.4418	61.4074	57.3242
chr3	194572197	194572857	16.2028	61.3903	57.3073
chr2	168545452	168546298	10.2052	61.3847	57.302
chr8	121742873	121743458	10.1461	61.3847	57.302
chr18	13618814	13619491	14.769	61.2719	57.1897
chr7	5549149	5549687	12.0994	61.2566	57.1748
chr6	142551385	142552031	14.9274	61.2119	57.1305
chr2	240373946	240374968	15.9869	61.1945	57.1131
chr13	113836737	113837997	16.3208	61.1861	57.1051
chr3	57159141	57159731	16.3208	61.1861	57.1051
chr18	75489847	75490380	13.5118	61.1093	57.0295
chr16	67594672	67595468	16.028	61.0001	56.9209
chr6	165178018	165178541	12.4109	60.9068	56.8282
chr10	110364490	110365029	14.3317	60.8958	56.8173
chr10	85648092	85648637	14.2254	60.8958	56.8173
chr13	99124839	99125487	14.3317	60.8958	56.8173
chr16	56681880	56682967	14.2254	60.8958	56.8173
chr2	222756930	222757516	14.2254	60.8958	56.8173
chr8	38936549	38937339	14.2254	60.8958	56.8173
chr11	12412358	12412861	13.1663	60.8387	56.7619
chr16	64880938	64881608	15.9421	60.8072	56.7308
chr2	56444385	56444943	10.8167	60.7095	56.6335
chr20	53830208	53830686	10.7503	60.7095	56.6335
chr5	31990656	31991285	13.4434	60.6597	56.5843
chr6	168554335	168554831	15.4076	60.6112	56.5362
chr2	210553288	210553872	14.0846	60.5341	56.4597
chr12	97939066	97939626	16.4972	60.5213	56.4474
chr13	110481852	110482367	16.4972	60.5213	56.4474
chr15	88792447	88793207	16.3618	60.5213	56.4474
chr16	49834429	49834975	16.4972	60.5213	56.4474
chr17	17191214	17192115	16.3618	60.5213	56.4474
chr19	472222	472853	16.3618	60.5213	56.4474
chr3	127536152	127536994	16.4972	60.5213	56.4474
chr9	129490976	129491709	16.3618	60.5213	56.4474
chr9	132716833	132717694	16.4972	60.5213	56.4474
chr4	94515922	94516388	13.4841	60.3432	56.2728
chr17	70107397	70107885	10.0871	60.3283	56.258
chr3	109806939	109807610	10.0871	60.3283	56.258
chr22	20010124	20010708	16.2687	60.3183	56.2483
chr1	203662943	203663641	11.603	60.3057	56.2358
chr20	50278819	50279371	11.603	60.3057	56.2358
chr3	5026174	5027099	11.6789	60.3057	56.2358
chr6	137261200	137262000	11.603	60.3057	56.2358
chr12	46445376	46445991	12.74	60.296	56.2271
chr16	11315363	11316076	14.2553	60.2628	56.1955
chr1	68327423	68328001	9.45028	60.203	56.1361
chr17	67421864	67422521	9.45028	60.203	56.1361
chr3	113830371	113831393	13.6852	60.19	56.1232
chr8	120102904	120103600	10.6045	60.1743	56.108
chr5	160199714	160200211	14.885	60.1061	56.0399
chr20	43751094	43751809	13.1356	60.0711	56.0053
chr2	112642739	112643399	11.7796	59.9903	55.9248
chr16	13110056	13110945	13.4152	59.8929	55.8277
chr15	101465019	101465678	16.188	59.85	55.7856
chr6	37531006	37531813	16.0552	59.85	55.7856
chr7	96349406	96350084	16.0552	59.85	55.7856
chr2	185583307	185583846	14.4111	59.6685	55.606
chr4	26141854	26142468	14.1192	59.6462	55.584
chrX	105482992	105483516	14.1192	59.6462	55.584
chr7	2983731	2984397	13.3063	59.5967	55.5365
chr15	98904599	98905288	13.9363	59.4497	55.39
chr5	32089327	32089828	15.9488	59.3252	55.2661
chr1	236067923	236068437	15.2862	59.3131	55.254
chr9	90921039	90921581	15.1647	59.3131	55.254
chr3	100040441	100041034	9.96905	59.2766	55.2186
chr16	87407517	87408044	9.39716	59.1837	55.1262
chr18	3367423	3368639	9.39716	59.1837	55.1262
chr2	239099612	239100555	16.0911	59.181	55.1238
chr20	62655893	62657327	16.2264	59.181	55.1238
chr5	1201780	1202396	16.2264	59.181	55.1238
chr2	70489137	70489656	13.8126	59.1311	55.0782
chr6	160337827	160338625	15.397	59.1162	55.0633
chr10	103504208	103504847	12.6514	59.1138	55.0609
chr6	37102223	37103061	12.6514	59.1138	55.0609
chr8	130482920	130483776	12.5629	59.1138	55.0609
chr5	120053162	120053618	12.1097	59.0817	55.0303
chr10	35495372	35495927	13.5845	58.9632	54.9123
chr3	72821924	72822510	14.7695	58.8295	54.7795
chr8	40174523	40175243	14.654	58.8295	54.7795
chr14	69719452	69720012	13.4266	58.811	54.7615
chr6	42048530	42049094	12.7724	58.7901	54.7406
chr14	30267116	30267859	15.6879	58.7476	54.6984
chr2	122340916	122341501	12.3874	58.6011	54.5528
chr16	84832432	84832931	15.4749	58.558	54.5098
chr2	231604285	231605272	15.6029	58.558	54.5098
chr6	11650581	11651126	15.6029	58.558	54.5098
chr17	28436566	28437176	10.5511	58.5349	54.4873
chr17	56313018	56313610	10.5511	58.5349	54.4873
chr18	8341349	8342107	10.5511	58.5349	54.4873
chr13	74891429	74892158	15.9223	58.5206	54.4736
chr21	25296022	25296929	15.9223	58.5206	54.4736
chr22	19727292	19728402	15.9223	58.5206	54.4736
chr1	116376249	116376835	13.3134	58.5091	54.4631
chr11	9364107	9364785	14.1908	58.4119	54.3665
chr10	28400035	28400491	13.8004	58.4028	54.3575
chr2	109321900	109322523	13.8004	58.4028	54.3575
chr22	46631815	46632275	13.9067	58.4028	54.3575
chr9	127720752	127721395	13.8004	58.4028	54.3575
chr18	7576564	7577106	12.071	58.3134	54.2699
chr16	89602181	89603009	12.5792	58.2389	54.1956
chr5	81755201	81755783	12.4899	58.2389	54.1956
chr17	40484370	40484961	14.999	58.2007	54.1581
chr8	25073496	25074054	14.999	58.2007	54.1581
chr20	58031539	58032258	12.5318	58.1028	54.0607
chr3	185731801	185732400	13.6638	58.0519	54.0102
chr8	138340383	138341203	13.769	58.0519	54.0102
chr18	10101565	10102043	11.2995	58.0496	54.0084
chr19	39412114	39412913	11.2995	58.0496	54.0084
chr20	10861291	10862055	11.3753	58.0496	54.0084
chr8	142287907	142288829	11.3753	58.0496	54.0084
chr8	64729542	64730277	11.3753	58.0496	54.0084
chr9	77712557	77713231	11.2995	58.0496	54.0084
chr7	123024921	123025704	15.0433	58.0215	53.9813
chr17	82281791	82283855	12.3858	57.9373	53.8978
chr19	45424184	45424900	12.4743	57.9373	53.8978
chr2	235162183	235162860	12.3858	57.9373	53.8978
chr10	5573971	5574426	15.8204	57.8474	53.8096
chr11	17411046	17411553	15.8204	57.8474	53.8096
chr16	85311856	85312378	15.8204	57.8474	53.8096
chr16	88973372	88973857	15.9557	57.8474	53.8096
chr19	47531883	47532839	15.8204	57.8474	53.8096
chr5	178642323	178643013	15.8204	57.8474	53.8096
chr7	157861598	157862547	15.9557	57.8474	53.8096
chr8	60943636	60944478	15.8204	57.8474	53.8096
chr2	45819199	45819748	13.3831	57.7425	53.7078
chr3	156603185	156604320	13.3831	57.7425	53.7078
chr14	55543019	55543506	12.0748	57.675	53.641
chr6	63899303	63899912	13.226	57.5926	53.5593
chr15	70271372	70272238	10.4847	57.4553	53.4231
chr8	18954700	18955371	10.4847	57.4553	53.4231
chrX	45715793	45716480	10.4183	57.4553	53.4231
chr9	70480649	70481191	15.3018	57.4363	53.4049
chr22	26800840	26801366	11.7781	57.4201	53.3888
chr7	54967330	54967879	11.819	57.2947	53.2638
chr13	90416490	90417071	15.2188	57.2498	53.2193
chr22	50002726	50003273	15.5239	57.1981	53.168
chr5	140220686	140221175	15.6567	57.1981	53.168
chr12	5095815	5097048	9.6739	57.188	53.1591
chr1	94544913	94545507	12.3113	57.0639	53.0369
chr2	70514667	70515122	13.2505	56.976	52.9494
chr14	28671345	28671944	11.1477	56.9297	52.9032
chr2	10342262	10343141	11.2235	56.9297	52.9032
chr2	237904679	237905746	11.2235	56.9297	52.9032
chr6	134539801	134540500	12.724	56.9058	52.8806
chr6	41732431	41733150	15.1822	56.8809	52.8558
chr16	56910527	56911550	13.5586	56.8202	52.7953
chr20	48002410	48002918	13.5586	56.8202	52.7953
chr7	69596049	69596570	13.5586	56.8202	52.7953
chr1	44552784	44553309	12.2973	56.7666	52.7423
chr3	182794077	182794669	12.2973	56.7666	52.7423
chr17	73796495	73797194	8.18514	56.644	52.6218
chr22	25139637	25140177	8.18514	56.644	52.6218
chr8	139959759	139961426	12.4575	56.5654	52.5435
chr10	31100962	31101519	10.229	56.5255	52.5043
chr1	177471183	177471712	15.5497	56.5208	52.4997
chr11	2462931	2463708	15.5497	56.5208	52.4997
chr16	88918302	88918963	15.5497	56.5208	52.4997
chr19	16886266	16886777	15.685	56.5208	52.4997
chr2	215722289	215722855	15.685	56.5208	52.4997
chr2	7059216	7059703	15.685	56.5208	52.4997
chr3	10393421	10393941	15.5497	56.5208	52.4997
chr6	12369773	12370446	15.5497	56.5208	52.4997
chr7	116633337	116634007	15.5497	56.5208	52.4997
chr8	95100498	95101676	15.5497	56.5208	52.4997
chr9	85527436	85528119	15.5497	56.5208	52.4997
chr2	28635140	28635698	10.7229	56.4856	52.4677
chr22	35191409	35191924	10.7229	56.4856	52.4677
chr20	47348830	47349269	10.4802	56.4838	52.466
chr5	67238005	67238569	10.3519	56.3808	52.3634
chr6	132063286	132064303	10.2855	56.3808	52.3634
chr18	3579692	3580251	12.6159	56.3455	52.3289
chr2	54038715	54039321	8.59117	56.3311	52.3145
chr1	77039577	77040441	14.192	56.2958	52.2795
chr2	118242162	118242836	14.192	56.2958	52.2795
chr3	126355650	126356257	14.192	56.2958	52.2795
chr6	37550483	37550904	12.739	56.2794	52.2635
chr8	123536289	123536821	9.0784	56.1536	52.1383
chr10	60955914	60956528	9.61487	56.1511	52.136
chr10	110429073	110429856	12.4239	56.0697	52.0553
chr10	82266423	82266884	12.4239	56.0697	52.0553
chr6	169172374	169172925	12.4239	56.0697	52.0553
chr10	12954648	12955332	13.4817	55.9348	51.9213
chr16	11016681	11017768	13.4817	55.9348	51.9213
chr18	45084144	45084682	13.5879	55.9348	51.9213
chr9	91042926	91043479	13.4817	55.9348	51.9213
chrX	96432547	96433195	13.4817	55.9348	51.9213
chr20	59820459	59821031	13.7504	55.9179	51.9058
chr5	36570207	36570760	11.4948	55.9093	51.8974
chr2	223697787	223698291	12.222	55.8947	51.8829
chr20	62651941	62652670	15.2583	55.8824	51.8709
chr7	69549437	69549897	15.3911	55.8824	51.8709
chr17	50027755	50028780	13.1485	55.7608	51.7513
chr11	65419814	65420455	15.2013	55.7567	51.7473
chr16	85395360	85396978	11.9487	55.7509	51.7415
chr20	31572736	31573455	11.8627	55.7509	51.7415
chr8	82501830	82502275	11.6117	55.6352	51.6262
chr1	21322419	21323309	12.0316	55.6018	51.5932
chr16	75237690	75238944	12.1202	55.6018	51.5932
chr5	181044525	181045360	12.1202	55.6018	51.5932
chr2	215843518	215844075	13.3482	55.5947	51.5875
chr10	112906908	112907387	15.1166	55.5694	51.5627
chr1	112700189	112701103	11.4579	55.545	51.5384
chr12	122944439	122945098	14.4361	55.4582	51.4521
chr2	145751535	145752017	10.6895	55.4055	51.4
chr6	41728274	41728885	15.1636	55.3835	51.3784
chr7	353231	354555	15.0328	55.3835	51.3784
chr8	117520569	117521304	8.49457	55.3574	51.3524
chr3	16741927	16742487	12.9802	55.3197	51.3148
chr14	21071200	21072112	10.1526	55.3116	51.307
chr2	27715287	27716093	10.1526	55.3116	51.307
chr2	7825419	7826289	13.4986	55.2897	51.2858
chr2	11986041	11986647	14.6452	55.2283	51.2245
chr17	57255916	57256839	14.0296	55.2034	51.1998
chr12	68914816	68915703	15.4143	55.2013	51.1977
chr18	42009357	42009959	15.4143	55.2013	51.1977
chr4	128660125	128661102	15.4143	55.2013	51.1977
chr18	73563855	73564901	12.5458	55.0871	51.0857
chr6	88365184	88365705	14.5679	55.0516	51.0505
chr11	115153022	115153520	13.961	55.0388	51.0377
chr2	47310634	47311544	14.0765	55.0388	51.0377
chr3	156906228	156906762	13.961	55.0388	51.0377
chr8	60388272	60388771	13.961	55.0388	51.0377
chr2	15780482	15780936	14.9974	55.0159	51.0153
chr6	143333079	143333607	14.2168	54.9452	50.9449
chr3	71504444	71505087	14.4914	54.8761	50.8761
chr2	207164027	207164587	14.008	54.8752	50.8753
chr2	109324603	109325231	13.7042	54.8375	50.8376
chr1	60572998	60573549	15.2398	54.823	50.8232
chr2	209472633	209473350	12.1905	54.7576	50.7581
chr10	77737447	77737971	13.2691	54.7104	50.7112
chr11	12279758	12280298	13.2691	54.7104	50.7112
chr15	33135293	33136052	13.2691	54.7104	50.7112
chr17	42815059	42815618	13.2691	54.7104	50.7112
chr5	958622	959260	13.3754	54.7104	50.7112
chr9	75892371	75892896	13.2691	54.7104	50.7112
chr11	112942896	112943583	10.92	54.7065	50.7088
chr16	72877190	72877950	10.9959	54.7065	50.7088
chr17	79908119	79908619	10.9959	54.7065	50.7088
chr3	74643627	74644168	10.9959	54.7065	50.7088
chr5	2656069	2656791	10.92	54.7065	50.7088
chr8	130062004	130062762	10.9959	54.7065	50.7088
chr6	169288495	169289046	14.4157	54.7019	50.7052
chr14	68685253	68686070	10.9841	54.6685	50.6721
chr18	60266531	60267090	14.8348	54.654	50.6576
chr3	46873256	46873930	15.1255	54.5739	50.5784
chr8	17348762	17349532	15.1255	54.5739	50.5784
chr22	39960885	39961936	11.5287	54.4979	50.5031
chr1	205976059	205977093	11.9431	54.443	50.4486
chr2	71721142	71721775	11.9431	54.443	50.4486
chr14	86799352	86800041	11.2173	54.4196	50.4265
chr2	28626705	28627340	11.2173	54.4196	50.4265
chr8	127390997	127391705	9.90502	54.4063	50.4134
chr1	67749638	67750341	13.6931	54.3909	50.3981
chr16	53131234	53132029	13.8064	54.3909	50.3981
chr8	144547344	144547975	13.1378	54.3757	50.3831
chr7	81155667	81156376	11.004	54.3638	50.3716
chr7	354966	355476	10.2745	54.3299	50.338
chr10	43680093	43680805	10.0198	54.2477	50.2565
chr11	76578939	76579626	13.4521	54.2156	50.2252
chr16	81141268	81141735	14.3147	54.1868	50.1965
chr2	42924399	42925811	14.1933	54.1868	50.1965
chr5	17157779	17158356	12.5519	54.1786	50.1888
chr7	47254132	47254779	12.5519	54.1786	50.1888
chr17	66540034	66540714	8.81277	54.1574	50.1675
chr9	102072350	102072944	9.43779	54.0923	50.1033
chr5	116442135	116442729	13.6752	54.0732	50.0847
chr1	6385629	6386256	15.1436	53.8889	49.901
chr1	8070876	8071326	15.1436	53.8889	49.901
chr12	47753174	47753952	15.1436	53.8889	49.901
chr13	111844176	111845120	15.279	53.8889	49.901
chr15	38397979	38398599	15.1436	53.8889	49.901
chr15	44288152	44288822	15.1436	53.8889	49.901
chr19	55546040	55546592	15.1436	53.8889	49.901
chr19	5805733	5806291	15.279	53.8889	49.901
chr21	25298446	25299140	15.279	53.8889	49.901
chr22	39728959	39729512	15.1436	53.8889	49.901
chr22	44822498	44823131	15.279	53.8889	49.901
chr11	61061113	61061904	13.8455	53.7885	49.8036
chr6	80541043	80541698	13.73	53.7885	49.8036
chr10	103908122	103908758	12.1456	53.7213	49.7371
chr7	74478883	74479848	12.1456	53.7213	49.7371
chr2	23452763	23453567	12.7168	53.6907	49.7069
chr22	27105507	27105978	9.33407	53.682	49.6983
chr17	64988407	64988955	13.2091	53.6088	49.6253
chr8	124649473	124650091	13.1025	53.6088	49.6253
chr1	109298453	109299557	10.7682	53.6034	49.6199
chr2	27795472	27796164	10.7682	53.6034	49.6199
chr2	237432315	237433667	11.8649	53.5744	49.5922
chr1	29688294	29689191	13.0566	53.4925	49.5107
chr12	105485216	105485819	13.0566	53.4925	49.5107
chr12	52146972	52147843	13.1629	53.4925	49.5107
chr13	97257842	97258400	13.0566	53.4925	49.5107
chr15	68592519	68593008	13.1629	53.4925	49.5107
chr17	40485509	40486884	13.0566	53.4925	49.5107
chr4	8099769	8100385	13.1629	53.4925	49.5107
chr6	67881014	67881588	13.0566	53.4925	49.5107
chr2	130823962	130824663	8.34968	53.424	49.4446
chr17	32503246	32504000	14.5787	53.3665	49.3874
chr2	19120614	19121766	11.2796	53.3665	49.3874
chr6	123090941	123091594	11.3627	53.3665	49.3874
chr10	69679641	69680267	11.6774	53.2903	49.3122
chr13	47499187	47500029	11.766	53.2903	49.3122
chr14	64296545	64296975	11.6774	53.2903	49.3122
chr2	240369877	240370720	11.6774	53.2903	49.3122
chr2	71884101	71884752	11.766	53.2903	49.3122
chr22	40258412	40258945	11.766	53.2903	49.3122
chr1	148424200	148424611	14.9926	53.2725	49.2957
chr12	92030604	92031125	14.8598	53.2725	49.2957
chr10	62099335	62099860	12.6856	53.2062	49.2312
chr3	190807709	190808127	13.0326	53.1632	49.1892
chr12	65891713	65892533	13.4666	53.1513	49.1778
chr14	68458890	68459430	9.31973	53.0706	49.0973
chr20	53893251	53893736	10.9454	52.9507	48.9782
chr14	97180299	97180949	14.0718	52.9222	48.9498
chr7	2529485	2530931	12.6781	52.9221	48.9498
chr5	124274930	124275427	12.8132	52.8705	48.899
chr17	56126241	56126731	12.2561	52.7213	48.7504
chr1	64955017	64955599	15.0083	52.5838	48.6136
chr11	118919377	118920302	14.8729	52.5838	48.6136
chr14	22807526	22807999	14.8729	52.5838	48.6136
chr16	23124178	23124690	14.8729	52.5838	48.6136
chr18	56139510	56140146	15.0083	52.5838	48.6136
chr19	43667671	43668220	14.8729	52.5838	48.6136
chr22	37754310	37754786	14.8729	52.5838	48.6136
chr4	108433409	108434203	14.8729	52.5838	48.6136
chr4	184813300	184813805	15.0083	52.5838	48.6136
chr5	150269514	150270047	15.0083	52.5838	48.6136
chr5	179356530	179357044	15.0083	52.5838	48.6136
chr6	10347811	10348302	14.8729	52.5838	48.6136
chr7	101941700	101942409	15.0083	52.5838	48.6136
chr9	115649953	115650479	15.0083	52.5838	48.6136
chr9	121285077	121285663	14.8729	52.5838	48.6136
chr1	43783604	43784258	10.6164	52.5059	48.5397
chr13	113820639	113821628	10.6923	52.5059	48.5397
chr7	4909747	4910425	10.6164	52.5059	48.5397
chr8	101079931	101081247	10.6923	52.5059	48.5397
chr22	27495231	27495745	11.9131	52.4257	48.461
chr1	23562004	23562619	11.6863	52.4235	48.4587
chr17	28808454	28809396	11.6863	52.4235	48.4587
chr10	52541130	52541653	9.57744	52.3819	48.4178
chr17	64384972	64386126	11.3465	52.3193	48.3553
chr1	204319147	204319990	12.9504	52.2812	48.3176
chr12	32447644	32448303	12.8441	52.2812	48.3176
chr16	57938646	57939362	12.8441	52.2812	48.3176
chr5	166772583	166773221	12.9504	52.2812	48.3176
chr12	7896768	7897149	14.4008	52.2604	48.2985
chr1	229979830	229980553	11.1966	52.2411	48.2794
chr6	157461094	157461673	13.1999	52.2259	48.2644
chr9	19184121	19184782	13.0898	52.2259	48.2644
chr7	76294040	76294980	14.8383	52.2187	48.2576
chr12	115660278	115661000	14.0457	52.1624	48.202
chr11	34749921	34750672	10.6937	52.1528	48.1925
chr10	44878851	44879482	11.5003	52.1437	48.1835
chr13	109243179	109244150	11.5003	52.1437	48.1835
chr17	57929476	57929880	11.5889	52.1437	48.1835
chr2	227863984	227864491	11.5889	52.1437	48.1835
chr2	43013832	43014338	11.5889	52.1437	48.1835
chr5	77103297	77103903	11.5889	52.1437	48.1835
chr15	70604443	70605010	9.7542	52.1362	48.1775
chr18	9365282	9365941	9.82061	52.1362	48.1775
chr2	193824280	193824906	9.7542	52.1362	48.1775
chr7	33974566	33975091	13.7191	52.1016	48.1436
chr1	231684331	231684831	14.727	51.9784	48.0215
chr14	23579459	23580054	14.5942	51.9784	48.0215
chr20	32634164	32634758	14.5942	51.9784	48.0215
chr11	111911709	111912564	11.9624	51.9189	47.9637
chr2	217064288	217064887	13.24	51.9186	47.9634
chr12	42766584	42767108	12.4767	51.733	47.7786
chr17	79904762	79905324	12.4767	51.733	47.7786
chr7	91628576	91629219	13.829	51.6648	47.7108
chr4	69718838	69719405	11.6397	51.6554	47.7016
chr2	65710844	65711340	12.8501	51.628	47.6743
chr1	42946406	42947005	12.4237	51.5945	47.6409
chr17	72609340	72609907	8.1082	51.5095	47.5566
chr7	105248762	105249371	13.0521	51.4593	47.5067
chr11	8717464	8718074	10.4646	51.4143	47.4618
chr7	54664425	54664911	10.4646	51.4143	47.4618
chr19	39411277	39412018	14.144	51.4029	47.4513
chr15	93152844	93153404	11.7744	51.3978	47.4462
chr5	132363274	132363857	12.5976	51.3848	47.4336
chr20	46222630	46223227	13.6882	51.3389	47.3877
chr10	103675906	103676636	14.6022	51.2861	47.3356
chr19	15495143	15495654	14.6022	51.2861	47.3356
chr19	40411314	40412012	14.6022	51.2861	47.3356
chr3	126057185	126057742	14.6022	51.2861	47.3356
chr4	182832416	182833125	14.6022	51.2861	47.3356
chr5	178527299	178528038	14.6022	51.2861	47.3356
chr8	25345336	25345868	14.7376	51.2861	47.3356
chr9	134320950	134321434	14.6022	51.2861	47.3356
chr9	14027071	14027538	14.7376	51.2861	47.3356
chrX	54419846	54420349	14.6022	51.2861	47.3356
chr17	79947421	79948008	11.5077	51.2788	47.3314
chr2	237159318	237159908	8.54713	51.1999	47.2529
chr6	161038145	161039001	11.2605	51.1876	47.2408
chr8	138679841	138680478	12.1684	51.1833	47.2368
chr17	82285050	82285585	10.9476	51.1217	47.1755
chr1	94739544	94740049	10.0169	51.0959	47.15
chr17	43570109	43571091	9.68779	51.0886	47.1428
chr2	121072831	121073325	12.7379	51.0766	47.1314
chr20	9344177	9345158	12.6316	51.0766	47.1314
chr3	129611660	129612793	12.7379	51.0766	47.1314
chr3	41330357	41330924	12.7379	51.0766	47.1314
chr5	150497437	150498079	12.6316	51.0766	47.1314
chr21	43585889	43586429	10.3537	51.0526	47.1094
chr17	64706793	64707685	9.08361	51.0427	47.0997
chr2	101080128	101080764	14.2721	50.9843	47.0429
chr3	4814235	4814865	11.9157	50.8883	46.9472
chr17	81094636	81096123	12.9194	50.8604	46.9193
chr16	10947106	10947632	13.0762	50.8452	46.9043
chr10	61410488	61410953	11.8681	50.7584	46.8181
chr1	180229181	180229765	12.5066	50.7581	46.8178
chr13	110006246	110006787	14.3285	50.6917	46.752
chr13	110012112	110012695	14.4614	50.6917	46.752
chr22	47195615	47196197	14.4614	50.6917	46.752
chr4	24872241	24873607	14.3285	50.6917	46.752
chr6	109921924	109922434	14.3285	50.6917	46.752
chr11	12200122	12201485	13.9908	50.6437	46.7052
chr15	69861580	69862818	11.8697	50.3812	46.4445
chr20	35302762	35303390	11.8697	50.3812	46.4445
chr5	145479211	145479789	11.8697	50.3812	46.4445
chr8	90701029	90701727	11.8697	50.3812	46.4445
chr10	60123008	60123740	10.3887	50.3287	46.3923
chr2	209495756	209496444	10.3887	50.3287	46.3923
chr4	40255506	40256164	10.3887	50.3287	46.3923
chr6	129490693	129491459	9.32521	50.3215	46.3861
chr8	139386821	139387364	9.32521	50.3215	46.3861
chr2	197210402	197210874	13.6374	50.2538	46.3188
chr7	53238082	53238625	11.6816	50.2457	46.3107
chr10	85527584	85528497	8.44088	50.2241	46.2897
chr2	112630992	112631577	8.44088	50.2241	46.2897
chr11	80162822	80163707	12.2876	50.1952	46.2609
chr10	106506426	106507258	11.4184	50.1404	46.2064
chr12	122072576	122073020	11.4184	50.1404	46.2064
chr5	14261075	14261553	11.7734	50.1195	46.1859
chr2	146821339	146822043	11.0884	50.0622	46.129
chr6	151035867	151036782	14.039	50.0553	46.1222
chr2	195363059	195364008	9.55498	50.0467	46.1137
chr20	31698864	31699541	9.55498	50.0467	46.1137
chr7	3218662	3219232	8.96555	50.0368	46.1044
chr11	114149971	114150438	9.94631	50.0349	46.1029
chr5	37962344	37962787	9.87571	50.0349	46.1029
chr17	58534821	58535710	10.7816	50.0085	46.0767
chr1	54987257	54987915	14.3315	49.996	46.0643
chr11	133950960	133952221	14.3315	49.996	46.0643
chr11	34318467	34319030	14.4669	49.996	46.0643
chr13	41059981	41060539	14.4669	49.996	46.0643
chr2	1556717	1557219	14.4669	49.996	46.0643
chr22	46105378	46105972	14.4669	49.996	46.0643
chr5	135753500	135754391	14.4669	49.996	46.0643
chr6	168571538	168571993	14.3315	49.996	46.0643
chr8	108066644	108067152	14.4669	49.996	46.0643
chr2	39523574	39524601	10.1073	49.9959	46.0643
chr7	3275797	3276227	10.1073	49.9959	46.0643
chr2	9640569	9641028	12.5254	49.8789	45.9516
chr3	13024789	13025595	12.4191	49.8789	45.9516
chr5	115841837	115842936	12.4191	49.8789	45.9516
chr9	15211168	15211804	12.4191	49.8789	45.9516
chr2	75268143	75268613	12.0189	49.8766	45.9509
chr1	201299902	201300483	11.2347	49.8693	45.9436
chr4	76526271	76527107	11.2347	49.8693	45.9436
chr6	134630279	134631130	11.2347	49.8693	45.9436
chr2	74003545	74004073	13.4313	49.7785	45.8548
chr10	122301015	122301665	12.4014	49.5657	45.6429
chr3	156673986	156674616	12.4014	49.5657	45.6429
chr9	96116256	96117035	13.8107	49.5478	45.6255
chr1	17814388	17815323	14.0629	49.4125	45.4909
chr15	73982461	73983178	14.0629	49.4125	45.4909
chr20	63577637	63578080	14.1957	49.4125	45.4909
chr17	72622370	72623159	9.19909	49.2995	45.3796
chr1	112360033	112360918	8.33463	49.2535	45.3337
chr8	130193520	130194235	9.71395	49.2373	45.3187
chr10	102627422	102628281	11.6765	49.221	45.3024
chr15	66661438	66661924	13.6625	49.2159	45.2977
chr15	66679699	66680212	13.3433	49.1715	45.2535
chr9	40906954	40909187	7.56533	49.168	45.2503
chr2	28583823	28584552	11.9717	49.1076	45.1902
chr11	34654564	34655390	11.4032	49.1	45.1827
chr10	95289013	95290096	13.7156	49.0518	45.1349
chr5	125485062	125485688	8.78846	49.0362	45.1195
chr8	133372019	133372440	11.1506	49.0084	45.0928
chr18	70372439	70373419	13.986	48.9565	45.0415
chr2	61180531	61180970	11.0024	48.9431	45.0282
chr17	75079598	75080148	9.96177	48.9314	45.0168
chr20	38144087	38145448	10.0533	48.898	44.9836
chr11	109552232	109552847	11.0576	48.7417	44.8285
chr2	9144387	9144980	11.0576	48.7417	44.8285
chr7	25620143	25620661	11.1462	48.7417	44.8285
chr17	40521001	40522063	13.4461	48.7271	44.8152
chr2	217934165	217934864	13.4461	48.7271	44.8152
chr11	120124845	120125389	14.1961	48.7135	44.8017
chr11	17467444	17468604	14.0608	48.7135	44.8017
chr13	83896131	83896627	14.1961	48.7135	44.8017
chr16	1097680	1098298	14.1961	48.7135	44.8017
chr16	89161151	89161745	14.1961	48.7135	44.8017
chr17	2960071	2960698	14.0608	48.7135	44.8017
chr18	49160246	49160795	14.1961	48.7135	44.8017
chr22	41411553	41412037	14.0608	48.7135	44.8017
chr3	52019310	52020096	14.0608	48.7135	44.8017
chr1	19033417	19034320	12.2066	48.6881	44.7796
chr13	28719682	28720219	12.2066	48.6881	44.7796
chr19	18629482	18630282	12.3129	48.6881	44.7796
chr20	57277611	57278198	12.2066	48.6881	44.7796
chr3	41327582	41328104	12.2066	48.6881	44.7796
chr5	31647062	31647552	12.3129	48.6881	44.7796
chr7	30681726	30682409	12.2066	48.6881	44.7796
chr1	93618021	93618508	13.0743	48.547	44.6406
chr5	174235220	174235845	11.9746	48.4717	44.5655
chr15	69035164	69035684	12.8485	48.4096	44.5036
chr6	37697687	37698552	13.3057	48.4072	44.5012
chr1	172544404	172544842	12.191	48.3803	44.4745
chr12	3928612	3929203	12.191	48.3803	44.4745
chr14	73789795	73790526	8.2815	48.288	44.3832
chr2	30274440	30275274	8.2815	48.288	44.3832
chr7	5591500	5592266	8.22837	48.288	44.3832
chr2	112620186	112620704	13.3592	48.249	44.3445
chr6	132192913	132193377	11.7717	48.206	44.3018
chr1	234719509	234719976	13.9563	48.1976	44.2937
chr10	49552096	49552725	10.0851	48.1753	44.2715
chr2	46314990	46315846	10.0092	48.1753	44.2715
chr1	47894361	47895539	13.7973	48.141	44.2382
chr1	54567893	54568525	13.9301	48.141	44.2382
chr13	106096498	106097047	13.7973	48.141	44.2382
chr16	1531940	1532888	13.7973	48.141	44.2382
chr4	6724364	6725101	13.7973	48.141	44.2382
chr9	18330878	18331447	13.7973	48.141	44.2382
chr12	124722857	124723351	11.5799	48.0675	44.1662
chr7	67821002	67821647	11.5799	48.0675	44.1662
chr2	187541660	187542187	10.9098	48.0615	44.1605
chr7	47791606	47792291	8.72943	48.041	44.14
chr2	100752577	100753470	9.28934	47.9798	44.0794
chr20	47136682	47137803	9.28934	47.9798	44.0794
chr6	138718905	138719533	9.28934	47.9798	44.0794
chr16	10922063	10922702	11.2176	47.961	44.0612
chr9	83431812	83432717	12.816	47.9394	44.0401
chr22	50022618	50023285	13.2218	47.9359	44.0366
chr1	42947159	42947675	11.8741	47.8365	43.9381
chr11	66480291	66480933	10.5325	47.8009	43.9034
chr14	61561642	61562507	9.7135	47.7725	43.8755
chr2	46855317	46855799	11.1301	47.7167	43.8199
chr2	38427885	38428391	13.7242	47.6936	43.7968
chr1	91731439	91731923	12.435	47.6834	43.7868
chr20	40493473	40493966	13.2669	47.6431	43.7466
chr10	112227523	112228028	10.9691	47.6206	43.7246
chr18	70221095	70221820	10.8805	47.6206	43.7246
chr3	112013259	112013710	10.8805	47.6206	43.7246
chr5	16540379	16540904	10.8805	47.6206	43.7246
chr5	36279063	36279635	10.8805	47.6206	43.7246
chr9	90936378	90936929	10.8805	47.6206	43.7246
chr20	14288319	14289368	11.6245	47.5546	43.6602
chr1	155038519	155039199	12.1004	47.5043	43.6102
chr5	94433311	94433793	12.1004	47.5043	43.6102
chr17	82277517	82278123	12.0883	47.4739	43.5807
chr11	119684138	119684789	13.7901	47.4388	43.5457
chr11	17405541	17406123	13.9254	47.4388	43.5457
chr12	22149217	22149706	13.9254	47.4388	43.5457
chr14	96053887	96054372	13.7901	47.4388	43.5457
chr16	67173772	67174365	13.7901	47.4388	43.5457
chr17	18139424	18139962	13.9254	47.4388	43.5457
chr17	44959607	44960426	13.9254	47.4388	43.5457
chr18	47336554	47337032	13.9254	47.4388	43.5457
chr20	64080300	64080871	13.9254	47.4388	43.5457
chr22	46630970	46631579	13.9254	47.4388	43.5457
chr3	42544443	42545308	13.7901	47.4388	43.5457
chr4	161762721	161763271	13.9254	47.4388	43.5457
chr5	172875793	172876363	13.7901	47.4388	43.5457
chr6	168574535	168575102	13.7901	47.4388	43.5457
chr6	21754868	21755281	13.9254	47.4388	43.5457
chr8	139828047	139828488	13.7901	47.4388	43.5457
chr8	143369897	143370532	13.9254	47.4388	43.5457
chr9	129320550	129320989	13.9254	47.4388	43.5457
chrX	47562377	47562826	13.9254	47.4388	43.5457
chr1	207963897	207964609	12.4291	47.3994	43.5093
chr2	234989032	234989650	12.4291	47.3994	43.5093
chr7	2713077	2713630	13.5738	47.364	43.4744
chr9	73327051	73327628	12.8363	47.3228	43.4336
chr1	207309658	207310165	11.9806	47.2019	43.3133
chr9	34988280	34988807	11.9806	47.2019	43.3133
chr1	201383654	201384859	9.93333	47.1078	43.2197
chr17	56184548	56185100	9.93333	47.1078	43.2197
chr17	77365669	77366475	9.85744	47.1078	43.2197
chr20	47258580	47259521	9.93333	47.1078	43.2197
chr4	77921595	77922110	9.93333	47.1078	43.2197
chr6	47204549	47205009	9.85744	47.1078	43.2197
chr2	162092899	162093734	11.5702	47.044	43.1575
chr2	237182250	237182797	11.5702	47.044	43.1575
chr1	116679568	116680023	13.2986	47.0395	43.1534
chr17	49438361	49439211	13.2986	47.0395	43.1534
chr2	10376616	10377222	13.4266	47.0395	43.1534
chr7	47327461	47328426	9.15653	46.9551	43.0695
chr8	132222414	132223048	9.22293	46.9551	43.0695
chr4	110533760	110534380	9.45211	46.887	43.0027
chr13	37294850	37295448	13.5317	46.8773	42.9931
chr19	5345724	5346391	13.6645	46.8773	42.9931
chr3	55500319	55500928	13.5317	46.8773	42.9931
chr4	26093405	26094080	13.5317	46.8773	42.9931
chr17	59837174	59838217	6.47728	46.822	42.9393
chr17	80504922	80505762	9.99574	46.73	42.8481
chr1	94039613	94040569	10.5722	46.7242	42.8424
chr2	71699998	71701576	10.5722	46.7242	42.8424
chr5	2715746	2716204	13.2826	46.7199	42.8384
chr18	9808388	9809101	12.979	46.7078	42.8266
chr3	14125539	14126472	12.979	46.7078	42.8266
chr5	159849341	159849946	12.979	46.7078	42.8266
chr2	120541443	120542157	10.3665	46.7066	42.8258
chr6	162056770	162057340	12.2705	46.6303	42.7498
chr12	52036609	52037551	13.2117	46.5618	42.6815
chr2	226583531	226584003	11.3762	46.5305	42.6504
chr13	40061452	40062050	10.792	46.5061	42.626
chr15	68021932	68022573	10.792	46.5061	42.626
chr2	240372001	240372937	10.7035	46.5061	42.626
chr20	31695969	31696655	10.792	46.5061	42.626
chr3	195119508	195120308	10.7035	46.5061	42.626
chr6	43496178	43497004	10.7035	46.5061	42.626
chr8	107195849	107196300	10.7035	46.5061	42.626
chr20	56787641	56788907	10.3766	46.488	42.6095
chr7	3194539	3195375	7.2997	46.442	42.5636
chr1	109272441	109273045	12.4596	46.4342	42.556
chr20	49562128	49562760	11.4273	46.4039	42.5262
chr17	59371490	59371999	8.77555	46.3963	42.5187
chr19	28313678	28314177	8.77555	46.3963	42.5187
chr1	15356078	15356645	11.8879	46.3277	42.4504
chr10	112631550	112632300	11.9941	46.3277	42.4504
chr10	69061300	69061980	11.9941	46.3277	42.4504
chr2	36779457	36780013	11.8879	46.3277	42.4504
chr3	133944848	133945500	11.8879	46.3277	42.4504
chr5	92552084	92553221	12.2089	46.2106	42.3352
chr1	6968448	6969007	13.5194	46.1721	42.297
chr10	124524985	124525666	13.5194	46.1721	42.297
chr15	87949143	87949762	13.5194	46.1721	42.297
chr17	6548550	6548975	13.5194	46.1721	42.297
chr18	22267511	22268198	13.5194	46.1721	42.297
chr19	1538780	1539408	13.6547	46.1721	42.297
chr19	3808211	3808799	13.6547	46.1721	42.297
chr2	230932330	230933051	13.6547	46.1721	42.297
chr22	32281027	32281549	13.5194	46.1721	42.297
chr6	110529291	110529876	13.6547	46.1721	42.297
chr7	69360872	69361462	13.5194	46.1721	42.297
chr8	23760984	23762082	13.5194	46.1721	42.297
chrX	107741676	107742459	13.5194	46.1721	42.297
chr8	130067537	130068119	8.99798	46.1476	42.2758
chr6	123105517	123105968	9.78154	46.0465	42.1755
chr22	21942614	21943331	9.11861	46.0375	42.167
chr1	205294241	205294891	11.7702	46.0307	42.1604
chr12	114913901	114914788	11.7702	46.0307	42.1604
chr4	122700145	122700575	11.8754	46.0307	42.1604
chr11	110349559	110350150	9.1777	45.9379	42.0684
chr15	60374580	60375070	9.1777	45.9379	42.0684
chr11	6992145	6993048	9.09012	45.9363	42.0669
chr14	55241644	55242123	9.09012	45.9363	42.0669
chr8	29848147	29848671	9.09012	45.9363	42.0669
chr1	179585886	179586658	11.4695	45.8891	42.0204
chr11	44243725	44244468	11.4695	45.8891	42.0204
chr10	97823597	97824200	13.1706	45.797	41.9289
chr10	116848063	116848837	11.0969	45.7812	41.9135
chr9	35367543	35367950	11.0969	45.7812	41.9135
chr2	28615714	28616152	9.45234	45.7739	41.9066
chr17	77001982	77002797	9.67785	45.7117	41.8445
chr19	46298580	46299465	10.9392	45.7032	41.8361
chr3	65714055	65714512	13.2909	45.676	41.8093
chr7	17679286	17679767	10.6148	45.6519	41.7854
chr17	57215328	57215795	10.4862	45.6246	41.7587
chr2	240991581	240992368	13.3988	45.6216	41.756
chr4	153651662	153652735	13.266	45.6216	41.756
chr5	149791834	149792441	13.266	45.6216	41.756
chr7	34198284	34198792	13.266	45.6216	41.756
chr9	129143078	129144282	13.266	45.6216	41.756
chr17	55730699	55731265	10.2835	45.6189	41.7545
chr5	36657494	36658305	10.2835	45.6189	41.7545
chr20	47411118	47411633	11.6674	45.5059	41.6422
chr3	125622113	125622892	12.6147	45.4874	41.6237
chr6	89022552	89023046	12.6147	45.4874	41.6237
chr3	178736034	178736743	13.0293	45.4835	41.6201
chr1	244163696	244164430	12.1588	45.4413	41.5781
chr1	245880485	245881393	10.6149	45.3983	41.5354
chr15	69852265	69852977	10.5264	45.3983	41.5354
chr3	48402137	48402749	10.6149	45.3983	41.5354
chr4	121358440	121359012	10.5264	45.3983	41.5354
chr7	26265101	26265631	10.5264	45.3983	41.5354
chr7	66254968	66255493	10.6149	45.3983	41.5354
chr8	141131009	141132362	10.5264	45.3983	41.5354
chr12	5456802	5457321	11.4637	45.2481	41.3874
chr2	217687729	217688208	12.2286	45.2341	41.3734
chr2	85711255	85711698	12.2286	45.2341	41.3734
chr11	65381928	65382995	11.7816	45.1584	41.2983
chr12	47825033	47825692	11.7816	45.1584	41.2983
chr14	36996648	36997277	11.7816	45.1584	41.2983
chr2	47076401	47077395	11.6753	45.1584	41.2983
chr3	40116439	40117073	11.6753	45.1584	41.2983
chr5	126536784	126537258	11.6753	45.1584	41.2983
chr5	56058230	56058754	11.6753	45.1584	41.2983
chr7	25895158	25895662	11.7816	45.1584	41.2983
chr8	102976821	102977283	11.7816	45.1584	41.2983
chr8	142544987	142545592	11.6753	45.1584	41.2983
chr9	135980853	135981404	11.6753	45.1584	41.2983
chr22	27452945	27453438	9.75792	45.1579	41.2983
chr17	72404688	72405584	8.86841	45.1409	41.2823
chr6	132020184	132020687	11.5162	45.1204	41.2619
chr10	20598601	20599167	8.37525	45.089	41.2306
chr10	62433140	62433715	8.43428	45.089	41.2306
chr3	62587081	62588393	8.37525	45.089	41.2306
chr5	170333074	170333687	12.5426	45.0431	41.1853
chr2	179104543	179105152	11.8786	45.0293	41.1716
chr22	39252776	39254307	11.9887	45.0293	41.1716
chr6	3324171	3324886	11.8786	45.0293	41.1716
chr9	27200001	27200413	8.91876	45.023	41.1656
chr1	9384221	9385404	9.70565	44.9915	41.1343
chr1	9700069	9700705	9.62975	44.9915	41.1343
chr4	168796393	168797571	9.70565	44.9915	41.1343
chr8	101445605	101446138	9.62975	44.9915	41.1343
chr11	113674837	113675725	7.52864	44.9643	41.1082
chr2	84958125	84958974	7.52864	44.9643	41.1082
chr2	190948640	190949213	8.9573	44.9234	41.0675
chr5	126360151	126360841	8.89089	44.9234	41.0675
chr8	113740178	113740789	8.9573	44.9234	41.0675
chr1	25727224	25727933	13.2487	44.9135	41.0583
chr10	131739166	131739649	13.2487	44.9135	41.0583
chr13	43004788	43005385	13.384	44.9135	41.0583
chr14	89425805	89426403	13.384	44.9135	41.0583
chr14	95891995	95892597	13.2487	44.9135	41.0583
chr18	37310475	37310995	13.2487	44.9135	41.0583
chr18	44696734	44697387	13.2487	44.9135	41.0583
chr18	46283088	46283667	13.2487	44.9135	41.0583
chr3	131386424	131386896	13.384	44.9135	41.0583
chr3	38717420	38717951	13.384	44.9135	41.0583
chr3	75751580	75752981	13.2487	44.9135	41.0583
chr5	139708787	139710264	13.384	44.9135	41.0583
chr8	40378249	40378776	13.384	44.9135	41.0583
chr9	127578725	127579735	13.2487	44.9135	41.0583
chr9	3879255	3879746	13.2487	44.9135	41.0583
chrX	3697695	3698247	13.384	44.9135	41.0583
chr15	61050021	61050453	11.6649	44.8668	41.0157
chr14	69887973	69888403	10.8388	44.819	40.9683
chr22	36329010	36329897	11.7688	44.759	40.9086
chr20	47972946	47973524	12.9849	44.7178	40.8682
chr9	73780710	73781219	11.994	44.6719	40.8224
chr5	32027956	32028468	9.52767	44.6621	40.8126
chr8	28347940	28348493	11.0003	44.6485	40.7992
chr12	25699444	25699968	10.7536	44.5846	40.7359
chr17	51121791	51122425	10.6608	44.5846	40.7359
chr20	49420059	49421412	10.7536	44.5846	40.7359
chr6	158042332	158042969	10.7536	44.5846	40.7359
chr7	101882697	101883268	12.9146	44.5624	40.7142
chr9	95462502	95463332	12.9146	44.5624	40.7142
chr5	35205489	35206090	10.5255	44.5466	40.6988
chr1	241688643	241689281	10.3141	44.5318	40.6845
chr1	67747703	67748330	10.3141	44.5318	40.6845
chr2	15169579	15170183	7.80336	44.4793	40.6324
chr8	129077523	129078366	9.6223	44.4042	40.5577
chr1	85607072	85607719	11.9922	44.3963	40.5499
chr3	118932179	118932636	11.88	44.3963	40.5499
chr1	94875631	94876312	13.1332	44.3739	40.5276
chr12	124574124	124574597	13.0004	44.3739	40.5276
chr2	237525737	237526164	13.1332	44.3739	40.5276
chr6	11614323	11615076	13.0004	44.3739	40.5276
chr7	218260	219380	13.1332	44.3739	40.5276
chr9	16627914	16628378	13.1332	44.3739	40.5276
chr9	19192360	19192857	13.1332	44.3739	40.5276
chr9	89463951	89464969	13.0004	44.3739	40.5276
chr9	91099897	91100540	13.1332	44.3739	40.5276
chr11	19627947	19628447	10.4378	44.2974	40.4524
chr12	4145882	4146671	10.3493	44.2974	40.4524
chr14	28382658	28383190	10.3493	44.2974	40.4524
chr17	75078390	75079098	10.4378	44.2974	40.4524
chr2	11571075	11571641	10.4378	44.2974	40.4524
chr21	43307009	43307814	10.3493	44.2974	40.4524
chr3	23036109	23036669	10.4378	44.2974	40.4524
chr1	63659434	63659876	12.3718	44.2748	40.4314
chr18	10010545	10011182	12.4932	44.2748	40.4314
chr2	98768353	98768967	11.8238	44.2598	40.4169
chr7	39430312	39430880	11.6624	44.2282	40.3856
chr8	135228497	135228989	8.67404	44.1403	40.2978
chr1	84365559	84366339	8.25719	44.1163	40.274
chr16	84742449	84743125	11.5031	44.0976	40.2559
chr15	60758182	60758926	10.7798	44.0531	40.2114
chr17	59853241	59853925	7.38375	44.0498	40.2081
chr22	40499097	40499651	7.38375	44.0498	40.2081
chr1	30587660	30588073	11.9976	44.0417	40.2002
chr3	146746201	146746798	11.9976	44.0417	40.2002
chr1	48066948	48067492	11.4628	43.9965	40.1555
chr16	83652845	83653382	11.4628	43.9965	40.1555
chr8	17606458	17606856	11.4628	43.9965	40.1555
chr16	86669828	86670278	11.5575	43.9677	40.1283
chr6	170115489	170115963	12.5151	43.9523	40.1129
chr1	205365908	205366556	9.55386	43.943	40.1037
chr17	77139783	77140947	9.55386	43.943	40.1037
chr18	11955470	11956075	9.55386	43.943	40.1037
chr21	45931376	45932031	9.55386	43.943	40.1037
chr6	12354407	12354996	9.55386	43.943	40.1037
chr6	157755665	157756118	9.55386	43.943	40.1037
chr6	45609001	45609812	9.55386	43.943	40.1037
chr8	139215165	139215806	9.46782	43.9104	40.0728
chr2	19607522	19608414	8.97204	43.8989	40.0613
chr22	29778928	29779448	11.6584	43.8556	40.0181
chr10	69769078	69769792	11.3493	43.7103	39.8737
chr3	125102000	125102557	11.4545	43.7103	39.8737
chr6	34235094	34235977	11.3493	43.7103	39.8737
chr7	95608755	95609307	11.3493	43.7103	39.8737
chr20	54999105	54999586	10.6517	43.7033	39.8672
chr15	60392720	60393428	9.30679	43.7	39.8639
chr18	10516812	10517282	12.2414	43.6959	39.86
chr11	118920607	118921082	13.1133	43.6632	39.8273
chr16	85888717	85889480	13.1133	43.6632	39.8273
chr2	9636429	9637087	13.1133	43.6632	39.8273
chr20	63575740	63576193	13.1133	43.6632	39.8273
chr3	5330442	5331049	13.1133	43.6632	39.8273
chr4	11281418	11281978	13.1133	43.6632	39.8273
chr8	3760163	3761217	13.1133	43.6632	39.8273
chr9	127521179	127522029	13.1133	43.6632	39.8273
chr20	50312744	50313385	9.37749	43.6189	39.7852
chr4	140095969	140096961	11.1674	43.6009	39.7673
chr5	115455259	115455667	11.1674	43.6009	39.7673
chr6	45538695	45539111	11.0667	43.6009	39.7673
chr8	58879434	58879932	11.0667	43.6009	39.7673
chr10	77179186	77179753	9.5304	43.5516	39.7187
chr1	116483880	116485244	7.75023	43.5407	39.708
chr17	80528995	80529524	10.9037	43.523	39.6904
chr5	2725727	2726233	10.8071	43.523	39.6904
chr8	29897505	29898118	10.9037	43.523	39.6904
chr5	72949407	72949873	13.0387	43.5033	39.6711
[truncated: 7,527 more rows]

## Sheet: GBR_siCHD9siHic5_MACS2+IDR
chromosome	chromosome start position	chromosome end position	average enrichment (counts per million)	-log10(p-value)	-log10(q-value)
chr6	35727448	35728617	33.7483	244.681	235.182
chr3	127303944	127304839	39.9663	235.835	228.114
chr2	240250991	240251921	34.5374	228.194	220.816
chr14	35403641	35404658	38.2886	217.014	210.063
chr20	58017314	58018248	24.7355	202.73	196.015
chr7	47757695	47758351	28.2117	199.804	193.146
chr17	82297167	82298476	26.4367	199.151	192.496
chr5	172868516	172869643	30.3885	198.936	192.285
chr16	56606991	56607687	29.9672	194.939	188.364
chr16	56608027	56608677	29.9452	191.636	185.119
chr14	61465930	61466688	20.925	187.535	181.081
chr2	20539160	20540482	33.4266	185.741	179.315
chr1	26036236	26037057	33.6363	182.015	175.647
chr19	46300762	46301414	24.7863	181.538	175.179
chr16	89580852	89581682	30.8203	181.272	174.918
chr12	124927926	124928771	20.7928	179.734	173.411
chr8	90001362	90002212	27.2722	179.528	173.209
chr6	35731504	35732491	20.6884	178.365	172.072
chr5	134465954	134466921	30.3549	178.109	171.818
chr19	18020117	18020856	32.2004	177.628	171.348
chr11	114162609	114163695	25.0541	174.392	168.193
chr1	157419656	157420586	30.6989	173.828	167.638
chr12	6375949	6376825	26.6324	172.656	166.487
chr20	47317157	47317787	19.7657	172.593	166.425
chr6	33745970	33746685	31.4336	172.412	166.246
chr7	98569882	98570524	23.7263	171.947	165.792
chr2	27798740	27799687	22.8663	167.983	161.903
chr20	51331343	51332070	21.6532	166.691	160.636
chr17	8154195	8154807	31.0988	164.184	158.165
chr5	2757789	2758486	20.9242	162.067	156.078
chr2	113240751	113241645	18.0555	161.426	155.442
chr16	86951793	86952635	22.996	160.15	154.189
chr1	11569321	11570084	30.5701	159.385	153.438
chr2	227818071	227819222	22.4361	158.488	152.554
chr2	160228308	160229153	22.1004	154.243	148.369
chr20	51335244	51335936	18.756	154.137	148.266
chr14	94599049	94600040	29.5128	153.032	147.172
chr3	188947771	188948665	23.1441	152.342	146.495
chr19	39409409	39410141	24.8876	151.703	145.858
chr8	95800347	95801098	21.7646	151.427	145.59
chr20	47333941	47334583	16.115	149.862	144.048
chr1	155017164	155017771	23.7885	147.473	141.698
chr8	48591330	48592159	28.1487	146.269	140.508
chr2	96163490	96164162	23.5515	146.019	140.26
chr20	59826183	59826932	23.4336	145.429	139.679
chr9	89878625	89879287	26.3342	144.782	139.042
chr7	51606435	51607231	20.3551	142.822	137.108
chr5	149135281	149135897	22.0506	141.412	135.716
chr12	55847819	55848470	25.2132	140.794	135.106
chr7	50502108	50502800	22.7285	139.659	133.985
chr7	101100033	101100712	18.2215	132.385	126.792
chr10	12246655	12247781	26.4465	131.223	125.639
chr14	68695194	68696330	19.1317	130.591	125.014
chr15	67884304	67885108	18.6221	129.901	124.328
chr11	114179073	114179747	17.9277	129.755	124.184
chr11	114159803	114160526	15.5173	129.655	124.089
chr11	102306173	102306714	21.4976	127.397	121.851
chr3	183370598	183371613	21.9319	127.01	121.47
chr2	20438504	20439099	16.4058	126.933	121.394
chr17	80724602	80725266	18.681	126.569	121.036
chr5	6519284	6520134	21.1617	125.459	119.936
chr1	41496111	41496807	21.3447	125.298	119.779
chr8	131218422	131219104	13.5578	125.131	119.614
chr10	72248309	72249305	21.1838	125.058	119.542
chr20	11196202	11196783	17.4577	124.532	119.021
chr14	75535707	75536334	18.9444	123.918	118.413
chr17	81096727	81098355	21.6983	123.733	118.23
chr8	117811170	117811781	16.7444	123.711	118.209
chr8	48696027	48696669	25.2835	123.605	118.104
chr20	50415478	50416102	15.0002	123.502	118.002
chr12	13135709	13136285	17.7476	120.645	115.176
chr1	157283935	157284971	24.0259	118.557	113.112
chr20	31712423	31713140	18.1456	117.91	112.472
chr6	42045440	42046157	13.5938	115.894	110.476
chr22	30290820	30291495	19.9866	115.722	110.305
chr1	224652523	224653220	22.0098	113.696	108.3
chr9	70418940	70421120	19.5949	112.972	107.585
chr20	37990576	37991047	22.4184	112.844	107.46
chr1	64042630	64043151	17.2	112.071	106.692
chr12	52494174	52494982	16.2238	111.695	106.32
chr1	181096341	181096927	23.486	111.62	106.246
chr12	65648966	65649682	16.1063	110.429	105.069
chr20	50724662	50725244	12.4218	110.157	104.801
chr4	186546595	186547719	23.2746	110.14	104.783
chr3	72336829	72337489	23.0631	108.664	103.32
chr1	198776517	198777121	16.7493	108.188	102.85
chr22	49970802	49972050	15.7538	107.908	102.573
chr5	174737334	174737948	21.7365	107.064	101.739
chr10	104809182	104810182	12.8247	106.59	101.269
chr2	102063939	102064629	10.6269	106.275	100.958
chr1	211198098	211198682	18.8115	106.163	100.845
chr2	10407619	10408571	16.8628	105.432	100.124
chr6	35722317	35722935	18.5765	104.812	99.5109
chr16	56625237	56625821	21.765	104.55	99.2516
chr20	51631288	51632100	12.611	103.15	97.8679
chr4	8101074	8101670	21.4713	101.004	95.7459
chr14	68548674	68549478	15.9766	100.519	95.2656
chr2	222452368	222452860	21.1621	100.495	95.2419
chr1	93701658	93702312	16.3256	100.279	95.0277
chr17	48483220	48484355	13.9511	99.8344	94.5884
chr6	35725564	35726509	13.0261	99.6369	94.3926
chr2	128376653	128377235	17.8714	99.4498	94.207
chr1	30788530	30789043	16.2585	98.9997	93.7607
chr22	20141537	20142187	21.4771	98.455	93.222
chr8	47353286	47354036	16.0861	98.4224	93.1919
chr2	237156351	237157165	16.1242	97.7246	92.4996
chr2	216535308	216535909	18.556	97.2902	92.07
chr11	29773610	29774242	18.9911	96.7142	91.5
chr11	15106434	15107097	15.9227	96.4533	91.2412
chr16	88304093	88305094	15.9227	96.4533	91.2412
chr9	130961706	130962216	21.0542	95.5783	90.3734
chr7	72405207	72405817	14.5787	95.5125	90.3102
chr2	113253344	113253815	16.8445	95.4833	90.2815
chr1	16015813	16016474	19.4716	95.3024	90.1039
chr2	148642720	148643262	20.2635	95.2514	90.0537
chr22	30422612	30423573	17.2862	95.1275	89.9331
chr10	29946729	29948023	9.87481	94.8179	89.6254
chr7	74022940	74023473	20.737	94.1469	88.9601
chr15	67943869	67944424	18.1921	93.6491	88.4694
chr2	67561448	67562009	15.9152	93.3734	88.1948
chr1	169485653	169486449	20.053	93.1523	87.9748
chr10	72242552	72243015	18.3221	93.132	87.9545
chr7	41107353	41108689	11.7564	93.0049	87.8285
chr19	8355555	8356202	20.5255	92.7202	87.5478
chr6	35601828	35602319	11.6918	91.2978	86.142
chr11	69122761	69123497	16.8367	90.6374	85.4883
chr14	54669624	54670414	13.0111	90.3811	85.2339
chr7	19560352	19560930	13.0633	90.3811	85.2339
chr11	110185048	110185659	19.632	89.6506	84.5134
chr11	111436737	111437372	17.5305	89.2217	84.0875
chr17	76527534	76528262	16.618	88.9212	83.7896
chr10	79329536	79329986	15.5818	88.2254	83.1035
chr2	121197208	121198142	12.086	88.1914	83.0696
chr1	234997146	234997626	15.476	87.8889	82.771
chr9	116837439	116838053	19.7854	87.0613	81.9503
chr2	102048233	102048928	15.8791	85.8862	80.7888
chr19	2627295	2628007	19.4682	85.6588	80.5646
chr5	172533494	172534311	18.9168	85.4708	80.3791
chr6	124742908	124743509	13.9998	85.3092	80.2183
chr17	72715871	72716789	10.5025	84.8976	79.8121
chr17	59825460	59825995	11.757	84.8266	79.7415
chr7	74477748	74478541	17.2981	84.5517	79.47
chr22	42990824	42991344	19.151	84.2614	79.1813
chr6	124203387	124203962	13.5934	83.86	78.7864
chr20	47710977	47711912	17.432	83.8165	78.7434
chr10	44964066	44964619	15.9913	83.7602	78.6875
chr9	108040670	108041226	15.913	83.7602	78.6875
chr10	21184215	21184749	16.3489	83.3735	78.3055
chr2	101120407	101121020	15.2122	83.2615	78.1947
chr4	88612180	88612708	15.2122	83.2615	78.1947
chr2	9699189	9699829	17.6854	83.0042	77.9396
chr20	25237484	25238281	17.7794	83.0042	77.9396
chr12	76266689	76267180	19.0453	82.869	77.8065
chr20	23622834	23623424	10.3458	82.7824	77.7218
chr20	59812171	59812741	18.508	82.709	77.65
chr7	158863483	158864286	18.508	82.709	77.65
chr2	95315925	95316444	16.5904	82.6212	77.563
chr22	30206769	30207592	12.2277	82.3029	77.249
chr1	208207297	208207972	17.3712	81.9482	76.8982
chr3	141366254	141366930	16.487	81.5014	76.456
chr9	90919793	90920307	18.3037	81.3356	76.2934
chr2	98913094	98913783	13.1098	81.1327	76.0948
chr10	74056204	74056929	13.7874	80.7441	75.7103
chr2	207239016	207239673	16.9294	80.4218	75.3903
chr14	59695175	59695711	12.4496	80.315	75.2856
chr2	240319662	240320886	14.0426	80.2942	75.2651
chr1	209530848	209531398	17.1982	80.2794	75.2514
chr20	10217336	10217842	17.7818	80.0505	75.0255
chr17	43570179	43571070	15.4429	79.937	74.9147
chr3	127889332	127889838	17.045	79.8814	74.8605
chr2	43050129	43050796	16.2675	79.8307	74.8105
chr7	12715643	12716178	14.0962	79.4784	74.4606
chr7	123271090	123271742	18.4109	78.723	73.7136
chr2	219125075	219125669	14.9291	78.6376	73.6318
chr2	215528422	215529029	14.4496	77.9543	72.9533
chr16	13307805	13308421	14.2698	77.9413	72.9403
chr20	53346188	53347000	12.4461	77.6305	72.6348
chr3	131216795	131217376	12.6398	77.6286	72.6331
chr3	105792293	105792783	13.1253	76.9497	71.9631
chr15	85331126	85331613	15.4458	76.9493	71.9629
chr20	22775659	22776369	14.8945	76.156	71.1781
chr5	149134122	149134876	10.9109	76.0187	71.0428
chr19	45959165	45959756	17.8822	75.9854	71.01
chr2	127080783	127081380	17.7765	75.9854	71.01
chr20	47704682	47705931	14.3308	75.8021	70.8303
chr17	32496369	32497067	16.0299	75.5388	70.5689
chr16	88306729	88307695	11.6532	75.5314	70.5616
chr18	7921096	7921720	9.67426	75.4774	70.509
chr2	20592894	20593826	13.4382	75.4676	70.4993
chr2	98911380	98912936	13.6401	75.3765	70.4094
chr9	85536004	85536772	16.6155	75.1725	70.2076
chr3	64988208	64988725	16.5573	75.0238	70.0601
chr12	124509646	124510221	17.6708	74.6248	69.6656
chr12	52126419	52127007	16.3934	74.6029	69.646
chr18	10041055	10041523	13.8441	74.2853	69.3318
chr2	71716803	71717471	13.8441	74.2853	69.3318
chr12	29741451	29742013	14.8026	73.7474	68.7999
chr1	154418177	154418709	14.6595	73.6595	68.7133
chr8	142681664	142682264	9.2246	73.4895	68.5461
chr10	90960351	90960945	12.5017	73.2834	68.3428
chr7	90594993	90595537	14.8711	73.1531	68.2157
chr9	35907667	35908237	15.4122	72.8257	67.8924
chr14	49999010	49999538	10.5329	72.8049	67.8718
chr12	5616770	5617892	15.6051	72.7739	67.8414
chr7	40221832	40222370	9.52328	72.4203	67.4907
chr1	26999320	26999871	14.4245	72.4186	67.4892
chr11	12070300	12070818	14.3462	72.4186	67.4892
chr20	50440538	50441275	13.1908	72.4075	67.4794
chr3	71998864	71999320	15.2231	72.3099	67.3826
chr3	23740356	23740930	14.7069	71.8978	66.9757
chr8	47659340	47659772	12.8972	71.4369	66.5198
chr11	35907983	35908472	14.2678	71.1828	66.2679
chr10	106559343	106559816	11.1309	71.0995	66.1867
chr8	102806133	102807771	11.9347	70.737	65.8271
chr2	19801306	19801813	13.4184	70.6721	65.7654
chr6	25006354	25006922	17.0364	70.5764	65.6709
chr12	119716538	119717008	14.2297	70.2973	65.3948
chr13	30743277	30744033	15.3377	70.2129	65.3111
chr4	55038121	55038660	15.3377	70.2129	65.3111
chr3	90010242	90011122	13.3615	70.1924	65.2911
chr1	162388485	162388995	16.5073	70.1484	65.2472
chr5	134509285	134509958	14.0328	69.9521	65.0532
chr16	24700799	24701352	12.7668	69.538	64.6446
chr9	128911513	128912771	16.8249	69.2383	64.3484
chr17	79573457	79573993	14.5829	68.9624	64.0756
chr5	10595772	10596240	11.9558	68.6976	63.8155
chr4	87342209	87342655	14.6248	68.5272	63.6463
chr14	68547434	68548290	10.2058	68.5191	63.6386
chr2	86017843	86018342	15.4292	68.5176	63.6374
chr12	15629035	15629535	11.2769	68.4877	63.6078
chr6	165178007	165178522	13.0637	68.2876	63.4111
chr7	95549993	95550568	15.3696	68.1236	63.248
chr3	74531487	74531989	15.5294	67.7259	62.8556
chr10	72255046	72255508	13.8093	67.5395	62.6713
chr1	48049734	48050198	11.5822	67.3518	62.4863
chr22	45518481	45519080	11.5822	67.3518	62.4863
chr5	175809778	175810618	11.5234	67.3518	62.4863
chr5	172772235	172772822	12.5653	67.1998	62.3368
chr3	100040468	100040946	12.3385	66.8931	62.0337
chr9	20297551	20298176	16.2963	66.5797	61.723
chr11	113363415	113363953	15.339	66.44	61.5853
chr5	31988203	31988644	11.6526	66.4326	61.5782
chr8	140479562	140480184	11.4647	66.2328	61.3826
chr14	95389671	95390169	12.3639	66.038	61.1897
chr11	91981850	91982344	15.0382	65.9153	61.0695
chr12	53798483	53799115	14.0823	65.7145	60.8696
chr20	45358912	45359382	10.5564	65.6571	60.813
chr2	20582417	20583068	12.3476	65.488	60.6456
chr19	48485799	48486645	16.1905	65.2593	60.4196
chr20	61185798	61186415	15.9791	65.2593	60.4196
chr9	86405703	86406701	14.2285	65.1099	60.2753
chr11	114163867	114164354	12.7244	65.019	60.1856
chr5	67268087	67268734	12.1624	64.8813	60.049
chr11	86559475	86560048	10.452	64.5821	59.7537
chr8	102790874	102791421	14.6068	64.5604	59.7326
chr13	113410190	113411447	13.7216	64.4759	59.6486
chrX	53071572	53072028	15.8733	63.9451	59.1243
chr1	145891992	145892473	12.7885	63.7549	58.9385
chr14	58738093	58738807	11.5773	63.6104	58.7958
chr17	40510208	40510732	13.9411	63.5595	58.7454
chr8	133402505	133403626	10.3997	63.5116	58.698
chr21	21612357	21612887	12.2229	63.4315	58.619
chr7	54349154	54349638	10.9558	63.0058	58.1986
chr5	159820081	159820537	11.0534	62.9042	58.0977
chr7	54967303	54967841	11.1311	62.7242	57.9199
chr7	101112050	101112669	15.6618	62.6369	57.834
chr8	48590057	48590749	11.8938	62.5832	57.7821
chr8	131842964	131843523	9.40651	62.4426	57.6443
chr10	72334777	72335398	12.0856	62.2791	57.4819
chr1	150561201	150561759	15.4381	62.1091	57.3141
chr12	54421092	54421543	15.3338	62.1091	57.3141
chr7	116434749	116435208	13.3111	62.0454	57.2508
chr8	141018579	141019245	10.9946	61.8044	57.0115
chr20	48186321	48186780	12.2123	61.2566	56.4738
chr5	159912313	159912799	9.50077	61.227	56.4446
chr6	160278772	160279247	13.8242	60.955	56.175
chr11	18265821	18266265	14.2072	60.8958	56.1162
chr12	53770153	53770628	10.7596	60.7095	55.9327
chr12	46773989	46774486	13.9118	60.6588	55.883
chr2	44959893	44960371	12.5694	60.4085	55.6343
chr10	9012311	9012843	9.45377	60.203	55.433
chr3	185658409	185659105	13.8229	60.19	55.4203
chr16	85594829	85595314	15.1332	60.0394	55.2717
chr1	172746087	172746724	12.7462	59.6979	54.9349
chr16	11224124	11224670	14.1131	59.6462	54.8833
chr22	48536944	48537493	14.0191	59.6462	54.8833
chr12	124745739	124746430	11.4909	59.175	54.418
chr8	48628150	48629079	12.5443	59.1138	54.3581
chr4	114383052	114383528	12.2076	58.8367	54.084
chr10	3810106	3810592	15.0275	58.7502	53.9985
chr7	118057410	118057879	15.0275	58.7502	53.9985
chr1	209873230	209873868	11.1475	58.718	53.9686
chr22	27456866	27457735	6.68832	58.4889	53.7423
chr1	20494806	20495536	14.2354	58.4119	53.666
chr15	70374842	70375550	9.87747	58.2299	53.4858
chr5	149857453	149857952	9.26575	58.1689	53.4262
chr8	128176582	128177467	9.26575	58.1689	53.4262
chr20	50422414	50422970	7.39927	58.1485	53.4062
chr2	207133856	207134402	13.3042	58.0623	53.3207
chr20	41002911	41004062	13.2491	57.915	53.1771
chr4	54064485	54065171	11.7157	57.8129	53.0755
chr2	33152946	33153414	11.4681	57.7231	52.9868
chr6	158707070	158707547	11.0187	57.6084	52.8731
chr1	8197724	8198352	14.4207	57.5594	52.825
chr1	206892576	206893079	10.4658	57.4553	52.7237
chr2	54041046	54041529	10.4658	57.4553	52.7237
chr8	139370194	139370733	9.77302	57.188	52.4588
chr3	193868783	193869315	11.1552	56.9297	52.2041
chr1	168636619	168637124	12.3093	56.7666	52.044
chr5	159905111	159906095	12.3093	56.7666	52.044
chr13	109243274	109244152	13.7834	56.5234	51.8043
chr20	1327120	1327603	10.7517	56.4856	51.7674
chr6	150372543	150372997	13.9433	56.3993	51.6814
chr4	52823275	52824183	10.2896	56.3808	51.663
chr19	40715388	40715942	13.7206	56.3663	51.6497
chr18	22279748	22280393	12.6218	56.2073	51.492
chr12	105485243	105485693	14.4988	56.1916	51.4763
chr12	108305626	108306596	14.6045	56.1916	51.4763
chr13	110480653	110481049	14.4988	56.1916	51.4763
chr5	95646591	95647068	12.2548	55.8947	51.1838
chr2	45821706	45822457	8.15233	55.6936	50.9856
chr2	121185595	121186186	10.3789	55.4042	50.7003
chr6	35590527	35590993	10.5643	55.3966	50.693
chr11	114154404	114155005	10.1721	55.3116	50.6091
chr15	100726839	100728116	12.6254	55.2277	50.5265
chr12	55681194	55681768	13.7794	54.9954	50.2966
chr10	129550003	129550595	14.1816	54.9223	50.224
chr5	148268356	148268826	10.8866	54.7065	50.0131
chr10	126504493	126504994	13.6509	54.6805	49.9883
chr11	110184332	110184918	11.996	54.443	49.7523
chr11	68651600	68652228	11.8393	54.443	49.7523
chr6	3913069	3913941	11.8393	54.443	49.7523
chr2	14189832	14190341	10.8033	54.2162	49.5315
chr15	41544577	41545057	13.9701	53.6598	48.9798
chr7	157873219	157873944	14.0759	53.6598	48.9798
chr2	98864960	98865686	10.8194	53.6034	48.9251
chr2	237434822	237435283	12.7937	53.4935	48.8167
chr20	63698937	63699583	11.656	53.4571	48.781
chr5	150780192	150780650	12.3174	52.7213	48.0543
chr2	102082862	102083564	10.0713	52.6081	47.9418
chr17	73800043	73800768	10.2497	52.5825	47.9163
chr16	79182581	79183041	12.4165	52.5019	47.8376
chr22	19724824	19725884	13.8644	52.4043	47.7406
chrX	107673988	107674434	13.7587	52.4043	47.7406
chr5	67257428	67257907	8.6547	52.1807	47.5213
chr14	79045218	79045781	9.81955	52.1362	47.4794
chr7	55019281	55019824	9.81955	52.1362	47.4794
chr3	62587152	62588195	12.3972	51.733	47.0797
chr8	141111272	141111905	12.4863	51.733	47.0797
chr5	55994822	55995487	11.4422	51.6749	47.022
chr20	50308534	50309260	10.9798	51.6534	47.0007
chr10	120477619	120478070	10.4837	51.4143	46.7634
chr6	137811412	137811809	9.52272	51.2675	46.6183
chr17	77602183	77602914	11.6595	51.1412	46.4947
chr19	2474531	2475038	12.609	51.0766	46.4321
chr5	67248664	67249175	11.9755	50.3812	45.7436
chr18	3652665	3653202	9.1123	50.33	45.693
chr1	59750604	59751044	11.587	50.2457	45.6099
chr15	68019273	68019712	11.3858	50.1404	45.5057
chr13	49858477	49858929	11.0471	50.0622	45.4286
chr9	94135221	94135664	8.93739	50.0368	45.4045
chr1	204319417	204319973	13.4415	49.9145	45.2846
chr12	71469265	71469715	13.4415	49.9145	45.2846
chr6	10347820	10348279	13.4415	49.9145	45.2846
chr9	135662785	135663284	13.3358	49.9145	45.2846
chr11	61603008	61603803	11.2909	49.8693	45.242
chr2	43130986	43131832	12.7741	49.7985	45.1722
chr12	89733610	89734205	12.9655	49.7746	45.1487
chr12	116426200	116426691	12.3531	49.7061	45.0804
chr7	74098020	74098717	12.7148	49.6527	45.0273
chr4	41143136	41143687	10.5087	49.5329	44.9086
chr1	48047078	48047561	10.148	49.2489	44.627
chr2	238597069	238597576	10.148	49.2489	44.627
chr5	81789029	81789525	10.2151	49.2489	44.627
chr5	154220517	154220963	11.5503	49.2251	44.6045
chr3	23202961	23203644	12.3878	49.0786	44.4594
chr18	29154218	29155409	11.0559	48.7417	44.1275
chr2	85708593	85709140	11.0559	48.7417	44.1275
chr3	12143972	12144483	12.327	48.6881	44.0748
chr13	44921786	44922225	13.1243	48.6804	44.0678
chr5	31678267	31678697	12.4818	48.5954	43.9851
chr9	101400045	101400490	10.9787	48.2948	43.6873
chr12	15274620	15275158	8.23167	48.288	43.6805
chr16	72291426	72291991	8.23167	48.288	43.6805
chr17	71071907	71072354	8.27867	48.288	43.6805
chr1	23010683	23011133	12.6407	48.2625	43.6554
chr9	35511024	35511544	10.5104	48.23	43.623
chr20	37994522	37994979	11.7735	48.206	43.5992
chr1	167617425	167617893	12.0971	48.1068	43.5021
chr12	31731778	31732224	9.34951	47.9798	43.3767
chr20	50423112	50423617	9.68982	47.9303	43.3286
chr2	121502172	121502619	9.44174	47.9053	43.3038
chr1	119101585	119102028	10.3318	47.9009	43.2995
chr3	156615688	156616201	10.1643	47.8023	43.2023
chr5	19854873	19855365	10.0957	47.8023	43.2023
chr1	156616452	156616882	10.5118	47.8009	43.2011
chr1	229843902	229844391	12.746	47.7901	43.1907
chr22	39175886	39176574	11.8872	47.5693	42.9719
chr1	204150144	204150585	12.9128	47.4538	42.8576
chr11	116373530	116373974	13.0185	47.4538	42.8576
chr13	40236137	40236683	13.0185	47.4538	42.8576
chr22	49949076	49949725	13.0185	47.4538	42.8576
chr5	137564438	137564952	13.0185	47.4538	42.8576
chr1	176379559	176380025	12.6009	47.2026	42.6108
chr11	12279781	12280267	11.9257	47.2019	42.6104
chr22	29306486	29306985	11.2918	46.9209	42.3341
chr8	121163966	121164576	6.75269	46.9077	42.3214
chr20	50721842	50722266	9.56489	46.887	42.3007
chr3	4978389	4979472	10.5903	46.7242	42.1401
chr6	155026385	155026814	10.1548	46.7092	42.1254
chr13	80469787	80470275	11.951	46.3277	41.7476
chr16	85401907	85402428	12.7013	46.2347	41.6555
chr6	42153385	42153934	12.8071	46.2347	41.6555
chr5	149895931	149896395	8.46735	46.0674	41.492
chr9	88852733	88853258	9.81222	46.0465	41.472
chr4	128571715	128572132	11.5061	45.8891	41.3178
chr5	150497541	150498009	11.1209	45.7812	41.2107
chr2	226583565	226584014	9.53776	45.7739	41.2039
chr10	52541136	52541598	9.17329	45.7522	41.1825
chr14	61545719	61546127	9.64177	45.7117	41.1421
chr18	7414399	7414896	9.70821	45.7117	41.1421
chr22	45809412	45809848	10.0129	45.6326	41.0643
chr15	70159554	70160173	10.4381	45.6246	41.0566
chr10	73117853	73118296	7.90264	45.4234	40.8567
chr12	65631626	65632160	10.5859	45.3983	40.8323
chr17	49565997	49566443	10.5859	45.3983	40.8323
chr2	234862639	234863089	10.5859	45.3983	40.8323
chr7	73893265	73894101	10.5859	45.3983	40.8323
chr10	118870545	118871002	10.898	45.175	40.6116
chr19	3336627	3337180	12.3842	45.0233	40.462
chr2	85437494	85438003	12.3842	45.0233	40.462
chr2	45238152	45238736	9.61078	44.9915	40.4343
chr1	55580813	55581290	8.93822	44.9234	40.3675
chr16	86664255	86664836	8.99698	44.9234	40.3675
chr20	14288344	14289322	11.5534	44.8668	40.3126
chr1	210394293	210394770	10.362	44.5318	39.9819
chr2	9703204	9703808	10.2858	44.5318	39.9819
chr7	6317718	6318330	7.85564	44.4793	39.9302
chr8	132947273	132947721	8.48392	44.4181	39.8697
chr10	85541980	85542434	10.4292	44.2974	39.7494
chr13	112072555	112073281	10.4292	44.2974	39.7494
chr15	62112914	62113323	8.72022	44.1403	39.594
chr2	229407131	229407655	8.77754	44.1403	39.594
chr2	229586018	229586532	12.0705	44.0417	39.4968
chr2	104897513	104898212	8.76196	43.9166	39.3744
chr7	354964	355476	12.2784	43.8196	39.2792
chrX	13845648	13846231	12.1727	43.8196	39.2792
chr5	2656259	2656777	11.0606	43.6009	39.0653
chr15	89167659	89168286	9.92424	43.4634	38.9303
chr15	90419691	90420167	10.1336	43.4457	38.9135
chr3	64977343	64978016	10.1336	43.4457	38.9135
chr1	60489552	60489963	10.1942	43.2033	38.6725
chr10	97840088	97840467	10.2725	43.2033	38.6725
chrX	72620489	72620957	10.1942	43.2033	38.6725
chr20	50224769	50225368	8.20622	43.1495	38.6199
chr6	124676097	124676527	7.31241	43.1405	38.6114
chr2	25937065	25937481	8.7032	42.9159	38.3881
chr10	72243680	72244120	10.3169	42.908	38.3812
chr20	62623921	62624364	6.62131	42.7219	38.1984
chr18	11948954	11949386	10.479	42.7087	38.1854
chr6	160400405	160401169	9.15143	42.6726	38.1498
chr2	98916875	98917434	6.38338	42.6549	38.1324
chr4	40547966	40548590	10.6956	42.6387	38.1163
chr1	8202563	8203016	11.9612	42.624	38.1016
chr8	143952722	143953180	10.2786	42.5757	38.0567
chr1	221839833	221840276	10.6936	42.4047	37.8881
chr6	52065431	52065994	10.6936	42.4047	37.8881
chr9	102072331	102072770	10.6081	42.4047	37.8881
chr11	10659611	10660162	9.98137	42.3666	37.8512
chr2	145012212	145012681	7.26968	42.2367	37.7224
chr14	71575063	71575522	7.86981	42.026	37.5145
chr2	185583329	185583789	8.52694	41.9215	37.4105
chr2	38146441	38147218	8.58569	41.9215	37.4105
chr8	55537199	55537784	8.52694	41.9215	37.4105
chr3	188266923	188267371	9.20789	41.8655	37.356
chr18	3367539	3368461	8.01274	41.8429	37.3345
chr1	43241368	43242296	10.6977	41.7557	37.248
chr18	39946573	39947121	11.1989	41.6954	37.1881
chr22	27237043	27237583	8.05699	41.6657	37.1601
chr13	41610408	41610845	11.8555	41.4364	36.9329
chr17	39667400	39667952	11.7498	41.4364	36.9329
chr2	193824346	193824898	11.8555	41.4364	36.9329
chr9	90921000	90921551	11.7498	41.4364	36.9329
chr8	102653755	102654450	9.37434	41.3926	36.8922
chr6	44655296	44655715	7.14149	41.3383	36.8385
chr15	81189711	81190386	11.8039	41.3176	36.8183
chr5	115558593	115559002	9.82913	41.2946	36.7954
chr22	34429122	34429672	10.1912	41.2717	36.774
chr22	30210206	30210955	7.94509	41.2336	36.7363
chr7	108308845	108309311	8.46819	40.9333	36.4392
chrX	48591199	48591758	7.47961	40.7588	36.2684
chr3	170356725	170357730	10.7527	40.5758	36.087
chr7	26265104	26265533	10.8229	40.5565	36.0679
chr8	126379280	126379907	7.0133	40.4454	35.9586
chr1	85607075	85607658	9.13504	40.4326	35.9459
chr5	148966153	148966740	9.13504	40.4326	35.9459
chr22	39657200	39657624	11.5383	40.2571	35.7732
chr11	95520959	95521504	10.2663	40.1906	35.7105
chr22	27108579	27109074	7.18559	40.0135	35.535
chr12	1659946	1660496	10.5253	39.9934	35.5149
chr10	90179572	90180043	9.72412	39.964	35.4858
chr9	107810404	107810810	9.72412	39.964	35.4858
chr20	47136754	47137200	8.35068	39.9516	35.4742
chr11	114171258	114171764	9.46285	39.8262	35.3509
chr9	73780701	73781229	8.87215	39.8149	35.3395
chr2	145751548	145751956	10.3494	39.7651	35.2911
chr2	203811440	203811940	10.0203	39.5293	35.0574
chr13	67369852	67370265	10.6349	39.4255	34.9545
chr5	173766241	173766786	10.6349	39.4255	34.9545
chr1	234980808	234981266	8.99781	39.4066	34.9364
chr4	128552872	128553350	11.1509	39.3516	34.882
chr20	51739660	51740086	7.68395	39.3418	34.8725
chr7	51138605	51139071	7.68395	39.3418	34.8725
chr10	70254120	70254709	9.09054	39.3138	34.8453
chr4	105923492	105924125	9.33669	39.2351	34.7671
chr2	45128524	45128952	8.08968	39.2296	34.7618
chr5	42840365	42840776	9.52466	39.172	34.7048
chr2	128378899	128379394	10.3477	39.1143	34.6485
chr3	155233252	155233679	9.8628	39.0999	34.6345
chr1	4302801	4303314	11.3268	39.0862	34.6217
chr12	124608903	124609538	11.4326	39.0862	34.6217
chr3	193863923	193864369	9.56744	38.8988	34.4391
chr1	58929755	58930361	8.73785	38.7999	34.3418
chr22	23283599	23284097	8.805	38.7999	34.3418
chr1	94743923	94744409	9.88854	38.7681	34.3114
chr5	173472243	173472638	9.18981	38.1959	33.7452
chr1	26620213	26621350	9.2963	38.1218	33.6716
chr5	36374357	36374818	9.37242	38.1218	33.6716
chr11	111441344	111441878	7.19758	38.0292	33.5809
chr2	37590084	37590623	7.15058	38.0292	33.5809
chr3	194003023	194003889	9.6986	38.0254	33.5777
chr20	44714169	44714631	8.11566	38.0078	33.5608
chr22	24245531	24245955	8.0569	38.0078	33.5608
chr17	17036397	17036836	9.83897	38.0072	33.5608
chr2	200300738	200301376	9.92444	38.0072	33.5608
chr1	8189888	8190311	11.2211	37.9238	33.4788
chr7	128217186	128217929	11.1154	37.9238	33.4788
chrX	41381594	41382004	11.1154	37.9238	33.4788
chr13	90416534	90417005	9.4891	37.8412	33.3989
chr17	79948708	79949200	9.41076	37.8412	33.3989
chr2	100281443	100282075	8.31562	37.7803	33.3411
chr2	66897056	66897517	6.46802	37.686	33.2476
chr2	54038815	54039213	7.47505	37.475	33.0382
chr2	70514643	70515095	8.80675	37.2635	32.8286
chr12	53049394	53050037	10.3528	37.188	32.7537
chr5	125485092	125485600	8.84765	37.1726	32.7388
chr11	79415030	79415457	7.00957	37.1313	32.6985
chr15	61796024	61796455	7.99815	37.0459	32.6143
chr2	237223163	237223918	7.99815	37.0459	32.6143
chr4	69726431	69726823	9.41084	37.01	32.5804
chr6	44058440	44059037	10.1572	36.9342	32.5058
chr16	72990078	72990649	9.66805	36.9273	32.4998
chr20	40493519	40493979	9.66805	36.9273	32.4998
chr6	157755687	157756126	9.90222	36.9181	32.4911
chr5	172900042	172900545	9.62866	36.822	32.3959
chr13	110012184	110012690	10.6381	36.8111	32.3851
chr22	29778942	29779478	9.17574	36.7912	32.3658
chr3	188220947	188221424	8.5364	36.7912	32.3658
chr12	97939159	97939636	11.0096	36.7702	32.3475
chr13	40221316	40221734	10.7982	36.7702	32.3475
chr15	78798394	78798819	10.7982	36.7702	32.3475
chr16	31117830	31118243	11.0096	36.7702	32.3475
chr4	14667853	14668318	10.7982	36.7702	32.3475
chr6	12369946	12370369	10.7982	36.7702	32.3475
chr6	44000955	44001450	10.7982	36.7702	32.3475
chr9	38682441	38683070	9.67436	36.7174	32.2982
chr20	51446618	51447719	7.42282	36.5512	32.133
chr2	15169707	15170182	9.48198	36.2024	31.7875
chr11	128207865	128208519	10.6419	36.1649	31.7501
chr5	124527661	124528193	7.76313	36.0908	31.6768
chr1	46806663	46807052	10.1648	36.0818	31.6689
chr17	80750954	80751341	9.06794	36.044	31.6324
chr17	72609400	72609845	7.80238	36.0225	31.6118
chr6	35726717	35727194	7.9529	35.9995	31.589
chr10	107275731	107276206	9.17385	35.9635	31.5533
chr17	28436611	28437131	9.62195	35.9591	31.5492
chr10	110364570	110365029	10.1092	35.9447	31.5349
chr5	154593123	154593536	9.49713	35.8554	31.4467
chr16	690195	690656	10.0642	35.8333	31.4252
chr5	142356597	142357386	10.0642	35.8333	31.4252
chr6	45608983	45609638	8.06577	35.8301	31.4228
chr2	138072247	138072826	8.40211	35.7977	31.3909
chr3	40939349	40940037	8.40211	35.7977	31.3909
chr3	193530665	193531146	9.0974	35.7491	31.3437
chr2	105873736	105874216	8.1212	35.6689	31.2649
chr11	1826745	1827663	10.5867	35.6256	31.2227
chr15	39283629	39284049	10.6924	35.6256	31.2227
chr19	2032300	2032707	10.6924	35.6256	31.2227
chr19	6744838	6745298	10.5867	35.6256	31.2227
chr4	161762766	161763183	10.6924	35.6256	31.2227
chr7	156903546	156903944	10.6924	35.6256	31.2227
chr1	221991130	221991613	9.03715	35.5792	31.179
chr3	138187985	138188415	10.5406	35.519	31.119
chr10	62374005	62374462	8.31304	35.5167	31.1168
chr11	110349660	110350129	9.56088	35.4091	31.0099
chr7	46150674	46151110	8.44886	35.3744	30.9754
chr14	71143047	71143996	6.86856	35.3541	30.9553
chr3	90184926	90185387	10.0079	35.2928	30.8948
chr7	3239235	3239653	5.93433	35.2041	30.8072
chr2	179741349	179741764	9.71149	35.1787	30.7819
chr2	102618742	102619771	6.23301	35.165	30.7683
chr10	90921124	90921776	7.64562	35.1427	30.7463
chr6	72826822	72827284	7.70437	35.1427	30.7463
chr20	35305659	35306196	8.74914	35.1233	30.7281
chr6	150269640	150270245	8.6757	35.1233	30.7281
chr2	209472786	209473314	8.79551	35.1094	30.7148
chr22	36999514	36999911	9.9768	34.9842	30.5909
chr5	71974189	71974636	9.8828	34.9842	30.5909
chr6	11364983	11365440	9.8828	34.9842	30.5909
chr5	32785518	32786038	8.61512	34.9442	30.5521
chr1	52669520	52670116	8.20066	34.8115	30.4211
chr1	94552287	94552732	8.20066	34.8115	30.4211
chr12	80627693	80628121	9.54579	34.7549	30.3664
chr1	21639562	21640113	10.1438	34.7535	30.3654
chr13	99125013	99125401	9.94899	34.7535	30.3654
chr14	36996707	36997282	9.94899	34.7535	30.3654
chr1	37479654	37480163	9.78495	34.7411	30.3533
chr18	73563982	73564810	9.87802	34.7411	30.3533
chr20	51366118	51366842	7.16169	34.7231	30.336
chr11	62553419	62554265	8.86238	34.7149	30.3283
chr4	77564119	77564516	8.86238	34.7149	30.3283
chr2	187541653	187542140	8.59801	34.6786	30.2935
chr19	41225634	41226622	9.50525	34.6505	30.2656
chr14	60532360	60532803	7.0129	34.6484	30.2636
chr11	3199084	3199758	10.3752	34.49	30.1065
chr13	113801543	113802112	10.3752	34.49	30.1065
chr15	34682642	34683067	10.3752	34.49	30.1065
chr4	165580280	165580877	10.3752	34.49	30.1065
chr5	160132945	160133361	10.481	34.49	30.1065
chr9	108142618	108143123	10.481	34.49	30.1065
chr3	125140165	125140799	7.51646	34.4816	30.1008
chr20	47701609	47702206	6.1155	34.3362	29.957
chr2	64404063	64404448	7.2096	34.1966	29.8196
chr3	141368135	141368641	9.18619	34.1946	29.8177
chr11	113674893	113675417	8.45537	34.1144	29.7379
chr4	61443842	61444344	8.45537	34.1144	29.7379
chr2	22534394	22534785	7.86293	34.0636	29.6881
chr9	40924458	40925225	5.958	34.0095	29.6341
chr1	19033424	19033857	9.04178	33.8069	29.4373
chr6	123090948	123091369	9.15528	33.7367	29.3679
chr11	34654774	34655242	8.7057	33.6887	29.3209
chr12	124755174	124755642	8.78404	33.6887	29.3209
chr16	53090585	53091406	8.7057	33.6887	29.3209
chr5	35761582	35761998	7.98086	33.5628	29.1993
chr10	97596617	97597066	6.28687	33.5095	29.147
chr10	31100993	31101473	8.10576	33.4029	29.041
chr1	20301969	20302421	10.1638	33.3638	29.0023
chr10	132482173	132482617	10.2695	33.3638	29.0023
chr2	235086624	235087063	10.2695	33.3638	29.0023
chr8	133161872	133162314	7.49277	33.3486	28.99
chr20	47708170	47708662	9.38033	33.3417	28.9832
chr17	77125319	77126025	7.46935	33.2675	28.9094
chr6	147156908	147157290	7.4106	33.2675	28.9094
chr10	11898216	11898726	8.30848	33.1136	28.7576
chr20	62159694	62160157	9.43952	33.0314	28.6761
chr1	20698308	20698882	8.45898	32.9863	28.6313
chr4	77921647	77922068	8.9479	32.9616	28.6071
chr15	58469605	58470309	7.99922	32.862	28.5095
chr20	35302933	35303354	7.93207	32.862	28.5095
chr5	159849552	159849920	7.93207	32.862	28.5095
chr8	123597638	123598087	8.22177	32.8563	28.5057
chr18	47323250	47323733	9.41276	32.8153	28.4649
chr9	122125922	122126539	9.41276	32.8153	28.4649
chr2	10389636	10390043	10.0228	32.7991	28.4495
chr4	123832281	123833081	9.64931	32.7812	28.4319
chr3	74643684	74644092	8.79547	32.7729	28.4239
chr5	172901066	172901635	9.06982	32.6901	28.3423
chr21	44005578	44006024	8.54902	32.6708	28.3238
chr22	37999934	38000414	8.62736	32.6708	28.3238
chr8	133492981	133493365	8.62736	32.6708	28.3238
chr17	72422786	72423493	6.82473	32.63	28.2845
chr12	4145826	4146415	9.31956	32.583	28.2389
chr9	4237630	4238335	9.82253	32.5723	28.2289
chr12	94954065	94954604	9.55932	32.5639	28.2208
chr2	19538662	19539111	7.37489	32.4203	28.0786
chr1	201299909	201300333	9.82856	32.3486	28.0075
chr11	69280899	69281400	7.35184	32.3408	27.9998
chr12	47820341	47821011	7.35184	32.3408	27.9998
chr8	135234139	135234550	7.35184	32.3408	27.9998
chr8	64729598	64729977	8.02631	32.2697	27.9302
chr12	103859046	103859511	9.95231	32.2471	27.9079
chr13	110481858	110482202	9.95231	32.2471	27.9079
chr15	35690829	35691192	9.95231	32.2471	27.9079
chr2	85713139	85713564	9.95231	32.2471	27.9079
chr7	2309954	2310511	5.4433	32.1815	27.8458
chr12	65536725	65537523	8.33712	32.0702	27.7356
chr5	132363337	132363746	7.94535	32.0238	27.69
chr2	121500997	121501446	6.71046	31.9882	27.6546
chr1	94553256	94553646	8.30674	31.9833	27.6498
chr17	67422004	67422427	7.03677	31.9383	27.6057
chr2	42922813	42923350	9.29913	31.9282	27.5958
chr5	150144341	150144875	7.73062	31.8989	27.5666
chr10	77737557	77737944	6.44552	31.876	27.5453
chr9	40912888	40914030	6.21409	31.8171	27.4882
chr6	43496208	43496710	8.71336	31.7474	27.4187
chr22	39668150	39668600	9.22474	31.7444	27.4164
chr3	140595256	140595708	9.31875	31.7444	27.4164
chr14	61152848	61153361	7.17253	31.7164	27.3892
chr1	201449044	201449423	8.47068	31.6613	27.3345
chr2	70489193	70489607	8.39234	31.6613	27.3345
chr9	22148196	22148648	8.47068	31.6613	27.3345
chr10	62763127	62763517	9.13341	31.5175	27.1942
chr14	89426056	89426385	9.22648	31.5175	27.1942
chr2	226578825	226579285	9.13341	31.5175	27.1942
chr17	73796691	73797104	6.7859	31.5053	27.1827
chr2	120541663	120542053	7.19807	31.4994	27.1769
chr3	48402278	48402716	7.19807	31.4994	27.1769
chr20	22341440	22341829	7.76267	31.4626	27.141
chr12	132393981	132394466	7.17558	31.4215	27.1003
chr8	74177626	74178041	7.23433	31.4215	27.1003
chr8	125679998	125680556	5.40972	31.4135	27.0935
chr5	107331285	107331758	9.05274	31.3158	26.9964
chr10	103504305	103504776	7.28575	31.2877	26.9688
chr16	88331895	88332749	9.52498	31.2563	26.9379
chr2	160906726	160907181	9.01294	31.2159	26.8978
chr2	46866852	46867242	8.85999	31.1878	26.8698
chr12	52925844	52926308	9.74085	31.14	26.823
chr13	80132673	80133290	9.84658	31.14	26.823
chr18	48453068	48453820	9.84658	31.14	26.823
chr22	49933104	49933525	9.84658	31.14	26.823
chr7	101162930	101163525	9.84658	31.14	26.823
chr6	37697937	37698338	8.08815	31.1363	26.8218
chr12	6372592	6373423	8.6857	31.0934	26.7795
chr17	72955580	72956075	5.76297	31.0804	26.7671
chr2	100752611	100753340	6.92519	31.0372	26.7242
chr9	40927261	40928103	6.35151	31.023	26.7101
chr8	121743002	121743392	6.07322	31.0088	26.6967
chr1	31588697	31589124	8.23062	30.9887	26.6769
chr8	133322191	133322668	8.03168	30.9716	26.6603
chr10	106506538	106507061	7.59633	30.9436	26.6326
chr12	121720036	121720437	7.59633	30.9436	26.6326
chr12	13347213	13347682	7.59633	30.9436	26.6326
chr20	44187359	44187821	7.66347	30.9436	26.6326
chr2	30293155	30293774	7.47732	30.8823	26.5728
chr5	136007140	136007624	8.30487	30.853	26.5439
chr11	27972452	27972976	8.58289	30.8207	26.512
chr20	25308906	25309336	9.6577	30.7115	26.4041
chr1	29688357	29688958	8.23566	30.6604	26.3543
chr11	33690281	33690911	8.23566	30.6604	26.3543
chr9	40914752	40915760	5.34258	30.6511	26.3465
chr1	85298177	85298799	8.64251	30.6233	26.3189
chr16	13110134	13110846	7.11682	30.5097	26.2072
chr20	47124441	47125118	7.51058	30.464	26.1632
chr10	80048876	80049393	9.04033	30.4613	26.1606
chr7	95596868	95597558	8.94725	30.4613	26.1606
chr2	112642791	112643293	7.92353	30.3227	26.0247
chr2	168545587	168546226	6.5872	30.2721	25.9745
chr1	150568022	150568515	5.98776	30.1881	25.8915
chr8	9088524	9089128	8.68476	30.1547	25.8598
chr1	156463963	156464823	9.52938	30.043	25.7487
chr11	118920687	118921069	9.63512	30.043	25.7487
chr13	98129236	98129668	9.52938	30.043	25.7487
chr17	17774164	17774634	9.52938	30.043	25.7487
chr19	2491480	2491998	9.63512	30.043	25.7487
chr20	23039928	23040388	9.63512	30.043	25.7487
chr4	122700112	122700572	9.63512	30.043	25.7487
chr6	34235307	34235977	9.63512	30.043	25.7487
chr10	24007294	24007716	7.52918	29.9965	25.706
chr11	40445138	40445796	7.46203	29.9965	25.706
chr2	210553402	210553808	7.46203	29.9965	25.706
chr17	62819780	62820182	4.42136	29.8856	25.5976
chr15	99454945	99455489	8.80495	29.8777	25.5897
chr2	118466699	118467121	8.80495	29.8777	25.5897
chr16	88315680	88316145	8.22587	29.8565	25.5686
chr16	81604909	81605369	9.39321	29.7323	25.4458
chr2	74560446	74560904	8.87979	29.7072	25.4212
chr7	601336	602484	8.87979	29.7072	25.4212
chr2	85772086	85772663	8.00064	29.6682	25.3827
chr20	25310369	25311011	8.15732	29.6682	25.3827
chr7	139916000	139916452	8.15732	29.6682	25.3827
chr9	95385322	95385702	8.94272	29.6308	25.348
chr18	7038145	7038703	6.94056	29.6055	25.3237
chr22	36541523	36542149	6.94056	29.6055	25.3237
chr5	68343310	68343739	6.8818	29.6055	25.3237
chr18	13520255	13520689	8.38613	29.6035	25.3235
chr8	95801844	95802320	8.38613	29.6035	25.3235
chr5	132260727	132261143	7.48819	29.5546	25.2752
chr7	41579912	41580404	7.48819	29.5546	25.2752
chr7	336073	336477	9.0593	29.5517	25.2726
chr2	112936144	112936687	7.04315	29.4557	25.1776
chr1	192907565	192908022	8.85418	29.4146	25.1369
chr2	43086392	43086959	6.48275	29.4032	25.1264
chr5	14268203	14268729	6.48275	29.4032	25.1264
chr6	14732878	14733426	6.53497	29.4032	25.1264
chr3	15782003	15782410	8.06232	29.2904	25.0162
chr1	225736345	225736728	7.79438	29.1925	24.919
chr20	51121114	51121683	7.72093	29.1925	24.919
chr5	71748347	71748861	7.79438	29.1925	24.919
chr8	142677332	142677800	7.79438	29.1925	24.919
chr7	74094080	74095037	8.9884	29.1504	24.8776
chr12	117803017	117803431	7.39488	29.0576	24.7856
chr17	80512040	80512572	7.39488	29.0576	24.7856
chr2	229921553	229922242	7.39488	29.0576	24.7856
chr2	23602048	23602611	7.32773	29.0576	24.7856
chr2	7825466	7826228	7.39488	29.0576	24.7856
chr3	44886595	44887252	7.39488	29.0576	24.7856
chr2	211408419	211408901	7.85002	29.0253	24.7553
chr2	28635211	28635616	7.92614	29.0253	24.7553
chr20	10861484	10861903	7.85002	29.0253	24.7553
chr6	124223613	124224017	6.77128	29.0177	24.749
chr13	40061545	40062039	9.31792	28.9561	24.6878
chr13	52071067	52071451	9.42365	28.9561	24.6878
chr15	70588092	70588517	9.31792	28.9561	24.6878
chr15	73941749	73942155	9.42365	28.9561	24.6878
chr22	39650422	39650921	9.31792	28.9561	24.6878
chr4	6750891	6751321	9.31792	28.9561	24.6878
chr8	11545716	11546051	9.31792	28.9561	24.6878
chr9	90936462	90936895	9.31792	28.9561	24.6878
chr12	115151531	115151902	8.20312	28.8963	24.6316
chr17	80063741	80064567	7.31649	28.8143	24.5507
chr7	17679319	17679682	6.84444	28.7824	24.5192
chr17	39209360	39210253	8.13865	28.7242	24.4614
chr18	3153317	3153696	6.82305	28.7091	24.4467
chr14	20343078	20343472	5.56712	28.7035	24.4424
chr12	49222583	49222887	7.9223	28.6849	24.424
chr2	168278413	168278924	7.84396	28.6849	24.424
chr5	145479265	145479735	7.35096	28.6131	24.3544
chr8	102788870	102789413	7.35096	28.6131	24.3544
chr11	115985899	115986294	8.30067	28.593	24.3346
chr19	2518119	2518784	8.7547	28.5885	24.3305
chr17	65463128	65463576	8.74596	28.5672	24.3101
chr3	30496514	30496971	5.73137	28.5666	24.3095
chr7	20330310	20330769	8.2333	28.4176	24.1635
chr1	102732907	102733300	6.59044	28.3784	24.1246
chr1	9436261	9436715	8.57495	28.3776	24.1239
chr9	5389160	5389603	8.66802	28.3776	24.1239
chr7	5591370	5592195	6.11303	28.2329	23.982
chr20	46255296	46255785	8.59146	28.1903	23.9395
chr2	38179146	38179571	7.64954	28.1363	23.8858
chr1	177471245	177471683	7.19344	28.1271	23.8767
chr10	117804694	117805078	7.19344	28.1271	23.8767
chr13	47499235	47499653	7.26058	28.1271	23.8767
chr4	168796565	168797150	7.19344	28.1271	23.8767
chr8	75554742	75555157	7.26058	28.1271	23.8767
chr2	190948718	190949115	7.69779	28.0569	23.8088
chr2	16649257	16649920	7.59399	27.9779	23.731
chr17	62847974	62848358	5.93593	27.9576	23.7108
chr16	87806026	87806442	7.83088	27.8903	23.6442
chr1	241688777	241689175	7.18362	27.8892	23.6434
chr2	10406065	10406478	7.11718	27.8892	23.6434
chr2	49306903	49307337	7.11718	27.8892	23.6434
chr16	83919314	83920182	9.10645	27.8796	23.6342
chr3	14288957	14289450	9.10645	27.8796	23.6342
chr3	16742003	16742400	9.21219	27.8796	23.6342
chr6	170251103	170251507	9.00072	27.8796	23.6342
chr9	136960286	136960946	9.00072	27.8796	23.6342
chrX	65772772	65773163	9.00072	27.8796	23.6342
chr3	4831152	4831579	7.51538	27.8515	23.6112
chr1	201358576	201358991	6.64679	27.8207	23.5806
chr12	110543531	110543972	6.64679	27.8207	23.5806
chr16	72877371	72877795	6.70554	27.8207	23.5806
chr6	40962051	40962689	6.64679	27.8207	23.5806
chr8	141131702	141132304	6.70554	27.8207	23.5806
chr3	98922738	98923316	5.64591	27.766	23.5272
chr3	156674022	156674447	7.68728	27.7107	23.4729
chr3	39180606	39181106	7.68728	27.7107	23.4729
chr19	18021153	18021719	8.04428	27.5919	23.3575
chr1	218705968	218706575	7.83078	27.5687	23.335
chr14	74619591	74620159	7.63637	27.5685	23.3348
chr1	9700170	9700636	8.47268	27.556	23.3224
chr12	52215506	52215954	8.47268	27.556	23.3224
chr7	50657293	50657724	8.56669	27.556	23.3224
chr3	134035842	134036473	8.20919	27.4632	23.2315
chr6	3912009	3912404	8.20919	27.4632	23.2315
chr17	15397558	15397995	8.38879	27.3506	23.1203
chr18	75489880	75490389	8.48187	27.3506	23.1203
chr1	156112310	156112736	8.44425	27.2591	23.0304
chr1	109370593	109371047	6.48467	27.2572	23.0286
chr6	129684066	129684447	6.54199	27.2572	23.0286
chr3	93844041	93844444	8.68256	27.2564	23.0279
chr10	45160316	45160723	7.12629	27.2051	22.9772
chr13	113897007	113897537	7.05914	27.2051	22.9772
chr17	56126211	56126684	7.05914	27.2051	22.9772
chr2	174836573	174836939	7.05914	27.2051	22.9772
chr4	76723868	76724387	7.05914	27.2051	22.9772
chr4	98446644	98447308	7.05914	27.2051	22.9772
chr6	46217511	46217979	7.05914	27.2051	22.9772
chr5	111367044	111367461	7.21875	27.1854	22.9592
chr3	8560629	8561162	7.46943	27.0976	22.8727
chr4	46506805	46507196	6.98431	26.9726	22.7492
chr7	50342685	50343116	7.64398	26.8419	22.6217
chr14	58733502	58733855	6.16939	26.8413	22.6212
chr17	66540207	66540613	6.16939	26.8413	22.6212
chr2	30274478	30274993	6.16939	26.8413	22.6212
chr2	84958259	84959058	6.22161	26.8413	22.6212
chr3	178170636	178171042	6.11716	26.8413	22.6212
chr11	112757361	112757714	8.78926	26.8138	22.5947
chr13	40352270	40352779	8.89499	26.8138	22.5947
chr13	94195701	94196110	8.78926	26.8138	22.5947
chr14	90491562	90491993	8.89499	26.8138	22.5947
chr14	95265355	95265792	8.89499	26.8138	22.5947
chr2	240991635	240992083	8.78926	26.8138	22.5947
chr8	23335876	23336502	8.89499	26.8138	22.5947
chr9	127521270	127521701	8.78926	26.8138	22.5947
chr2	112631096	112631539	7.36212	26.7914	22.5759
chr1	41488199	41488646	6.67925	26.7674	22.552
chr2	46315224	46315660	7.07648	26.756	22.5409
chr3	115667216	115667594	7.00786	26.756	22.5409
chr11	65471981	65472385	7.81023	26.7549	22.5403
chr11	12200236	12200725	7.5306	26.7458	22.5316
chr15	64897319	64897768	7.5306	26.7458	22.5316
chr15	75646784	75647239	7.5306	26.7458	22.5316
chr17	79908161	79908593	7.60894	26.7458	22.5316
chr11	61971440	61972265	7.87336	26.6006	22.3891
chr2	237432392	237433150	7.95882	26.6006	22.3891
chr7	106217138	106217555	7.95882	26.6006	22.3891
chr10	43843301	43843766	7.10397	26.5458	22.335
chr2	96941372	96941796	8.28466	26.5338	22.3234
chr4	26171933	26172379	8.28466	26.5338	22.3234
chr6	21754884	21755284	8.37867	26.5338	22.3234
chr2	182916113	182916817	6.75403	26.5285	22.3191
chr4	102717490	102717931	8.41055	26.5059	22.2969
chr6	129889595	129890460	5.29293	26.3851	22.1773
chr7	81155684	81156090	7.28027	26.3428	22.1355
chr1	216330288	216330663	6.99199	26.2919	22.0863
chr1	64898105	64898550	6.85769	26.2919	22.0863
chr15	79682282	79682655	6.99199	26.2919	22.0863
chr17	71909142	71909649	6.99199	26.2919	22.0863
chr2	21038751	21039170	6.99199	26.2919	22.0863
chr2	237234329	237234669	6.85769	26.2919	22.0863
chr20	48614557	48614928	6.85769	26.2919	22.0863
chr5	68543231	68543551	6.99199	26.2919	22.0863
chr5	81755246	81755686	7.83068	26.2689	22.0662
chr11	23897471	23897862	7.71554	26.1871	21.9854
chr1	228860892	228861269	7.31719	26.1476	21.9463
chr5	132215243	132215639	7.31719	26.1476	21.9463
chr13	20419639	20420390	6.41177	26.0681	21.8681
chr15	93358428	93358897	6.47052	26.0681	21.8681
chr16	88357373	88358586	6.47052	26.0681	21.8681
chr21	28805789	28806234	6.47052	26.0681	21.8681
chr2	123494340	123494742	6.785	26.0647	21.866
chr3	23739581	23739970	6.85143	26.0647	21.866
chr20	50560835	50561270	5.78747	26.0516	21.8537
chr12	110917385	110917935	6.01271	26.0028	21.8057
chr18	1707948	1708337	6.01271	26.0028	21.8057
chr3	99543193	99543534	6.01271	26.0028	21.8057
chr21	43585943	43586387	7.51489	25.9613	21.7651
chr10	76086716	76087445	5.06656	25.8942	21.6989
chr14	50001317	50001924	6.85249	25.863	21.6681
chr2	237201959	237202449	8.14104	25.8592	21.6643
chr1	205294374	205294896	7.45226	25.7904	21.5963
chr11	19723491	19723977	7.45226	25.7904	21.5963
chr22	39968578	39968957	7.45226	25.7904	21.5963
chr3	30440848	30441231	7.45226	25.7904	21.5963
chr2	235021654	235022429	7.64603	25.7847	21.5924
chr12	120237373	120237751	8.57779	25.759	21.5674
chr15	38398064	38398500	8.57779	25.759	21.5674
chr17	14738271	14738718	8.57779	25.759	21.5674
chr19	18629814	18630192	8.57779	25.759	21.5674
chr22	50310223	50310630	8.68353	25.759	21.5674
chr4	137755120	137755514	8.57779	25.759	21.5674
chr11	44562264	44562653	8.43138	25.7562	21.5674
chr22	37306708	37307600	7.53431	25.7055	21.5178
chr14	78401897	78402321	8.54044	25.6743	21.4868
chr1	20495964	20496558	8.09665	25.522	21.3365
chr11	79795056	79795490	8.00264	25.522	21.3365
chr13	109256949	109257426	8.09665	25.522	21.3365
chr2	11899532	11899891	8.00264	25.522	21.3365
chr21	25296167	25296652	8.19066	25.522	21.3365
chr5	135651172	135651555	8.19066	25.522	21.3365
chr6	11614406	11614910	8.00264	25.522	21.3365
chr14	52457908	52458305	6.23826	25.4695	21.2863
chr10	22849361	22849867	6.7234	25.3875	21.2062
chr12	111067531	111067983	6.79055	25.3875	21.2062
chr7	41028882	41029558	6.03864	25.2111	21.0339
chr1	153566469	153567492	7.24107	25.2071	21.0299
chr15	70504364	70504959	7.24107	25.2071	21.0299
chr3	57972704	57973228	8.09806	25.2046	21.0282
chr14	68505882	68506298	6.29426	25.2043	21.0281
chr16	22685333	22685764	6.35301	25.2043	21.0281
chr22	50308383	50308891	6.29426	25.2043	21.0281
chr5	126508935	126509363	6.29426	25.2043	21.0281
chr8	76616715	76617265	6.35301	25.2043	21.0281
chr7	29212757	29213196	8.43322	25.1945	21.0194
chr18	3449919	3450475	5.90825	25.1721	20.9971
chr19	1264745	1266644	8.28979	25.1005	20.9272
chr7	2530276	2530878	6.14412	24.9431	20.7713
chr1	32501913	32502301	7.29559	24.8447	20.6738
chr12	32917189	32917525	7.29559	24.8447	20.6738
chr19	14835143	14835560	7.21725	24.8447	20.6738
chr6	88367976	88368414	7.29559	24.8447	20.6738
chrX	39894495	39895021	7.29559	24.8447	20.6738
chr21	35138759	35139319	7.48182	24.8244	20.655
chr7	33974625	33975003	7.68376	24.7311	20.5629
chr11	118919773	118920211	8.47206	24.7154	20.5475
chr19	1773182	1773684	8.47206	24.7154	20.5475
chr19	677067	677520	8.36633	24.7154	20.5475
chr22	38222757	38223150	8.47206	24.7154	20.5475
chr3	186413574	186413990	8.36633	24.7154	20.5475
chr9	116275689	116276068	8.47206	24.7154	20.5475
chr6	156827577	156827904	6.14074	24.6775	20.5137
chr1	84365713	84366292	7.61697	24.648	20.4846
chr5	155532856	155533305	7.53151	24.648	20.4846
chr6	132063299	132064170	6.62459	24.6016	20.4392
chr12	130639976	130640376	7.90863	24.5208	20.3588
chr3	11452983	11453401	7.81463	24.5208	20.3588
chr6	11650677	11651083	7.81463	24.5208	20.3588
chr11	101761268	101761626	6.5891	24.4922	20.332
chr3	43753813	43754355	6.65625	24.4922	20.332
chr9	70438566	70438930	6.9865	24.4891	20.3307
chr2	209495836	209496359	7.76366	24.4831	20.3252
chr5	91469734	91470111	7.67455	24.4831	20.3252
chr7	76294251	76294839	7.76366	24.4831	20.3252
chr4	74006055	74006485	5.85603	24.3495	20.194
chr20	49344852	49345308	6.2355	24.3491	20.194
chr3	120875926	120876338	6.2355	24.3491	20.194
chr17	82216236	82216712	7.2815	24.293	20.1403
chr15	70271354	70272149	7.01271	24.2763	20.1237
chr3	195119635	195120166	7.01271	24.2763	20.1237
chr11	66480508	66480878	7.90322	24.195	20.0439
chr12	10385290	10385710	6.52345	24.0837	19.934
chr1	195894383	195894775	8.18761	24.0759	19.9263
chr7	41027314	41027972	6.26082	23.9759	19.8276
chr8	133674965	133675344	5.3843	23.959	19.8108
chr10	112227597	112227966	7.36552	23.9212	19.7731
chr10	85527869	85528406	7.53857	23.9212	19.7731
chr7	20340874	20341296	7.53857	23.9212	19.7731
chr13	97257895	97258304	7.06057	23.9089	19.7611
chr2	144659680	144660264	7.06057	23.9089	19.7611
chr3	14379348	14379818	7.13891	23.9089	19.7611
chr6	12354484	12354870	7.06057	23.9089	19.7611
chr6	158706415	158706796	7.13891	23.9089	19.7611
chr22	40499113	40499557	5.56799	23.8754	19.7294
chr2	223699433	223699840	5.26133	23.8688	19.7233
chr17	77124176	77124698	6.02609	23.8344	19.6893
chr1	192531061	192531420	7.5358	23.8331	19.6882
chr5	172775596	172775980	8.03049	23.7171	19.5734
chr2	56444445	56444829	6.88804	23.714	19.5703
chr12	52147238	52147757	7.27513	23.6871	19.5438
chr5	96080537	96080935	7.27513	23.6871	19.5438
chr1	11938999	11939581	8.2606	23.6833	19.5405
chr1	19759759	19760541	8.2606	23.6833	19.5405
chr12	127986957	127987291	8.15486	23.6833	19.5405
chr15	44288273	44288787	8.15486	23.6833	19.5405
chr21	43734689	43735133	8.2606	23.6833	19.5405
chr3	11568012	11568792	8.2606	23.6833	19.5405
chr3	37863239	37863648	8.2606	23.6833	19.5405
chr4	1462350	1462717	8.2606	23.6833	19.5405
chr4	8096400	8096784	8.2606	23.6833	19.5405
chr5	172503912	172504450	8.15486	23.6833	19.5405
chr7	116271912	116272339	8.15486	23.6833	19.5405
chr7	213536	214030	8.2606	23.6833	19.5405
chr9	91043007	91043387	8.2606	23.6833	19.5405
chrX	105483036	105483460	8.2606	23.6833	19.5405
chr6	162056797	162057261	7.47096	23.671	19.5321
chr1	67749823	67750231	6.3827	23.6447	19.5065
chr20	38144189	38144590	6.31832	23.6447	19.5065
chr1	159598153	159598724	6.4548	23.6063	19.4684
chr1	52670472	52670955	6.4548	23.6063	19.4684
chr20	62369684	62370631	6.4548	23.6063	19.4684
chr4	56728547	56728908	6.52195	23.6063	19.4684
chr19	46080740	46081125	5.87562	23.552	19.4166
chr10	70656309	70657038	5.75157	23.5351	19.3999
chr1	176696219	176696625	7.62661	23.5306	19.396
chr7	336819	337173	7.72062	23.5306	19.396
chr15	69035226	69035613	7.7129	23.5121	19.3789
chr1	181152922	181153353	7.49633	23.5108	19.3776
chr16	85396089	85396854	6.00048	23.5025	19.37
chr17	67246584	67247056	6.05924	23.5025	19.37
chr3	62604224	62604641	6.05924	23.5025	19.37
chr22	23547795	23548230	7.27135	23.457	19.3266
chr16	89602348	89602946	6.93659	23.3554	19.226
chr2	236679933	236680328	6.86047	23.3554	19.226
chr17	73224667	73225223	6.06868	23.3374	19.2095
chr8	130491141	130491547	6.07275	23.3013	19.1737
chr7	21961979	21962345	7.7445	23.2819	19.1545
chr10	60956036	60956514	5.86516	23.2751	19.1477
chr11	65500146	65501055	5.86516	23.2751	19.1477
chr17	40075086	40075496	7.95892	23.2405	19.1134
chr7	104550312	104550670	7.80581	23.1966	19.0698
chr5	65885885	65886212	7.07259	23.1561	19.0298
chr17	50028066	50028671	6.9619	23.1411	19.0153
chr19	42851407	42851863	6.98223	22.9833	18.8597
chr9	128874428	128874841	6.98223	22.9833	18.8597
chr1	159779584	159779929	6.98921	22.9346	18.8134
chr22	29031305	29031762	6.98921	22.9346	18.8134
chr10	52883857	52884382	6.53637	22.9096	18.7891
chr22	27105547	27105937	4.74212	22.8182	18.6991
chr7	45889311	45889813	7.41298	22.7835	18.6646
chr12	30795070	30795679	5.7126	22.7352	18.6172
chr1	203663112	203663579	6.32051	22.7298	18.6119
chr12	97767336	97767778	6.32051	22.7298	18.6119
chr2	119208607	119209209	6.32051	22.7298	18.6119
chr6	36679242	36679781	6.32051	22.7298	18.6119
chr17	81043654	81044253	5.59489	22.7291	18.6119
chr5	31990766	31991194	5.96035	22.7274	18.6118
chr5	38653372	38653794	6.88469	22.719	18.6036
chr11	34750262	34750645	6.69272	22.6743	18.5592
chr14	77038083	77038622	5.88297	22.6649	18.5504
chr18	9824817	9825209	5.88297	22.6649	18.5504
chr6	129491031	129491436	5.88297	22.6649	18.5504
chr1	204088955	204089356	7.9434	22.663	18.5497
chr10	97762875	97763277	8.04913	22.663	18.5497
chr11	69497049	69497579	7.9434	22.663	18.5497
chr12	92030644	92031000	8.04913	22.663	18.5497
chr12	94073258	94073677	7.9434	22.663	18.5497
chr2	136136249	136136642	8.04913	22.663	18.5497
chr2	85447430	85447826	7.9434	22.663	18.5497
chr3	14378385	14378776	8.04913	22.663	18.5497
chr7	657421	657812	8.04913	22.663	18.5497
chr9	135980908	135981280	7.9434	22.663	18.5497
chr9	91099979	91100317	7.9434	22.663	18.5497
chr2	39523619	39524536	4.90123	22.6584	18.5488
chr3	194572274	194572834	4.90123	22.6584	18.5488
chr20	50418896	50419223	6.19663	22.6001	18.4909
chr16	20851525	20851943	7.5326	22.5515	18.4427
chr18	44696847	44697231	7.5326	22.5515	18.4427
chr19	5345796	5346253	7.43859	22.5515	18.4427
chr2	205657557	205657975	7.43859	22.5515	18.4427
chr2	227864026	227864451	7.43859	22.5515	18.4427
chr8	20866354	20867007	7.43859	22.5515	18.4427
chr2	30178657	30179102	6.31994	22.5241	18.4172
chr14	68550359	68550756	6.0121	22.457	18.3509
chr20	50561633	50561999	5.80937	22.454	18.3481
chr6	53047873	53048234	5.80937	22.454	18.3481
chr10	58856453	58857273	6.78435	22.4447	18.3392
chr19	28313748	28314118	4.39102	22.395	18.2904
chr21	25298573	25298922	7.36494	22.373	18.2685
chr10	72256012	72256346	6.32168	22.2723	18.1694
chr20	53893255	53893602	6.08513	22.2473	18.1446
chr17	80529022	80529512	6.8829	22.2215	18.119
chr9	34991714	34992155	6.80391	22.2215	18.119
chr1	234310326	234310801	7.61097	22.2097	18.1083
chr2	12318067	12318564	5.73949	22.1746	18.0737
chr20	35307092	35307493	5.22342	22.1142	18.0138
chr1	207823899	207824208	6.74721	22.068	17.9681
chr12	127125911	127126396	6.66887	22.068	17.9681
chr14	28671459	28671860	6.74721	22.068	17.9681
chr21	43728284	43728890	6.66887	22.068	17.9681
chr5	2135016	2135497	6.66887	22.068	17.9681
chr9	83432207	83432623	6.74721	22.068	17.9681
chrX	44940526	44941050	6.82555	22.068	17.9681
chr12	47825134	47825519	6.9071	22.0055	17.9094
chr10	20598645	20599109	5.49044	21.9316	17.8366
chr3	193869497	193870218	5.54267	21.9316	17.8366
chr14	51539504	51540180	5.27175	21.9108	17.817
chr12	93809970	93810337	6.25336	21.863	17.7696
chr15	67120973	67121926	6.18621	21.863	17.7696
chr2	45819265	45819691	6.18621	21.863	17.7696
chr12	52231743	52232138	5.76546	21.8364	17.7447
chr15	71752988	71753378	5.82422	21.8364	17.7447
chr2	71884149	71884601	5.76546	21.8364	17.7447
chr22	38755210	38755880	5.76546	21.8364	17.7447
chr5	120388275	120388705	5.76546	21.8364	17.7447
chr15	77069648	77070055	7.01874	21.7977	17.7078
chr12	65495370	65495810	6.74547	21.7938	17.7042
chr8	130483214	130483618	5.9252	21.7337	17.6447
chr2	237290200	237290650	6.71937	21.7239	17.6352
chr1	205976129	205976483	7.73194	21.6549	17.5668
chr1	94753174	94753717	7.73194	21.6549	17.5668
chr10	124560403	124560841	7.73194	21.6549	17.5668
chr14	90533957	90534403	7.73194	21.6549	17.5668
chr15	73982644	73983153	7.83767	21.6549	17.5668
chr17	6003201	6003557	7.83767	21.6549	17.5668
chr21	46038916	46039355	7.83767	21.6549	17.5668
chr22	37724468	37725129	7.73194	21.6549	17.5668
chr3	138609337	138609717	7.83767	21.6549	17.5668
chrX	85052487	85052962	7.83767	21.6549	17.5668
chrX	96432683	96433057	7.83767	21.6549	17.5668
chr1	180229314	180229726	7.0508	21.599	17.5161
chr19	47305427	47305763	7.0508	21.599	17.5161
chr2	28633778	28634339	7.13991	21.599	17.5161
chr4	122666745	122667197	7.0508	21.599	17.5161
chr4	53676304	53676959	7.13991	21.599	17.5161
chr5	153222961	153223273	7.0508	21.599	17.5161
chr1	8259065	8259550	7.25058	21.584	17.5018
chr5	166772668	166773086	7.25058	21.584	17.5018
chr16	3020818	3021231	6.63211	21.5443	17.4637
chr3	107404620	107405000	6.55599	21.5443	17.4637
chr7	47453621	47454034	6.55599	21.5443	17.4637
chr1	181022809	181023244	7.52136	21.4769	17.3974
chr14	61561799	61562276	5.46185	21.4182	17.339
chr10	95273474	95273935	6.25306	21.4045	17.3262
chr10	71766701	71767128	5.12941	21.3507	17.2731
chr2	222756930	222757375	5.12941	21.3507	17.2731
chr22	37432058	37432629	7.23961	21.3337	17.2568
chr1	94545018	94545399	6.56691	21.3126	17.2358
chr2	150592033	150592459	6.93252	21.3022	17.226
chr1	109927971	109928357	7.31872	21.2347	17.1589
chr13	48954087	48954488	7.31872	21.2347	17.1589
chr16	84649484	84649880	6.51219	21.1635	17.0885
chr2	28661529	28661901	6.59053	21.1635	17.0885
chr5	122120908	122121336	6.59053	21.1635	17.0885
chr22	32986967	32987316	7.61175	21.1555	17.0825
chr5	173767602	173767984	7.61175	21.1555	17.0825
chr17	79026679	79027198	6.25258	21.1501	17.0773
chr2	118430663	118431346	6.32353	21.1501	17.0773
chr7	74479109	74479707	6.66079	21.0874	17.0166
chr22	47474959	47475330	6.93291	21.0841	17.0137
chr1	84619299	84619743	5.93198	21.0787	17.0084
chr6	137873338	137873705	5.99637	21.0787	17.0084
chr19	50510256	50510614	7.57452	21.0724	17.0025
chr11	114197842	114198534	5.70671	21.0171	16.9478
chr2	55995246	55995625	5.64795	21.0171	16.9478
chr4	69718908	69719297	5.64795	21.0171	16.9478
chr19	43450570	43450916	6.11906	21.0061	16.9382
chr2	122236358	122236897	6.05191	21.0061	16.9382
chr3	44885611	44886009	6.05191	21.0061	16.9382
chr5	122121935	122122500	6.11906	21.0061	16.9382
chr5	61917112	61917629	6.11906	21.0061	16.9382
chr8	81842255	81842767	6.05191	21.0061	16.9382
chr8	126375334	126375802	5.63387	20.9698	16.9036
chr10	76543573	76543942	6.69031	20.95	16.884
chr14	81400762	81401189	6.49847	20.9138	16.848
chr1	10107978	10108542	6.39895	20.9	16.8344
chr14	82387692	82388132	6.32551	20.9	16.8344
chr6	162058277	162058654	6.39895	20.9	16.8344
chr7	214467	215166	6.32551	20.9	16.8344
chr7	73894782	73895428	6.25206	20.9	16.8344
chr9	81498847	81500128	4.48805	20.8919	16.8271
chr9	90964489	90964883	6.84782	20.8697	16.8054
chr1	235075314	235075858	6.39756	20.8485	16.7846
chr15	68340954	68341362	6.93172	20.8068	16.7437
chr8	50056956	50057412	6.73481	20.799	16.7359
chr2	38720447	38720881	6.99152	20.7333	16.6707
chr11	102560356	102560857	6.58756	20.6794	16.6171
chr5	173789017	173789640	6.87259	20.6603	16.5981
chr1	15415973	15416323	7.6262	20.6593	16.5976
chr1	20400479	20400895	7.52047	20.6593	16.5976
chr10	131739197	131739576	7.6262	20.6593	16.5976
chr12	96196769	96197178	7.6262	20.6593	16.5976
chr13	41563364	41563692	7.6262	20.6593	16.5976
chr13	95254248	95254583	7.6262	20.6593	16.5976
chr14	97180413	97180875	7.52047	20.6593	16.5976
chr15	40787305	40787773	7.52047	20.6593	16.5976
chr17	45252663	45253018	7.6262	20.6593	16.5976
chr17	82613946	82614453	7.52047	20.6593	16.5976
chr19	4878057	4878745	7.6262	20.6593	16.5976
chr19	7368344	7368728	7.6262	20.6593	16.5976
chr22	47292475	47292969	7.6262	20.6593	16.5976
chr3	127536196	127536610	7.6262	20.6593	16.5976
chr4	6633138	6633549	7.52047	20.6593	16.5976
chr7	116633525	116633950	7.52047	20.6593	16.5976
chr7	139734481	139734823	7.52047	20.6593	16.5976
chr10	77179173	77179664	6.7648	20.6589	16.5976
chr1	67880273	67880609	6.32763	20.6546	16.5973
chr12	89370745	89371175	7.15657	20.6283	16.5718
chr16	86709163	86709553	7.15657	20.6283	16.5718
chr21	43307113	43307763	7.15657	20.6283	16.5718
chr3	41330443	41330886	7.06256	20.6283	16.5718
chr9	130451857	130452318	7.15657	20.6283	16.5718
chr15	69861653	69862431	5.08241	20.5956	16.5406
chr8	143940095	143940778	5.03541	20.5956	16.5406
chr2	9287696	9288097	6.65348	20.5894	16.5349
chr22	30250433	30251065	6.93213	20.5877	16.5333
chr15	71093382	71093764	5.5102	20.5512	16.4969
chr6	134422664	134423194	5.75461	20.5185	16.465
chr8	127918480	127918894	5.81708	20.5185	16.465
chr2	46855360	46855727	5.73746	20.4638	16.4109
chr17	21374570	21374937	6.99264	20.4606	16.4078
chr15	60392846	60393367	5.19827	20.4505	16.3984
chr17	62792005	62792370	5.19827	20.4505	16.3984
chr13	112141574	112141929	7.41301	20.4208	16.3688
chr15	61050066	61050427	5.28154	20.363	16.3118
chr2	122340978	122341526	5.22931	20.363	16.3118
chr7	36116473	36116918	5.28154	20.363	16.3118
chr9	129488198	129489073	5.22931	20.363	16.3118
chr17	72622541	72623002	5.33222	20.3377	16.2875
chr11	34242134	34242492	6.11068	20.2858	16.2359
chr9	40910173	40910613	6.18163	20.2858	16.2359
chr7	46772759	46773122	6.43921	20.2842	16.2349
chr13	49097452	49097827	7.12388	20.2718	16.2225
chr10	85648198	85648563	6.43385	20.2698	16.2208
chr12	2348090	2348495	6.35551	20.2698	16.2208
chr14	75341013	75341335	6.35551	20.2698	16.2208
chr16	72985975	72986335	6.35551	20.2698	16.2208
chr3	129651345	129651761	6.35551	20.2698	16.2208
chr7	123024985	123025469	6.35551	20.2698	16.2208
chr8	142272663	142273126	6.43385	20.2698	16.2208
chr7	92641760	92642647	5.80321	20.2429	16.196
chr15	62135677	62136164	6.08999	20.226	16.1795
chr14	72781734	72782380	5.5892	20.2072	16.1609
chr4	31088956	31089329	5.5892	20.2072	16.1609
chr10	71349381	71349806	6.57869	20.1805	16.1357
chr4	72473529	72473934	6.49659	20.1805	16.1357
chr5	168651008	168651446	5.98477	20.1593	16.1153
chr7	71770489	71770907	5.91762	20.1593	16.1153
chr15	62899006	62899381	4.7913	20.1592	16.1153
chr20	53830285	53830609	4.74856	20.1592	16.1153
chr5	94983775	94984154	4.74856	20.1592	16.1153
chr13	83896229	83896516	7.37015	20.0957	16.0538
chr14	28382793	28383208	6.84025	20.0914	16.0497
chr5	14038357	14038712	5.6482	19.9806	15.9402
chr3	105362384	105362726	5.92132	19.9698	15.9296
chr5	61312422	61312744	6.15697	19.9677	15.9278
chr8	89961385	89961738	6.59144	19.9531	15.9134
chr1	240399429	240399811	7.16286	19.8578	15.8193
chr2	205768860	205769260	7.26357	19.8578	15.8193
chr2	71793335	71793764	4.9884	19.8491	15.8107
chr3	30511524	30511951	4.9414	19.8491	15.8107
chr3	188061127	188061516	6.17539	19.7758	15.7385
chr22	26416216	26416626	4.53924	19.7663	15.7296
chr17	78883124	78883619	5.45288	19.7535	15.7169
chr14	75301787	75302188	6.69437	19.7334	15.6971
chr5	107542358	107542791	6.78348	19.7334	15.6971
chr7	68691974	68692431	6.69437	19.7334	15.6971
chr10	89481697	89482002	5.97858	19.6995	15.664
chr16	13316028	13316578	5.84134	19.6995	15.664
chr12	111248073	111248494	6.87455	19.6848	15.6502
chr17	74994396	74994778	6.87455	19.6848	15.6502
chr6	16277547	16278045	6.96856	19.6848	15.6502
chr8	116583149	116583500	6.96856	19.6848	15.6502
chr1	201383775	201384371	7.20327	19.6765	15.6434
chr1	9376931	9377298	7.30901	19.6765	15.6434
chr12	132472625	132472973	7.41474	19.6765	15.6434
chr16	56682039	56682477	7.30901	19.6765	15.6434
chr16	88984063	88984467	7.20327	19.6765	15.6434
chr18	45084204	45084576	7.20327	19.6765	15.6434
chr18	77478709	77479074	7.20327	19.6765	15.6434
chr19	18017559	18017928	7.41474	19.6765	15.6434
chr20	32583987	32584383	7.41474	19.6765	15.6434
chr22	20010224	20010706	7.41474	19.6765	15.6434
chr22	49969703	49970108	7.41474	19.6765	15.6434
chr6	3324184	3324723	7.20327	19.6765	15.6434
chr9	107707382	107708281	7.20327	19.6765	15.6434
chrX	43707919	43708292	7.30901	19.6765	15.6434
chrX	44001781	44002236	7.20327	19.6765	15.6434
chrX	44003963	44004446	7.30901	19.6765	15.6434
chr13	113820825	113821436	5.17708	19.5921	15.5656
chr18	59779970	59780376	6.32992	19.5277	15.5024
chr20	41248627	41249036	6.32992	19.5277	15.5024
chr16	64880984	64881448	6.80648	19.5224	15.4977
chr21	33382948	33383492	6.89956	19.5224	15.4977
chr3	4814326	4814747	5.89783	19.4322	15.4089
chr5	96259199	96259590	5.96878	19.4322	15.4089
chr10	122469006	122469465	5.47169	19.4071	15.3846
chr11	65381835	65382969	6.19883	19.3873	15.3663
chr14	21071617	21072069	6.19883	19.3873	15.3663
chr4	53592839	53593376	6.19883	19.3873	15.3663
chr8	117928066	117928393	5.06854	19.3863	15.3663
chr14	69980426	69981465	5.71617	19.3229	15.3042
chr16	11309811	11310240	5.85047	19.3229	15.3042
chr3	102130105	102130628	5.78332	19.3229	15.3042
chr3	109702303	109702694	5.71617	19.3229	15.3042
chr3	41327687	41328115	5.85047	19.3229	15.3042
chr3	59559762	59560192	5.78332	19.3229	15.3042
chr4	52822529	52822987	5.78332	19.3229	15.3042
chr5	172902805	172903245	5.78332	19.3229	15.3042
chr5	5350107	5350572	5.71617	19.3229	15.3042
chr19	39412424	39412831	7.02647	19.3214	15.3042
chr17	81422797	81423818	6.77875	19.2357	15.2208
chr9	70421826	70422220	6.21246	19.214	15.1993
chr17	80193074	80193997	6.99564	19.2097	15.195
chr11	67022306	67022712	6.03173	19.1683	15.154
chr16	72989552	72989857	6.03173	19.1683	15.154
chr8	133533023	133533523	5.95829	19.1683	15.154
chr6	142551534	142551921	6.11224	19.1522	15.1387
chr12	97568639	97569085	6.96142	19.132	15.119
chr7	91628744	91629065	6.96142	19.132	15.119
chr15	58251678	58252069	6.44689	19.1151	15.1027
chr2	104769721	104770096	4.80039	19.1112	15.0989
chr8	101080040	101081025	4.84739	19.1112	15.0989
chr12	7896780	7897077	6.92754	19.0548	15.0438
chr20	38109649	38110601	6.42051	19.0484	15.0374
chr6	42048596	42049047	6.21035	18.9645	14.9547
chr4	41160092	41160659	5.52127	18.9394	14.9298
chr1	94739602	94739985	6.02315	18.9082	14.8988
chr15	81236376	81236698	6.02315	18.9082	14.8988
chr7	2521114	2521491	5.50476	18.8874	14.8787
chr18	1580491	1580811	5.92754	18.8754	14.867
chr4	39043156	39043745	5.85536	18.8754	14.867
chr9	76654460	76654861	5.77272	18.8628	14.8544
chr8	127854020	127854537	4.51931	18.8277	14.8206
chr1	21574110	21574650	6.60527	18.8186	14.8116
chr1	94039808	94040246	6.51616	18.8186	14.8116
chr10	107160784	107161137	6.78054	18.7537	14.7478
chr13	43004910	43005319	6.78054	18.7537	14.7478
chr20	38997419	38997941	6.68653	18.7537	14.7478
chr22	49017602	49018084	6.68653	18.7537	14.7478
chr4	147829504	147829871	6.78054	18.7537	14.7478
chr7	353693	354180	6.68653	18.7537	14.7478
chr9	108150755	108151115	6.78054	18.7537	14.7478
chrX	87409369	87409845	6.78054	18.7537	14.7478
chr16	10947150	10947565	6.89498	18.7515	14.747
chr1	195664560	195664942	6.67985	18.7379	14.7336
chr6	158730409	158730946	6.77377	18.7379	14.7336
chr1	224013785	224014547	4.62037	18.7317	14.7274
chr1	177448910	177449358	7.09754	18.7071	14.7032
chr1	47432030	47432397	6.99181	18.7071	14.7032
chr14	90502074	90502534	7.09754	18.7071	14.7032
chr16	20906585	20907037	6.99181	18.7071	14.7032
chr19	18697867	18698946	7.09754	18.7071	14.7032
chr20	60967330	60967877	7.09754	18.7071	14.7032
chr22	35521419	35521889	7.09754	18.7071	14.7032
chr3	48694250	48694796	7.09754	18.7071	14.7032
chr4	1201874	1202300	7.09754	18.7071	14.7032
chr4	1458113	1458602	6.99181	18.7071	14.7032
chr7	137687956	137688339	6.99181	18.7071	14.7032
chr7	69360936	69361325	6.99181	18.7071	14.7032
chr7	95376896	95377296	7.09754	18.7071	14.7032
chr9	127570445	127570822	7.09754	18.7071	14.7032
chrX	39908235	39908620	7.09754	18.7071	14.7032
chr12	5096598	5096924	5.37096	18.6715	14.672
chr2	109322082	109322477	7.06663	18.6395	14.6407
chr2	111705807	111706416	5.29542	18.6168	14.6182
chr20	44467158	44467637	5.35418	18.6168	14.6182
chr5	59981951	59982404	5.35418	18.6168	14.6182
chr19	40720600	40720961	6.92856	18.603	14.6056
chr20	50430654	50431056	5.61004	18.602	14.6047
chr16	57951940	57952365	6.62033	18.5967	14.5998
chr16	84832505	84832866	6.62033	18.5967	14.5998
chr2	70661511	70661851	6.62033	18.5967	14.5998
chr11	110196214	110196585	5.75593	18.5894	14.5933
chr1	68327474	68327848	6.12049	18.5163	14.521
chr10	97608944	97609352	6.12049	18.5163	14.521
chr14	67490191	67490532	6.04215	18.5163	14.521
chr3	125102125	125102469	6.12049	18.5163	14.521
chr1	112360208	112360891	5.58188	18.4972	14.5037
chr10	80196293	80196731	5.58188	18.4972	14.5037
chr12	7498866	7499244	5.64902	18.4972	14.5037
chr14	77051221	77051614	5.58188	18.4972	14.5037
chr20	9460650	9461067	5.58188	18.4972	14.5037
chr6	80541180	80541659	5.64902	18.4972	14.5037
chr8	101278036	101278425	5.64902	18.4972	14.5037
chr9	87734577	87734961	5.58188	18.4972	14.5037
chr8	125513008	125513499	5.13988	18.486	14.4941
chr5	16540414	16540778	6.56186	18.4572	14.4658
chr2	28626901	28627254	6.86364	18.4564	14.465
chr8	133861406	133861813	4.39202	18.431	14.4397
chr1	84348185	84348573	6.16818	18.4014	14.4103
chr2	28583942	28584386	4.75338	18.3822	14.3922
chr8	138830735	138831678	5.03815	18.3265	14.3373
chr9	72365703	72366080	5.88485	18.3191	14.3301
chr17	57215342	57215709	5.5227	18.3184	14.3301
chr2	48607353	48607988	5.58914	18.3184	14.3301
chr1	229098634	229098993	6.79992	18.3118	14.3239
chr22	34866962	34867296	4.59367	18.2847	14.297
chr17	79562885	79563966	5.77083	18.2047	14.2175
chr20	47464376	47464723	5.77083	18.2047	14.2175
chr10	82266467	82266860	4.16264	18.1928	14.2056
chr22	24808824	24809194	5.4122	18.1885	14.2015
chr16	86669876	86670201	6.24959	18.1558	14.1695
chr5	958715	959225	6.51036	18.1161	14.1304
chr12	51441559	51442015	6.82585	18.107	14.1215
chr7	17677332	17677730	5.4423	18.0873	14.102
chr1	179585961	179586549	4.96818	18.0784	14.0935
chr11	109552333	109552731	4.91595	18.0784	14.0935
chr12	122944548	122945103	4.91595	18.0784	14.0935
chr12	7557285	7557673	4.96818	18.0784	14.0935
chr3	107217231	107217608	4.96818	18.0784	14.0935
chr17	56184541	56184985	5.94703	18.0521	14.068
chr11	94136304	94136596	5.63549	18.037	14.0536
chr8	123536394	123536736	4.49218	18.0307	14.0477
chr17	79020299	79020659	6.25824	17.9643	13.9822
chr18	8341402	8341882	6.17382	17.9643	13.9822
chr12	76259717	76260102	6.42705	17.9163	13.9345
chr3	83890744	83891100	6.42705	17.9163	13.9345
chr1	245880774	245881280	5.23667	17.8367	13.8563
chr5	149195505	149195918	5.23667	17.8367	13.8563
chr7	36128525	36128990	5.23667	17.8367	13.8563
chr1	27631120	27631593	6.40451	17.8356	13.8563
chr12	114655867	114656458	6.49852	17.8356	13.8563
chr19	45424320	45424701	6.49852	17.8356	13.8563
chr20	38871006	38871360	6.40451	17.8356	13.8563
chr3	40116464	40116949	6.40451	17.8356	13.8563
chr19	35319012	35319398	6.01393	17.7889	13.8127
chr20	50790352	50790862	5.68498	17.7579	13.7823
chr8	90701196	90701535	5.68498	17.7579	13.7823
chr15	70157075	70157370	4.31368	17.7542	13.7792
chr17	73799392	73799780	4.31368	17.7542	13.7792
chr1	182217948	182218306	6.88608	17.7513	13.7765
chr13	96650318	96650796	6.78034	17.7513	13.7765
chr15	52076831	52077224	6.78034	17.7513	13.7765
chr20	60713316	60713708	6.88608	17.7513	13.7765
chr22_KI270878v1_alt	170890	171240	6.78034	17.7513	13.7765
chr3	156906348	156906716	6.78034	17.7513	13.7765
chr3	34008259	34008672	6.88608	17.7513	13.7765
chr4	121519251	121519785	6.88608	17.7513	13.7765
chr5	138465472	138466125	6.88608	17.7513	13.7765
chr8	27282458	27282868	6.88608	17.7513	13.7765
chr9	137612125	137612549	6.88608	17.7513	13.7765
chrX	52425422	52425897	6.88608	17.7513	13.7765
chr5	9265541	9266078	6.66368	17.7424	13.772
chr8	134866945	134867318	5.91257	17.7294	13.7591
chr5	38607391	38607781	6.15869	17.714	13.7439
chr2	17416815	17417328	5.13618	17.6995	13.7295
chr5	159936705	159937115	6.3411	17.6839	13.7139
chr9	132647376	132647765	6.3411	17.6839	13.7139
chr9	96875082	96875602	6.43418	17.6839	13.7139
chr1	167136233	167136646	5.51473	17.6823	13.7133
chr17	68378099	68378475	5.44758	17.6823	13.7133
chr2	237904833	237905651	5.44758	17.6823	13.7133
chr2	71700172	71700535	5.44758	17.6823	13.7133
chr2	73296021	73296406	5.51473	17.6823	13.7133
chr3	157360082	157360408	5.51473	17.6823	13.7133
chr8	25073539	25073953	5.44758	17.6823	13.7133
chr8	9448629	9449064	5.51473	17.6823	13.7133
chr9	112012132	112012971	5.44758	17.6823	13.7133
chr1	44552871	44553226	4.61237	17.6623	13.695
chr1	23984568	23984913	5.96381	17.6571	13.6904
chr16	66223300	66223858	5.88547	17.6571	13.6904
chr2	130824264	130824583	5.88547	17.6571	13.6904
chr2	65708917	65709554	5.96381	17.6571	13.6904
chr3	32226780	32227162	5.96381	17.6571	13.6904
chr7	107971926	107972402	5.88547	17.6571	13.6904
chr7	455426	455900	5.88547	17.6571	13.6904
chr2	128584487	128584939	5.22364	17.5933	13.6288
chr5	111748231	111748636	5.28429	17.5933	13.6288
chr17	17151135	17151572	6.08607	17.5298	13.5661
chr5	76691104	76691861	5.45627	17.5089	13.5457
chr9	35657771	35658043	5.45627	17.5089	13.5457
chr13	72295218	72295613	6.75398	17.463	13.5009
chr2	118973481	118974138	6.44196	17.4596	13.4975
chr2	120546033	120546675	5.64467	17.4258	13.4643
chr12	124916993	124917491	4.40672	17.3383	13.3777
chr7	3243259	3243670	4.44945	17.3383	13.3777
chr17	72362559	72363117	4.8115	17.336	13.376
chr5	40552203	40552593	4.86372	17.336	13.376
chr1	61436825	61437159	6.38244	17.321	13.3619
chr12	2267239	2267833	5.19244	17.2978	13.3388
chr7	47457960	47458512	5.25491	17.2978	13.3388
chr11	108597770	108598138	6.16413	17.2756	13.3171
chr16	4944584	4945042	6.16413	17.2756	13.3171
chr17	50064541	50065034	6.07867	17.2756	13.3171
chr20	45449475	45449868	6.07867	17.2756	13.3171
chr3	177807128	177807490	6.07867	17.2756	13.3171
chr9	70480735	70481069	6.07867	17.2756	13.3171
chr20	59830924	59831436	6.35309	17.2523	13.2945
chr18	59516431	59516700	6.65488	17.2447	13.2869
chr3	9884522	9884801	5.42963	17.2223	13.265
chr20	46222737	46223056	6.3026	17.155	13.1989
chr7	92633504	92633880	5.5475	17.1521	13.1961
chr2	19607652	19608165	5.77376	17.1513	13.1954
chr1	207309784	207310092	5.01733	17.1185	13.1628
chr12	1475839	1476333	5.13521	17.1185	13.1628
chr20	57694895	57695267	5.01733	17.1185	13.1628
chr12	65891932	65892343	5.6773	17.0951	13.1398
chr2	11986184	11986573	6.18612	17.0907	13.1356
chr2	162093045	162093694	5.11916	17.0669	13.1121
chr2	19120630	19121409	5.00165	17.0669	13.1121
chr22	39290761	39291362	5.06041	17.0669	13.1121
chr5	2093823	2094254	5.00165	17.0669	13.1121
chr7	44184229	44184627	5.00165	17.0669	13.1121
chr8	123405551	123405882	5.06041	17.0669	13.1121
chr6	54053975	54054480	4.68205	17.0403	13.0876
chr4	74431154	74431508	5.87816	16.9953	13.044
chr2	39379768	39380070	4.91672	16.9665	13.0154
chr4	55033273	55033865	6.2223	16.9633	13.0124
chr16	87407546	87407925	4.56537	16.9515	13.0008
chr3	40971602	40971960	4.51836	16.9515	13.0008
chr1	78102118	78102428	5.54308	16.9378	12.9876
chr1	165116749	165117189	6.3105	16.9306	12.9813
chr13	99626774	99627153	6.3105	16.9306	12.9813
chr15	88792622	88793041	6.3105	16.9306	12.9813
chr22	47129960	47130333	6.3105	16.9306	12.9813
chr3	25508432	25509272	6.3105	16.9306	12.9813
chr10	80266036	80266383	6.21028	16.9159	12.9684
chr8	142615333	142615945	6.19598	16.9002	12.9528
chr11	115941503	115942241	5.38043	16.8787	12.9315
chr15	66390701	66391110	5.31328	16.8787	12.9315
chr17	73480776	73481439	5.31328	16.8787	12.9315
chr2	120540353	120540864	5.38043	16.8787	12.9315
chr2	207311987	207312354	5.38043	16.8787	12.9315
chr20	35883898	35884302	5.31328	16.8787	12.9315
chr3	94158981	94159393	5.31328	16.8787	12.9315
chr5	126360275	126360695	5.38043	16.8787	12.9315
chr5	132094446	132095096	5.31328	16.8787	12.9315
chr2	20615870	20616253	6.16989	16.8374	12.8922
chr2	27715436	27716083	5.43522	16.8321	12.887
chr7	2980958	2981298	5.73357	16.8227	12.8776
chr5	14265345	14265867	5.10234	16.8184	12.8734
chr11	69157057	69157803	5.72879	16.81	12.8652
chr15	54150245	54150630	5.80713	16.81	12.8652
chr2	221610672	221611017	5.72879	16.81	12.8652
chr20	59299882	59300324	5.80713	16.81	12.8652
chr22	48531739	48532146	5.80713	16.81	12.8652
chr7	14207183	14207590	5.80713	16.81	12.8652
chr1	52665578	52666025	6.56888	16.8097	12.8652
chr11	66326327	66326915	6.67461	16.8097	12.8652
chr15	80929276	80929596	6.56888	16.8097	12.8652
chr2	238143647	238144062	6.67461	16.8097	12.8652
chr20	7362618	7363012	6.56888	16.8097	12.8652
chr22	43629677	43630083	6.56888	16.8097	12.8652
chr22	49188236	49188522	6.56888	16.8097	12.8652
chr3	31272298	31272695	6.56888	16.8097	12.8652
chr4	8099870	8100323	6.56888	16.8097	12.8652
chr9	115650026	115650378	6.67461	16.8097	12.8652
chr9	132716906	132717241	6.56888	16.8097	12.8652
chr9	22342356	22342779	6.56888	16.8097	12.8652
chrX	107677095	107677421	6.67461	16.8097	12.8652
chr1	76123651	76124007	6.24802	16.7843	12.8459
chr15	91041932	91042305	6.15494	16.7843	12.8459
chr5	178447924	178448598	6.64554	16.7469	12.8095
chr22	27238941	27239614	3.86531	16.7398	12.8025
chr20	12388925	12389225	6.12764	16.7191	12.7819
chr5	167489149	167489627	6.22031	16.7191	12.7819
chr10	63799172	63799616	5.76867	16.7092	12.7724
chr1	152168465	152168858	5.92187	16.6708	12.7342
chr3	129611904	129612277	5.92187	16.6708	12.7342
chr1	116376392	116376742	4.9943	16.6619	12.7257
chr7	41108819	41109218	4.93698	16.6619	12.7257
chr11	12412476	12412779	5.59107	16.6554	12.7195
chr16	10922055	10922540	5.59107	16.6554	12.7195
chr5	78699490	78699945	5.51763	16.6554	12.7195
chr7	47254356	47254691	5.59107	16.6554	12.7195
chr6	151036122	151036564	6.10058	16.6544	12.7194
chr6	90368948	90369340	6.37427	16.6164	12.6817
chr8	118450038	118450497	5.28975	16.6109	12.6763
chr16	66516754	66517220	4.75927	16.6034	12.6688
chr2	47752361	47752911	4.75927	16.6034	12.6688
chr22	26427020	26427467	4.75927	16.6034	12.6688
chr7	92791617	92791952	4.75927	16.6034	12.6688
chr1	232538405	232538974	5.89462	16.5901	12.6566
chr12	126931747	126932104	5.98115	16.5901	12.6566
chr3	134008635	134009075	6.07376	16.5901	12.6566
chr10	69679785	69680082	6.24713	16.549	12.6158
chr7	21099512	21099836	6.34455	16.549	12.6158
chr6	45966721	45967101	6.3151	16.482	12.5502
chr5	159928257	159928691	6.1894	16.4154	12.4846
chr1	153567657	153568022	5.90774	16.4083	12.4776
chr12	124720764	124721142	5.82228	16.4083	12.4776
chr7	97421437	97421864	5.82228	16.4083	12.4776
chr10	89522531	89522815	5.64256	16.3756	12.4459
chr1	229980010	229980421	4.95839	16.3578	12.4288
chr22	25139734	25140050	4.89945	16.3578	12.4288
chr17	41523683	41524079	6.34833	16.322	12.3935
chr20	45104547	45105101	4.9429	16.3077	12.3798
chr22	39291993	39292937	4.88414	16.3077	12.3798
chr3	24145980	24146395	4.9429	16.3077	12.3798
chr3	109099367	109099701	5.94311	16.2743	12.3478
chr16	13307284	13307669	4.80513	16.2221	12.2965
chr15	58135538	58135898	5.66175	16.2105	12.2856
chr1	58781797	58784003	6.38802	16.1843	12.2594
chr17	75764611	75765175	5.98152	16.1506	12.2262
chr5	56058235	56058656	5.89241	16.1506	12.2262
chr8	144408965	144409402	5.89241	16.1506	12.2262
chr17	58534929	58535369	4.66742	16.1086	12.1854
chr5	32033084	32033398	4.72038	16.1086	12.1854
chr5	33788924	33789282	4.72038	16.1086	12.1854
chr16	53131492	53131930	5.61894	16.0985	12.1755
chr6	169172440	169172812	5.69793	16.0985	12.1755
chr2	10342495	10342888	5.17899	16.0864	12.1641
chr2	44958662	44959255	5.24613	16.0864	12.1641
chr5	31825180	31825607	5.17899	16.0864	12.1641
chr6	52931376	52931742	5.17899	16.0864	12.1641
chr22	23282102	23282544	4.98104	16.0544	12.1338
chr1	242610273	242610631	6.12249	16.0393	12.1191
chr13	114167840	114168209	6.12249	16.0393	12.1191
chr7	131145118	131145440	6.02848	16.0393	12.1191
chr18	8141075	8141513	5.84257	16.0285	12.1099
chr17	72404932	72405331	4.69656	16.0261	12.1076
chr5	4387271	4387768	4.96662	16.0089	12.0907
chr10	6779084	6779384	5.57211	15.9754	12.0575
chr16	12338107	12338450	5.57211	15.9754	12.0575
chr2	85449278	85449660	5.57211	15.9754	12.0575
chr20	58102858	58103501	5.57211	15.9754	12.0575
chr4	121690773	121691135	5.57211	15.9754	12.0575
chr9	112041493	112042140	5.57211	15.9754	12.0575
chr11	12066255	12066631	5.19052	15.9238	12.0079
chr12	117518855	117519272	6.06187	15.8984	11.9833
chr22	23567206	23567727	5.96879	15.8984	11.9833
chr8	144264982	144265609	5.96879	15.8984	11.9833
chr1	158430116	158430452	6.35742	15.8826	11.9682
chr1	21586831	21587521	6.35742	15.8826	11.9682
chr1	30587672	30588076	6.46315	15.8826	11.9682
chr1	31573895	31574245	6.46315	15.8826	11.9682
chr1	31798521	31798943	6.46315	15.8826	11.9682
chr10	69668739	69669160	6.35742	15.8826	11.9682
chr11	70106397	70106742	6.46315	15.8826	11.9682
chr12	51820247	51820676	6.35742	15.8826	11.9682
chr13	106151308	106151730	6.35742	15.8826	11.9682
chr13	33235878	33236322	6.35742	15.8826	11.9682
chr13	34156977	34157368	6.35742	15.8826	11.9682
chr13	36883459	36883809	6.46315	15.8826	11.9682
chr13	87124014	87124386	6.46315	15.8826	11.9682
chr17	50909265	50909582	6.35742	15.8826	11.9682
chr18	79791478	79791986	6.46315	15.8826	11.9682
chr19	12783822	12784341	6.35742	15.8826	11.9682
chr2	9640666	9640997	6.35742	15.8826	11.9682
chr20	61556049	61556421	6.35742	15.8826	11.9682
chr22	45934660	45935496	6.46315	15.8826	11.9682
chr3	126347443	126347853	6.35742	15.8826	11.9682
chr3	14295778	14296141	6.46315	15.8826	11.9682
chr3	55343747	55344126	6.46315	15.8826	11.9682
chr4	11281418	11281866	6.46315	15.8826	11.9682
chr4	140096511	140096882	6.46315	15.8826	11.9682
chr5	138466681	138468599	6.46315	15.8826	11.9682
chr7	157861665	157862307	6.35742	15.8826	11.9682
chr9	3879318	3879696	6.46315	15.8826	11.9682
chr16	2835568	2836445	4.60259	15.8809	11.9682
chr5	20694159	20694491	4.60259	15.8809	11.9682
chr2	127064724	127065254	5.44418	15.8416	11.933
chr10	97882496	97882838	5.75766	15.8246	11.9166
chr15	27820798	27821146	5.75766	15.8246	11.9166
chr2	9001160	9001524	5.67556	15.8246	11.9166
chr2	118242349	118242741	6.435	15.8223	11.9151
chr2	12714553	12714934	4.68014	15.7984	11.8913
chr12	62602319	62602780	5.57152	15.7695	11.863
chr16	51539063	51539507	6.40274	15.753	11.8466
chr4	40183940	40184249	5.00505	15.7517	11.8453
chr15	71295347	71296118	5.72158	15.7295	11.8236
chr3	86922739	86923229	5.6313	15.7117	11.8061
chr2	237182326	237182698	5.78414	15.6707	11.7654
chr3	5026262	5026922	5.60942	15.6557	11.7506
chr11	124801178	124801481	6.05229	15.6525	11.7474
chr17	40015477	40015830	6.14971	15.6525	11.7474
chr2	10270719	10271058	6.05229	15.6525	11.7474
chr2	233979675	233979980	5.67457	15.6123	11.7082
chr14	61326987	61327315	4.84051	15.608	11.7039
chr6	160337900	160338287	5.92977	15.5885	11.6847
chr3	109807044	109807360	4.76663	15.5595	11.6558
chr5	126445551	126445940	4.76663	15.5595	11.6558
chr2	215843574	215844076	4.37735	15.5586	11.6558
chr8	130193631	130194112	4.33035	15.5586	11.6558
chr10	17785538	17785885	5.49032	15.5558	11.6539
chr12	26274738	26275111	5.4142	15.5558	11.6539
chr16	10961314	10961714	5.49032	15.5558	11.6539
chr5	67238099	67238375	5.4142	15.5558	11.6539
chr8	115238994	115239516	5.49032	15.5558	11.6539
chr12	114933501	114934090	5.73682	15.5543	11.653
chr6	46734274	46734587	5.62502	15.4897	11.5895
chr8	130444762	130445370	4.69355	15.4884	11.5884
chr8	132222572	132222909	4.63776	15.4884	11.5884
chr17	2960146	2960572	6.14396	15.4139	11.5148
chr14	68687764	68688126	4.50853	15.3896	11.4911
chr2	119255862	119256236	4.50853	15.3896	11.4911
chr20	56222200	56222554	5.58215	15.3804	11.4822
chr2	71721361	71721696	4.99972	15.3574	11.4593
chr6	134630418	134630891	6.00959	15.3344	11.4365
chr15	94965650	94965936	5.25929	15.3332	11.4354
chr2	62412225	62412495	4.15033	15.315	11.4177
chr1	42947237	42947657	5.11184	15.306	11.409
chr10	78578904	78579275	5.04469	15.306	11.409
chr11	120124963	120125324	5.11184	15.306	11.409
chr11	8717560	8718074	5.04469	15.306	11.409
chr2	200172632	200173183	5.04469	15.306	11.409
chr3	16203822	16204203	5.11184	15.306	11.409
chr6	70398766	70399401	5.11184	15.306	11.409
chr8	138520594	138521090	5.04469	15.306	11.409
chr8	25690167	25690575	5.11184	15.306	11.409
chr9	108049187	108049651	5.04469	15.306	11.409
chr10	112906956	112907250	5.7142	15.2881	11.3931
chr12	52243872	52244396	5.7142	15.2881	11.3931
chr18	67265882	67266337	5.8033	15.2881	11.3931
chr20	33732039	33732848	5.7142	15.2881	11.3931
chr6	133815345	133815696	5.8033	15.2881	11.3931
chr18	59954777	59955117	5.53994	15.2724	11.3783
chr9	73466852	73467225	5.36166	15.2188	11.3255
chr2	116988389	116988771	4.23506	15.1924	11.2994
chr2	109214243	109214581	4.65037	15.1787	11.2858
chr10	122301037	122301623	4.44591	15.1687	11.2761
chr2	144427115	144427419	4.55036	15.1687	11.2761
chr2	150133597	150133953	4.44591	15.1687	11.2761
chr1	1208824	1209244	5.84046	15.1622	11.2709
chr1	205449882	205450245	5.93447	15.1622	11.2709
chr1	50209728	50210133	5.84046	15.1622	11.2709
chr13	80379264	80379599	5.84046	15.1622	11.2709
chr13	97724367	97724756	5.84046	15.1622	11.2709
chr14	30225228	30225528	5.84046	15.1622	11.2709
chr18	60266599	60266948	5.84046	15.1622	11.2709
chr19	5805796	5806152	5.84046	15.1622	11.2709
chr8	21583775	21584143	5.93447	15.1622	11.2709
chr1	15356158	15356524	5.49377	15.1537	11.2641
chr1	21324202	21325023	5.33709	15.1537	11.2641
chr1	26961768	26962149	5.41543	15.1537	11.2641
chr10	112631638	112631942	5.33709	15.1537	11.2641
chr11	61061292	61061708	5.41543	15.1537	11.2641
chr11	80162966	80163381	5.49377	15.1537	11.2641
chr15	88791656	88792030	5.33709	15.1537	11.2641
chr16	88918548	88918898	5.41543	15.1537	11.2641
chr3	61448315	61448693	5.33709	15.1537	11.2641
chr3	72521042	72521431	5.41543	15.1537	11.2641
chr4	26020102	26020435	5.49377	15.1537	11.2641
chr4	53010334	53010722	5.49377	15.1537	11.2641
chr5	173452048	173452394	5.33709	15.1537	11.2641
chr5	178642541	178642912	5.49377	15.1537	11.2641
chr5	3324954	3325553	5.33709	15.1537	11.2641
chr6	35715464	35715732	5.33709	15.1537	11.2641
chr8	142288053	142288499	5.49377	15.1537	11.2641
chr11	86484024	86484566	6.02606	15.1511	11.2641
chr1	68384893	68385362	4.99121	15.1487	11.2623
chr10	82288521	82289071	4.99121	15.1487	11.2623
chr11	115153094	115153424	4.99121	15.1487	11.2623
chr12	2180369	2180840	5.05765	15.1487	11.2623
chr1	44485788	44486034	4.51712	15.0775	11.1922
chr8	128317077	128317453	4.51712	15.0775	11.1922
chr3	190807768	190808106	5.22385	15.0402	11.1552
chr5	133113552	133113924	5.22385	15.0402	11.1552
chr10	62048119	62048527	5.15426	15.0397	11.1552
chr1	59670717	59671329	5.78264	15.0266	11.1421
chr5	168314821	168315209	5.87571	15.0266	11.1421
chr8	102745309	102745926	5.78264	15.0266	11.1421
chr9	134602412	134603002	5.96879	15.0225	11.1387
chr2	85705573	85705925	5.59488	14.9967	11.1132
chr16	14057012	14057359	5.42925	14.9916	11.1085
chr1	160132019	160132327	6.14595	14.9706	11.0882
chr1	182144090	182144454	6.14595	14.9706	11.0882
chr10	28400081	28400420	6.25168	14.9706	11.0882
chr11	1752931	1753777	6.25168	14.9706	11.0882
chr11	1757368	1757720	6.25168	14.9706	11.0882
chr12	68497601	68497979	6.25168	14.9706	11.0882
chr12	71475359	71475753	6.25168	14.9706	11.0882
chr13	49086790	49087158	6.14595	14.9706	11.0882
chr16	88952566	88953237	6.14595	14.9706	11.0882
chr17	47883253	47883618	6.25168	14.9706	11.0882
chr18	24076311	24076635	6.14595	14.9706	11.0882
chr19	11142346	11143000	6.25168	14.9706	11.0882
chr19	12750226	12750662	6.25168	14.9706	11.0882
chr19	1538948	1539376	6.14595	14.9706	11.0882
chr19	16886336	16886655	6.25168	14.9706	11.0882
chr19	45468031	45468714	6.25168	14.9706	11.0882
chr2	150697592	150697994	6.14595	14.9706	11.0882
chr20	47973109	47973396	6.25168	14.9706	11.0882
chr21	32529703	32530073	6.25168	14.9706	11.0882
chr22	46105462	46105890	6.14595	14.9706	11.0882
chr22	50002759	50003096	6.14595	14.9706	11.0882
chr3	52019662	52020039	6.14595	14.9706	11.0882
chr4	1053367	1053723	6.14595	14.9706	11.0882
chr4	559543	560251	6.25168	14.9706	11.0882
chr5	142342111	142342621	6.25168	14.9706	11.0882
chr6	84522206	84522552	6.14595	14.9706	11.0882
chr8	22133267	22133742	6.14595	14.9706	11.0882
chrX	17032305	17032653	6.25168	14.9706	11.0882
chrX	52979627	52979959	6.25168	14.9706	11.0882
chr17	83109758	83110673	6.22446	14.9127	11.036
chr5	96081143	96081729	5.73156	14.9062	11.0295
chr5	72604357	72604797	6.01094	14.8957	11.0191
chr14	86799448	86799994	4.23634	14.8768	11.0006
chr3	192011163	192011602	4.28334	14.8768	11.0006
chr14	22807534	22807919	4.64912	14.8223	10.9474
chr14	53327735	53328087	4.64912	14.8223	10.9474
chr18	11955718	11956067	4.64912	14.8223	10.9474
chr2	28614028	28614490	4.64912	14.8223	10.9474
chr2	53129840	53130256	4.64912	14.8223	10.9474
chr3	178736073	178736634	4.70788	14.8223	10.9474
chr5	159779025	159779359	4.64912	14.8223	10.9474
chr14	68685395	68685900	4.10216	14.809	10.9355
chr12	32447884	32448217	5.2812	14.8	10.9266
chr5	32768020	32768424	5.20579	14.7919	10.9185
chr20	53899480	53900031	4.80824	14.7757	10.9025
chr1	19436722	19437072	5.95488	14.7705	10.8974
chr6	1200751	1201172	5.95488	14.7705	10.8974
chr17	81511925	81512477	5.26196	14.7489	10.8765
chr5	2657828	2658166	5.18584	14.7489	10.8765
chr5	4372495	4372835	4.73275	14.7322	10.8608
chr10	86644477	86644774	5.74767	14.7285	10.8571
chr2	238439236	238439834	5.48043	14.7139	10.8426
chr2	9636505	9636838	5.48043	14.7139	10.8426
chr10	61410611	61410919	5.17006	14.6942	10.8237
chr11	79236734	79237037	4.90176	14.6903	10.8198
chr2	240374498	240374840	4.90176	14.6903	10.8198
chr6	133609656	133609994	4.83737	14.6903	10.8198
chr22	26800947	26801277	4.40261	14.6813	10.8111
chr11	44564504	44564930	4.06487	14.6592	10.7893
chr22	24208001	24208402	4.02214	14.6592	10.7893
chr17	63492936	63493315	5.96879	14.585	10.7159
chr3	190566333	190566820	4.73844	14.5602	10.6912
chr7	50197540	50197913	5.04644	14.5495	10.6809
chr8	98297125	98297443	5.11739	14.5495	10.6809
chr11	68775222	68775579	4.91039	14.5376	10.6696
chr11	91163629	91164202	4.91039	14.5376	10.6696
chr2	20447054	20448792	4.97754	14.5376	10.6696
chr5	32028065	32028445	4.91039	14.5376	10.6696
chr6	134175835	134176138	4.97754	14.5376	10.6696
chr14	61562787	61563278	4.56076	14.5355	10.6693
chr12	10753008	10753382	4.90514	14.5223	10.6561
chr16	87806823	87807275	5.9396	14.5208	10.6547
chr2	216298597	216298943	6.04178	14.5208	10.6547
chr2	217687770	217688095	5.9396	14.5208	10.6547
chr5	168106004	168106590	4.34146	14.4672	10.6019
chr2	227822453	227822940	5.22394	14.4595	10.5951
chr4	54152961	54153343	5.22394	14.4595	10.5951
chr4	99760419	99760686	5.30294	14.4595	10.5951
chr5	37962428	37962733	5.30294	14.4595	10.5951
chr1	145996566	145996947	5.62509	14.4396	10.5759
chr12	124914667	124915199	5.53598	14.4396	10.5759
chr3	16060123	16060572	5.62509	14.4396	10.5759
chr1	176515342	176515740	5.28296	14.4078	10.545
chr10	110399262	110399733	4.85834	14.3857	10.523
chr2	59680817	59681196	4.92477	14.3857	10.523
chr17	77139781	77140179	3.72876	14.3836	10.5213
chr10	63630028	63630832	4.73521	14.3811	10.519
chr2	145007070	145007584	4.9788	14.3597	10.4978
chr1	172544485	172544798	5.18041	14.3451	10.4833
chr10	110496237	110496689	5.25875	14.3451	10.4833
chr11	59560888	59561280	5.18041	14.3451	10.4833
chr15	80424081	80424701	5.25875	14.3451	10.4833
chr16	11315273	11315866	5.25875	14.3451	10.4833
chr19	4229036	4229449	5.25875	14.3451	10.4833
chr20	24148466	24148855	5.25875	14.3451	10.4833
chr22	43028258	43028615	5.25875	14.3451	10.4833
chr3	57518545	57518910	5.25875	14.3451	10.4833
chr5	169695847	169696486	5.18041	14.3451	10.4833
chr5	181044822	181045147	5.18041	14.3451	10.4833
chr9	77712601	77713139	5.18041	14.3451	10.4833
chr20	48127245	48127576	5.8537	14.3311	10.4718
chr1	202283954	202284279	5.48916	14.3265	10.4673
chr1	227933820	227934234	5.74646	14.2995	10.4405
chr10	110784237	110784617	5.65245	14.2995	10.4405
chr10	124152850	124153413	5.65245	14.2995	10.4405
chr16	997501	997983	5.65245	14.2995	10.4405
chr17	74544380	74544692	5.65245	14.2995	10.4405
chr20	38198498	38198834	5.65245	14.2995	10.4405
chr22	37723552	37723880	5.65245	14.2995	10.4405
chr6	68233467	68233919	5.65245	14.2995	10.4405
chr9	121282861	121283286	5.65245	14.2995	10.4405
chrX	82816600	82816963	5.74646	14.2995	10.4405
chr1	230104724	230105278	5.82562	14.2688	10.412
chr7	47327788	47328340	5.00352	14.2516	10.395
chr1	42941039	42941495	4.7552	14.2514	10.395
chr3	99509345	99509742	4.7552	14.2514	10.395
chr1	209367389	209367705	5.36825	14.225	10.3696
chr17	78879617	78880094	4.79731	14.2063	10.351
chr15	69852357	69852766	4.14233	14.2051	10.3499
chr2	27989161	27989496	4.14233	14.2051	10.3499
chr8	120103047	120103424	4.18934	14.2051	10.3499
chr1	207964187	207964564	5.34715	14.1723	10.3177
chr10	95400725	95401143	5.26505	14.1723	10.3177
chr1	48048098	48048531	5.59648	14.1693	10.3154
chr17	16653544	16653908	5.59648	14.1693	10.3154
chr2	207394725	207395199	5.59648	14.1693	10.3154
chr3	156603339	156603757	5.59648	14.1693	10.3154
chr3	159824377	159824802	5.68956	14.1693	10.3154
chr6	151669007	151669323	5.68956	14.1693	10.3154
chr17	82134156	82134476	5.42038	14.1594	10.3062
chr2	201126799	201127136	5.50763	14.1594	10.3062
chr14	69887995	69888339	4.96561	14.1275	10.2746
chr14	77040020	77040939	4.9513	14.1073	10.2546
chr1	119631424	119631780	4.59037	14.0966	10.244
chr10	4677781	4678562	4.53161	14.0966	10.244
chr10	90969876	90970301	4.59037	14.0966	10.244
chr20	50312844	50313219	4.59037	14.0966	10.244
chr8	63220276	63220611	4.53161	14.0966	10.244
chr6	165181934	165182360	4.9493	14.0817	10.2308
chr1	21322596	21322889	5.93449	14.0743	10.2237
chr1	9384791	9385169	6.04022	14.0743	10.2237
chr10	48962691	48963013	6.04022	14.0743	10.2237
chr11	119367686	119368033	5.93449	14.0743	10.2237
chr11	15865158	15865504	6.04022	14.0743	10.2237
chr11	64745066	64745468	5.93449	14.0743	10.2237
chr12	110545437	110545671	5.93449	14.0743	10.2237
chr13	41060028	41060452	5.93449	14.0743	10.2237
chr14	32938361	32938741	5.93449	14.0743	10.2237
chr15	83285650	83286355	5.93449	14.0743	10.2237
chr16	1097817	1098193	6.04022	14.0743	10.2237
chr19	18018256	18018587	6.04022	14.0743	10.2237
chr19	2065078	2065425	6.04022	14.0743	10.2237
chr19	2089934	2090681	5.93449	14.0743	10.2237
chr19	2492899	2493398	6.04022	14.0743	10.2237
chr2	136186134	136186457	6.04022	14.0743	10.2237
chr2	8628470	8628837	6.04022	14.0743	10.2237
chr20	50395282	50395656	6.04022	14.0743	10.2237
chr22	50022853	50023223	6.04022	14.0743	10.2237
chr3	185162793	185163190	6.04022	14.0743	10.2237
chr3	56995496	56995788	5.93449	14.0743	10.2237
chr4	13907358	13907786	6.04022	14.0743	10.2237
chr4	2256897	2257225	5.93449	14.0743	10.2237
chr4	24472857	24473220	6.04022	14.0743	10.2237
chr5	175585299	175585608	6.04022	14.0743	10.2237
chr6	110529443	110529809	5.93449	14.0743	10.2237
chr6	17268137	17268477	6.04022	14.0743	10.2237
chr6	22236700	22237134	5.93449	14.0743	10.2237
chr8	10623458	10624125	6.04022	14.0743	10.2237
chr8	60388370	60388665	5.93449	14.0743	10.2237
chr9	136969122	136969540	6.04022	14.0743	10.2237
chr10	19637533	19637858	5.07055	14.0539	10.209
chr8	139215235	139215562	3.93668	14.0129	10.1687
chr16	8293524	8293938	5.10972	13.9551	10.1119
chr17	82214137	82214482	5.10972	13.9551	10.1119
chr10	62099379	62099732	4.83306	13.9456	10.103
chr4	74432937	74433319	4.70859	13.943	10.1005
chr1	112851723	112852046	5.41713	13.9413	10.0991
chr1	203306948	203307499	5.49849	13.9396	10.0975
chr2	57443958	57444307	4.5831	13.9133	10.0714
chr18	59748567	59748901	5.76004	13.9037	10.0618
chr2	98379129	98379435	5.66262	13.9037	10.0618
chrX	45789021	45789440	5.66262	13.9037	10.0618
chr1	67735977	67736744	5.30951	13.8875	10.0464
chr5	151093218	151093849	5.39497	13.8875	10.0464
chr8	29679970	29680251	5.30951	13.8875	10.0464
chr20	31696044	31696453	4.61714	13.8305	9.99066
chr5	34991473	34991846	4.61714	13.8305	9.99066
chr12	115660358	115660750	5.54142	13.8269	9.98732
chr18	3579763	3580114	4.85006	13.8248	9.98532
chr5	150317063	150317612	4.85006	13.8248	9.98532
chr10	31071610	31071945	4.77609	13.7817	9.94242
chr12	124747338	124747896	4.84324	13.7817	9.94242
chr12	32454041	32454412	4.84324	13.7817	9.94242
chr3	141276339	141276681	4.84324	13.7817	9.94242
chr3	385109	385423	4.84324	13.7817	9.94242
chr5	115455282	115455644	4.77609	13.7817	9.94242
chr5	172795330	172795785	4.84324	13.7817	9.94242
chr6	169288556	169288990	4.77609	13.7817	9.94242
chr7	121544822	121545166	4.77609	13.7817	9.94242
chr11	11992281	11992653	4.83359	13.7785	9.94111
chr12	13377058	13377436	4.83359	13.7785	9.94111
chr11	15123837	15124199	4.23701	13.7765	9.93978
chr17	82281961	82282558	4.28923	13.7765	9.93978
chr5	40471837	40472186	5.51748	13.7711	9.93525
chr10	50918549	50918842	5.10455	13.7604	9.9247
chr22	30717229	30717584	5.18415	13.7604	9.9247
chr5	36657610	36658089	4.42108	13.7401	9.90455
chr20	58623756	58624280	4.29977	13.6687	9.83373
chr18	58998367	58998777	5.65457	13.6685	9.83368
chr12	25699569	25699858	5.0004	13.6649	9.83018
chr7	46603814	46604095	5.06595	13.6602	9.82556
chr20	40654898	40655225	5.83742	13.6434	9.80932
chr3	157122109	157122460	5.73524	13.6434	9.80932
chr9	87607295	87607650	5.83742	13.6434	9.80932
[truncated: 452 more rows]

## Sheet: GBR_siCHD9siNS_MACS2+IDR
chromosome	chromosome start position	chromosome end position	average enrichment (counts per million)	-log10(p-value)	-log10(q-value)
chr6	35727499	35728549	38.0646	229.89	220.392
chr2	240251055	240251979	38.6839	199.308	191.892
chr20	58017368	58018202	31.2926	183.678	176.572
chr3	127303972	127304856	37.976	170.552	163.652
chr6	35731500	35732460	27.3486	166.716	159.859
chr12	124928101	124928751	29.295	162.777	155.994
chr14	35403674	35404436	36.438	161.63	154.87
chr20	47317122	47317745	26.4376	154.332	147.737
chr8	90001334	90002166	30.9858	149.878	143.339
chr16	56608004	56608601	27.6299	144.38	137.942
chr7	47757744	47758345	22.0182	140.922	134.538
chr20	51331369	51332067	21.7904	133.938	127.644
chr2	20539271	20540476	31.3555	132.681	126.403
chr2	113240801	113241436	26.0676	132.411	126.145
chr1	157419704	157420637	27.5042	130.954	124.708
chr7	98569880	98570468	27.8532	130.429	124.192
chr14	61466042	61466647	17.6686	127.138	120.954
chr12	6376015	6376656	23.0301	126.406	120.235
chr5	2757773	2758415	23.0301	126.406	120.235
chr16	56607041	56607634	27.2459	125.215	119.065
chr5	6519338	6520141	30.0621	125.184	119.036
chr7	101100067	101100663	26.3329	122.315	116.21
chr19	18020206	18020762	29.5596	121.936	115.836
chr20	59826179	59826860	26.7704	120.349	114.274
chr16	89580868	89581679	23.209	117.22	111.199
chr11	114159841	114160522	22.7381	112.46	106.511
chr6	42045570	42046121	19.1677	110.237	104.315
chr8	95800359	95800947	26.9217	107.539	101.656
chr11	114179081	114179778	24.3252	106.992	101.116
chr19	39409433	39410044	21.0148	106.538	100.673
chr2	27798830	27799600	17.6201	105.938	100.082
chr2	227818157	227819099	19.6539	105.511	99.6588
chr6	33746020	33746629	22.8324	105.122	99.2819
chr19	46300759	46301417	14.3619	104.645	98.8133
chr8	131218411	131219100	16.7996	104.138	98.3127
chr5	134466308	134466841	20.7556	103.704	97.8873
chr7	51606510	51607188	20.5501	103.17	97.3652
chr17	82297261	82297939	14.026	101.032	95.2583
chr6	35725457	35726423	20.6134	99.9337	94.1769
chr11	114162693	114163242	14.9156	99.1935	93.4499
chr8	117811139	117811783	17.6562	96.7926	91.0785
chr1	64042600	64043095	19.8974	95.7074	90.0093
chr20	50724691	50725266	17.4403	95.4702	89.7739
chr1	26036343	26036925	19.4601	95.3024	89.6083
chr2	160228575	160229038	14.9389	93.8704	88.1992
chr20	47334010	47334584	14.3218	93.077	87.4129
chr2	96163547	96164180	19.0283	92.5371	86.881
chr14	54669672	54670403	18.2896	92.1978	86.5454
chr1	155017201	155017711	20.6608	92.0766	86.4271
chr20	37990581	37991025	21.3648	91.7694	86.1232
chr20	11196213	11196791	19.838	91.0536	85.4159
chr20	23622734	23623341	21.6261	90.6395	85.008
chr12	52494359	52494976	23.6556	90.4625	84.8343
chr16	88304072	88305114	21.4378	90.4597	84.8321
chr16	86951814	86952588	15.7298	90.419	84.7916
chr1	157283978	157284884	23.4022	89.9452	84.3243
chr15	67884460	67885152	18.5806	89.525	83.9102
chr6	35722312	35722908	20.3708	89.4751	83.8611
chr3	183370676	183371599	21.3023	89.182	83.5725
chr3	188947768	188948409	16.5047	88.9212	83.3175
chr1	198776569	198777087	19.8609	88.5013	82.9042
chr22	49971345	49971956	22.8812	88.1253	82.538
chr10	12246634	12247733	23.0276	87.4245	81.85
chr9	89878640	89879386	22.9019	85.9137	80.3659
chr2	102064005	102064574	15.7572	84.9578	79.4276
chr2	20438553	20439033	16.5432	84.6725	79.1465
chr5	174737423	174737967	22.5251	84.4085	78.8856
chr20	50415503	50416035	15.9289	83.7602	78.2503
chr1	11569464	11570068	20.3306	83.4031	77.897
chr20	51335236	51335950	11.5006	82.6018	77.1086
chr9	70419119	70421261	20.41	80.7121	75.2455
chr1	211198159	211198630	19.7908	80.5453	75.0799
chr1	41496147	41496818	17.3873	80.3239	74.8614
chr7	50502189	50502800	15.497	79.937	74.4813
chr17	8154195	8154760	15.2811	78.6719	73.2372
chr5	149135304	149135877	18.8674	77.5361	72.1217
chr22	27456870	27457589	14.4954	77.3488	71.9376
chr11	111436741	111437433	18.3822	77.1063	71.6961
chr9	130961675	130962252	21.0177	76.9675	71.5589
chr12	55847880	55848327	19.6289	76.6679	71.2645
chr2	222452375	222452920	16.7827	76.3411	70.9422
chr14	75535818	75536270	16.531	75.9148	70.5255
chr1	30788491	30789016	20.8921	75.497	70.1109
chr17	80724682	80725218	14.7773	74.9053	69.5289
chr17	48483402	48484399	16.3509	73.7118	68.3546
chr10	104809318	104810135	14.2886	73.6656	68.3106
chr12	13135740	13136261	13.2832	73.0817	67.735
chr10	29946765	29947390	10.6801	72.7801	67.4373
chr14	94599125	94599596	20.1384	72.5742	67.2325
chr20	51631505	51632072	14.4174	72.4186	67.0818
chr6	35601781	35602327	13.0981	71.8957	66.5697
chr4	186546590	186547722	19.8871	71.1221	65.8053
chr5	159820049	159820538	19.8871	71.1221	65.8053
chr5	172868922	172869559	11.0511	70.0023	64.6996
chr11	102306166	102306669	14.1295	69.9521	64.6502
chr8	142681750	142682298	11.8387	69.604	64.3124
chr7	41107370	41108588	13.9136	68.7264	63.4427
chr11	69122617	69123534	17.5237	67.964	62.6929
chr14	68695216	68696142	14.355	67.5581	62.2922
chr7	72405324	72405757	17.4157	66.5958	61.3435
chr2	10407664	10408412	16.8903	66.545	61.2948
chr7	40221812	40222290	14.4132	66.5153	61.2654
chr2	45821655	45822553	18.9284	66.3922	61.1433
chr2	43050131	43050780	15.6378	63.4093	58.1999
chr2	121197346	121197987	15.9229	63.2267	58.0182
chr11	15106607	15107039	16.37	62.5226	57.3227
chr10	72248675	72249248	10.3314	62.4458	57.2472
chr2	102048223	102048875	16.7997	61.5637	56.3711
chr15	67943915	67944374	14.6169	60.9313	55.7475
chr11	110185078	110185637	17.81	60.7546	55.5726
chr17	72715941	72716654	11.8089	59.9903	54.8151
chr11	113363414	113363913	17.626	59.7417	54.57
chr22	20141593	20142212	15.1333	59.3131	54.1465
chr14	49998982	49999509	11.5567	58.854	53.693
chr1	93701534	93702344	16.2507	58.6508	53.4909
chr6	124742925	124743489	12.9225	58.4424	53.2858
chr20	59812169	59812755	17.3748	58.3502	53.1959
chr1	48049703	48050180	16.1018	57.7153	52.5694
chr14	68548970	68549472	10.4352	57.4553	52.3109
chr18	10041067	10041552	15.5804	57.1981	52.0563
chr17	79948706	79949209	16.3768	57.1913	52.0509
chr10	74056270	74056862	12.4338	57.0639	51.9263
chr10	72242567	72243025	15.2851	55.9456	50.8231
chr11	12070390	12070811	15.3933	55.9456	50.8231
chr17	59825495	59825987	11.0006	55.8153	50.6983
chr5	149857396	149857918	12.0423	55.6018	50.4868
chr8	141018657	141019218	10.1653	55.3116	50.2015
chr9	90919795	90920297	15.0406	54.5739	49.4717
chr4	8101160	8101650	16.3698	54.2201	49.1239
chr2	240319725	240320925	13.8298	53.7885	48.6974
chr1	181096456	181096898	14.5196	53.7723	48.682
chr2	237156184	237156961	13.1552	53.4925	48.4048
chr20	1327139	1327563	15.9874	53.4482	48.362
chr1	209530869	209531353	11.7544	53.2903	48.2055
chr19	2627345	2627971	14.8247	53.2725	48.1896
chr11	29773633	29774179	12.3519	52.7213	47.6468
chr8	47353359	47353957	11.9419	52.5564	47.4835
chr2	215528475	215528960	12.8098	52.2812	47.212
chr2	98913149	98913693	11.5385	52.1437	47.0777
chr1	156616463	156616902	15.3264	51.847	46.7881
chr2	219125130	219125601	15.8674	51.5048	46.4481
chr5	172533448	172534339	15.7418	51.5048	46.4481
chr7	158863388	158864259	15.993	51.5048	46.4481
chr8	48696106	48696769	15.7418	51.5048	46.4481
chr5	172772257	172772792	14.5578	51.2864	46.2366
chr2	216535354	216535903	12.7234	51.0766	46.0302
chr5	149134086	149134820	12.7234	51.0766	46.0302
chr17	81097149	81097805	9.03583	51.0427	45.9975
chr22	30422821	30423530	13.9013	50.6437	45.604
chr3	131216833	131217311	13.554	50.4145	45.376
chr10	72334755	72335382	11.9593	50.3812	45.3431
chr8	133402530	133403592	11.8808	50.3812	45.3431
chr2	9699157	9699788	14.4478	49.9963	44.9653
chr16	56625221	56625804	12.4643	49.8789	44.8492
chr2	128376667	128377173	11.1786	49.8693	44.8407
chr16	24700836	24701339	15.3246	49.826	44.7999
chr10	72255047	72255530	13.5658	49.6516	44.6264
chr20	61185842	61186405	14.1769	49.4125	44.3891
chr10	21184247	21184689	11.8023	49.221	44.2011
chr4	52823297	52824042	14.7428	49.2204	44.2011
chr3	185658426	185659053	13.2578	49.1715	44.1537
chr15	85331145	85331663	12.2916	48.6881	43.6791
chr10	106559353	106559846	12.0844	48.3803	43.3747
chr8	48591489	48592060	9.35561	47.9798	42.9818
chr7	51138601	51139060	12.7657	47.7901	42.7958
chr7	101112164	101112671	14.6954	47.7265	42.7324
chr7	19560412	19560870	10.8907	47.6206	42.627
chr12	52126401	52127046	12.0325	47.5043	42.5123
chr1	16015925	16016399	14.9881	47.4919	42.5014
chr1	26999373	26999843	14.9881	47.4919	42.5014
chr9	116837519	116837950	13.7451	46.8773	41.8991
chr1	162388499	162388945	14.5743	46.4192	41.4495
chr8	47659303	47659753	11.8597	46.3277	41.3589
chr17	32496344	32497123	14.6112	46.1709	41.2045
chr20	31712451	31713005	8.50803	46.0674	41.1038
chr22	30206633	30207542	9.76675	46.0465	41.0832
chr7	123271135	123271670	11.4052	45.8891	40.9278
chr5	175809811	175810408	13.1442	45.797	40.8368
chr11	68651605	68652234	13.3132	45.6216	40.6643
chr9	85536010	85536732	13.8936	45.5163	40.561
chr1	208207328	208207957	10.6028	45.3983	40.4436
chr17	76527725	76528244	10.6028	45.3983	40.4436
chr22	30290875	30291482	8.97775	44.9234	39.9785
chr5	134509315	134509827	14.4856	44.8585	39.9148
chr7	118057423	118057861	14.36	44.8585	39.9148
chr20	47710960	47711706	11.3233	44.7413	39.8004
chr22	45518553	45519070	10.735	44.5846	39.6453
chr8	141111265	141111896	14.2382	44.3687	39.4337
chr9	108040669	108041164	12.5669	44.2748	39.3419
chr2	44959917	44960379	13.6587	44.236	39.3039
chr20	53346226	53346611	8.26812	44.1163	39.1852
chr8	48628151	48629107	12.9756	44.1094	39.1784
chr20	62623873	62624430	11.4279	43.9965	39.0664
chr19	8355612	8356105	8.86979	43.9166	38.989
chr11	86559524	86560047	11.9875	43.9024	38.9754
chr20	25237607	25238149	11.6634	43.8556	38.9286
chr12	53770242	53770635	10.9958	43.6009	38.6756
chr10	129550031	129550544	14.2344	43.5549	38.6305
chr14	95389673	95390145	13.9831	43.5549	38.6305
chr2	127080824	127081351	14.1088	43.5549	38.6305
chr6	124203345	124203931	10.171	43.2033	38.2874
chr7	74022970	74023429	10.171	43.2033	38.2874
chr1	145891973	145892494	12.7734	43.1346	38.2219
chr1	234997180	234997702	12.9893	43.1346	38.2219
chr3	71998845	71999293	12.8814	43.1346	38.2219
chr19	45959216	45959678	12.1721	43.0702	38.1609
chr20	50422436	50422967	9.33491	42.9009	37.9936
chr4	54064628	54065153	11.2551	42.8421	37.9365
chr8	102806198	102807209	10.8321	42.4678	37.5664
chr16	11224168	11224604	12.7974	42.4215	37.5212
chr22	42990831	42991313	13.5199	42.3758	37.4761
chr4	114383044	114383516	12.4158	42.1177	37.2225
chr2	101120392	101121043	10.099	42.1163	37.2222
chr3	156615733	156616211	13.5338	41.6179	36.7346
chr5	159912306	159912760	11.3054	41.5311	36.6492
chr3	30496495	30496972	12.4095	41.3496	36.4688
chr2	71716864	71717417	10.2824	41.2717	36.393
chr1	169485659	169486377	9.8831	41.0365	36.1596
chr13	110480645	110481058	13.6063	40.9746	36.0998
chr16	85401836	85402448	13.4807	40.9746	36.0998
chr11	114154448	114154956	12.2076	40.9079	36.0375
chr8	139370232	139370685	12.4729	40.7313	35.8633
chr13	113410360	113411379	12.4495	40.6812	35.8146
chr12	76266704	76267166	10.9097	40.5565	35.6919
chr2	25937042	25937504	10.8233	40.5565	35.6919
chr8	131842941	131843487	8.84637	40.2554	35.3972
chr16	13307953	13308380	9.60301	40.2297	35.3715
chr9	35907748	35908213	12.4674	39.9635	35.1083
chr2	98911494	98912181	8.90307	39.8149	34.9639
chr5	19854906	19855372	10.6125	39.8093	34.9591
chr22	24245542	24245927	13.3551	39.6983	34.849
chr3	193868841	193869239	11.8313	39.5648	34.7209
chr12	1659939	1660505	12.4954	39.5006	34.6576
chr1	85607049	85607665	12.0177	39.4676	34.6246
chr13	49858468	49858947	13.2119	39.4178	34.5784
chr20	10217380	10217742	12.12	39.2245	34.3883
chr10	79329547	79329969	10.2591	39.1143	34.2798
chr2	207239082	207239609	10.3409	39.1143	34.2798
chr7	54967328	54967837	10.1534	39.095	34.2618
chr2	98916897	98917465	10.406	38.8092	33.9799
chr3	141366422	141366918	8.77969	38.7999	33.9708
chr4	55038212	55038619	12.7179	38.4372	33.612
chr1	4302846	4303301	12.9782	38.4315	33.6067
chr2	43130930	43131783	12.8526	38.4315	33.6067
chr3	90010241	90010735	9.35561	38.4181	33.5964
chr15	68019074	68019728	10.4778	38.3027	33.482
chr15	70374832	70375436	11.9097	38.2629	33.4439
chr8	140479529	140480097	9.45126	37.8412	33.0305
chr7	116434694	116435190	11.8072	37.5412	32.7345
chr8	121163971	121164570	7.45242	37.475	32.6692
chr8	128176659	128177328	7.45242	37.475	32.6692
chr9	128911554	128912038	11.3752	37.3307	32.5258
chr12	5616776	5617909	10.3051	37.188	32.3853
chr11	116373547	116373931	12.6014	37.1745	32.3737
chr18	39946552	39947136	12.6014	37.1745	32.3737
chr7	157873250	157873927	12.727	37.1745	32.3737
chr9	135662758	135663323	12.6014	37.1745	32.3737
chr8	126379318	126379871	8.89675	37.0708	32.2747
chr10	72243690	72244161	11.5858	37.0673	32.2712
chr17	39667381	39667939	11.6938	37.0673	32.2712
chr12	119716586	119716987	10.2886	36.9342	32.1427
chr20	47705096	47705936	9.68233	36.9273	32.1371
chr16	86664135	86664836	10.0135	36.9181	32.1282
chr7	12715609	12716186	9.93159	36.9181	32.1282
chr1	224652743	224653177	8.47123	36.7912	32.0027
chr10	44964082	44964600	8.53292	36.7912	32.0027
chr4	88612256	88612621	11.075	36.6622	31.8763
chr12	65649034	65649582	8.44246	36.5048	31.7204
chr16	85594863	85595288	11.6972	36.344	31.5602
chr2	45238227	45238658	8.86056	36.1399	31.3592
chr2	70514593	70515084	10.1324	36.0818	31.3019
chr2	37590121	37590558	9.09521	35.9635	31.1868
chr18	29154221	29155129	12.4757	35.9274	31.1511
chr19	2474548	2474998	12.4757	35.9274	31.1511
chr8	55537286	55537714	10.544	35.9218	31.1507
chr13	109243330	109244065	11.262	35.881	31.1108
chr9	40924466	40925190	7.99499	35.8301	31.0642
chr5	31988179	31988645	8.34785	35.7977	31.0319
chr18	22279768	22280316	10.9141	35.1217	30.3654
chr20	45358833	45359347	9.95962	34.9842	30.2294
chr12	53798590	53799052	10.3563	34.7961	30.0462
chr13	30743345	30743986	11.9733	34.6905	29.9462
chr7	156903529	156903924	12.0989	34.6905	29.9462
chr2	185583333	185583819	11.3628	34.663	29.9216
chr4	41143079	41143620	9.48278	34.4434	29.7032
chr22	45809426	45809842	10.476	34.3858	29.6463
chr18	7921266	7921650	6.09313	34.3362	29.5972
chr1	119101614	119102004	10.109	34.2158	29.4774
chr7	2310008	2310508	7.70715	34.0928	29.3559
chr20	22775646	22776199	9.78688	33.8953	29.1607
chr20	48186330	48186769	9.78688	33.8953	29.1607
chr5	154220551	154220923	10.2966	33.7382	29.0093
chr15	89167623	89168249	9.21123	33.7367	29.0084
chr11	114163881	114164330	8.8035	33.6887	28.961
chr3	72336916	72337422	8.8035	33.6887	28.961
chr2	113253344	113253805	10.0746	33.6796	28.9537
chr3	193863934	193864371	10.1685	33.6796	28.9537
chr2	15169711	15170186	9.51896	33.6576	28.9323
chr5	148268356	148268802	9.68998	33.6576	28.9323
chr1	172746151	172746722	9.78384	33.6542	28.9298
chr1	228860807	228861402	10.9381	33.5372	28.8139
chr19	48485817	48486467	11.8476	33.4641	28.7427
chr3	105792299	105792774	9.69344	33.4345	28.7162
chr12	116426228	116426666	10.7764	33.1928	28.4772
chr12	15629045	15629483	7.15487	33.0674	28.3529
chr14	68547571	68548015	6.97259	32.9218	28.2086
chr8	125679986	125680608	8.03213	32.8363	28.1247
chr8	133492961	133493371	10.4956	32.8139	28.1037
chr3	194002997	194003897	10.646	32.6799	27.9728
chr8	76616800	76617289	10.8648	32.6799	27.9728
chr10	11898270	11898699	8.5156	32.6708	27.9638
chr12	15274655	15275089	9.27666	32.626	27.9211
chr6	44655349	44655757	9.11293	32.626	27.9211
chr5	67268179	67268646	10.1979	32.6125	27.9083
chr12	110917509	110918035	10.5856	32.5507	27.8492
chr3	188220968	188221441	10.5062	32.3801	27.6799
chr1	20494589	20495459	11.4708	32.2484	27.5524
chr12	124509698	124510305	11.5964	32.2484	27.5524
chr12	55681147	55681688	11.4708	32.2484	27.5524
chr4	77564114	77564583	11.5964	32.2484	27.5524
chr5	10595846	10596222	9.12104	32.2299	27.5397
chr10	9012310	9012774	6.82865	32.0315	27.3428
chr9	94135259	94135639	9.79693	31.9203	27.2334
chr7	3239243	3239624	7.73093	31.8989	27.2122
chr14	59695209	59695638	8.73268	31.8394	27.1543
chr7	74098008	74098702	10.8912	31.8002	27.1152
chr8	142677257	142677840	9.35504	31.7444	27.0604
chr2	19801307	19801791	9.03107	31.5749	26.8957
chr5	160132945	160133353	10.3346	31.5537	26.8753
chr5	149895986	149896396	10.0005	31.4965	26.8201
chr6	155026383	155026809	9.33634	31.4829	26.8071
chr14	79045319	79045721	9.60525	31.4746	26.7996
chr9	35511071	35511535	9.47117	31.3779	26.7044
chr5	150780201	150780616	10.3096	31.2746	26.6016
chr1	8197731	8198298	10.2903	31.2332	26.5606
chr20	44714168	44714604	10.3983	31.2332	26.5606
chr22	37999896	38000423	10.2903	31.2332	26.5606
chr4	40548024	40548646	10.3983	31.2332	26.5606
chr14	71575072	71575506	6.73268	31.1482	26.4781
chr7	73894758	73895366	10.5699	31.1386	26.469
chr10	126504424	126504917	11.0939	31.0436	26.3746
chr22	48536953	48537469	11.2196	31.0436	26.3746
chr6	124676084	124676520	8.20434	30.9887	26.3241
chr13	113897066	113897523	7.60754	30.9436	26.2796
chr20	51739617	51740079	9.37595	30.9343	26.271
chr9	40914762	40915833	6.61124	30.8671	26.2042
chr2	66897121	66897450	8.73307	30.8094	26.1471
chr2	121185587	121186198	9.09593	30.6829	26.022
chr2	14189800	14190263	9.09593	30.6829	26.022
chr1	209873370	209873903	8.22771	30.6604	26.0022
chr20	35305557	35306436	10.0224	30.4279	25.7756
chr2	207133881	207134297	9.86489	30.3107	25.6612
chr2	9703223	9703757	10.6309	30.123	25.4755
chr3	41327708	41328118	10.0744	30.0967	25.4495
chr3	40939359	40940076	9.45975	30.0579	25.4124
chr2	121502232	121502607	8.38713	29.8992	25.2556
chr1	31588670	31589199	10.7964	29.7594	25.1201
chr17	40510208	40510672	8.01179	29.6682	25.0298
chr7	73893357	73893957	8.01179	29.6682	25.0298
chr17	17036438	17036838	8.9232	29.6308	24.9954
chr20	50440762	50441198	8.42606	29.6035	24.9714
chr21	21612434	21612832	8.50458	29.6035	24.9714
chr11	10659549	10660069	8.62174	29.5	24.8688
chr2	85708622	85708983	8.53987	29.5	24.8688
chr2	67561537	67561968	5.86188	29.374	24.7458
chr9	108142683	108143078	10.0468	29.3681	24.7399
chr3	100040511	100040915	8.54881	29.3145	24.6877
chr10	70254108	70254619	7.71348	29.1925	24.5683
chr7	54349169	54349615	7.29909	29.0576	24.4344
chr10	118870541	118870955	9.87699	29.0102	24.3885
chr1	150568037	150568473	9.96643	28.9709	24.3496
chr11	61603048	61603496	9.75051	28.9709	24.3496
chr16	690240	690680	9.75051	28.9709	24.3496
chr22	19724964	19725846	9.96643	28.9709	24.3496
chr6	42153387	42153852	9.96643	28.9709	24.3496
chr10	90960381	90960948	6.81854	28.7091	24.0933
chr7	74477839	74478528	7.86784	28.6849	24.0698
chr3	8560517	8561152	10.5915	28.668	24.0549
chr6	12369967	12370374	10.5915	28.668	24.0549
chr12	46774042	46774441	8.19051	28.593	23.9831
chr11	110184402	110184915	8.75046	28.5885	23.9795
chr17	79573496	79573989	8.75046	28.5885	23.9795
chr5	124527792	124528202	8.66409	28.5885	23.9795
chr16	72291468	72291897	6.34882	28.5417	23.9348
chr2	33153003	33153368	8.66382	28.3776	23.773
chr1	43241376	43241800	9.65857	28.3199	23.7163
chr1	176379502	176379996	10.0742	28.3189	23.7157
chr11	91981911	91982324	8.70983	28.298	23.6952
chr2	227864032	227864419	9.71678	28.2423	23.6404
chr6	12354478	12354841	9.71678	28.2423	23.6404
chr1	168636627	168637052	9.21087	28.2092	23.6088
chr1	206892589	206893011	9.39808	28.208	23.6079
chr19	2491514	2491987	9.39808	28.208	23.6079
chr17	43570512	43571062	7.1757	28.1271	23.5283
chr2	20592993	20593797	7.2374	28.1271	23.5283
chr9	101400083	101400496	9.5544	28.0969	23.4992
chr9	81498932	81499483	9.60664	28.0093	23.4123
chr1	52669463	52670060	9.53459	27.8561	23.2608
chr9	107810363	107810882	9.64255	27.8561	23.2608
chr5	42840378	42840726	9.49897	27.7801	23.1875
chr5	55995063	55995456	7.72389	27.7107	23.1191
chr8	132947263	132947683	7.72389	27.7107	23.1191
chr1	204150132	204150568	10.2146	27.4978	22.9132
chr10	90179554	90180045	10.2146	27.4978	22.9132
chr12	105485262	105485653	10.3402	27.4978	22.9132
chr12	80627688	80628129	10.4659	27.4978	22.9132
chr13	110481863	110482203	10.2146	27.4978	22.9132
chr13	113801482	113802106	10.2146	27.4978	22.9132
chr16	81604979	81605351	10.3402	27.4978	22.9132
chr6	25006438	25006828	10.4659	27.4978	22.9132
chr9	86405775	86406662	8.21241	27.4632	22.8833
chr2	98912420	98912964	8.35901	27.4427	22.8634
chr2	235086659	235087052	10.2961	27.4124	22.8333
chr20	44187354	44187765	8.84689	27.3827	22.8038
chr16	13110187	13110719	8.40728	27.3506	22.772
chr10	52541171	52541550	7.63054	27.253	22.6775
chr6	72826834	72827252	8.76034	27.1832	22.609
chr12	53049535	53049983	10.0402	27.155	22.5818
chr1	37479675	37480072	9.18997	27.1143	22.5424
chr2	20582535	20582988	7.505	27.0976	22.5266
chr3	193530655	193531129	9.24391	27.0063	22.4358
chr22	29306494	29306903	7.64364	26.921	22.3515
chr7	95550021	95550563	9.42663	26.7525	22.1852
chr14	71143307	71143983	7.50797	26.7458	22.1806
chr2	39523597	39524530	7.57995	26.7458	22.1806
chr5	32785539	32785928	7.50797	26.7458	22.1806
chr5	67257487	67257891	7.50797	26.7458	22.1806
chr7	55019325	55019757	7.50797	26.7458	22.1806
chr3	4978630	4979366	8.83178	26.7267	22.164
chr1	154418275	154418679	8.23225	26.5338	21.9731
chr7	90595100	90595440	8.31862	26.5338	21.9731
chr2	100281435	100281863	8.13054	26.4596	21.9013
chr10	3810123	3810573	10.089	26.3399	21.7837
chr5	137564481	137564942	10.089	26.3399	21.7837
chr11	114171222	114171690	8.15074	26.3337	21.7819
chr14	74619575	74620153	8.15074	26.3337	21.7819
chr19	41225794	41226534	8.15074	26.3337	21.7819
chr5	95646620	95646979	8.15074	26.3337	21.7819
chr9	102072342	102072725	8.23626	26.3337	21.7819
chr1	48047059	48047490	6.92894	26.2919	21.7413
chr12	29741516	29741954	6.86725	26.2919	21.7413
chr18	9824823	9825205	7.68775	26.1058	21.5592
chr19	18017557	18017916	9.49067	26.0553	21.5101
chr9	88852728	88853228	8.62428	26.0404	21.4958
chr3	155233227	155233648	9.91669	26.0075	21.4648
chr10	29947606	29947997	7.49848	25.9613	21.4193
chr10	80048909	80049356	8.93342	25.9269	21.3853
chr20	47136787	47137249	6.95458	25.8407	21.2995
chr8	133161872	133162306	7.93853	25.807	21.266
chr1	55580783	55581231	7.36402	25.7904	21.2495
chr11	111441396	111441861	7.36402	25.7904	21.2495
chr20	63698765	63699679	7.36402	25.7904	21.2495
chr1	21324194	21324913	9.10275	25.6604	21.1226
chr2	71700101	71700547	9.10275	25.6604	21.1226
chr2	102082959	102083614	7.06041	25.6227	21.0869
chr20	50721836	50722240	7.6409	25.6192	21.0835
chr3	23740380	23740793	7.71941	25.6192	21.0835
chr17	77602161	77602868	9.06874	25.5888	21.0542
chr10	90921071	90921696	7.68796	25.5377	21.0035
chr1	46806642	46807046	8.14588	25.522	20.988
chr10	62374032	62374603	8.05951	25.522	20.988
chr11	35908028	35908440	8.14588	25.522	20.988
chr10	76086652	76087464	7.17367	25.4112	20.8804
chr2	145012256	145012627	6.80555	25.3875	20.8573
chr9	40927279	40927890	6.05655	25.2111	20.6841
chr17	80512133	80512508	7.15533	25.2071	20.6801
chr2	148642812	148643178	8.08333	25.2046	20.6779
chr8	48590100	48590602	8.17283	25.2046	20.6779
chr11	18265835	18266239	9.83777	25.1944	20.6689
chr11	69497100	69497584	9.71216	25.1944	20.6689
chr12	52925810	52926267	9.83777	25.1944	20.6689
chr13	40236199	40236584	9.83777	25.1944	20.6689
chr15	78798411	78798821	9.83777	25.1944	20.6689
chr19	40715480	40715971	9.71216	25.1944	20.6689
chr22	39650433	39650919	9.83777	25.1944	20.6689
chr7	29212769	29213198	9.83777	25.1944	20.6689
chr2	128378902	128379392	9.37396	24.9416	20.4244
chr20	51446653	51447604	7.9718	24.9368	20.42
chr1	8189922	8190288	9.16667	24.9334	20.4167
chr15	75646834	75647314	9.05664	24.9334	20.4167
chr8	135234143	135234557	7.36956	24.902	20.386
chr1	210394302	210394755	7.22008	24.8447	20.3292
chr2	237223205	237223791	7.22008	24.8447	20.3292
chr5	172901011	172901559	7.29205	24.8447	20.3292
chr1	94743892	94744351	9.20129	24.8285	20.3152
chr17	62819785	62820172	5.66665	24.6773	20.1655
chr6	158707126	158707512	7.56238	24.648	20.1362
chr2	42924728	42925598	9.20601	24.6054	20.095
chr1	201449027	201449429	8.99479	24.5802	20.0699
chr1	94552232	94552726	8.77887	24.5802	20.0699
chr17	65463220	65463572	8.88683	24.5802	20.0699
chr19	3336629	3337178	8.77887	24.5802	20.0699
chr8	74177601	74178099	8.88683	24.5802	20.0699
chrX	53071648	53071989	8.88683	24.5802	20.0699
chr11	12279867	12280224	8.5875	24.5583	20.0518
chr7	50342666	50343046	8.30634	24.5386	20.0322
chr1	9436185	9436686	7.88678	24.5208	20.0144
chr10	103504337	103504775	7.88678	24.5208	20.0144
chr10	24007240	24007702	7.97315	24.5208	20.0144
chr2	145751602	145751969	7.80041	24.5208	20.0144
chr2	86017882	86018289	7.88678	24.5208	20.0144
chr22	39657206	39657675	7.97315	24.5208	20.0144
chr17	80529062	80529560	6.68217	24.4922	19.9895
chr7	6317864	6318297	6.68217	24.4922	19.9895
chr18	3367583	3368507	5.5412	24.4532	19.9522
chr1	195894382	195894771	9.24878	24.2885	19.7911
chr16	86669851	86670250	9.1915	24.1749	19.6789
chr2	28661504	28661939	8.19707	24.0759	19.5804
chr12	94954114	94954655	9.58654	24.0619	19.5673
chr12	97767344	97767760	9.46092	24.0619	19.5673
chr17	49566031	49566457	9.3353	24.0619	19.5673
chr18	48453106	48453764	9.46092	24.0619	19.5673
chr19	18697859	18699062	9.3353	24.0619	19.5673
chr3	39180633	39181115	9.46092	24.0619	19.5673
chrX	107674015	107674399	9.58654	24.0619	19.5673
chr16	72990102	72990543	8.32251	23.977	19.4895
chr18	13520305	13520671	8.42122	23.977	19.4895
chr2	238597103	238597521	7.07613	23.9089	19.4224
chr8	127918410	127918926	7.1481	23.9089	19.4224
chr15	70271439	70272162	8.46156	23.9017	19.4184
chr3	74531552	74531977	8.46156	23.9017	19.4184
chr7	108308893	108309265	8.56562	23.9017	19.4184
chr15	61796030	61796406	7.52209	23.8331	19.3537
chr6	35726771	35727260	6.73449	23.8043	19.3251
chr2	45128533	45128975	7.81169	23.7641	19.2853
chr16	88306832	88307608	4.82718	23.7088	19.2304
chr14	72781687	72782527	6.4354	23.6063	19.1293
chr1	167617415	167617816	7.62767	23.5306	19.0561
chr17	80750963	80751372	7.71404	23.5306	19.0561
chr12	121720048	121720444	8.67091	23.5121	19.0398
chr4	69726411	69726834	8.56295	23.5121	19.0398
chr2	43086431	43086875	8.28195	23.5114	19.0398
chr12	31731835	31732160	7.55748	23.5108	19.0398
chr22	39176095	39176518	7.55748	23.5108	19.0398
chr2	226583605	226583993	6.87559	23.3554	18.8881
chr2	168545657	168546126	7.63766	23.3467	18.8798
chr20	50308549	50309554	7.63766	23.3467	18.8798
chr1	26620255	26621293	8.59037	23.3445	18.8785
chr3	94158993	94159389	8.03331	23.3303	18.8643
chr2	30293164	30293750	6.91786	23.1411	18.677
chr2	38146476	38147284	6.99044	23.1411	18.677
chr12	108306089	108306509	8.00931	23.0628	18.5994
chr2	95315938	95316415	6.93218	22.9833	18.5209
chr3	23203100	23203573	9.01676	22.9668	18.5065
chr1	20302041	20302392	9.08407	22.9427	18.4833
chr13	40061618	40061972	9.08407	22.9427	18.4833
chr13	44921781	44922203	9.08407	22.9427	18.4833
chr2	71793286	71793794	9.20969	22.9427	18.4833
chr22	49949068	49949679	9.08407	22.9427	18.4833
chr5	31678250	31678693	9.08407	22.9427	18.4833
chr2	84958238	84958910	7.93172	22.8875	18.433
chr5	168651061	168651426	8.98674	22.7542	18.3023
chr3	62587249	62588173	8.9071	22.7522	18.3007
chr6	88368078	88368415	8.79039	22.7522	18.3007
chr10	71766716	71767081	7.09128	22.737	18.2865
chr19	2518153	2518643	6.31202	22.7298	18.2803
chr5	148966396	148966741	6.37371	22.7298	18.2803
chr15	62898988	62899451	7.76354	22.7146	18.2665
chr3	64988272	64988645	8.62124	22.6463	18.199
chr2	74560483	74560892	8.92892	22.6418	18.1946
chr13	20419625	20420343	7.45494	22.5515	18.1047
chr3	14288965	14289441	7.5413	22.5515	18.1047
chr4	76723945	76724330	7.45494	22.5515	18.1047
chr7	26265135	26265578	7.45494	22.5515	18.1047
chr1	225736286	225736784	8.45499	22.4566	18.0133
chr6	150372592	150372994	8.34703	22.4566	18.0133
chr7	45889297	45889827	8.45499	22.4566	18.0133
chr9	95385304	95385670	8.45499	22.4566	18.0133
chr15	69861691	69862406	8.31584	22.3914	17.951
chr1	59750637	59751035	7.46664	22.373	17.9328
chr2	45819300	45819701	8.75986	22.3111	17.872
chr3	74643699	74644083	8.75986	22.3111	17.872
chr2	122341027	122341496	7.40069	22.2144	17.7764
chr22	27237092	27237561	5.23891	22.1142	17.6773
chr3	125140147	125140762	6.71626	22.068	17.6314
chr14	58738159	58738716	6.47375	22.0248	17.5914
chr1	109370617	109371189	6.88802	22.0055	17.5724
chr2	229407128	229407561	7.78348	21.9763	17.5437
chr17	79908147	79908561	7.82898	21.9307	17.4985
chr14	61545726	61546078	6.18864	21.863	17.4319
chr13	41610370	41610772	8.83284	21.8371	17.4073
chr15	73941714	73942182	8.95845	21.8371	17.4073
chr8	98297051	98297469	8.95845	21.8371	17.4073
chr1	229843914	229844348	8.04533	21.8204	17.3952
chr22	34429198	34429617	8.04533	21.8204	17.3952
chr5	173766371	173766757	8.04533	21.8204	17.3952
chr10	85542053	85542433	6.43145	21.7819	17.3585
chr15	70159491	70159992	8.28648	21.7343	17.3114
chr15	70157055	70157419	8.44024	21.6772	17.2552
chr15	81189715	81190383	8.86246	21.6552	17.2342
chr20	40493440	40493973	8.34864	21.6372	17.2171
chr10	97596660	97597053	7.06629	21.599	17.1795
chr5	150144413	150144833	7.06629	21.599	17.1795
chr1	52670538	52670935	7.36857	21.584	17.1651
chr22	47474956	47475368	7.36857	21.584	17.1651
chr6	165178015	165178492	7.24237	21.4885	17.073
chr9	130451789	130452284	8.02315	21.4139	16.999
chr2	210553388	210553786	7.2101	21.4109	16.999
chr2	70489207	70489605	7.2101	21.4109	16.999
chr1	85298227	85298805	8.28903	21.373	16.9623
chr4	105923479	105923949	7.65221	21.3235	16.9136
chr8	102653800	102654419	6.55497	21.3126	16.9029
chr3	12144068	12144437	7.27782	21.2347	16.8255
chr9	40912895	40914115	5.05464	21.2034	16.7951
chr20	10861495	10861902	6.50034	21.1635	16.7555
chr22	23283605	23284091	6.57232	21.1635	16.7555
chr5	31990803	31991208	6.57232	21.1635	16.7555
chr22	23547814	23548193	7.57698	21.1555	16.7505
chr5	35761600	35761968	6.94092	21.0841	16.6801
chr17	72955592	72956049	5.93431	21.0787	16.6748
chr10	82266471	82266835	6.12695	21.0061	16.6034
chr7	46150750	46151110	6.43333	20.9794	16.5787
chr1	234980836	234981295	7.98456	20.889	16.4896
chr8	133674959	133675352	6.77721	20.8697	16.4707
chr12	30795072	30795774	7.83721	20.7988	16.401
chr12	52231751	52232102	7.83721	20.7988	16.401
chr7	95596878	95597489	7.73315	20.7988	16.401
chr17	73796595	73797098	7.07973	20.7643	16.3682
chr12	111248071	111248550	8.70722	20.7458	16.3498
chr12	89733703	89734182	8.5816	20.7458	16.3498
chr12	97939187	97939574	8.70722	20.7458	16.3498
chr13	98129205	98129683	8.70722	20.7458	16.3498
chr14	36996812	36997285	8.70722	20.7458	16.3498
chr16	86709158	86709518	8.70722	20.7458	16.3498
chr2	10389643	10390019	8.70722	20.7458	16.3498
chr20	25308911	25309450	8.5816	20.7458	16.3498
chr22	39668146	39668611	8.45599	20.7458	16.3498
chr22	49933190	49933547	8.5816	20.7458	16.3498
chr3	14360350	14360871	8.5816	20.7458	16.3498
chr4	6750890	6751318	8.5816	20.7458	16.3498
chr7	128217257	128217908	8.5816	20.7458	16.3498
chr8	11545703	11546110	8.45599	20.7458	16.3498
chrX	65772781	65773167	8.70722	20.7458	16.3498
chr2	187541763	187542102	7.04776	20.6876	16.3004
chr7	71770482	71770897	8.67006	20.6761	16.2889
chr4	77921686	77922024	7.26828	20.6653	16.2783
chr2	30274549	30275006	6.38606	20.6546	16.2683
chr11	114197918	114198469	7.0231	20.6283	16.2426
chr15	100727017	100728062	7.0231	20.6283	16.2426
chr2	21038761	21039164	7.0231	20.6283	16.2426
chr2	23601972	23602566	7.19583	20.6283	16.2426
chr4	128571754	128572113	7.0231	20.6283	16.2426
chr12	127986948	127987355	7.85608	20.6206	16.2381
chr6	35590573	35590971	6.07199	20.5468	16.1665
chr10	120477643	120478043	7.12459	20.4606	16.0813
chr1	94553288	94553643	7.80723	20.3845	16.0072
chr12	124609040	124609435	7.80723	20.3845	16.0072
chr6	11650686	11651033	7.91519	20.3845	16.0072
chr7	214455	215182	7.91519	20.3845	16.0072
chr9	112041523	112042159	7.80723	20.3845	16.0072
chr20	50224729	50225442	5.29321	20.363	15.9878
chr20	51121116	51121755	6.42837	20.2698	15.8963
chr1	41488199	41488548	5.75684	20.2429	15.8717
chr1	153566446	153567366	7.84167	20.233	15.8619
chr17	56126260	56126666	7.6509	20.1869	15.8164
chr2	42922788	42923265	6.51086	20.1805	15.8101
chr6	150269707	150270220	7.41168	20.1021	15.7335
chr10	58856632	58857164	7.00088	20.0419	15.6742
chr8	133533034	133533500	6.8558	20.019	15.6517
chr8	133322265	133322648	7.60753	19.9654	15.5985
chr22	29031328	29031797	7.33545	19.9345	15.5683
chr6	160400422	160400806	7.02453	19.8911	15.5259
chr6	129684022	129684427	7.15332	19.8578	15.4933
chr17	81043798	81044252	6.65696	19.7334	15.3711
chr15	61049992	61050390	6.93673	19.6848	15.3236
chr6	137811441	137811782	6.85036	19.6848	15.3236
chr6	160278771	160279217	6.85036	19.6848	15.3236
chr11	3199122	3199746	8.20475	19.6691	15.3099
chr17	6003216	6003546	8.33037	19.6691	15.3099
chr18	45084190	45084553	8.33037	19.6691	15.3099
chr6	14732871	14733389	8.20475	19.6691	15.3099
chr8	25073500	25073992	8.33037	19.6691	15.3099
chr8	95801756	95802338	8.20475	19.6691	15.3099
chr9	20297538	20298104	8.20475	19.6691	15.3099
chr2	121501080	121501435	6.62869	19.6631	15.3099
chr10	132482190	132482493	8.0901	19.5688	15.2165
chr19	6744835	6745307	7.97339	19.5688	15.2165
chr21	43586013	43586361	8.0901	19.5688	15.2165
chr6	39823404	39823739	7.97339	19.5688	15.2165
chr17	80063704	80064564	6.86805	19.5224	15.1723
chr15	44288338	44288709	8.11684	19.5003	15.1507
chr11	19370309	19370816	8.0412	19.4737	15.1246
chr8	101080048	101080919	7.36531	19.449	15.1004
chr17	72609444	72609800	5.63853	19.4172	15.0691
chr8	121743003	121743357	5.63853	19.4172	15.0691
chr17	66540201	66540594	5.41506	19.4071	15.0591
chr2	104897555	104898209	5.41506	19.4071	15.0591
chr5	159905314	159905879	5.41506	19.4071	15.0591
chr18	11948965	11949292	6.28442	19.3873	15.0398
chr2	112631111	112631480	6.21245	19.3873	15.0398
chr20	41002988	41003480	6.28442	19.3873	15.0398
chr6	53047879	53048259	6.21245	19.3873	15.0398
chr3	156673898	156674444	7.76227	19.3794	15.034
chr10	97840106	97840491	7.69927	19.3689	15.0236
chr5	178642509	178642902	7.69927	19.3689	15.0236
chr6	3913468	3913920	7.69927	19.3689	15.0236
chr6	36679356	36679739	6.69307	19.3067	14.9652
chr1	32501921	32502256	7.62775	19.2227	14.8822
chr17	77125433	77125896	5.95912	19.1683	14.8282
chr3	98922765	98923228	4.85026	19.1112	14.7725
chr15	90419701	90420092	6.38463	19.0484	14.7104
chr8	143952732	143953128	7.17493	19.0367	14.6992
chr1	55575832	55576271	7.8623	19.0068	14.6696
chr1	29688512	29688858	7.13803	18.9561	14.6192
chr5	94983762	94984121	7.13803	18.9561	14.6192
chr2	102618726	102619589	6.03639	18.9082	14.5726
chr11	109552340	109552737	7.19971	18.876	14.5411
chr20	50423120	50423544	5.69373	18.8628	14.528
chr7	41028922	41029536	6.46235	18.8504	14.5158
chr2	10406062	10406478	7.49219	18.8313	14.4967
chr11	110349625	110350114	7.31692	18.796	14.4625
chr3	93844058	93844430	7.31692	18.796	14.4625
chr9	70480729	70481081	7.42098	18.796	14.4625
chr5	132260721	132261123	6.76399	18.7537	14.4212
chr5	172900142	172900525	6.67762	18.7537	14.4212
chrX	48591338	48591736	6.67762	18.7537	14.4212
chr22	27108620	27109009	4.56636	18.7317	14.4018
chr17	45176284	45176635	7.40629	18.6548	14.3256
chr5	71748319	71748831	7.62634	18.6548	14.3256
chr7	355015	355385	7.62634	18.6548	14.3256
chr22	36541744	36542160	7.66989	18.6286	14.3012
chr5	36374398	36374768	5.36108	18.6168	14.2895
chr8	118450061	118450524	5.25312	18.6168	14.2895
chr12	93809956	93810317	8.07914	18.6075	14.2809
chr15	64897223	64897699	8.07914	18.6075	14.2809
chr19	4878069	4878832	8.07914	18.6075	14.2809
chr3	14379342	14379737	7.95352	18.6075	14.2809
chr3	48402252	48402639	8.07914	18.6075	14.2809
chr4	121519317	121519722	7.95352	18.6075	14.2809
chr7	30970582	30970964	8.07914	18.6075	14.2809
chr12	5096552	5096902	6.61151	18.5967	14.2761
chr12	117518887	117519329	7.73996	18.5363	14.217
chr1	94739633	94739965	6.0685	18.5163	14.1977
chr4	87342263	87342592	6.14047	18.5163	14.1977
chr22	29779013	29779390	5.6951	18.4972	14.1808
chr16	31117838	31118194	7.8683	18.4453	14.1306
chr2	193824381	193824820	7.8683	18.4453	14.1306
chr7	21961982	21962317	7.8683	18.4453	14.1306
chr1	229980042	229980430	6.20914	18.4014	14.0875
chr3	90184937	90185308	7.28108	18.3957	14.0823
chr9	73780785	73781155	6.83032	18.3839	14.0708
chr1	216330292	216330680	7.26742	18.3673	14.0551
chr10	112227531	112228001	7.37538	18.3673	14.0551
chr12	47820405	47820986	7.48334	18.3673	14.0551
chr19	45455795	45456466	7.48334	18.3673	14.0551
chr2	240369970	240370551	7.48334	18.3673	14.0551
chr6	35715425	35715782	7.37538	18.3673	14.0551
chr2	54038878	54039176	5.51266	18.3184	14.0105
chr8	126375352	126375735	5.63473	18.3184	14.0105
chr17	81049086	81049479	7.34783	18.3108	14.0032
chr5	2656270	2656662	7.04938	18.2263	13.9194
chr2	100752650	100753377	6.2276	18.1558	13.85
chr15	58251686	58252042	7.26639	18.143	13.8377
chr17	64707121	64707542	6.25494	18.0277	13.7242
chr18	8341437	8341978	7.35489	17.9994	13.6959
chr11	27972533	27972911	7.03933	17.9913	13.6879
chr20	62369979	62370556	7.03933	17.9913	13.6879
chr2	112642880	112643287	6.64441	17.9584	13.6565
chr2	138072335	138072718	6.3295	17.9163	13.6144
chr2	85772114	85772635	6.3295	17.9163	13.6144
chr2	237434849	237435274	6.65861	17.8868	13.586
chr2	223699485	223699829	6.50489	17.8356	13.5357
chr3	193869529	193870098	6.50489	17.8356	13.5357
chr1	84365632	84366246	7.21286	17.8156	13.5192
chr2	119208566	119208991	7.1088	17.8156	13.5192
chr9	90921077	90921452	7.00475	17.8156	13.5192
chr2	54041123	54041485	5.90176	17.7889	13.4943
chr15	93358358	93358852	7.52714	17.7876	13.4933
chr1	159598266	159598694	6.83516	17.7616	13.4675
chr8	123597744	123598072	6.83516	17.7616	13.4675
chr5	2093843	2094180	7.17397	17.7353	13.4416
chr7	20330308	20330742	6.96697	17.7353	13.4416
chr2	182916111	182916803	6.52599	17.6839	13.3906
chr12	124745824	124746391	5.51003	17.6823	13.3901
chr2	49306917	49307316	5.51003	17.6823	13.3901
chr20	37994542	37994902	5.51003	17.6823	13.3901
chr6	129889646	129890052	5.51003	17.6823	13.3901
chr10	31100960	31101519	5.99653	17.6571	13.3663
chr15	39283657	39283998	5.85258	17.6571	13.3663
chr2	234862655	234863031	5.99653	17.6571	13.3663
chr20	44467248	44467621	5.92455	17.6571	13.3663
chr12	52215552	52215900	7.29627	17.6569	13.3663
chr1	221839884	221840226	7.57667	17.5616	13.2753
chr10	97762850	97763260	7.57667	17.5616	13.2753
chr11	66480550	66480906	7.57667	17.5616	13.2753
chr12	52147265	52147760	7.70229	17.5616	13.2753
chr2	221610666	221611008	7.70229	17.5616	13.2753
chr4	1201912	1202274	7.70229	17.5616	13.2753
chr9	91043074	91043418	7.57667	17.5616	13.2753
chr6	46217673	46217989	7.38982	17.5189	13.241
chr5	178447914	178448628	7.66941	17.4997	13.2226
chr5	34991498	34991831	5.68922	17.4814	13.2048
chr20	38110069	38110555	6.47231	17.4596	13.1833
chr12	52243976	52244493	7.49548	17.4059	13.1306
chr2	229921613	229922352	7.49548	17.4059	13.1306
chr4	165580434	165580818	7.61975	17.4059	13.1306
chr6	44058489	44059020	7.61975	17.4059	13.1306
chr14	89425967	89426345	7.15946	17.3804	13.1064
chr16	88357350	88358364	7.15946	17.3804	13.1064
chr16	89602242	89602977	7.15946	17.3804	13.1064
chr19	14835120	14835537	7.15946	17.3804	13.1064
chr20	23039868	23040328	7.15946	17.3804	13.1064
chr4	102717449	102717889	7.0515	17.3804	13.1064
chr9	122125960	122126552	7.15946	17.3804	13.1064
chrX	41381631	41381952	7.0515	17.3804	13.1064
chr2	203811514	203811948	6.72792	17.3169	13.0463
chr7	17679385	17679679	6.07057	17.2756	13.0054
chr18	9808536	9808938	6.60113	17.2447	12.9755
chr4	128552910	128553283	5.68672	17.2078	12.9393
chr5	142356742	142357396	7.59647	17.1302	12.8628
chr10	95273353	95273920	6.74321	17.0407	12.7747
chr12	122944673	122945043	6.6445	17.0407	12.7747
chr6	37697928	37698344	6.6445	17.0407	12.7747
chr8	102788904	102789389	6.84192	17.0407	12.7747
chr1	181022876	181023252	7.30626	17.0401	12.7747
chr1	221991145	221991500	6.0839	17.0268	12.7624
chr15	67121086	67121683	6.0839	17.0268	12.7624
chr1	204319514	204319830	6.33215	16.9306	12.6684
chr11	33690382	33690796	6.33215	16.9306	12.6684
chr12	110543594	110543919	6.24578	16.9306	12.6684
chr14	22807526	22807993	6.24578	16.9306	12.6684
chr17	73800086	73800531	6.24578	16.9306	12.6684
chr2	23453127	23453494	6.24578	16.9306	12.6684
chr20	50312854	50313211	6.24578	16.9306	12.6684
chr3	170356802	170357672	6.33215	16.9306	12.6684
chr6	156827524	156827941	6.33215	16.9306	12.6684
chr8	101277994	101278408	6.24578	16.9306	12.6684
chr7	46145371	46145791	6.23954	16.9159	12.6562
chr7	47254325	47254691	6.57685	16.8927	12.6332
chr14	51539614	51540143	5.4774	16.8848	12.6255
chr14	61152971	61153358	5.38665	16.8787	12.6193
chr15	58469811	58470322	5.38665	16.8787	12.6193
chr2	168278511	168278930	5.32495	16.8787	12.6193
chr22	40499233	40499586	5.32495	16.8787	12.6193
chr10	122301236	122301610	6.79663	16.8498	12.5918
chr2	236679959	236680326	5.70863	16.81	12.5536
chr22	30210232	30210922	5.78061	16.81	12.5536
chr7	41027355	41027989	5.70863	16.81	12.5536
chr9	5389244	5389615	5.70863	16.81	12.5536
chr16	88331983	88332540	6.18394	16.7843	12.5296
chr2	179741344	179741715	6.26945	16.7843	12.5296
chr22	30250358	30251023	6.18394	16.7843	12.5296
chr5	72470796	72471186	6.75998	16.7726	12.519
chr14	58733517	58733842	5.66155	16.7637	12.5103
chr10	20598701	20599131	6.03702	16.713	12.4599
chr16	10088398	10088802	6.9662	16.6742	12.4216
chr1	58929834	58930297	4.7654	16.6034	12.3525
chr1	15356195	15356525	7.32543	16.532	12.2822
chr1	21639535	21640040	7.45105	16.532	12.2822
chr11	1826843	1827576	7.45105	16.532	12.2822
chr13	80132708	80133294	7.32543	16.532	12.2822
chr19	5345812	5346195	7.45105	16.532	12.2822
chr2	232378266	232378648	7.45105	16.532	12.2822
chr22	36999585	36999896	7.45105	16.532	12.2822
chr3	14295752	14296106	7.32543	16.532	12.2822
chr6	11364987	11365509	7.45105	16.532	12.2822
chr7	101162995	101163461	7.45105	16.532	12.2822
chr6	169172362	169172786	7.15639	16.5172	12.2725
chr6	132063380	132064087	5.74172	16.4382	12.1948
chr13	40221321	40221699	6.83558	16.4086	12.1656
chr5	71974236	71974566	6.83558	16.4086	12.1656
chr17	79026704	79027086	7.37121	16.3829	12.1434
chr19	18021239	18021722	7.24694	16.3829	12.1434
chr22	45969019	45969406	7.24694	16.3829	12.1434
chr5	2715775	2716142	7.24694	16.3829	12.1434
chr7	601531	601872	7.24694	16.3829	12.1434
chr5	9447691	9448110	6.95509	16.3493	12.1114
chr22	27238989	27239561	4.53617	16.3265	12.0891
chr16	2835784	2836305	6.41338	16.322	12.0846
chr8	144265002	144265745	6.3195	16.322	12.0846
chr5	81789069	81789406	4.92924	16.3077	12.0714
chr2	28626849	28627285	7.20032	16.294	12.0586
chr4	137755114	137755533	7.27698	16.206	11.9716
chr1	177448973	177449317	7.10039	16.1844	11.9502
chr2	105873795	105874186	6.00204	16.1506	11.9167
chr3	24146013	24146394	5.92017	16.1506	11.9167
chr3	30511485	30511925	5.92017	16.1506	11.9167
chr10	110364624	110364937	6.80323	16.1249	11.892
chr19	43450583	43450881	6.44709	16.1047	11.8725
chr20	48614549	48614930	6.44709	16.1047	11.8725
chr3	194572389	194572768	6.54579	16.1047	11.8725
chr1	181152964	181153363	5.20157	16.0864	11.8558
chr17	77124195	77124698	5.20157	16.0864	11.8558
chr3	115667251	115667568	5.26326	16.0864	11.8558
chr5	125485144	125485477	5.26326	16.0864	11.8558
chr8	102790944	102791348	5.20157	16.0864	11.8558
chr9	4237630	4238235	5.26326	16.0864	11.8558
chr1	20496039	20496553	6.15941	16.0393	11.8102
chr11	12200281	12200737	6.15941	16.0393	11.8102
chr13	67369861	67370226	6.07304	16.0393	11.8102
chr22	39968577	39968970	6.07304	16.0393	11.8102
chr22	42769794	42770497	6.15941	16.0393	11.8102
chr20	47701479	47702162	4.21303	15.9803	11.7543
chr1	67880251	67880591	5.56469	15.9754	11.7495
chr14	68505997	68506288	5.56469	15.9754	11.7495
chr16	83918893	83920180	5.63666	15.9754	11.7495
chr2	55779629	55780001	5.56469	15.9754	11.7495
chr2	98865092	98865646	5.63666	15.9754	11.7495
chr5	67248663	67249097	5.56469	15.9754	11.7495
chr2	28635222	28635627	6.47915	15.9625	11.7383
chr1	94753207	94753577	6.58851	15.899	11.6754
chr12	114656063	114656449	6.58851	15.899	11.6754
chr14	52457955	52458326	4.57347	15.8809	11.659
chr18	3652740	3653051	4.36342	15.8734	11.6518
chr17	72422866	72423424	5.57855	15.8236	11.6036
chr12	47825118	47825515	7.05161	15.7785	11.5588
chr6	45609120	45609530	6.01799	15.7113	11.4921
chr1	192907595	192907975	6.63613	15.7071	11.4879
chr5	173767567	173768376	6.89005	15.6955	11.4772
chr17	82216255	82216681	6.02481	15.6525	11.4345
chr5	68543241	68543542	5.67798	15.5543	11.3389
chr12	122975014	122975371	6.80625	15.5317	11.3172
chr19	50510296	50510599	6.92296	15.5317	11.3172
chr1	9377004	9377317	7.19982	15.5192	11.3053
chr11	120125008	120125361	7.19982	15.5192	11.3053
chr11	130429960	130430294	7.0742	15.5192	11.3053
chr12	111067583	111067925	7.19982	15.5192	11.3053
chr12	54421135	54421492	7.0742	15.5192	11.3053
chr12	7896792	7897061	7.19982	15.5192	11.3053
chr12	97568611	97569088	7.0742	15.5192	11.3053
chr13	40352275	40352659	7.19982	15.5192	11.3053
chr13	52071081	52071431	7.0742	15.5192	11.3053
chr14	21071431	21071997	7.0742	15.5192	11.3053
chr15	35690795	35691197	7.19982	15.5192	11.3053
chr16	66223329	66223871	7.0742	15.5192	11.3053
chr16	88315687	88316127	7.0742	15.5192	11.3053
chr19	12750202	12750669	7.0742	15.5192	11.3053
chr22	48531754	48532114	7.19982	15.5192	11.3053
chr22	49017617	49017947	7.0742	15.5192	11.3053
chr22_KI270878v1_alt	170850	171247	7.19982	15.5192	11.3053
chr7	74479084	74479813	7.0742	15.5192	11.3053
chr9	129488390	129488824	7.0742	15.5192	11.3053
chrX	3697780	3698185	7.0742	15.5192	11.3053
chr11	15665391	15665943	6.5117	15.4524	11.2444
chr11	44562275	44562681	6.72762	15.4524	11.2444
chr12	103859067	103859530	6.61966	15.4524	11.2444
chr13	87124044	87124389	6.61966	15.4524	11.2444
chr13	95254216	95254563	6.5117	15.4524	11.2444
chr14	90491619	90491992	6.72762	15.4524	11.2444
chr15	41544642	41545024	6.61966	15.4524	11.2444
chr2	11899519	11899905	6.72762	15.4524	11.2444
chr20	35303004	35303335	6.72762	15.4524	11.2444
chr3	188635274	188635651	6.5117	15.4524	11.2444
chr8	23335926	23336427	6.5117	15.4524	11.2444
chr9	136960320	136961002	6.72762	15.4524	11.2444
chrX	87409408	87409782	6.72762	15.4524	11.2444
chr4	98446642	98447049	6.76511	15.451	11.2444
chr2	209495918	209496265	6.22562	15.4139	11.2102
chr6	123090954	123091330	6.13174	15.4139	11.2102
chr7	50657336	50657691	6.13174	15.4139	11.2102
chr12	32917220	32917558	6.48737	15.4024	11.1998
chr15	70588121	70588503	6.59493	15.4024	11.1998
chr7	44184223	44184690	7.12267	15.3767	11.1746
chr14	28382757	28383175	6.31463	15.3225	11.1222
chr5	155532889	155533295	5.0165	15.306	11.1058
chr16	13316126	13316552	5.46629	15.2724	11.0748
chr7	36116565	36116993	5.86083	15.272	11.0747
chr3	178736315	178736654	6.90893	15.2076	11.0109
chr3	41330501	41330833	7.03161	15.2076	11.0109
chr1	156112326	156112658	6.34838	15.1838	10.9874
chr15	62112924	62113311	6.34838	15.1838	10.9874
chr7	2497515	2497983	6.48589	15.1805	10.9851
chr11	69280907	69281317	4.47751	15.1687	10.9737
chr5	14268252	14268618	4.52549	15.1687	10.9737
chr5	150497669	150497938	4.47751	15.1687	10.9737
chr7	3243281	3243680	4.52549	15.1687	10.9737
chr1	67749866	67750227	5.90031	15.1622	10.9674
chr10	97608997	97609344	5.98668	15.1622	10.9674
chr11	95520921	95521354	5.90031	15.1622	10.9674
chr15	34682711	34682994	5.81394	15.1622	10.9674
chr17	65433661	65434020	5.90031	15.1622	10.9674
chr2	9287688	9288054	5.90031	15.1622	10.9674
chr20	25310284	25310758	5.81394	15.1622	10.9674
chr4	40183928	40184295	5.90031	15.1622	10.9674
chr5	168106029	168106522	5.98668	15.1622	10.9674
chr5	65885909	65886178	5.81394	15.1622	10.9674
chr6	11614472	11614928	5.98668	15.1622	10.9674
chr6	43496218	43496652	5.98668	15.1622	10.9674
chr7	455485	455909	5.81394	15.1622	10.9674
chr7	74094190	74095066	5.81394	15.1622	10.9674
chr12	117803084	117803377	5.42074	15.1537	10.9632
chr12	65536782	65537417	5.42074	15.1537	10.9632
chr13	112072541	112073184	5.34876	15.1537	10.9632
chr17	15397604	15398045	5.42074	15.1537	10.9632
chr3	64977415	64977953	5.42074	15.1537	10.9632
chr5	61917165	61917578	5.49271	15.1537	10.9632
chr5	68343387	68343693	5.49271	15.1537	10.9632
chr6	40962127	40962518	5.42074	15.1537	10.9632
chr8	130483278	130483585	5.49271	15.1537	10.9632
chr2	121072930	121073298	6.86505	15.1243	10.9376
chr11	65472023	65472355	6.56666	15.0581	10.8721
chr2	30178645	30179073	6.94286	15.0418	10.8559
chr1	23984548	23984976	5.75638	15.0266	10.8412
chr6	158730521	158730870	5.9274	15.0266	10.8412
chr16	72877391	72877748	5.45483	14.9916	10.8077
chr18	7414497	7414840	5.53026	14.9916	10.8077
chr2	200300917	200301292	5.53026	14.9916	10.8077
chr11	34654796	34655287	6.27634	14.964	10.7806
chr2	222757001	222757345	6.27634	14.964	10.7806
chr9	132647418	132647750	6.73669	14.8792	10.6981
chr20	31608254	31608840	5.0633	14.8485	10.6678
chr12	2348104	2348439	6.45307	14.8307	10.6503
chr7	101118200	101118557	6.31195	14.8225	10.6422
chr1	224013940	224014603	4.65934	14.8223	10.6422
chr1	102732966	102733301	5.84581	14.7705	10.5914
chr11	62553609	62554263	5.93531	14.7705	10.5914
chr17	82281743	82282252	5.93531	14.7705	10.5914
chr17	72622639	72623100	5.62247	14.7698	10.5914
chr22	37306919	37307638	6.52611	14.7562	10.578
chr11	114149950	114150392	6.38067	14.7526	10.5752
chr2	190948747	190949035	5.59947	14.7139	10.5372
chr20	35307096	35307512	5.52095	14.7139	10.5372
chr2	122236427	122236870	6.24496	14.6833	10.5073
chr8	121696038	121696391	5.07418	14.6457	10.4703
chr20	50242896	50243457	5.74813	14.6119	10.4367
chr11	8717516	8717964	6.57282	14.5632	10.3884
chr13	41060036	41060401	6.68954	14.5632	10.3884
chr10	73117900	73118240	4.75392	14.5602	10.3862
chr5	38831907	38832201	6.17938	14.5463	10.3725
chr22	27453003	27453363	4.9548	14.5376	10.3639
chr1	19033464	19033875	6.94858	14.5241	10.3519
chr1	201358540	201358970	6.82297	14.5241	10.3519
chr1	8202591	8202970	6.94858	14.5241	10.3519
chr12	124500603	124501011	6.94858	14.5241	10.3519
chr12	89370748	89371131	6.82297	14.5241	10.3519
chr13	41563339	41563706	6.69735	14.5241	10.3519
chr14	90533967	90534404	6.69735	14.5241	10.3519
chr16	88984110	88984504	6.82297	14.5241	10.3519
chr17	17774175	17774639	6.69735	14.5241	10.3519
chr18	44696884	44697286	6.69735	14.5241	10.3519
chr19	1539010	1539361	6.69735	14.5241	10.3519
chr19	18629808	18630199	6.69735	14.5241	10.3519
chr19	35129680	35130004	6.69735	14.5241	10.3519
chr2	85437502	85437976	6.69735	14.5241	10.3519
chr2	85713131	85713523	6.94858	14.5241	10.3519
chr22	38222714	38223121	6.69735	14.5241	10.3519
chr22	47292492	47292874	6.94858	14.5241	10.3519
chr3	134035964	134036426	6.69735	14.5241	10.3519
chr4	1462329	1462705	6.82297	14.5241	10.3519
chr6	3911997	3912407	6.69735	14.5241	10.3519
chr6	44001063	44001365	6.82297	14.5241	10.3519
chr6	80541190	80541604	6.69735	14.5241	10.3519
chr7	107971924	107972396	6.94858	14.5241	10.3519
chr7	336134	336468	6.82297	14.5241	10.3519
chr7	336857	337218	6.94858	14.5241	10.3519
chr7	69458204	69458552	6.82297	14.5241	10.3519
chr8	142272682	142273075	6.94858	14.5241	10.3519
chr8	17348867	17349289	6.69735	14.5241	10.3519
chr8	60388399	60388672	6.82297	14.5241	10.3519
chr9	135980898	135981227	6.82297	14.5241	10.3519
chr9	136969149	136969492	6.94858	14.5241	10.3519
chr9	90964513	90964866	6.69735	14.5241	10.3519
chrX	13845748	13846202	6.69735	14.5241	10.3519
chr2	19607782	19608072	6.03786	14.5208	10.3519
chr3	129651375	129651716	5.94398	14.5208	10.3519
chr1	177471318	177471640	6.29578	14.5125	10.3511
chr1	9700208	9700588	6.29578	14.5125	10.3511
chr19	2032305	2032691	6.40374	14.5125	10.3511
chr3	141276304	141276710	6.40374	14.5125	10.3511
chr20	50561664	50562017	5.50931	14.4935	10.3352
chr10	52883944	52884354	5.67457	14.4396	10.2829
chr17	28808831	28809176	5.51084	14.4396	10.2829
chr2	7825541	7826140	5.59271	14.4396	10.2829
chr6	45966764	45967113	6.23731	14.3932	10.2379
chr5	14038369	14038744	4.84124	14.3857	10.232
chr14	50001383	50001798	5.48744	14.3829	10.2295
chr12	10752954	10753370	5.20482	14.3451	10.1918
chr22	39290761	39291372	5.98433	14.3447	10.1918
chr1	43241924	43242306	5.6412	14.2995	10.1488
chr17	80505085	80505392	5.72757	14.2995	10.1488
chr3	140595315	140595638	5.72757	14.2995	10.1488
chr5	132215277	132215576	5.72757	14.2995	10.1488
chr6	157755700	157756070	5.72757	14.2995	10.1488
chr8	134866939	134867322	5.6412	14.2995	10.1488
chrX	72620578	72620922	5.72757	14.2995	10.1488
chr8	48428469	48428821	6.15097	14.2786	10.1308
chr2	112936162	112936607	6.0213	14.2129	10.0675
chr4	39043252	39043783	5.80209	14.2069	10.0616
chr10	76543527	76543952	6.23994	14.1827	10.0378
chr11	34750312	34750583	5.3794	14.1723	10.0275
chr5	126445553	126445913	5.3794	14.1723	10.0275
chr1	19759867	19760466	5.58535	14.1693	10.025
chr15	69035282	69035620	6.74315	14.1473	10.0039
chr9	72365721	72366057	6.1013	14.1136	9.97058
chr11	40445228	40445746	4.60536	14.0966	9.95394
chr16	3020839	3021270	6.57945	14.0686	9.92677
chr9	87734614	87734953	6.45832	14.0686	9.92677
chr1	201383859	201384226	6.17228	14.0451	9.90373
chr1	94039719	94040315	6.06822	14.0451	9.90373
chr11	112757421	112757716	6.17228	14.0451	9.90373
chr4	53676374	53676872	6.17228	14.0451	9.90373
chr5	126360280	126360719	5.8105	14.0237	9.88349
chr16	72985956	72986348	6.61706	13.9135	9.77477
chr2	43041932	43042322	5.7563	13.9037	9.76524
chr10	33010220	33010578	5.2854	13.8875	9.74993
chr10	50918540	50918864	5.72959	13.8443	9.70761
chr9	73327168	73327518	5.9711	13.843	9.70637
chr3	11453037	11453354	6.30606	13.8222	9.68619
chr10	107275753	107276233	4.83142	13.7817	9.64636
chr3	188266994	188267334	4.28558	13.7765	9.64264
chr5	2657833	2658211	6.00938	13.7109	9.57771
chr12	114914082	114914701	6.23458	13.6818	9.54903
chr3	107404695	107405012	5.1034	13.6602	9.52773
chr8	128991276	128991614	5.1034	13.6602	9.52773
chr16	79658210	79658665	5.75623	13.6434	9.51128
chr6	124223602	124223929	4.19103	13.6135	9.48338
chr1	10107963	10108317	6.22268	13.6122	9.48225
chr13	47499267	47499608	6.22268	13.6122	9.48225
chrX	52425439	52426012	6.22268	13.6122	9.48225
chr1	8259101	8259530	6.07986	13.5895	9.46171
chr15	68340991	68341421	6.18782	13.5895	9.46171
chr16	10921950	10922523	6.07986	13.5895	9.46171
chr16	84832521	84832855	6.18782	13.5895	9.46171
chr6	151669023	151669332	6.18782	13.5895	9.46171
chrX	39894589	39894977	6.07986	13.5895	9.46171
chr12	32447843	32448228	5.59963	13.5532	9.42877
chr1	23010815	23011127	5.06087	13.5501	9.42595
chr12	71469335	71469659	5.06087	13.5501	9.42595
chr1	109927955	109928320	6.44612	13.5473	9.4248
chr1	52665623	52666006	6.44612	13.5473	9.4248
chr11	66326336	66326889	6.44612	13.5473	9.4248
chr12	120237365	120237762	6.57173	13.5473	9.4248
chr14	35390790	35391246	6.57173	13.5473	9.4248
chr16	88952639	88953199	6.57173	13.5473	9.4248
chr17	21374556	21374944	6.57173	13.5473	9.4248
chr20	34861705	34862001	6.44612	13.5473	9.4248
chr4	1458230	1458559	6.44612	13.5473	9.4248
chr4	6633161	6633512	6.44612	13.5473	9.4248
chr4	8096415	8096740	6.57173	13.5473	9.4248
chr5	179356594	179356963	6.57173	13.5473	9.4248
chr9	130327803	130328257	6.57173	13.5473	9.4248
chr2	20615880	20616215	6.1647	13.5437	9.4248
chr22	26471595	26471904	4.60912	13.5192	9.40515
chr6	45650571	45651099	5.81596	13.5166	9.40255
chr8	121724395	121724797	5.30188	13.4971	9.38322
chr1	234564686	234565068	6.26322	13.4657	9.35219
chr2	123494361	123494712	5.67298	13.4617	9.34836
chr1	167136234	167136566	5.88512	13.4528	9.33955
chr1	203663003	203663572	5.55483	13.452	9.33888
chr16	84649501	84649849	5.46847	13.452	9.33888
chr16	85396036	85396747	5.46847	13.452	9.33888
chr17	81422778	81423848	5.46847	13.452	9.33888
chr2	211408501	211408838	5.46847	13.452	9.33888
chr20	16947634	16947974	5.55483	13.452	9.33888
chr20	22341490	22341840	5.46847	13.452	9.33888
chr20	62159715	62160061	5.46847	13.452	9.33888
chr21	44005594	44006598	5.46847	13.452	9.33888
chr7	106217154	106217523	5.46847	13.452	9.33888
chr7	36128608	36128993	5.46847	13.452	9.33888
chr9	22148224	22148594	5.46847	13.452	9.33888
chr17	71071989	71072356	4.40319	13.4265	9.31709
chr1	159779505	159779903	6.50132	13.4178	9.30838
chr1	205976166	205976533	6.37705	13.4178	9.30838
chr1	227758194	227758649	6.37705	13.4178	9.30838
chr7	95376893	95377241	6.37705	13.4178	9.30838
chrX	39908219	39908666	6.50132	13.4178	9.30838
chr7	41333435	41333758	5.09771	13.4177	9.30838
chr12	4146002	4146319	5.85485	13.3895	9.28167
chr1	150561226	150561879	4.44341	13.3826	9.27572
chr10	60956089	60956464	4.38943	13.3826	9.27572
chr10	77737621	77737913	4.38943	13.3826	9.27572
chr11	113674958	113675353	5.22854	13.367	9.26125
chr2	64404091	64404425	5.15311	13.367	9.26125
chr8	123405547	123405862	5.15311	13.367	9.26125
chr8	64729618	64729903	5.15311	13.367	9.26125
chr10	45160372	45160694	5.41432	13.3271	9.22264
chr17	67422006	67422375	5.49984	13.3271	9.22264
chr1	202283919	202284365	6.3028	13.3219	9.21824
chr5	173789009	173789561	6.3028	13.3219	9.21824
chr7	14207294	14207608	6.18885	13.3219	9.21824
chr16	22685417	22685692	4.19996	13.2974	9.19397
chr6	147156915	147157217	5.79524	13.2644	9.16124
chr7	46568632	46569436	5.69754	13.2644	9.16124
chr11	34318580	34318927	6.4182	13.2643	9.1612
chr3	385141	385498	6.15233	13.251	9.14813
chr3	98783157	98783518	5.47489	13.2254	9.12283
chr14	86799427	86799899	5.3665	13.2163	9.11381
chr2	227858214	227858637	6.11623	13.1807	9.07871
chr22	38755175	38755595	5.86011	13.1431	9.0417
chr3	25508955	25509276	5.96416	13.1431	9.0417
chr5	178651141	178651524	5.96416	13.1431	9.0417
chr7	69360935	69361289	5.96416	13.1431	9.0417
chr11	79415074	79415490	5.0538	13.1176	9.01747
chr1	20698379	20698781	4.14163	13.0969	8.99717
chr15	70504428	70504860	5.12837	13.0758	8.97649
chr22	24808851	24809162	5.29633	13.0527	8.95403
chr2	226578929	226579214	5.5773	13.0525	8.9538
chr14	61326968	61327325	4.64635	13.0386	8.94138
chr3	15782076	15782383	4.58465	13.0386	8.94138
chr3	4831201	4831508	5.79724	13.0139	8.9184
chr2	46855401	46855773	5.35664	12.9989	8.9034
chr1	112360221	112360897	5.6514	12.9597	8.86466
chr17	82282685	82283787	5.43709	12.9391	8.84437
chr14	75341016	75341323	5.97599	12.9058	8.81121
chr5	136007182	136007663	6.08601	12.9058	8.81121
chr9	91099997	91100274	6.08601	12.9058	8.81121
chr8	143940021	143940773	3.98657	12.893	8.79961
chr5	67238111	67238446	5.59584	12.8409	8.74865
chr5	41763200	41763823	5.10251	12.8224	8.73048
chr5	9265543	9266026	5.18338	12.7868	8.69521
chr7	92641797	92642113	5.26525	12.7868	8.69521
chr20	62355658	62356248	5.56847	12.7822	8.69128
chr6	142551497	142551813	5.56847	12.7822	8.69128
chr2	205657584	205657911	5.79947	12.7719	8.68204
chr10	62433281	62433580	4.84495	12.7692	8.67981
chr19	1773253	1773647	4.9889	12.7692	8.67981
chr2	22534393	22534725	4.9889	12.7692	8.67981
chr2	240991692	240992139	4.9889	12.7692	8.67981
chr20	14288491	14288975	4.84495	12.7692	8.67981
chr3	107217219	107217588	4.84495	12.7692	8.67981
chr4	123832293	123832986	4.84495	12.7692	8.67981
chr4	14667909	14668317	4.9889	12.7692	8.67981
chr4	52822579	52822836	4.91692	12.7692	8.67981
chr5	154593198	154593482	4.84495	12.7692	8.67981
chr6	10347876	10348238	4.91692	12.7692	8.67981
chr8	81842410	81842758	4.9889	12.7692	8.67981
chr22	26800951	26801313	4.81204	12.7145	8.62865
chr5	115558658	115558977	4.74457	12.7145	8.62865
chr3	159824305	159824716	5.76679	12.7058	8.62017
chr1	156463998	156464632	5.86394	12.6839	8.59848
chr1	179586051	179586420	5.86394	12.6839	8.59848
chr1	27299029	27300001	5.75598	12.6839	8.59848
chr11	34242116	34242471	5.9719	12.6839	8.59848
chr11	68775221	68775573	5.86394	12.6839	8.59848
chr12	130640032	130640377	5.86394	12.6839	8.59848
chr14	101442395	101442775	5.86394	12.6839	8.59848
chr15	25504292	25504665	5.9719	12.6839	8.59848
chr15	71093380	71093825	5.86394	12.6839	8.59848
chr15	94965578	94965909	5.75598	12.6839	8.59848
chr17	79020297	79020660	5.9719	12.6839	8.59848
chr19	42851402	42851772	5.75598	12.6839	8.59848
chr2	10270691	10271074	5.86394	12.6839	8.59848
chr2	44958831	44959263	5.86394	12.6839	8.59848
chr21	14889103	14889516	5.9719	12.6839	8.59848
chr3	37863274	37863626	5.9719	12.6839	8.59848
chr3	41199223	41199583	5.9719	12.6839	8.59848
chr5	135651169	135651552	5.86394	12.6839	8.59848
chr6	170251148	170251556	5.9719	12.6839	8.59848
chr6	33730735	33731068	5.86394	12.6839	8.59848
chr9	112012399	112012963	5.9719	12.6839	8.59848
chr9	88076763	88077125	5.75598	12.6839	8.59848
chr20	51366111	51366828	4.28147	12.6807	8.59848
chr2	136136296	136136592	5.98925	12.6794	8.59848
chr2	222115145	222115464	5.94959	12.6403	8.56181
chr1	229098682	229098979	5.3821	12.6201	8.54234
chr11	41714015	41714357	5.3821	12.6201	8.54234
chr15	73982664	73983038	5.20936	12.6201	8.54234
chr19	1264782	1265677	5.3821	12.6201	8.54234
chr2	143955463	143955759	5.3821	12.6201	8.54234
chr3	102130148	102130581	5.20936	12.6201	8.54234
chr5	111367076	111367457	5.20936	12.6201	8.54234
chr7	353724	354158	5.29573	12.6201	8.54234
chr1	204089039	204089322	6.3205	12.5895	8.51708
chr11	61971746	61972110	6.19488	12.5895	8.51708
chr12	68497667	68497984	6.3205	12.5895	8.51708
chr13	29140421	29140766	6.3205	12.5895	8.51708
chr14	95265389	95265784	6.3205	12.5895	8.51708
chr17	14738280	14738649	6.3205	12.5895	8.51708
chr17	63492937	63493267	6.19488	12.5895	8.51708
chr18	77206717	77207028	6.19488	12.5895	8.51708
chr20	24148511	24148865	6.19488	12.5895	8.51708
chr20	38871054	38871344	6.3205	12.5895	8.51708
chr21	43734757	43735071	6.19488	12.5895	8.51708
chr22	17570852	17571178	6.3205	12.5895	8.51708
chr22	50308445	50308831	6.19488	12.5895	8.51708
chr3	127536215	127536675	6.3205	12.5895	8.51708
chr4	153651838	153652641	6.3205	12.5895	8.51708
chr4	2256897	2257216	6.3205	12.5895	8.51708
chr5	159936737	159937035	6.3205	12.5895	8.51708
chr5	172503880	172504366	6.3205	12.5895	8.51708
chr7	131298293	131298619	6.19488	12.5895	8.51708
chrX	105483100	105483424	6.19488	12.5895	8.51708
chr5	132094439	132094958	5.80947	12.5754	8.5104
chr13	49097464	49097814	6.16844	12.5406	8.47587
chr13	72295275	72295572	6.16844	12.5406	8.47587
chr2	96941455	96941771	5.65744	12.5173	8.45286
chr22	23567255	23567553	5.55873	12.5173	8.45286
chr4	121690795	121691133	5.67091	12.511	8.44755
chr10	77179332	77179672	5.32881	12.5006	8.43734
chr20	47927438	47927827	5.15778	12.5006	8.43734
chr3	141368203	141368540	5.2433	12.5006	8.43734
chr5	38607387	38607791	5.2433	12.5006	8.43734
chr7	92791605	92791919	5.2433	12.5006	8.43734
chr16	23124346	23124598	6.1285	12.4666	8.40531
chr10	70656280	70656874	5.30517	12.4474	8.38717
chr19	28313726	28314101	4.04567	12.4287	8.36871
chr2	119255796	119256232	4.04567	12.4287	8.36871
chr2	16649346	16649848	4.04567	12.4287	8.36871
chr1	42973340	42973712	6.08908	12.3933	8.33461
chr11	12545109	12545398	6.21255	12.3933	8.33461
chr12	63301420	63301783	5.81915	12.3838	8.32523
chr20	51023821	51024141	5.71395	12.3838	8.32523
chr10	62099422	62099735	5.25852	12.342	8.28378
chr11	115985936	115986278	5.81252	12.3359	8.2779
chr11	128207891	128208559	4.46127	12.3086	8.25125
chr11	65381973	65382667	4.52296	12.3086	8.25125
chr13	110012203	110012603	4.52296	12.3086	8.25125
chr13	80469858	80470204	4.46127	12.3086	8.25125
chr20	57694934	57695364	4.52296	12.3086	8.25125
chr4	31088990	31089311	4.46127	12.3086	8.25125
chr1	44485750	44486062	4.97133	12.279	8.22286
chr5	38666993	38667341	5.04985	12.279	8.22286
chr7	2530201	2530971	5.04985	12.279	8.22286
chr2	9636519	9636804	5.89102	12.269	8.21377
chr1	159473453	159473825	5.54793	12.2587	8.20356
chr10	44879054	44879409	5.54793	12.2587	8.20356
chr10	71349486	71349781	5.54793	12.2587	8.20356
chr15	81236277	81236704	5.65199	12.2587	8.20356
chr16	9518126	9518481	5.54793	12.2587	8.20356
chr5	148978986	148979300	5.75605	12.2587	8.20356
chr6	162056900	162057231	5.51561	12.2221	8.16924
chr17	39209309	39210032	5.2193	12.2174	8.16455
chr5	33788952	33789371	5.2193	12.2174	8.16455
chr8	133356178	133356685	5.2193	12.2174	8.16455
chr11	34639985	34640441	5.85666	12.2028	8.15066
chr15	60392854	60393403	4.84976	12.1966	8.14481
chr5	150316745	150317596	5.02349	12.1864	8.13468
chr2	113978095	113978543	5.48842	12.1356	8.08424
chr12	13347229	13347630	4.98863	12.1325	8.08144
chr5	107331340	107331624	5.36557	12.1072	8.05639
chr9	40910217	40910565	4.96855	12.0843	8.03399
chr21	33383069	33383521	5.78913	12.0721	8.02209
chr2	19538490	19539033	4.5743	12.0534	8.00356
chr18	13619174	13619415	6.01894	12.0379	7.98811
chr2	74003625	74003995	6.01894	12.0379	7.98811
chr8	133182573	133183006	5.04115	12.0338	7.98419
chr8	101155123	101155619	5.53202	12.0145	7.96498
chr10	110496237	110496605	5.64592	12.0076	7.95826
chr17	48972333	48972669	5.64592	12.0076	7.95826
chr3	186413683	186413975	5.64592	12.0076	7.95826
chr1	84619370	84619698	4.701	12.0029	7.95415
chr16	11315506	11315848	4.701	12.0029	7.95415
chr5	126508977	126509267	4.77298	12.0029	7.95415
chr7	81155703	81156070	4.701	12.0029	7.95415
chr20	45337652	45338079	5.12373	12.0022	7.95415
chr1	218498483	218498893	5.40716	11.9939	7.94778
chr7	41579988	41580345	4.22749	11.9912	7.94525
chr17	64399783	64400057	5.10151	11.9836	7.93835
chr3	120875956	120876322	5.01965	11.9836	7.93835
chr4	47852147	47852456	5.01965	11.9836	7.93835
chr8	102807368	102807736	5.10151	11.9836	7.93835
chr8	130727384	130727764	5.10151	11.9836	7.93835
chr17	72389122	72389570	4.67709	11.9668	7.92299
chr8	82501921	82502212	5.18784	11.9493	7.90611
chr2	235021736	235021989	5.28683	11.9378	7.89484
chr3	32226805	32227123	5.38071	11.9378	7.89484
chr5	149195558	149195885	5.38071	11.9378	7.89484
chr2	38179206	38179526	4.43288	11.8595	7.81809
chr8	128314597	128314944	4.49592	11.8595	7.81809
chr2	43051376	43051673	5.23562	11.827	7.78603
chr10	100697083	100697417	5.12299	11.8043	7.76354
chr15	93152909	93153261	5.03662	11.8043	7.76354
chr18	73564073	73564472	5.12299	11.8043	7.76354
chr19	12783820	12784326	5.03662	11.8043	7.76354
chr21	25296169	25296553	5.12299	11.8043	7.76354
chr4	168796573	168797123	5.03662	11.8043	7.76354
chr5	132363438	132363708	5.03662	11.8043	7.76354
chr7	139916044	139916447	5.12299	11.8043	7.76354
chr7	33974648	33974977	5.03662	11.8043	7.76354
chr8	75554742	75555128	5.03662	11.8043	7.76354
chr9	38682671	38683042	5.12299	11.8043	7.76354
chr14	22614188	22614739	5.64802	11.7967	7.75937
chr15	54150288	54150599	5.64802	11.7967	7.75937
chr15	80424137	80424659	5.54006	11.7967	7.75937
chr16	83652927	83653257	5.64802	11.7967	7.75937
chr18	22446191	22446468	5.54006	11.7967	7.75937
chr20	46222717	46223044	5.64802	11.7967	7.75937
chr3	61448357	61448707	5.64802	11.7967	7.75937
chr7	436028	436670	5.64802	11.7967	7.75937
chr8	116583181	116583518	5.64802	11.7967	7.75937
chrX	45789009	45789323	5.64802	11.7967	7.75937
chr14	68687742	68688113	3.90172	11.7722	7.7386
chr1	48066986	48067355	5.87254	11.7658	7.73277
chr13	108957486	108957768	5.87254	11.7658	7.73277
chr8	143189074	143189372	5.75582	11.7658	7.73277
chr10	89481740	89481986	4.98676	11.6902	7.65886
chr20	38144237	38144590	5.07227	11.6902	7.65886
chr22	30232727	30233196	4.98676	11.6902	7.65886
chr22	39961318	39961727	5.07227	11.6902	7.65886
chr5	37962429	37962744	5.07227	11.6902	7.65886
chr14	69888009	69888315	5.16062	11.6637	7.63342
chr10	110536111	110536450	5.36132	11.6626	7.63237
chr15	40787398	40787774	5.46002	11.6626	7.63237
chr2	200172724	200173190	5.26261	11.6626	7.63237
chr22	32987018	32987364	5.36132	11.6626	7.63237
chr7	91628760	91629088	5.36132	11.6626	7.63237
chr9	128912231	128912761	5.36132	11.6626	7.63237
chr9	89635100	89635618	5.46002	11.6626	7.63237
chr19	46080759	46081055	4.63771	11.6574	7.62868
chr1	1208844	1209239	5.81803	11.6517	7.62335
chr1	176696241	176696581	6.06927	11.6517	7.62335
chr1	8070950	8071236	5.81803	11.6517	7.62335
chr1	8075529	8075825	5.94365	11.6517	7.62335
chr11	118919790	118920196	6.06927	11.6517	7.62335
chr11	118920744	118921055	5.81803	11.6517	7.62335
chr18	68532336	68532664	5.81803	11.6517	7.62335
chr19	677123	677464	5.94365	11.6517	7.62335
chr2	239099680	239099994	5.81803	11.6517	7.62335
chr2	85711338	85711620	5.94365	11.6517	7.62335
chr20	60060684	60061155	5.81803	11.6517	7.62335
chr20	63577712	63578014	6.06927	11.6517	7.62335
chr22	37724561	37725104	5.94365	11.6517	7.62335
chr22	46105473	46105870	5.94365	11.6517	7.62335
chr22	50310227	50310609	6.06927	11.6517	7.62335
chr3	185162828	185163161	5.81803	11.6517	7.62335
chr3	44893181	44893632	6.06927	11.6517	7.62335
chr3	59559835	59560199	5.81803	11.6517	7.62335
chr6	84522276	84522553	5.94365	11.6517	7.62335
chr7	141456295	141456633	5.94365	11.6517	7.62335
chr8	18954851	18955164	5.94365	11.6517	7.62335
chr8	28348043	28348453	6.06927	11.6517	7.62335
chr9	137612143	137612534	5.94365	11.6517	7.62335
chr9	89422476	89422792	5.94365	11.6517	7.62335
chrX	44940543	44941069	6.06927	11.6517	7.62335
chr10	31071617	31072016	4.95361	11.6405	7.6231

## Sheet: GBR_siBRMsiHic5_MACS2+IDR
chromosome	chromosome start position	chromosome end position	average enrichment (counts per million)	-log10(p-value)	-log10(q-value)
chr19	46300619	46301498	59.487	451.186	441.687
chr3	127303844	127304890	55.1587	408.659	401.25
chr6	35726613	35728899	37.4029	404.615	397.312
chr14	35403533	35404948	55.9124	402.921	395.719
chr16	56607888	56608814	43.6318	392.154	385.163
chr16	56606657	56607713	47.825	381.111	374.304
chr2	240250858	240252054	35.5425	377.198	370.44
chr2	20538826	20540580	53.3966	376.739	369.996
chr20	58017142	58018248	36.1008	371.932	365.248
chr19	18020130	18021904	51.9977	364.308	357.723
chr7	98569607	98570604	44.6984	363.078	356.516
chr5	6519197	6520216	48.8894	362.848	356.287
chr1	26036119	26037039	49.8205	357.962	351.485
chr14	61465877	61467068	33.2413	356.403	349.962
chr6	33745832	33746843	45.069	354.265	347.854
chr12	124927943	124928840	39.2323	354.055	347.649
chr7	47757541	47758436	31.1511	348.955	342.621
chr11	114179086	114179929	40.433	348.688	342.357
chr19	39409360	39410389	45.4146	345.71	339.415
chr20	51331210	51332066	32.9796	345.094	338.813
chr5	134465808	134467057	32.9211	340.734	334.506
chr1	157419596	157420645	49.2794	339.093	332.888
chr20	47333916	47334749	34.7308	337.95	331.76
chr6	35731435	35732502	27.2485	321.674	315.64
chr17	82297134	82298525	25.5787	315.474	309.489
chr16	89580826	89581760	37.1084	315.223	309.239
chr7	50502095	50502845	39.0414	310.081	304.134
chr20	47317049	47317863	26.5895	307.037	301.106
chr11	114162457	114163660	33.5217	306.812	300.883
chr2	102063875	102064773	30.3842	305.045	299.129
chr7	101099955	101100792	32.8504	303.031	297.128
chr8	90001110	90002258	26.1744	299.725	293.848
chr20	59825923	59826950	41.8323	296.597	290.737
chr20	51335164	51336010	25.5517	291	285.178
chr7	51606449	51607306	27.2697	290.031	284.215
chr2	96163457	96164236	33.9162	288.54	282.734
chr16	56625136	56625964	42.3912	287.11	281.313
chr2	20438430	20439171	29.0312	286.754	280.96
chr17	80724592	80725442	30.5078	283.056	277.291
chr20	50724433	50725377	25.0674	282.331	276.572
chr3	188947610	188948637	34.1394	279.054	273.32
chr17	8154128	8154919	42.3325	277.602	271.878
chr12	6375990	6376874	28.2702	276.194	270.479
chr1	11569379	11570190	41.8795	274.16	268.459
chr5	2757684	2758436	28.3253	273.357	267.663
chr8	95800353	95801071	41.7285	272.442	266.753
chr2	227817978	227819211	35.2312	271.87	266.186
chr15	67884347	67885208	27.7628	268.702	263.037
chr6	42045514	42046255	30.0905	267.638	261.978
chr16	86951674	86952695	34.0395	266.754	261.1
chr1	30788431	30789148	35.6573	266.536	260.882
chr10	72248215	72249423	23.9604	265.164	259.517
chr5	149857255	149858049	29.4225	259.982	254.369
chr1	155017138	155017928	39.9162	257.074	251.476
chr20	50415294	50416327	20.8596	255.99	250.4
chr1	157283874	157285017	39.7652	255.377	249.789
chr22	30290638	30291668	39.4632	251.99	246.421
chr2	27798684	27799633	22.9918	249.636	244.082
chr1	169485430	169486531	31.02	248.072	242.528
chr4	186546475	186547784	38.5571	245.241	239.714
chr11	114159736	114160561	22.5075	242.646	237.134
chr1	41496107	41497024	30.2609	242.281	236.771
chr10	29946686	29948104	23.3947	239.591	234.099
chr2	121197268	121198147	27.2376	233.977	228.513
chr2	113240731	113241559	18.4998	229.981	224.54
chr8	117811084	117811921	26.0725	229.437	223.999
chr9	89878518	89879413	32.6384	229.275	223.837
chr1	211198088	211198788	35.8693	227.832	222.403
chr5	172868557	172869718	20.3147	227.459	222.031
chr17	76527462	76528431	21.3313	224.679	219.267
chr10	12246539	12247806	32.0042	224.508	219.097
chr8	131218284	131219068	25.4358	220.275	214.883
chr6	35601629	35602432	18.6935	218.709	213.325
chr1	209530779	209531449	30.7274	217.013	211.638
chr14	75535682	75536352	21.5072	216.337	210.965
chr11	102306075	102306788	34.2441	215.535	210.167
chr15	67943674	67944452	25.5252	214.747	209.386
chr17	48483073	48484330	22.9593	213.97	208.611
chr16	24700683	24701484	30.9894	213.465	208.11
chr10	72254953	72255611	23.5347	213.254	207.901
chr17	39666965	39668057	34.6306	212.051	206.703
chr6	35725440	35726516	25.335	211.82	206.474
chr14	54669589	54670499	15.9971	211.11	205.767
chr6	35722273	35722980	27.3234	208.232	202.907
chr6	124742804	124743603	23.0273	207.582	202.258
chr12	55847702	55848396	32.5349	207.557	202.234
chr2	10407593	10408467	27.6995	207.242	201.92
chr2	127080784	127081599	30.2266	204.851	199.542
chr9	130961668	130962314	29.8479	204.091	198.785
chr11	69122649	69123560	33.5735	203.905	198.6
chr20	11196131	11196805	28.9145	200.839	195.552
chr5	172533303	172534361	33.2714	200.664	195.378
chr20	37990454	37991077	29.7149	200.183	194.9
chr20	59812127	59812818	32.0442	196.559	191.297
chr7	74022607	74023931	32.0442	196.559	191.297
chr20	23622774	23623453	26.2362	196.273	191.012
chr5	174737357	174738030	29.9522	195.811	190.554
chr3	183370640	183371763	22.0972	194.942	189.688
chr2	45821640	45822636	23.8129	194.441	189.191
chr14	94598504	94599951	32.3653	194.214	188.965
chr17	72715829	72716633	18.1207	192.907	187.668
chr2	160228532	160229102	20.1197	192.603	187.365
chr10	44963975	44964663	25.8013	191.827	186.593
chr8	47659072	47659861	25.8013	191.827	186.593
chr1	16015816	16016568	21.5898	189.38	184.162
chr12	13135699	13136385	22.9536	189.362	184.145
chr8	142681667	142682612	17.8413	189.23	184.014
chr17	81096671	81098429	16.9958	189.126	183.91
chr20	31712326	31713138	18.8406	188.386	183.174
chr2	128376550	128377333	25.149	185.933	180.734
chr8	48591409	48592236	26.6743	184.685	179.494
chr17	80511876	80512643	21.8475	184.607	179.418
chr19	3336513	3337445	27.6915	184.084	178.897
chr22	49970769	49972522	19.7352	183.903	178.718
chr9	70418463	70421519	29.4635	183.122	177.941
chr1	64042581	64043233	18.4254	181.826	176.653
chr12	54420897	54421577	30.8551	181.442	176.271
chr2	222452289	222452937	22.5761	180.208	175.044
chr5	149135241	149135970	22.481	178.798	173.641
chr12	5616595	5617980	27.3637	177.804	172.655
chr14	68695149	68696366	18.6669	177.287	172.14
chr10	104809292	104810196	19.2786	177.223	172.077
chr8	141018543	141019312	20.6596	176.999	171.854
chr1	198776485	198777176	17.0802	176.432	171.291
chr2	101120403	101121037	25.2212	175.228	170.093
chr22	20141477	20142203	29.0448	174.613	169.482
chr12	15628894	15629757	21.347	174.399	169.27
chr2	102048117	102048952	17.8719	174.026	168.898
chr2	240319380	240320875	26.044	172.681	167.561
chr18	10040992	10041616	24.7345	171.46	166.346
chr2	20592903	20593879	21.72	170.388	165.281
chr2	43050171	43050826	21.72	170.388	165.281
chr2	25936888	25937579	22.126	170.197	165.091
chr19	8355546	8356238	26.0426	168.991	163.892
chr22	45518485	45519227	19.8986	168.849	163.751
chr20	53346024	53346988	22.9013	168.481	163.385
chr10	79329463	79330068	22.383	168.369	163.275
chr22	30206792	30207649	19.7635	167.927	162.834
chr15	85330983	85331769	18.4414	166.654	161.57
chr8	140479524	140480231	18.4414	166.654	161.57
chr11	113363346	113363916	23.192	165.619	160.539
chr17	32496405	32497144	22.9461	164.777	159.704
chr7	19560326	19560982	20.819	164.222	159.152
chr2	216535217	216535918	25.3661	164.005	158.937
chr20	50422383	50423620	14.6946	163.693	158.628
chr2	121185476	121186289	21.054	163.448	158.383
chr5	32785419	32786172	19.9119	162.642	157.582
chr3	72336812	72337518	19.3912	162.124	157.067
chr2	9699160	9699911	25.2815	161.548	156.493
chr12	52126255	52127154	19.3066	160.787	155.736
chr20	51631217	51632068	16.7818	160.254	155.207
chr7	123271009	123271796	28.1368	159.528	154.486
chr12	65648945	65649676	19.1375	159.452	154.411
chr1	234996699	234997735	28.0783	159.373	154.334
chr1	208207283	208208073	23.8554	159.309	154.271
chr22	19724738	19725945	27.9537	159.044	154.007
chr10	74056197	74056917	17.1328	158.61	153.575
chr16	88304127	88305113	25.9422	157.624	152.596
chr19	45959083	45959947	27.3472	157.424	152.396
chr17	40509950	40510783	19.064	156.563	151.542
chr22	42990825	42991368	21.5091	155.291	150.278
chr1	210393691	210394849	22.3684	155.134	150.123
chr6	42153352	42154061	27.5328	154.908	149.898
chr2	219124868	219125796	20.1978	153.84	148.836
chr14	49999006	49999554	15.5258	153.764	148.76
chr7	157873130	157874044	27.2307	153.375	148.373
chr22	30422755	30423687	22.2555	153.034	148.034
chr8	102806079	102807755	21.1442	152.972	147.973
chr2	71716761	71717497	20.0703	152.716	147.719
chr3	188220846	188221514	20.1027	152.478	147.483
chr3	131216760	131217358	23.2258	152.342	147.349
chr17	59825435	59826008	16.2622	152.274	147.281
chr4	8100956	8101706	21.7786	151.427	146.439
chr20	25237428	25238254	24.1399	151.249	146.262
chr2	237156114	237157196	21.1963	151.109	146.124
chr13	113801329	113802254	26.9287	150.317	145.335
chr20	63698645	63699802	26.9287	150.317	145.335
chr7	158863383	158864323	26.9287	150.317	145.335
chr7	40221777	40222425	14.537	149.728	144.752
chr1	93701608	93702646	23.9591	148.931	143.958
chr10	126504415	126505064	21.5611	148.622	143.653
chr8	131842846	131843556	15.5983	148.58	143.612
chr8	133402472	133403690	21.4006	148.077	143.113
chr9	90919691	90920301	24.9143	145.953	141.003
chr11	12070274	12071003	21.235	145.829	140.88
chr11	29773561	29774300	19.3417	144.365	139.425
chr1	8197676	8198385	26.0226	144.24	139.301
chr19	4877872	4878989	26.1736	144.24	139.301
chr12	53798459	53799291	21.8626	144.152	139.216
chr14	68548859	68549480	16.6149	143.435	138.502
chr8	102790787	102791522	20.9088	143.048	138.117
chr8	47353209	47354094	20.9088	143.048	138.117
chr10	21184134	21184841	19.2465	143.022	138.092
chr3	134035676	134036635	23.8372	142.881	137.953
chr11	116373476	116374022	21.6328	142.744	137.816
chr13	44921667	44922347	25.8715	142.729	137.801
chr19	2627183	2628122	25.8715	142.729	137.801
chr1	31588579	31589319	23.1252	142.538	137.612
chr3	71998829	71999405	22.5931	141.981	137.058
chr20	62623847	62625261	21.0334	141.797	136.874
chr1	145891810	145892606	19.0563	141.682	136.761
chr1	156616387	156616941	19.0563	141.682	136.761
chr7	72405254	72405848	22.4698	140.551	135.638
chr16	85594774	85595337	20.6914	140.278	135.366
chr11	110185058	110185683	25.5695	139.717	134.809
chr22	37724410	37725307	25.5695	139.717	134.809
chr17	17036274	17036923	23.4791	139.699	134.794
chr18	1580378	1581001	19.1932	137.648	132.756
chr20	50440497	50441406	17.8003	137.402	132.511
chr5	175809516	175810537	21.5609	136.69	131.804
chr2	37590005	37590661	18.0046	136.663	131.778
chr16	85401868	85402524	22.4242	135.923	131.042
chr2	215528389	215529028	18.7872	134.567	129.697
chr10	72334633	72335445	19.1026	134.119	129.251
chr7	41107337	41109126	17.8821	133.68	128.815
chr20	10217350	10217903	23.537	133.535	128.67
chr13	113410187	113411448	19.9303	133.407	128.542
chr5	148268342	148268894	18.9444	132.574	127.714
chr16	83918673	83920363	21.9836	132.518	127.658
chr7	51138477	51139145	20.9664	132.486	127.627
chr7	55019023	55019908	21.0853	132.486	127.627
chr2	207238989	207239723	20.8652	131.792	126.939
chr7	12715644	12716241	17.553	131.447	126.595
chr11	15106466	15107099	19.6115	131.329	126.478
chr12	52494284	52494964	22.3749	131.299	126.447
chr9	40924259	40925414	14.2884	131.292	126.441
chr17	77602003	77603022	18.0098	131.069	126.219
chr22	48536836	48537624	24.3614	130.762	125.915
chr17	79948662	79949297	21.0077	129.928	125.087
chr1	119101513	119102048	18.4569	129.843	125.003
chr7	101111977	101112700	17.9147	129.755	124.916
chr2	207133696	207134393	20.0291	129.104	124.27
chr5	159912247	159912867	21.4762	128.272	123.443
chr3	39180580	39181189	23.2737	127.862	123.035
chr3	141366251	141367007	21.4009	127.397	122.572
chr2	168278348	168278993	17.6293	127.138	122.315
chr11	35907896	35908660	19.278	126.613	121.794
chr16	11224082	11224848	23.7573	126.333	121.515
chr22	39657127	39657766	23.7573	126.333	121.515
chr9	135662758	135663360	23.7573	126.333	121.515
chr10	106559317	106559818	21.5886	126.269	121.453
chr20	47704821	47705920	20.1592	126.254	121.439
chr2	148642681	148643230	21.9219	125.157	120.347
chr11	3198959	3199879	23.4552	124.863	120.055
chr22	49948929	49949813	20.842	124.057	119.256
chr7	2309870	2310590	11.6854	123.523	118.724
chr8	141111178	141112072	20.7527	123.41	118.613
chr1	20494417	20495582	23.3042	123.398	118.6
chr1	26999356	26999886	17.0137	122.918	118.124
chr5	149134032	149134787	18.2772	122.575	117.784
chr11	113674881	113675628	17.8319	121.958	117.169
chr1	224652648	224653302	17.1536	121.939	117.151
chr10	97762755	97763396	23.1532	121.936	117.148
chr17	49565905	49566560	21.7287	121.879	117.092
chr2	102082781	102083687	16.3077	121.641	116.855
chr6	160278769	160279293	20.3761	120.628	115.847
chr1	201448854	201449490	18.4282	120.567	115.787
chr12	124509637	124510390	23.0022	120.477	115.698
chr14	95389637	95390185	23.0022	120.477	115.698
chr8	48696098	48696703	22.8512	120.477	115.698
chr2	121502102	121502669	16.602	120.403	115.626
chr5	55994704	55995482	18.1246	120.123	115.347
chr2	95315779	95316523	18.7002	119.911	115.136
chr6	155026236	155026903	21.9825	119.853	115.079
chr20	1327036	1327670	20.0049	119.502	114.73
chr20	45358768	45359419	15.755	119.392	114.62
chr4	88612088	88612762	16.9634	119.359	114.588
chr5	134509254	134509957	22.5491	117.572	112.813
chr6	35590446	35591111	17.1178	117.489	112.731
chr11	86559481	86560220	17.7559	117.296	112.539
chr1	43241322	43242327	19.4048	117.035	112.28
chr6	124203342	124203990	15.5014	116.902	112.147
chr3	193530607	193531195	19.948	116.704	111.95
chr22	27456708	27457555	9.74608	116.163	111.411
chr5	71748252	71748855	21.5946	116.069	111.32
chr20	61185802	61186431	22.3515	116.004	111.255
chr5	95646584	95647087	18.082	115.913	111.165
chr20	50721812	50722271	15.9374	115.418	110.674
chr5	159819921	159820525	19.866	114.839	110.096
chr9	128911448	128912769	19.9939	114.839	110.096
chr12	76266659	76267302	13.5132	114.72	109.979
chr10	72242520	72243025	12.7676	114.714	109.973
chr5	142356535	142357518	22.0961	114.682	109.941
chr5	67268063	67268753	18.458	114.634	109.894
chr6	137811315	137811843	17.3389	113.372	108.641
chr2	113253326	113253847	17.7559	113.272	108.54
chr3	105792241	105792816	18.1695	113.1	108.371
chr7	6317600	6318388	11.9983	113.033	108.304
chr10	90960336	90961174	16.2974	112.964	108.236
chr20	44714055	44714871	18.3014	112.566	107.84
chr14	68547333	68548363	14.6671	112.51	107.784
chr5	149895936	149896512	16.6268	112.343	107.618
chr3	126057168	126057713	21.643	111.808	107.086
chr6	12354457	12355007	21.643	111.808	107.086
chr16	84649276	84649960	20.931	111.567	106.849
chr2	98913179	98914005	14.9128	111.275	106.559
chr8	142272507	142273163	20.3844	111.072	106.357
chr1	209873256	209873985	16.1577	110.618	105.905
chr15	62898903	62899532	16.1072	110.429	105.718
chr20	51739590	51740150	17.6423	110.41	105.699
chr19	14835018	14835614	21.492	110.377	105.666
chr7	74097989	74098722	19.1931	110.237	105.528
chr2	21038677	21039189	12.4505	110.157	105.45
chr11	111441324	111441915	17.3525	110.018	105.311
chr10	9012274	9012866	18.8956	109.945	105.238
chr8	139370188	139370726	14.1166	109.258	104.554
chr3	125140045	125140858	19.8724	109.242	104.539
chr17	39222009	39222767	15.9169	109.167	104.464
chr10	129549977	129550628	21.341	108.949	104.248
chr13	30743279	30744070	21.341	108.949	104.248
chr3	12143970	12144525	21.341	108.949	104.248
chr1	150568011	150568547	16.1358	108.519	103.822
chr11	114171145	114171899	15.8218	107.908	103.214
chr22	39668102	39668663	21.19	107.526	102.834
chr4	52823097	52823935	21.19	107.526	102.834
chr22	45809379	45809917	17.5982	107.421	102.732
chr1	172746103	172746785	14.5712	107.07	102.384
chr5	31988134	31988700	12.1968	106.77	102.085
chr14	71575028	71575535	12.8905	106.59	101.907
chr20	37994485	37995197	18.8125	106.163	101.482
chrX	72620496	72620968	20.8879	106.107	101.427
chr1	181096324	181096939	12.7521	105.44	100.765
chr8	135234129	135234710	14.4947	105.024	100.352
chr8	125679760	125680578	12.9978	104.991	100.318
chr12	108305516	108306575	20.7369	104.692	100.021
chr19	2474495	2475066	20.7369	104.692	100.021
chr7	74477655	74478616	18.2794	104.565	99.8961
chr1	228860728	228861558	15.4413	104.152	99.4859
chr11	68651471	68652341	16.7774	104.138	99.4722
chr1	156112247	156112829	19.8212	103.872	99.2068
chr4	41143001	41143734	15.4294	103.572	98.9084
chr2	43130994	43132143	16.5995	103.539	98.8756
chr13	109243208	109244276	20.5859	103.281	98.62
chr6	44000901	44001467	20.5431	103.17	98.5101
chr3	30496448	30497092	18.5997	102.99	98.3322
chr3	62587159	62588266	15.251	102.907	98.2494
chr5	154220469	154220983	18.242	102.899	98.242
chr15	68019090	68019843	14.0765	102.79	98.1329
chr2	20582431	20583197	15.4209	102.649	97.993
chr2	9702944	9703915	20.4349	101.875	97.223
chr22	49017414	49018303	20.4349	101.875	97.223
chr7	101162718	101163817	20.2839	101.875	97.223
chr9	108040605	108041264	16.0879	101.788	97.1403
chr20	41002871	41004101	15.1558	101.666	97.0185
chr17	80750928	80751493	16.4512	101.561	96.915
chr5	67248607	67249160	16.4512	101.561	96.915
chr14	59695212	59695705	14.1899	101.547	96.9018
chr11	65471756	65472446	17.2774	100.894	96.2516
chr21	21612308	21612926	18.0515	100.784	96.1433
chr2	70514557	70515126	17.0378	100.702	96.0619
chr2	44959768	44960388	17.7864	100.57	95.9301
chr22	34429064	34429749	17.7864	100.57	95.9301
chr3	23202925	23203633	18.8309	100.518	95.8787
chr14	90491491	90492198	20.1329	100.472	95.8331
chr12	53770150	53770719	13.8947	99.8344	95.2006
chr12	124745734	124746432	19.0179	99.0802	94.451
chr19	18697743	18699225	19.9818	99.0739	94.4448
chr16	13307250	13308404	14.6934	99.0458	94.4187
chr2	86017844	86018326	17.671	98.1192	93.4979
chr9	40914701	40915879	10.5867	97.8238	93.2054
chr5	159904964	159906115	16.2559	97.6093	92.9952
chr5	172900877	172901758	17.4241	97.3797	92.7672
chr17	65433539	65434605	12.6766	97.1905	92.5792
chr2	71793242	71793894	17.4203	96.9934	92.3829
chr15	70588029	70588691	16.5221	96.637	92.0288
chr12	29741478	29742080	14.5078	96.6053	91.9977
chr7	3239242	3239795	13.5079	96.5527	91.9453
chr3	193863896	193864419	17.6975	96.2958	91.6895
chrX	107673901	107674519	19.5288	96.2906	91.6843
chr11	111436771	111437425	13.5564	96.2627	91.6582
chr7	108308819	108309346	13.5564	96.2627	91.6582
chr10	11898124	11898961	15.739	95.8867	91.2849
chr14	61545670	61546247	13.6616	95.853	91.2514
chr9	35907765	35908464	14.6308	95.682	91.0808
chr3	40939077	40940151	17.9255	95.4274	90.8285
chr12	124755063	124755796	18.9455	95.345	90.7466
chr10	107275672	107276423	17.988	95.2256	90.6278
chr1	167617237	167618149	15.7989	95.1859	90.5884
chr4	105923464	105924124	16.0337	95.0564	90.4599
chr6	25006339	25006899	19.3778	94.9055	90.3098
chr8	133161837	133162524	14.5765	94.6125	90.02
chr2	38146430	38147575	13.0272	94.5292	89.9373
chr6	39823305	39823905	17.2904	94.1519	89.5627
chr11	1826734	1827653	16.9237	93.9917	89.4032
chr2	16649116	16650025	15.5814	93.9224	89.3343
chr2	33152860	33153466	15.5814	93.9224	89.3343
chr10	70254062	70254733	12.5813	93.8709	89.284
chr1	8189881	8190376	19.2267	93.5248	88.9397
chr5	148965742	148966764	13.4901	93.483	88.9013
chr3	64988200	64988743	18.1061	93.4421	88.8609
chr9	101400053	101400591	15.4162	93.3666	88.786
chr12	80627600	80628172	17.1636	92.8378	88.2604
chr1	94743819	94744453	15.4727	92.6629	88.0875
chr2	128378847	128379497	15.4727	92.6629	88.0875
chr10	80048738	80049494	15.7004	92.5194	87.9449
chr2	237223163	237223875	15.4067	92.4419	87.8677
chr3	170356632	170358637	18.6212	92.3271	87.7533
chr1	201358548	201358977	18.9247	92.1487	87.5758
chr13	110480598	110481058	18.9247	92.1487	87.5758
chr22	39650272	39651037	18.9247	92.1487	87.5758
chr9	130451583	130452476	18.9247	92.1487	87.5758
chr5	126508823	126509497	11.7143	91.8941	87.3242
chr2	23602004	23602600	14.2045	91.865	87.2955
chr9	88852674	88853400	16.1583	91.634	87.066
chr20	49344799	49345485	12.353	91.5885	87.0206
chr17	43570269	43571087	11.9667	91.416	86.8497
chr15	70271313	70272190	16.4341	91.025	86.4615
chr12	130639841	130640691	18.7737	90.7771	86.2149
chr3	14288853	14289526	18.7737	90.7771	86.2149
chr4	114383035	114383982	14.1094	90.6568	86.0967
chr1	150561068	150561813	12.2008	90.4526	85.8942
chr19	48485725	48486582	16.783	90.2224	85.6658
chr1	229843824	229844457	13.1471	89.9553	85.401
chr5	81789053	81789555	16.6719	89.8936	85.3398
chr10	73117847	73118350	14.2699	89.8817	85.3281
chr22	27237004	27237614	9.24274	89.8199	85.2665
chr18	7921207	7921782	9.5545	89.7253	85.1723
chr20	47710951	47711785	11.5068	89.6825	85.1297
chr7	54349102	54349615	12.6759	89.6493	85.0967
chr13	67369786	67370340	18.4717	89.4101	84.859
chr19	2518059	2518770	18.4717	89.4101	84.859
chr7	156903449	156904000	18.4717	89.4101	84.859
chr4	128571652	128572215	18.4332	89.3097	84.7627
chr8	126379187	126379928	14.1061	89.2877	84.7411
chr7	657361	657908	15.0378	88.9086	84.3648
chr2	100281421	100282166	11.4376	88.5818	84.0405
chr5	172771947	172772949	13.824	88.2519	83.7121
chr16	88952426	88953391	18.3206	88.0477	83.51
chr19	1773125	1773841	18.3206	88.0477	83.51
chr19	6744777	6745355	18.3206	88.0477	83.51
chr14	79045204	79045846	14.5241	88.0389	83.5028
chr19	2032280	2032803	17.3402	87.8924	83.3573
chr5	150780078	150780727	14.9291	87.6653	83.1315
chr4	69726355	69726959	16.4025	87.6243	83.091
chr2	19801287	19801805	12.6548	87.4767	82.9448
chr16	72291422	72292056	13.9753	87.461	82.9294
chr20	35305578	35306369	15.336	87.2245	82.6938
chr6	44655117	44655907	13.7289	87.0554	82.5258
chr20	51121001	51122166	10.7381	87.0264	82.4979
chr4	87342188	87342636	11.333	86.8847	82.3572
chr16	50603253	50604062	17.4977	86.819	82.2917
chr9	136969028	136969596	18.1696	86.6901	82.1635
chr22	24245494	24245972	14.8204	86.4261	81.9026
chr1	41488121	41488742	13.8771	86.2566	81.7345
chr5	10595451	10596296	13.0773	86.2517	81.7297
chr16	86664040	86665320	15.0338	86.2482	81.7263
chr9	40926498	40930125	9.97561	86.1962	81.6748
chr12	119716510	119717046	11.8964	85.9446	81.4241
chr2	98916880	98917486	11.358	85.8103	81.2913
chr7	95549927	95550619	15.4963	85.7841	81.2656
chr2	14189780	14190274	13.9819	85.7816	81.2633
chr2	98911371	98912962	12.6263	85.7421	81.2239
chr15	62112800	62113386	14.7292	85.6106	81.0934
chr18	9824659	9825285	13.7606	85.3449	80.8286
chr1	52669517	52670168	17.8676	85.3371	80.8209
chr15	73982589	73983303	17.8676	85.3371	80.8209
chr4	14667840	14668387	17.8676	85.3371	80.8209
chr7	336800	337440	18.0186	85.3371	80.8209
chr2	49306845	49307366	12.6326	85.3041	80.7913
chr7	116434735	116435326	17.0634	85.2475	80.7355
chr1	46806499	46807126	17.8304	85.2401	80.7285
chr15	70374834	70375615	14.7116	85.1912	80.68
chr18	13520237	13520729	14.6029	85.1912	80.68
chr14	72781611	72782410	12.2678	85.0645	80.5548
chr11	66326183	66327287	16.022	85.0438	80.5344
chr2	85772107	85772737	16.1488	85.0438	80.5344
chr8	143201316	143201963	17.9014	85.0332	80.5249
chr9	94135232	94135678	14.8116	85.0066	80.4983
chr20	50395156	50395721	16.1019	84.9056	80.3978
chr10	103504220	103504829	15.3774	84.5206	80.016
chr8	128176577	128177512	11.969	84.2457	79.742
chr4	121519237	121519825	17.7166	83.989	79.4868
chr4	1462254	1462777	17.7166	83.989	79.4868
chrX	53071522	53072067	17.7166	83.989	79.4868
chr16	72990024	72990592	14.4942	83.9605	79.4598
chr2	238597018	238597643	14.4942	83.9605	79.4598
chr4	55038125	55038716	14.4942	83.9605	79.4598
chr10	72243585	72244120	13.5825	83.86	79.3606
chr14	36996678	36997380	17.2911	83.8165	79.3175
chr15	39283573	39284096	15.8951	83.7602	79.2616
chr7	73893186	73894128	15.8951	83.7602	79.2616
chr9	85536030	85536788	15.8951	83.7602	79.2616
chr9	86405684	86406786	15.8951	83.7602	79.2616
chr15	90419614	90420164	13.2948	83.6435	79.1463
chr2	226583465	226583993	15.2584	83.2615	78.7669
chr20	44187145	44187814	12.6972	83.1315	78.6378
chr4	40547886	40548641	15.4658	83.0045	78.5113
chr1	85607101	85607767	15.5581	82.757	78.2651
chr17	62819737	62820229	8.72617	82.6709	78.1799
chr10	3810125	3810630	17.5655	82.6457	78.1548
chr19	43450484	43450993	17.5655	82.6457	78.1548
chr4	24872228	24873564	17.5655	82.6457	78.1548
chr11	114163776	114164372	9.85356	82.6201	78.1313
chr6	158707025	158707642	9.4759	82.6092	78.1205
chr5	68543166	68543598	15.5012	82.5861	78.098
chr2	45238082	45238745	10.8841	82.0514	77.5674
chr14	74619511	74620310	14.7905	81.7977	77.3152
chr16	22685280	22685869	11.8194	81.5943	77.113
chr10	97608836	97609731	14.168	81.5119	77.0311
chr5	35761561	35762003	13.6876	81.2213	76.7449
chr1	26620137	26621668	17.3783	81.2137	76.7373
chr2	203811317	203812086	15.6415	81.2068	76.7306
chr4	6750802	6751360	15.6415	81.2068	76.7306
chr18	39946559	39947203	12.1189	81.1643	76.6895
chr1	9436119	9436749	15.994	80.7896	76.3179
chr8	48628135	48629170	12.0343	80.0296	75.5631
chr12	105485181	105485718	17.2635	79.9739	75.5079
chr3	127889354	127890049	15.3878	79.937	75.4751
chr13	112072279	112073256	15.1982	79.8925	75.4314
chr17	44955883	44956567	17.0769	79.8814	75.4209
chr8	133492889	133493426	11.2114	79.2929	74.8358
chr18	48452988	48453940	16.637	79.2673	74.8107
chr4	77564112	77564712	14.3956	79.1692	74.7127
chr18	29154138	29155263	13.9506	79.0808	74.6247
chr9	81498811	81499574	15.3892	79.0477	74.5923
chr10	97596423	97597106	12.7775	78.7924	74.3386
chr22	30210158	30210952	12.8727	78.7924	74.3386
chr11	110184335	110184846	16.9615	78.6455	74.1935
chr13	110481846	110482301	16.9615	78.6455	74.1935
chr3	14379304	14379919	16.9615	78.6455	74.1935
chr4	128552712	128553356	16.9615	78.6455	74.1935
chr8	48590029	48590697	14.9517	78.6376	74.1876
chr18	7038054	7038929	12.5587	77.6305	73.1872
chr9	88076582	88077233	15.9564	77.4259	72.9839
chr12	121720006	121720500	15.1341	77.4116	72.9697
chr22	37999799	38000395	15.1341	77.4116	72.9697
chr13	112925938	112926788	14.8284	77.3875	72.9468
chr12	93809916	93810388	16.8104	77.3221	72.8821
chr15	91041888	91042412	16.8104	77.3221	72.8821
chr22	17570750	17571358	16.8104	77.3221	72.8821
chr2	96122191	96122951	16.7011	77.0394	72.6026
chr12	55681142	55681807	16.3436	77.026	72.5894
chr13	110012159	110012674	15.4623	76.9493	72.513
chr2	145012175	145012705	12.8951	76.7701	72.3342
chr12	52925762	52926384	15.0624	76.6894	72.2543
chr1	154418178	154418741	13.6244	76.6675	72.2323
chr21	43734621	43735208	13.6244	76.6675	72.2323
chr16	88306857	88307644	11.6961	76.6498	72.2152
chr2	28661411	28662061	13.5663	76.4746	72.0414
chr3	120875914	120876501	13.8117	76.4368	72.004
chr12	132982734	132983506	15.2821	76.4362	72.0036
chr2	121501005	121501469	12.2233	76.364	71.9315
chr22	50310149	50310691	14.8804	76.156	71.7244
chr7	29212673	29213196	15.1643	76.0983	71.6682
chr1	201299861	201300386	16.5084	76.0039	71.5744
chr13	40236047	40236662	16.5084	76.0039	71.5744
chr14	90501948	90502567	16.5084	76.0039	71.5744
chr15	78798404	78798863	16.6594	76.0039	71.5744
chr22	37723459	37723949	16.6594	76.0039	71.5744
chr3	90184848	90185604	16.5084	76.0039	71.5744
chr8	25690119	25690724	16.5084	76.0039	71.5744
chr9	4237598	4238345	16.6594	76.0039	71.5744
chrX	65772722	65773213	16.6594	76.0039	71.5744
chr1	206892483	206893155	14.727	75.7027	71.2785
chr10	72255949	72256431	12.6987	75.6034	71.1796
chr1	176379573	176380295	13.5157	75.4676	71.0447
chr15	64897263	64897858	13.5157	75.4676	71.0447
chr1	204150081	204150678	12.4922	75.3139	70.8923
chr2	229407036	229407697	12.397	75.3139	70.8923
chr8	102653750	102654830	13.5894	75.2305	70.8099
chr1	8202489	8203043	15.5413	74.8577	70.4398
chr2	84958279	84959066	13.0645	74.7833	70.3657
chr19	472227	472836	16.3574	74.6909	70.2736
chrX	41381558	41382087	16.3574	74.6909	70.2736
chr18	47323233	47323720	16.3234	74.6029	70.1879
chr20	10861456	10861891	12.8762	74.6002	70.1853
chr5	173766230	173766816	14.1882	74.5751	70.1608
chr20	47701514	47702288	11.5269	74.4171	70.0037
chr6	150372090	150373322	13.407	74.2723	69.8599
chrX	48591264	48591894	13.2982	74.2723	69.8599
chr3	193868771	193870272	12.0947	74.1886	69.7775
chr1	55580617	55581273	12.3019	74.163	69.7522
chr6	36679134	36679818	12.3019	74.163	69.7522
chr12	52147133	52148020	15.7714	74.0623	69.6524
chr20	50224727	50225422	11.4003	73.9044	69.4955
chr22	23283106	23284188	10.7548	73.8556	69.4468
chr16	86669761	86670288	14.3879	73.8225	69.4141
chr13	20419549	20420393	14.6267	73.6595	69.252
chr1	159779415	159780003	16.2064	73.3831	68.9775
chr2	136135931	136137084	16.2064	73.3831	68.9775
chr11	10659557	10660121	11.4424	73.307	68.9039
chr15	34682587	34683113	15.4421	73.1742	68.7722
chr9	122125788	122126602	13.1895	73.0817	68.68
chr1	168636525	168637181	12.2068	73.0165	68.616
chr12	31731743	31732357	12.2068	73.0165	68.616
chr20	35306888	35307627	13.5455	72.9297	68.5302
chr15	70159493	70160041	10.6026	72.7801	68.3812
chr1	225736200	225736924	14.4938	72.7726	68.3743
chr8	128141822	128142306	10.7688	72.7665	68.3686
chr22	38222613	38223213	15.4949	72.4203	68.0243
chr2	235086640	235087102	15.2646	72.3099	67.9153
chr8	76616732	76617381	14.1606	72.2805	67.8861
chr3	194002913	194004213	11.2733	72.2011	67.8071
chr7	50342629	50343134	11.2733	72.2011	67.8071
chr12	89733498	89734278	16.0554	72.0807	67.6874
chr13	80132668	80133334	15.9043	72.0807	67.6874
chr22	47292347	47293084	16.0554	72.0807	67.6874
chr3	93843820	93844509	15.9043	72.0807	67.6874
chr6	11364952	11365549	16.0554	72.0807	67.6874
chr9	20297581	20298154	15.9043	72.0807	67.6874
chr17	72955543	72956097	8.33681	72.0378	67.6489
chr8	55537251	55537792	15.8712	71.995	67.6064
chr18	11948826	11949410	12.0165	71.8745	67.4874
chr20	22775721	22776266	12.0165	71.8745	67.4874
chr5	150497443	150498116	13.145	71.6397	67.2548
chr16	81604878	81605501	15.4828	71.4907	67.1067
chr7	118057427	118057855	15.4828	71.4907	67.1067
chr7	335980	336495	15.6619	71.4496	67.0661
chr17	77125330	77126165	12.0952	71.371	66.9879
chr6	170251053	170251572	13.9657	71.2088	66.8264
chr9	22147911	22148643	13.9657	71.2088	66.8264
chr7	71770446	71770942	14.2462	71.1828	66.8009
chr17	81043625	81044335	12.6086	71.1282	66.7469
chr12	1659882	1660491	11.1887	71.0995	66.7186
chr1	20301946	20302516	15.7533	70.7836	66.4044
chr12	97767271	97767799	15.7533	70.7836	66.4044
chr14	90533754	90534464	15.7533	70.7836	66.4044
chr15	73940800	73942160	15.7533	70.7836	66.4044
chr21	43306978	43307833	15.7533	70.7836	66.4044
chr5	172899999	172900610	11.9214	70.737	66.3598
chr12	124720680	124721420	12.9721	70.7145	66.338
chr2	85447367	85447834	12.8634	70.7145	66.338
chr5	178447847	178448654	14.6646	70.6476	66.2729
chr2	54038806	54039219	11.0657	70.603	66.2289
chr17	77363866	77364528	14.292	70.4538	66.0803
chr11	114197921	114198760	9.84626	70.4233	66.05
chr4	77921571	77922110	13.2716	70.3869	66.0139
chr11	12412372	12412845	13.7875	70.3049	65.9321
chr22	49933095	49933757	15.1943	70.2129	65.8407
chr7	50657262	50657818	15.3385	70.2129	65.8407
chr3	185658384	185659268	11.1041	70.0023	65.6312
chr12	116426191	116426714	12.2693	69.9556	65.5856
chr1	9376790	9377411	14.1194	69.9521	65.5822
chr15	67954722	67955357	12.7133	69.8582	65.489
chr8	118449865	118450568	10.9526	69.7313	65.3629
chr1	58929724	58930421	11.8262	69.604	65.2362
chr8	143952715	143953210	11.4103	69.5996	65.2322
chr2	236744137	236745184	12.7546	69.538	65.1712
chr8	123405466	123405929	10.8985	69.5111	65.1452
chr7	74094019	74095099	15.5698	69.4086	65.0451
chr2	10389579	10390068	14.9558	69.1906	64.8282
chr19	46080544	46081173	13.242	68.9939	64.6324
chr20	48614473	48614953	12.439	68.9362	64.575
chr2	223699321	223699892	12.1682	68.806	64.4459
chr22	39176013	39176619	12.1682	68.806	64.4459
chr2	240371854	240372611	13.8657	68.7264	64.3668
chr17	80063659	80064651	11.7679	68.6094	64.2512
chr17	66540089	66540711	11.5378	68.5398	64.182
chr20	25308753	25309715	11.636	68.4756	64.1189
chr2	30274435	30275072	9.6387	68.3597	64.0054
chr12	111247952	111248669	15.3003	68.206	63.8525
chr12	132493515	132494151	15.3003	68.206	63.8525
chr2	85437395	85438086	15.3003	68.206	63.8525
chr6	12369881	12370411	15.4513	68.206	63.8525
chr9	116837423	116837971	15.4513	68.206	63.8525
chr3	11452885	11453589	15.4191	68.1236	63.7747
chr20	41248594	41249043	10.8505	67.8208	63.4736
chr3	23740305	23740889	10.8505	67.8208	63.4736
chr3	4978221	4979528	12.7997	67.5963	63.2505
chr3	90010243	90010802	11.445	67.4237	63.0795
chr2	168545502	168546190	11.5408	67.3518	63.0086
chr2	67561489	67562031	11.5408	67.3518	63.0086
chr18	22279746	22280411	13.6478	67.2394	62.8975
chr7	90594983	90595579	13.1445	67.0326	62.6917
chr16	72877085	72877926	14.1329	66.9285	62.5878
chr1	27631003	27631791	15.1493	66.9255	62.5851
chr16	88973390	88973846	15.1493	66.9255	62.5851
chr12	15274563	15275182	12.7006	66.9193	62.581
chr17	17774108	17774910	15.1177	66.8443	62.5066
chr6	129683979	129684451	12.4043	66.7626	62.4254
chr9	129488242	129488990	12.4043	66.7626	62.4254
chr17	67421841	67422428	10.7659	66.7367	62.3998
chr17	73480740	73481565	10.7659	66.7367	62.3998
chr3	188266941	188267393	11.4816	66.3635	62.0297
chr8	60388309	60388894	13.612	66.2908	61.9579
chr16	72985914	72986421	14.0325	66.1642	61.8332
chr1	94753172	94753787	12.9991	66.1238	61.7928
chr15	93358379	93358907	12.9991	66.1238	61.7928
chr10	85541921	85542512	12.4285	66.038	61.7075
chr5	160132840	160133413	12.3198	66.038	61.7075
chr22	46105385	46106170	14.2959	66.0323	61.703
chr9	40912436	40914161	7.67306	65.9694	61.6403
chr2	112642733	112643440	11.5822	65.9535	61.6246
chr1	4302741	4303374	14.9982	65.6507	61.3235
chr20	60967218	60967934	14.9982	65.6507	61.3235
chr5	1164702	1165337	14.9982	65.6507	61.3235
chr10	62373978	62374681	9.99373	65.3677	61.0444
chr2	105873661	105874353	9.43114	65.2948	60.9722
chr2	39523497	39524634	10.3091	65.216	60.8941
chr20	50308444	50309272	10.3907	65.216	60.8941
chr19	1538711	1539437	11.3506	65.1184	60.7975
chr2	45819208	45819734	12.211	64.8813	60.5635
chr22	24808730	24809239	10.4032	64.8741	60.5569
chr7	36116402	36117000	12.4491	64.8514	60.5342
chr17	82613900	82614546	14.1576	64.7931	60.4761
chr21	43585882	43586402	12.5576	64.7488	60.432
chr7	95596687	95597546	13.7883	64.628	60.312
chr1	234980617	234981358	12.3673	64.589	60.2731
chr5	36374338	36374848	12.3673	64.589	60.2731
chr20	44467116	44467910	10.5122	64.5821	60.2665
chr8	140589540	140590045	10.5005	64.5354	60.2202
chr12	2347997	2348519	13.1232	64.3879	60.0737
chr1	162388466	162389004	14.8472	64.3816	60.0676
chr10	97839964	97840507	14.6962	64.3816	60.0676
chr22	43629600	43630127	14.8472	64.3816	60.0676
chr4	1457885	1458661	14.6962	64.3816	60.0676
chr9	108142565	108143249	14.8472	64.3816	60.0676
chr9	136960210	136961034	14.6962	64.3816	60.0676
chr3	14360203	14360938	14.8163	64.3027	59.9937
chr14	71143174	71144030	11.6625	64.2557	59.9474
chr10	76086542	76087489	12.5026	64.2152	59.9072
chr3	155233160	155233668	14.6006	64.1342	59.8271
chr2	112936083	112936718	11.0737	64.1032	59.7961
chr10	95273316	95273937	13.1509	64.1025	59.7956
chr2	210553370	210553877	11.1603	64.0089	59.7025
chr4	54064588	54065171	11.7052	63.9753	59.6697
chr6	165177976	165178520	12.1283	63.8146	59.5102
chr15	71515262	71516040	12.1023	63.7297	59.4256
chr2	104897744	104898210	12.1023	63.7297	59.4256
chr2	74560403	74560937	12.1023	63.7297	59.4256
chr5	159849477	159849946	12.1023	63.7297	59.4256
chr6	44058356	44059113	12.1023	63.7297	59.4256
chr1	9700009	9700658	13.9378	63.7153	59.4119
chr22	36999535	37000003	14.346	63.4703	59.1688
chr1	156463923	156465324	9.22358	63.2725	58.9725
chr3	141368083	141368925	13.4682	63.2579	58.9581
chr1	109370560	109371449	9.91233	63.2144	58.915
chr5	31678218	31678685	11.7092	63.2089	58.9095
chr5	126445532	126446020	11.5614	63.1303	58.8313
chr8	123597508	123598134	11.4602	63.1303	58.8313
chr10	117804621	117805201	14.5452	63.1184	58.8199
chr9	127720833	127721735	14.5452	63.1184	58.8199
chr2	54041004	54041541	10.403	63.0214	58.7259
chr6	147156835	147157348	11.0652	62.9042	58.6094
chr11	112757303	112757754	12.5676	62.7139	58.4202
chr2	229921518	229922622	13.1046	62.6774	58.3839
chr2	70661348	70661980	14.0401	62.6614	58.3685
chr17	65463142	65463662	11.9936	62.5832	58.2908
chr2	96941345	96941834	11.8849	62.5832	58.2908
chr22	23567142	23568101	11.9936	62.5832	58.2908
chr8	142287845	142288797	11.8849	62.5832	58.2908
chr8	142677179	142677873	10.6641	62.5647	58.2739
chr22	40499107	40499626	9.6893	62.2555	57.9667
chr3	98922685	98923280	9.90679	62.1039	57.8164
chr8	143939084	143940882	10.825	62.0233	57.7367
chr17	39209292	39210208	11.1275	61.9606	57.6743
chr18	77162566	77163009	14.3941	61.8611	57.5757
chr4	559463	560350	14.3941	61.8611	57.5757
chr9	135980866	135981326	14.3941	61.8611	57.5757
chr9	95385262	95385801	14.3941	61.8611	57.5757
chr15	89167624	89168304	10.9701	61.8044	57.5213
chr9	70480685	70481195	13.6897	61.72	57.4381
chr5	76823525	76823930	12.7332	61.5871	57.3055
chr5	149195517	149195964	11.5748	61.5543	57.273
chr11	34750031	34750778	12.8509	61.4839	57.2028
chr2	85708578	85709249	9.01602	61.2672	56.9893
chr16	690231	690667	12.0981	61.2566	56.9791
chr12	94954021	94954662	13.6041	61.1093	56.833
chr10	77737544	77737946	12.0493	60.7437	56.4703
chr11	91981902	91982404	10.7798	60.7095	56.4363
chr2	30293097	30293867	10.8749	60.7095	56.4363
chr22	29030433	29031837	10.7798	60.7095	56.4363
chr12	52231677	52232145	14.0921	60.6097	56.3379
chr13	98129171	98129734	14.0921	60.6097	56.3379
chr15	100726782	100728086	14.2431	60.6097	56.3379
chr21	44005555	44006723	14.0921	60.6097	56.3379
chr4	6724325	6724980	14.2431	60.6097	56.3379
chr17	75079565	75080125	12.4867	60.4085	56.1421
chr3	129651270	129652085	11.6624	59.8666	55.6058
chr14	58738145	58738765	10.4167	59.7596	55.4995
chr7	45889225	45889906	12.5001	59.64	55.3806
chr5	20694092	20694649	13.0694	59.6376	55.3783
chr5	1201878	1202370	12.8858	59.4946	55.2365
chr22	30232668	30233362	11.5116	59.3768	55.119
chr16	49834431	49834932	13.9411	59.3644	55.1067
chr17	44959695	44960438	13.9411	59.3644	55.1067
chr14	28382732	28383264	13.4084	59.2756	55.0206
chr2	240374208	240374933	12.3635	59.2355	54.9807
chr3	74643641	74644128	12.3635	59.2355	54.9807
chr1	48049737	48050282	9.38488	59.1837	54.9291
chr2	98864986	98865714	9.30877	59.1837	54.9291
chr8	133861346	133861903	9.38488	59.1837	54.9291
chr1	94551689	94552751	11.45	59.175	54.921
chr19	50510210	50510676	11.5587	59.175	54.921
chr3	156615659	156616259	11.5587	59.175	54.921
chr6	3913061	3914047	11.45	59.175	54.921
chr3	138188015	138188476	13.6655	59.1163	54.8639
chr20	22341385	22341972	12.5973	59.1138	54.8615
chr16	10088348	10088835	11.4362	58.7755	54.5258
chr5	67257357	67257949	11.3286	58.7755	54.5258
chr1	216330189	216330739	11.7883	58.7047	54.4556
chr2	222756905	222757372	10.9545	58.6797	54.4309
chr19	28313635	28314174	8.88927	58.6682	54.4196
chr5	124527703	124528206	10.424	58.6655	54.4169
chr18	8341363	8341994	11.8807	58.5675	54.3194
chr2	120541563	120542153	8.93404	58.533	54.2856
chr19	41225689	41226700	12.4945	58.3757	54.1289
chr17	71909016	71909625	9.83571	58.2299	53.9841
chr5	958558	959229	13.3231	58.2104	53.965
chr6	88367973	88368484	13.3231	58.2104	53.965
chr13	48954064	48954536	13.4913	58.1975	53.9521
chr10	124560351	124561039	13.7901	58.1253	53.8805
chr9	129432648	129433193	13.7901	58.1253	53.8805
chr19	45154029	45154996	11.3413	58.0496	53.8074
chr1	19033403	19034291	12.3436	57.9373	53.6962
chr14	89425926	89426470	12.4704	57.9373	53.6962
chr22	38755203	38755821	12.4704	57.9373	53.6962
chr3	31272176	31272826	12.3436	57.9373	53.6962
chr3	32226752	32227442	12.4704	57.9373	53.6962
chr5	173767535	173768520	12.3436	57.9373	53.6962
chr1	20698233	20698829	10.1457	57.6261	53.3883
chr20	48186319	48186748	10.1457	57.6261	53.3883
chr9	132647340	132647878	13.2621	57.5926	53.3556
chr22	39290478	39291383	12.2163	57.5648	53.3284
chr13	49858229	49858964	10.3993	57.4553	53.2193
chr2	237434674	237435282	10.4944	57.4553	53.2193
chr16	10921977	10922675	8.67008	57.3093	53.0748
chr20	35302904	35303364	12.2509	57.2997	53.0654
chr12	53049514	53050056	9.75115	57.188	52.9543
chr1	181152862	181153453	12.3194	57.0639	52.8313
chr1	48047020	48047732	11.2325	56.9297	52.6978
chr20	23039811	23040380	11.2325	56.9297	52.6978
chr6	35715421	35715843	11.2325	56.9297	52.6978
chr12	110543473	110543925	13.6391	56.8924	52.6616
chr12	132472575	132472979	13.6391	56.8924	52.6616
chr12	71469241	71469738	13.6391	56.8924	52.6616
chr19	3683523	3684038	13.6391	56.8924	52.6616
chr5	137564481	137564955	13.6391	56.8924	52.6616
chr11	69280807	69281406	11.8099	56.7783	52.5501
chr20	40493459	40494063	12.2167	56.7666	52.5386
chr7	73894775	73895496	11.5237	56.6761	52.4492
chr2	11986086	11986587	11.2563	56.5977	52.3714
chr6	124676075	124676540	8.18421	56.5581	52.3322
chr11	66480292	66480948	11.1135	56.541	52.3152
chr4	102717476	102717924	11.1135	56.541	52.3152
chr12	103858974	103859576	13.1744	56.528	52.3024
chr6	124223580	124224022	10.2384	56.5255	52.3001
chr2	227863956	227864477	10.8752	56.5042	52.279
chr1	32501871	32502386	10.7523	56.4856	52.2607
chr10	71766663	71767342	10.6511	56.4856	52.2607
chr17	80193010	80194050	10.3041	56.3808	52.1567
chr5	145479229	145479805	10.3041	56.3808	52.1567
chr12	1809513	1810541	9.08046	56.1536	51.931
chr2	128584468	128585005	9.08046	56.1536	51.931
chr18	7414464	7414917	9.58203	56.1511	51.9292
chr2	43086325	43087004	9.66659	56.1511	51.9292
chr4	76723869	76724430	9.58203	56.1511	51.9292
chr14	75340887	75341426	12.4047	56.0697	51.8488
chr7	81155660	81156282	11.7738	55.8849	51.6649
chr12	32917120	32917617	11.0151	55.8153	51.5956
chr12	68497565	68498130	11.0151	55.8153	51.5956
chr19	40715308	40715945	11.1238	55.8153	51.5956
chr20	34861642	34862085	11.0151	55.8153	51.5956
chr10	90179366	90180134	13.337	55.6658	51.4482
chr12	68914916	68915414	13.337	55.6658	51.4482
chr15	41544580	41545082	13.337	55.6658	51.4482
chr19	5345732	5346284	13.488	55.6658	51.4482
chr22	48531677	48532255	13.337	55.6658	51.4482
chr12	47825083	47825515	12.3916	55.6612	51.4475
chr7	2521073	2521585	9.3661	55.6384	51.4247
chr16	31117636	31118302	13.3093	55.5947	51.3822
chr12	46774052	46774460	9.965	55.5128	51.3009
chr6	43126178	43126674	13.2502	55.4431	51.2319
chr11	62553213	62554309	11.0059	55.432	51.2208
chr17	80529043	80529563	11.0059	55.432	51.2208
chr2	10406000	10406525	10.8983	55.432	51.2208
chr6	54054037	54054539	9.93845	55.4134	51.2029
chr6	53047829	53048326	10.4401	55.4042	51.1939
chr7	354941	355449	10.3419	55.4042	51.1939
chr7	2980795	2981385	11.1087	55.3608	51.1512
chr2	190948651	190949157	9.49747	55.1191	50.9115
chr17	40485826	40486630	11.181	54.8303	50.6243
chr5	173472257	173473076	8.07442	54.7477	50.5419
chr22_KI270878v1_alt	170821	171313	12.0636	54.7315	50.526
chr6	169172347	169172834	11.9357	54.7315	50.526
chr10	44878964	44879440	12.4823	54.6698	50.4655
chr20	47708069	47708718	11.4936	54.6206	50.4164
chr12	120237323	120237768	11.7472	54.601	50.3969
chr15	35690714	35691282	13.186	54.4456	50.2424
chr19	18017466	18018041	13.186	54.4456	50.2424
chr19	7368311	7368767	13.186	54.4456	50.2424
chr3	64977337	64978043	13.186	54.4456	50.2424
chrX	44940484	44941166	13.186	54.4456	50.2424
chr22	50308251	50309018	11.963	54.443	50.2417
chr20	51365702	51366885	10.4802	54.4205	50.2206
chr20	33731857	33732915	10.4489	54.3131	50.115
chr1	67749779	67750312	10.5624	54.3122	50.1143
chr9	72365613	72366189	11.2557	54.3009	50.1033
chr3	4831156	4831581	10.998	54.2484	50.051
chr1	23010673	23011187	10.0187	54.2477	50.0504
chr3	25508474	25509342	10.0187	54.2477	50.0504
chr1	115558177	115558689	10.4177	54.2061	50.01
chr15	67121013	67121990	9.4129	54.0923	49.8968
chr13	113897019	113897571	7.30146	53.948	49.7536
[truncated: 2,489 more rows]

## Sheet: GBR_siBRMsiNS_MACS2+IDR
chromosome	chromosome start position	chromosome end position	average enrichment (counts per million)	-log10(p-value)	-log10(q-value)
[truncated: 1,278 more rows]
