# Supplementary material for: Different chromatin and DNA sequence characteristics define glucocorticoid receptor binding sites that are blocked or not blocked by coregulator Hic-5
Source: PLoS One. 2018 May 8;13(5):e0196965. doi: 10.1371/journal.pone.0196965 (PMC5940187; doi:10.1371/journal.pone.0196965)
Supplement: S2 Dataset — The dataset contains data from three comparisons of ChIP-seq peak sets by the MACS2+DiffBind method: sheet 1 (illustrated in Fig 1C and 1D) compares siHic5siNS vs. siNSsiNS to determine the set of differentially bound GBR between cells containing Hic-5 and cells depleted of Hic-5; sheet 2 (illustrated in S1 Fig) compares siCHD9siHic5 vs. siHic5siNS to determine the differentially bound GBR between Hic-5 depleted cells without CHD9 and Hic-5 depleted cells with CHD9; sheet 3 (also illustrated in S1 Fig) compares siBRMsiHic5 vs. siHic5siNS to determine the differentially bound GBR between Hic-5 depleted cells without BRM and Hic-5 depleted cells with BRM. For the first comparison (siHic5siNS vs. siNSsiNS), 3-fold change cut off and FDR value < 0.01 were applied. For other comparisons (siCHD9siHic5 vs. siHic5siNS and siBRMsiHic5 vs. siHic5siNS) only FDR value < 0.01 was applied. Column A, chromosome number; column B, chromosome start position; column C, chromosome end position; column D, average enrichment under the peak in counts per million (CPM); column E, fold change for the comparison; column F, p-values; column G, FDR adjusted p-values. (XLSX) [file pone.0196965.s006.xlsx]

## Sheet: siHic5siNS_v_siNSsiNS
chromosome	chromosome start position	chromosome start position	CPM	Fold	p-value	FDR-adjusted p-value
chr1	2255392	2255892	7.44	3.8	6.51e-36	8.72e-32
chr12	54421060	54421560	7.16	3.17	7.28e-25	4.88e-21
chr8	104361052	104361552	6.57	3.72	1.53e-20	5.37e-17
chr12	65649013	65649513	7.59	2.38	1.6e-20	5.37e-17
chr15	25504311	25504811	6.67	3.34	2.3e-20	6.16e-17
chr2	20438549	20439049	8.24	1.75	4.42e-19	9.88e-16
chr15	62112875	62113375	7.03	2.69	1.21e-18	2.33e-15
chr3	127889345	127889845	6.75	2.94	4.15e-18	6.96e-15
chr8	142803336	142803836	6.41	3.22	6.76e-18	9.07e-15
chr2	121197395	121197895	8.14	1.74	1.88e-17	2.29e-14
chr2	20593269	20593769	7.61	2.18	4.92e-17	5.5e-14
chr8	10623565	10624065	6.34	3.15	7.25e-17	7.48e-14
chr2	20424553	20425053	6.69	2.89	1.5e-16	1.44e-13
chr16	89316078	89316578	6.33	3.8	1.87e-16	1.68e-13
chr22	46635238	46635738	6.68	2.72	2.16e-16	1.81e-13
chr6	155529161	155529661	5.92	5.61	2.72e-16	2.14e-13
chr17	45228859	45229359	5.84	4.15	5.48e-16	4.08e-13
chr12	54428607	54429107	5.77	4.56	6.11e-16	4.31e-13
chr7	6317857	6318357	7.43	2.13	8.47e-16	5.68e-13
chr10	104299995	104300495	6.31	3.41	1.26e-15	8.05e-13
chr2	113253333	113253833	7.07	2.39	1.86e-15	1.13e-12
chr3	109806941	109807441	6.07	3.38	2.09e-15	1.22e-12
chr8	138340571	138341071	6.23	3.08	3.06e-15	1.71e-12
chr5	126508892	126509392	7.4	2.08	3.24e-15	1.74e-12
chr18	7038119	7038619	7.16	2.34	5.73e-15	2.95e-12
chr10	95400670	95401170	6.04	3.62	1.18e-14	5.88e-12
chr20	47258890	47259390	6.12	3.46	1.23e-14	5.89e-12
chr11	61602999	61603499	5.99	3.52	1.33e-14	6.13e-12
chr14	30267195	30267695	5.7	3.81	2.47e-14	1.07e-11
chr8	25690190	25690690	6.56	2.64	2.65e-14	1.11e-11
chr11	79415003	79415503	6.49	2.85	2.96e-14	1.2e-11
chr8	143201477	143201977	6.91	2.34	3.11e-14	1.23e-11
chr8	142251673	142252173	5.97	3.98	3.26e-14	1.25e-11
chr13	111844316	111844816	6.16	3.02	3.58e-14	1.32e-11
chr10	78578826	78579326	6.09	3.23	3.65e-14	1.32e-11
chr3	64988203	64988703	6.74	2.54	4.04e-14	1.39e-11
chr11	65471907	65472407	7	2.58	4.05e-14	1.39e-11
chr8	138679939	138680439	5.55	4.33	4.66e-14	1.53e-11
chr12	115151480	115151980	5.6	4.13	4.76e-14	1.53e-11
chr3	71998828	71999328	6.95	2.3	4.8e-14	1.53e-11
chr7	157882192	157882692	5.49	4.92	6.16e-14	1.92e-11
chr14	61355948	61356448	5.59	4.01	7.77e-14	2.31e-11
chr2	121185591	121186091	7.65	2.11	8.17e-14	2.33e-11
chr20	49989460	49989960	6.2	3.2	1.01e-13	2.82e-11
chr8	94024734	94025234	5.62	3.99	1.67e-13	4.48e-11
chr10	60123155	60123655	5.69	3.81	2.07e-13	5.45e-11
chr20	59299866	59300366	5.8	3.38	2.37e-13	6.11e-11
chr10	63799147	63799647	6.53	2.45	3.38e-13	8.55e-11
chr6	44058541	44059041	6.72	2.51	3.82e-13	9.48e-11
chr8	125333934	125334434	6.29	2.7	4.15e-13	1.01e-10
chr10	110364562	110365062	5.65	3.67	4.28e-13	1.02e-10
chr17	77602420	77602920	7.26	1.99	1.02e-12	2.4e-10
chr2	33152911	33153411	6.73	2.35	1.08e-12	2.49e-10
chr8	143264680	143265180	5.69	3.42	1.11e-12	2.49e-10
chr1	27631052	27631552	6.73	2.53	1.12e-12	2.49e-10
chr7	92633458	92633958	6.34	2.73	1.4e-12	3.08e-10
chr17	61209608	61210108	5.35	5.02	1.57e-12	3.4e-10
chr22	48702553	48703053	5.64	3.26	1.63e-12	3.47e-10
chr7	601509	602009	6.61	2.32	1.79e-12	3.75e-10
chr4	26171891	26172391	5.84	3.25	1.87e-12	3.86e-10
chr8	123689867	123690367	7.37	1.98	2.21e-12	4.49e-10
chr3	134035983	134036483	7.08	2.13	2.86e-12	5.72e-10
chr10	62384540	62385040	5.37	4.28	3e-12	5.91e-10
chr1	3109734	3110234	5.69	3.11	3.15e-12	6e-10
chr16	56910624	56911124	5.98	2.93	3.18e-12	6e-10
chr20	31698880	31699380	5.78	3.11	3.18e-12	6e-10
chr1	86788579	86789079	6.43	2.59	3.65e-12	6.79e-10
chr10	78443217	78443717	6.43	2.37	4.28e-12	7.76e-10
chr1	43783604	43784104	6.01	2.9	4.38e-12	7.82e-10
chr14	63877184	63877684	5.43	3.61	5.06e-12	8.92e-10
chr13	48954053	48954553	6.39	2.39	5.31e-12	9.25e-10
chr8	139386823	139387323	5.79	3.02	6.28e-12	1.08e-09
chr14	95389650	95390150	6.91	2.08	6.36e-12	1.08e-09
chr7	74098251	74098751	7.16	2.08	6.56e-12	1.1e-09
chr10	43680152	43680652	5.98	2.76	6.74e-12	1.12e-09
chr3	5564977	5565477	5.97	2.69	6.84e-12	1.12e-09
chr11	114197978	114198478	7.01	2	7.09e-12	1.13e-09
chr2	102082904	102083404	7.39	1.86	7.12e-12	1.13e-09
chr2	237156451	237156951	7.64	1.71	8.2e-12	1.28e-09
chr9	134422025	134422525	5.91	3.02	9.43e-12	1.44e-09
chr2	20582499	20582999	6.93	2.21	9.77e-12	1.47e-09
chr12	55847853	55848353	7.5	1.89	1.03e-11	1.52e-09
chr5	1515286	1515786	5.48	3.85	1.03e-11	1.52e-09
chr12	80627662	80628162	6.86	2.19	1.09e-11	1.58e-09
chr17	60940829	60941329	6.21	2.49	1.18e-11	1.68e-09
chr8	141318967	141319467	5.78	2.94	1.18e-11	1.68e-09
chr2	151842941	151843441	6.37	2.79	1.32e-11	1.86e-09
chr9	108150673	108151173	6.05	2.59	1.56e-11	2.17e-09
chr4	26093456	26093956	5.3	5.24	1.6e-11	2.22e-09
chr10	63712172	63712672	5.2	4.64	1.65e-11	2.25e-09
chr1	234310356	234310856	6	2.7	1.69e-11	2.29e-09
chr17	73480928	73481428	7.3	1.86	1.75e-11	2.35e-09
chr2	64403995	64404495	7.08	2.09	2.09e-11	2.78e-09
chr12	131287899	131288399	5.23	3.83	2.24e-11	2.92e-09
chr20	63061852	63062352	6.04	2.65	2.26e-11	2.92e-09
chr2	46230719	46231219	6.11	2.57	2.38e-11	3.03e-09
chr17	45176204	45176704	6.14	2.5	2.45e-11	3.08e-09
chr7	74094446	74094946	7.24	1.93	2.46e-11	3.08e-09
chr14	94599118	94599618	7.57	1.67	2.66e-11	3.3e-09
chr7	67821110	67821610	5.58	3.15	2.72e-11	3.34e-09
chr15	66390662	66391162	6.49	2.3	2.89e-11	3.53e-09
chr20	35883809	35884309	5.49	3.32	2.97e-11	3.59e-09
chr17	47279115	47279615	5.63	3.07	3.21e-11	3.84e-09
chr3	188220964	188221464	7.21	1.84	3.55e-11	4.22e-09
chr2	14189781	14190281	6.97	2.17	3.8e-11	4.47e-09
chr22	46604457	46604957	5.23	5.49	3.98e-11	4.65e-09
chr18	2516108	2516608	5.7	2.95	4.42e-11	5.1e-09
chr7	66255007	66255507	5.46	3.72	4.69e-11	5.37e-09
chr2	85924369	85924869	7.1	1.96	4.74e-11	5.38e-09
chr5	36575402	36575902	6.05	2.87	5.59e-11	6.3e-09
chr16	53090877	53091377	6.58	2.57	5.74e-11	6.41e-09
chr5	174235250	174235750	5.43	4.3	5.88e-11	6.51e-09
chr9	20297569	20298069	6.38	2.35	6.06e-11	6.62e-09
chr14	90502013	90502513	6.81	2.08	6.07e-11	6.62e-09
chr8	95101201	95101701	5.78	2.79	6.13e-11	6.63e-09
chr17	51121743	51122243	5.52	3.34	6.56e-11	7.03e-09
chr17	77363983	77364483	6.32	2.27	6.99e-11	7.44e-09
chr9	93144134	93144634	5.09	4.33	7.1e-11	7.5e-09
chr10	75127316	75127816	5.23	3.72	7.74e-11	8.1e-09
chr17	17191429	17191929	6.01	2.59	9.34e-11	9.71e-09
chr2	101517217	101517717	5.26	3.77	1.04e-10	1.07e-08
chr10	73117829	73118329	7.14	1.8	1.06e-10	1.08e-08
chr17	39209559	39210059	7.02	2.17	1.09e-10	1.1e-08
chr8	142544994	142545494	5.55	3.23	1.09e-10	1.1e-08
chr11	104337349	104337849	5.22	3.58	1.1e-10	1.1e-08
chr1	8947193	8947693	5.9	2.66	1.16e-10	1.16e-08
chr17	72404910	72405410	5.93	2.89	1.21e-10	1.19e-08
chr2	112936097	112936597	6.62	2.12	1.35e-10	1.32e-08
chr4	105923469	105923969	6.92	2.09	1.39e-10	1.35e-08
chr2	113251058	113251558	6	2.81	1.43e-10	1.38e-08
chr20	60967431	60967931	6.84	1.91	1.75e-10	1.67e-08
chr8	27286353	27286853	5.92	2.6	1.78e-10	1.69e-08
chr1	31798447	31798947	5.24	3.71	1.87e-10	1.75e-08
chr1	94544984	94545484	5.74	2.71	1.89e-10	1.76e-08
chr2	47118997	47119497	5.4	3.24	1.95e-10	1.8e-08
chr8	132420270	132420770	6.06	2.4	1.96e-10	1.8e-08
chr8	6648968	6649468	5.46	3.28	2.24e-10	2.04e-08
chr12	30795132	30795632	7.08	1.94	2.55e-10	2.31e-08
chr17	77365777	77366277	5.9	2.59	2.81e-10	2.53e-08
chr16	55753145	55753645	5.21	3.48	2.88e-10	2.58e-08
chr22	27670816	27671316	6.59	2.03	2.97e-10	2.64e-08
chr2	118430852	118431352	5.84	2.63	3.2e-10	2.83e-08
chrX	71603931	71604431	5.16	4.02	3.25e-10	2.85e-08
chr8	123658464	123658964	5.14	3.63	3.28e-10	2.85e-08
chr1	6385607	6386107	5.45	3.2	3.32e-10	2.87e-08
chr19	472405	472905	5.83	2.69	3.49e-10	3e-08
chr14	58733431	58733931	6.09	2.43	3.88e-10	3.31e-08
chr3	64977486	64977986	6.55	2.14	3.92e-10	3.33e-08
chr16	51538993	51539493	6.19	2.51	4.47e-10	3.77e-08
chr14	77043307	77043807	5.42	3.03	4.64e-10	3.89e-08
chr14	87430733	87431233	5.17	5.85	4.83e-10	4.03e-08
chr13	49097402	49097902	6.12	2.28	5.16e-10	4.27e-08
chr1	223235017	223235517	5.21	3.39	5.24e-10	4.31e-08
chr8	134892463	134892963	5.28	3.88	5.36e-10	4.38e-08
chr20	62739487	62739987	5.12	3.73	5.68e-10	4.62e-08
chr6	170039660	170040160	5.4	2.92	5.76e-10	4.65e-08
chr12	627750	628250	6.2	2.21	6.14e-10	4.9e-08
chr1	161971761	161972261	6.47	2.18	6.27e-10	4.97e-08
chr6	137811360	137811860	6.5	2.09	6.78e-10	5.34e-08
chr16	88109383	88109883	5.34	3	7.53e-10	5.87e-08
chr3	127559938	127560438	6.2	2.26	7.75e-10	5.99e-08
chr8	133322209	133322709	6.67	2.02	7.77e-10	5.99e-08
chr8	139215171	139215671	5.71	3.01	8.1e-10	6.21e-08
chr2	150591972	150592472	6.17	2.25	8.61e-10	6.56e-08
chr1	21639559	21640059	6.14	2.33	9.18e-10	6.92e-08
chr6	138723055	138723555	5.42	2.88	9.18e-10	6.92e-08
chr16	88729481	88729981	5	3.73	9.48e-10	7.07e-08
chr15	27454432	27454932	5.07	5.75	9.49e-10	7.07e-08
chr6	63899350	63899850	5.96	2.46	9.92e-10	7.35e-08
chr2	100813418	100813918	5.29	3.38	1e-09	7.37e-08
chr22	32281039	32281539	5.32	3.56	1.01e-09	7.37e-08
chr22	27718081	27718581	5.4	2.95	1.01e-09	7.37e-08
chr6	25006381	25006881	7.08	1.82	1.06e-09	7.68e-08
chr8	123671518	123672018	6.69	2.21	1.18e-09	8.39e-08
chr5	172872971	172873471	4.96	3.85	1.18e-09	8.39e-08
chr12	124917028	124917528	5.88	2.8	1.19e-09	8.39e-08
chr6	151036081	151036581	6.48	2.31	1.2e-09	8.39e-08
chr1	10107970	10108470	6.55	2.21	1.2e-09	8.39e-08
chr14	97713014	97713514	4.91	4.54	1.21e-09	8.41e-08
chr1	16015927	16016427	7.21	1.95	1.22e-09	8.46e-08
chr17	73799807	73800307	6.67	1.98	1.24e-09	8.5e-08
chr7	11458651	11459151	5.12	5.77	1.25e-09	8.58e-08
chr6	80541165	80541665	5.75	2.66	1.27e-09	8.66e-08
chr11	69157298	69157798	6.72	2.01	1.29e-09	8.73e-08
chr17	28034147	28034647	4.91	4.33	1.3e-09	8.76e-08
chr1	223109712	223110212	6.05	2.36	1.32e-09	8.78e-08
chr5	9546230	9546730	5.47	2.93	1.32e-09	8.78e-08
chr22	35371903	35372403	5.96	2.56	1.37e-09	9.07e-08
chr20	51366365	51366865	6.55	2.05	1.47e-09	9.65e-08
chr14	95892138	95892638	5.17	3.23	1.59e-09	1.04e-07
chr1	224057936	224058436	5.77	2.72	1.62e-09	1.05e-07
chr22	19725404	19725904	7.57	1.63	1.63e-09	1.05e-07
chr13	49086712	49087212	5.22	3.1	1.67e-09	1.07e-07
chr7	47453610	47454110	6.64	2.12	1.67e-09	1.07e-07
chr9	34988336	34988836	5.33	3	1.7e-09	1.09e-07
chr17	65173360	65173860	5.38	2.91	1.73e-09	1.1e-07
chr5	4542227	4542727	5.17	3.25	1.75e-09	1.11e-07
chr13	113837057	113837557	6.02	2.47	1.77e-09	1.11e-07
chr1	116484004	116484504	5.75	2.59	1.83e-09	1.15e-07
chrX	3143195	3143695	5.09	3.55	1.95e-09	1.21e-07
chr1	19033408	19033908	5.63	2.63	2.01e-09	1.25e-07
chr10	122307766	122308266	5.05	3.52	2.03e-09	1.25e-07
chr8	17348851	17349351	5.96	2.32	2.1e-09	1.29e-07
chr5	10595788	10596288	6.84	1.8	2.14e-09	1.31e-07
chr11	27972430	27972930	6.31	2.19	2.17e-09	1.32e-07
chr17	72416027	72416527	5.34	2.95	2.2e-09	1.34e-07
chr6	101614771	101615271	5.12	3.27	2.32e-09	1.39e-07
chr7	47457872	47458372	6.77	1.98	2.32e-09	1.39e-07
chr10	69061423	69061923	5.72	2.72	2.33e-09	1.39e-07
chr20	57628154	57628654	4.97	3.7	2.34e-09	1.39e-07
chr13	113916141	113916641	5.29	6.55	2.35e-09	1.39e-07
chr2	112794168	112794668	5.21	3.46	2.4e-09	1.42e-07
chr8	139828041	139828541	5.09	3.35	2.43e-09	1.43e-07
chr11	111911826	111912326	5.72	2.51	2.45e-09	1.44e-07
chr8	29377659	29378159	6.5	2.14	2.54e-09	1.48e-07
chr18	22446063	22446563	6.06	2.3	2.56e-09	1.49e-07
chr17	71914992	71915492	5.3	2.98	2.58e-09	1.49e-07
chr6	35370044	35370544	5.32	3.37	2.85e-09	1.64e-07
chr17	77327908	77328408	5.82	2.62	2.88e-09	1.65e-07
chr4	73704525	73705025	4.8	4.23	2.89e-09	1.65e-07
chr7	74478069	74478569	7.21	1.7	2.94e-09	1.67e-07
chr17	80193243	80193743	6.95	1.74	2.98e-09	1.68e-07
chr8	140589523	140590023	6.66	1.92	3.12e-09	1.76e-07
chr10	72260504	72261004	5.6	2.53	3.22e-09	1.81e-07
chr2	9538210	9538710	5.31	3.28	3.54e-09	1.98e-07
chr5	31825149	31825649	6.62	1.88	3.62e-09	2.01e-07
chr22	17570768	17571268	6.26	2.04	3.63e-09	2.01e-07
chr4	4575890	4576390	4.87	3.92	3.64e-09	2.01e-07
chr8	127391046	127391546	6.41	2.2	3.78e-09	2.07e-07
chr12	2845362	2845862	4.83	4.25	3.79e-09	2.07e-07
chr2	157032084	157032584	4.87	4.3	3.79e-09	2.07e-07
chr22	30422833	30423333	7.25	1.72	3.9e-09	2.11e-07
chr3	107065237	107065737	5.27	3.01	3.92e-09	2.11e-07
chr5	150780154	150780654	6.93	1.72	3.98e-09	2.13e-07
chr18	7656967	7657467	5.36	2.88	3.98e-09	2.13e-07
chr1	221991084	221991584	6.6	2.13	4.07e-09	2.16e-07
chr20	50395194	50395694	7.17	1.77	4.08e-09	2.16e-07
chr12	65656810	65657310	5.83	2.49	4.14e-09	2.19e-07
chr14	68685319	68685819	6.17	2.55	4.17e-09	2.19e-07
chr4	111689176	111689676	4.91	4.12	4.25e-09	2.22e-07
chr1	40875686	40876186	5.72	2.57	4.28e-09	2.23e-07
chr6	138718967	138719467	5.89	2.51	4.35e-09	2.26e-07
chr8	125429948	125430448	5.33	2.93	4.37e-09	2.26e-07
chr17	72603069	72603569	5.8	2.37	4.4e-09	2.26e-07
chr17	40021421	40021921	6.19	2.42	4.41e-09	2.26e-07
chr19	49613946	49614446	5.09	3.25	4.64e-09	2.38e-07
chr15	71515348	71515848	6.6	1.95	4.79e-09	2.44e-07
chr8	123630443	123630943	5.58	2.61	4.86e-09	2.47e-07
chr1	24770846	24771346	4.78	4.68	4.97e-09	2.52e-07
chr8	6599343	6599843	5.24	3.2	5.03e-09	2.54e-07
chr17	58534979	58535479	5.86	2.3	5.49e-09	2.76e-07
chr2	17976918	17977418	5.85	2.76	5.65e-09	2.82e-07
chr17	71909143	71909643	6.73	1.81	5.67e-09	2.82e-07
chr22	30210200	30210700	6.76	1.88	6.01e-09	2.97e-07
chr10	69679735	69680235	5.68	2.54	6.27e-09	3.08e-07
chr12	111056729	111057229	4.95	3.54	6.28e-09	3.08e-07
chr21	34965359	34965859	6.18	2.09	6.33e-09	3.1e-07
chr1	156112276	156112776	6.25	2.13	6.48e-09	3.15e-07
chr14	77038021	77038521	6.31	2.08	6.49e-09	3.15e-07
chr2	66888853	66889353	4.95	3.43	6.5e-09	3.15e-07
chr2	98379059	98379559	5.9	2.24	6.64e-09	3.2e-07
chr14	74963420	74963920	5.72	2.4	7.1e-09	3.41e-07
chr17	39222056	39222556	6.01	2.89	7.15e-09	3.42e-07
chr4	110533794	110534294	5.84	2.31	7.53e-09	3.59e-07
chr6	36633397	36633897	4.99	3.36	7.59e-09	3.61e-07
chr16	75238092	75238592	5.97	2.32	7.9e-09	3.74e-07
chr10	85527933	85528433	6.07	2.31	8.06e-09	3.8e-07
chr8	123597650	123598150	6.76	1.83	8.29e-09	3.89e-07
chr17	32503427	32503927	5.64	2.45	8.29e-09	3.89e-07
chr1	17814666	17815166	5.94	2.19	8.44e-09	3.94e-07
chr18	1580397	1580897	6.82	1.97	8.49e-09	3.95e-07
chr9	136024191	136024691	5.16	2.95	8.51e-09	3.95e-07
chr1	177448908	177449408	5.92	2.27	8.85e-09	4.09e-07
chr1	31381520	31382020	4.91	3.62	8.92e-09	4.11e-07
chr19	55546077	55546577	5.4	2.62	9.3e-09	4.27e-07
chr2	100780660	100781160	5.1	3.17	9.55e-09	4.37e-07
chr8	40174539	40175039	5.77	2.46	9.61e-09	4.38e-07
chr10	22849346	22849846	6.59	1.87	1.02e-08	4.61e-07
chr17	45252615	45253115	5.7	2.59	1.09e-08	4.88e-07
chr20	1327080	1327580	7.04	2.06	1.09e-08	4.88e-07
chr17	42815053	42815553	5.66	2.55	1.09e-08	4.88e-07
chr4	140096486	140096986	5.29	2.74	1.11e-08	4.94e-07
chr8	143208334	143208834	6.43	2.03	1.13e-08	5.01e-07
chr12	14278489	14278989	4.73	4.13	1.16e-08	5.15e-07
chr9	63917943	63918443	6.19	2	1.18e-08	5.2e-07
chr16	57951927	57952427	6.32	1.98	1.2e-08	5.26e-07
chr20	50137851	50138351	4.8	3.84	1.2e-08	5.26e-07
chr16	67504430	67504930	4.7	4.95	1.21e-08	5.26e-07
chr18	3449961	3450461	7.05	1.88	1.21e-08	5.26e-07
chr18	22214655	22215155	5.23	2.81	1.24e-08	5.39e-07
chr11	86547688	86548188	5.49	2.57	1.26e-08	5.43e-07
chr2	237905046	237905546	6.72	1.95	1.29e-08	5.56e-07
chr9	121285128	121285628	5.37	2.81	1.3e-08	5.6e-07
chr7	20340838	20341338	5.99	2.3	1.33e-08	5.67e-07
chrX	72620473	72620973	6.43	1.95	1.33e-08	5.67e-07
chr1	201849595	201850095	5.04	3.21	1.33e-08	5.67e-07
chr20	47371070	47371570	5.02	3.18	1.35e-08	5.71e-07
chr13	113816995	113817495	5.64	2.4	1.38e-08	5.82e-07
chr11	110878374	110878874	4.8	3.65	1.4e-08	5.89e-07
chr9	19184155	19184655	5.75	2.43	1.44e-08	6.04e-07
chr3	169760272	169760772	4.95	3.31	1.45e-08	6.05e-07
chr10	44112429	44112929	5.28	2.81	1.46e-08	6.06e-07
chr9	34741687	34742187	5.4	2.73	1.47e-08	6.11e-07
chr12	92593865	92594365	5.49	2.77	1.51e-08	6.23e-07
chr17	77356312	77356812	4.75	3.79	1.51e-08	6.23e-07
chr1	116489207	116489707	5.58	2.8	1.54e-08	6.32e-07
chr9	128892336	128892836	4.88	3.48	1.56e-08	6.41e-07
chr5	124536217	124536717	5.02	3.16	1.57e-08	6.41e-07
chr2	112642851	112643351	6.25	2.15	1.59e-08	6.49e-07
chr19	45443423	45443923	4.75	3.79	1.61e-08	6.54e-07
chr2	54041021	54041521	6.64	2	1.63e-08	6.61e-07
chr2	30410209	30410709	5.14	3	1.65e-08	6.65e-07
chr17	17774082	17774582	6.44	2.14	1.69e-08	6.74e-07
chr8	139370192	139370692	7.12	1.72	1.69e-08	6.74e-07
chr10	45160267	45160767	5.72	2.57	1.73e-08	6.9e-07
chr20	48002388	48002888	5.67	2.4	1.74e-08	6.91e-07
chr2	66897046	66897546	6.31	1.99	1.83e-08	7.17e-07
chr4	82374034	82374534	4.86	3.46	1.85e-08	7.25e-07
chr17	69828026	69828526	4.71	4.63	1.87e-08	7.27e-07
chr9	18330920	18331420	5.33	2.73	1.87e-08	7.27e-07
chr5	133113459	133113959	4.76	3.79	1.88e-08	7.29e-07
chr14	71143417	71143917	7.25	1.65	1.9e-08	7.36e-07
chr1	84619257	84619757	6.31	2.09	1.91e-08	7.38e-07
chr6	123105501	123106001	5.5	2.67	1.93e-08	7.4e-07
chr22	20532144	20532644	5.62	2.43	1.95e-08	7.47e-07
chr5	141848708	141849208	5.35	2.75	2e-08	7.62e-07
chr11	61971657	61972157	6.46	1.85	2e-08	7.62e-07
chr13	112959256	112959756	6.21	1.97	2.01e-08	7.62e-07
chr8	26609137	26609637	5.26	2.78	2.01e-08	7.62e-07
chr14	75301713	75302213	5.32	2.84	2.09e-08	7.89e-07
chr1	234980822	234981322	6.65	1.83	2.1e-08	7.89e-07
chr2	215681037	215681537	5.46	2.58	2.14e-08	8.02e-07
chr2	31666274	31666774	5.08	2.95	2.14e-08	8.02e-07
chr8	101623861	101624361	5.01	-3.29	2.15e-08	8.02e-07
chr3	40971472	40971972	6.24	2.24	2.16e-08	8.04e-07
chr14	51206339	51206839	4.77	3.79	2.17e-08	8.04e-07
chr4	2746291	2746791	5.67	2.31	2.17e-08	8.04e-07
chr1	232538625	232539125	5.26	2.77	2.27e-08	8.37e-07
chr19	40909355	40909855	4.88	3.35	2.29e-08	8.43e-07
chr10	52542260	52542760	5.02	3.19	2.3e-08	8.43e-07
chr15	69760774	69761274	5.14	2.85	2.3e-08	8.43e-07
chr20	50513693	50514193	5.18	3.31	2.32e-08	8.47e-07
chr3	192835723	192836223	4.61	4.53	2.36e-08	8.6e-07
chr9	129488358	129488858	6.99	1.72	2.39e-08	8.7e-07
chr2	7328703	7329203	5.66	2.34	2.46e-08	8.93e-07
chr18	46283123	46283623	5.35	2.67	2.49e-08	9e-07
chr17	57256121	57256621	5.99	2.24	2.5e-08	9.02e-07
chr9	34987484	34987984	4.75	3.62	2.6e-08	9.36e-07
chr2	6186705	6187205	5.69	2.36	2.64e-08	9.43e-07
chr1	201383720	201384220	6.12	1.98	2.64e-08	9.43e-07
chr9	22148181	22148681	6.55	1.88	2.66e-08	9.44e-07
chr22	48531677	48532177	6.23	2.01	2.66e-08	9.44e-07
chr8	120102983	120103483	6.04	2.27	2.7e-08	9.54e-07
chr8	133499169	133499669	5.25	2.89	2.78e-08	9.8e-07
chr22	50308398	50308898	6.44	1.84	2.78e-08	9.8e-07
chr7	1266550	1267050	4.95	3.2	2.81e-08	9.86e-07
chr8	104025715	104026215	5	3.58	2.87e-08	1e-06
chr18	70372443	70372943	5.33	2.6	2.89e-08	1.01e-06
chr22	46631674	46632174	5.63	2.3	3.04e-08	1.06e-06
chr1	116679522	116680022	5.1	2.88	3.05e-08	1.06e-06
chr12	132493486	132493986	6.44	1.88	3.07e-08	1.06e-06
chr20	62159680	62160180	6.31	1.89	3.07e-08	1.06e-06
chr16	67594794	67595294	5.99	2.18	3.13e-08	1.08e-06
chr6	14732963	14733463	5.81	2.2	3.15e-08	1.08e-06
chr2	223699391	223699891	6.66	1.96	3.16e-08	1.08e-06
chr3	176237634	176238134	5.08	2.95	3.2e-08	1.09e-06
chr17	31723880	31724380	4.74	3.96	3.21e-08	1.1e-06
chr12	103851080	103851580	5.69	2.41	3.26e-08	1.11e-06
chr15	70374987	70375487	7.2	1.63	3.27e-08	1.11e-06
chr22	30205404	30205904	6.14	2.24	3.37e-08	1.14e-06
chr14	75523856	75524356	4.91	3.24	3.38e-08	1.14e-06
chr2	215722325	215722825	5.57	2.58	3.39e-08	1.14e-06
chr1	168622919	168623419	5.22	2.86	3.39e-08	1.14e-06
chr5	123951555	123952055	4.81	3.41	3.42e-08	1.14e-06
chr11	13073536	13074036	5.1	2.97	3.42e-08	1.14e-06
chr14	95882793	95883293	4.97	3.31	3.48e-08	1.16e-06
chr8	121742935	121743435	6.21	2.09	3.63e-08	1.2e-06
chr12	124745764	124746264	7.07	1.66	3.71e-08	1.22e-06
chr14	59695192	59695692	7.11	1.59	3.74e-08	1.23e-06
chr1	235917361	235917861	4.67	4.09	3.91e-08	1.28e-06
chr2	74560436	74560936	6.94	1.68	3.96e-08	1.29e-06
chr5	178452946	178453446	5.48	2.5	3.97e-08	1.29e-06
chr10	95474310	95474810	5.38	2.6	4.02e-08	1.31e-06
chr18	79887009	79887509	4.57	4.21	4.03e-08	1.31e-06
chr5	122122019	122122519	5.6	2.35	4.14e-08	1.33e-06
chr7	135772153	135772653	4.83	3.3	4.16e-08	1.34e-06
chr9	60519332	60519832	6.33	1.88	4.38e-08	1.4e-06
chr22	24991798	24992298	5.21	2.8	4.46e-08	1.42e-06
chr12	28130591	28131091	4.95	3.11	4.47e-08	1.42e-06
chr19	7368288	7368788	5.59	2.33	4.51e-08	1.43e-06
chr1	175232355	175232855	5.36	2.57	4.51e-08	1.43e-06
chr1	154418209	154418709	6.85	1.73	4.53e-08	1.43e-06
chr22	47292402	47292902	6.44	1.96	4.6e-08	1.45e-06
chr3	61847856	61848356	5.3	3.25	4.61e-08	1.45e-06
chr2	207394776	207395276	4.78	3.51	4.7e-08	1.47e-06
chr10	4677951	4678451	5.94	2.26	4.8e-08	1.5e-06
chr12	38153071	38153571	5.38	2.48	4.85e-08	1.51e-06
chr10	33145505	33146005	4.83	3.56	4.91e-08	1.52e-06
chr8	41158028	41158528	4.88	6.13	4.91e-08	1.52e-06
chr1	25022261	25022761	5.71	2.38	4.94e-08	1.53e-06
chr10	15043602	15044102	6.01	2.22	5.02e-08	1.54e-06
chr17	40075011	40075511	6.43	1.88	5.13e-08	1.57e-06
chr13	40236166	40236666	6.76	1.65	5.28e-08	1.62e-06
chr1	221839850	221840350	6.31	2.04	5.33e-08	1.63e-06
chr6	44000982	44001482	6.56	1.78	5.36e-08	1.63e-06
chr12	2180422	2180922	6	2.07	5.37e-08	1.63e-06
chr12	1659974	1660474	7.08	1.63	5.38e-08	1.63e-06
chr10	124525058	124525558	5.8	2.2	5.46e-08	1.65e-06
chr16	5393027	5393527	4.72	4.92	5.49e-08	1.66e-06
chr8	142026729	142027229	5.25	2.74	5.81e-08	1.74e-06
chr7	158045462	158045962	5.25	2.62	5.82e-08	1.74e-06
chr2	96665225	96665725	4.85	3.32	5.82e-08	1.74e-06
chr12	65536829	65537329	7.01	1.91	5.84e-08	1.75e-06
chr1	23585555	23586055	4.83	3.3	5.91e-08	1.76e-06
chr20	53900484	53900984	4.93	3.07	5.91e-08	1.76e-06
chr2	54952591	54953091	4.6	4.21	5.98e-08	1.77e-06
chr12	29741492	29741992	7.13	1.95	6.07e-08	1.8e-06
chr22	36541653	36542153	6.68	1.78	6.31e-08	1.86e-06
chr6	137261305	137261805	6.25	1.96	6.46e-08	1.9e-06
chr6	166899865	166900365	4.81	3.27	6.51e-08	1.91e-06
chr17	63356237	63356737	4.94	3.07	6.51e-08	1.91e-06
chr12	6167787	6168287	5.47	2.63	6.58e-08	1.93e-06
chr16	79182544	79183044	5.81	2.14	6.62e-08	1.93e-06
chr5	28953837	28954337	5.73	2.26	6.64e-08	1.94e-06
chr3	12143995	12144495	7.07	1.66	6.69e-08	1.95e-06
chr17	78879538	78880038	5.5	2.72	6.73e-08	1.95e-06
chr7	41028976	41029476	5.96	2.54	6.83e-08	1.98e-06
chr10	117454196	117454696	5.98	2	6.84e-08	1.98e-06
chr2	30178620	30179120	6.43	1.92	6.91e-08	1.99e-06
chr16	84649464	84649964	6.97	1.61	6.91e-08	1.99e-06
chr5	150781921	150782421	4.92	3.14	7.09e-08	2.03e-06
chr8	85861952	85862452	5.74	2.16	7.19e-08	2.06e-06
chr1	55580770	55581270	6.66	1.95	7.2e-08	2.06e-06
chr13	44237228	44237728	4.56	3.97	7.33e-08	2.09e-06
chr8	142272561	142273061	6.96	1.59	7.39e-08	2.1e-06
chr5	168794304	168794804	4.69	4.9	7.42e-08	2.1e-06
chr16	85888834	85889334	5.52	2.33	7.61e-08	2.15e-06
chr8	116583129	116583629	6.49	1.77	7.68e-08	2.16e-06
chr18	55110271	55110771	4.56	4.48	7.68e-08	2.16e-06
chr6	142871769	142872269	4.78	6.04	7.69e-08	2.16e-06
chr19	45424275	45424775	5.97	2.25	7.94e-08	2.22e-06
chr12	7396041	7396541	4.62	4.03	7.95e-08	2.22e-06
chr17	80159928	80160428	5.81	2.12	8e-08	2.23e-06
chr9	70438496	70438996	6.16	2.07	8.16e-08	2.27e-06
chr2	203811479	203811979	6.33	2	8.38e-08	2.33e-06
chr8	142288077	142288577	6.14	2.03	8.42e-08	2.34e-06
chr2	109702378	109702878	5.92	2.06	8.55e-08	2.37e-06
chr1	47894560	47895060	5.71	2.38	8.6e-08	2.38e-06
chr1	29688451	29688951	5.81	2.5	8.65e-08	2.38e-06
chr11	119676559	119677059	4.56	5.22	8.66e-08	2.38e-06
chr10	126504452	126504952	6.77	1.78	8.72e-08	2.39e-06
chr16	89505373	89505873	5.26	2.63	8.91e-08	2.44e-06
chr3	42301674	42302174	5.09	2.88	9.11e-08	2.49e-06
chr7	4877579	4878079	4.61	5.25	9.18e-08	2.51e-06
chr3	65006358	65006858	5.45	2.5	9.56e-08	2.61e-06
chr2	71721269	71721769	5.88	2.06	9.66e-08	2.62e-06
chr10	63629825	63630325	5.97	2.13	9.85e-08	2.66e-06
chr22	38222710	38223210	7	1.63	9.87e-08	2.66e-06
chr19	18374317	18374817	5.34	2.55	9.89e-08	2.66e-06
chr14	69719440	69719940	5.66	2.22	9.91e-08	2.66e-06
chr12	25585161	25585661	6.16	1.88	9.93e-08	2.66e-06
chr22	49017538	49018038	6.88	1.65	1.03e-07	2.73e-06
chr10	107160677	107161177	4.9	3.04	1.03e-07	2.73e-06
chr15	66661428	66661928	5.33	2.48	1.03e-07	2.74e-06
chr2	237097866	237098366	4.83	3.42	1.03e-07	2.74e-06
chr20	47708174	47708674	6.53	1.79	1.05e-07	2.77e-06
chr9	105299405	105299905	5.16	2.93	1.06e-07	2.81e-06
chr9	34559429	34559929	4.86	3.31	1.07e-07	2.82e-06
chr12	25699420	25699920	5.51	2.43	1.08e-07	2.84e-06
chr10	80196253	80196753	5.42	2.53	1.09e-07	2.85e-06
chr7	159202398	159202898	4.87	3.11	1.09e-07	2.86e-06
chr1	29684834	29685334	4.73	3.43	1.1e-07	2.88e-06
chr5	173788995	173789495	6.24	1.94	1.12e-07	2.92e-06
chr2	71884129	71884629	5.84	2.05	1.13e-07	2.95e-06
chr17	30363895	30364395	5.47	2.43	1.14e-07	2.98e-06
chr12	65631656	65632156	6.32	2.3	1.15e-07	2.98e-06
chr2	102618699	102619199	6.89	1.6	1.15e-07	2.99e-06
chr8	143189009	143189509	6.23	1.82	1.16e-07	2.99e-06
chr14	77076226	77076726	4.88	3.33	1.16e-07	3.01e-06
chr20	49596208	49596708	4.78	3.5	1.17e-07	3.01e-06
chr10	33000198	33000698	4.51	4.14	1.17e-07	3.02e-06
chr8	104746801	104747301	4.77	3.36	1.17e-07	3.02e-06
chr3	110814551	110815051	4.93	3.06	1.19e-07	3.03e-06
chr7	151710814	151711314	5.23	2.54	1.19e-07	3.04e-06
chr11	119684292	119684792	5.56	2.26	1.19e-07	3.04e-06
chr3	102130175	102130675	6.39	1.93	1.2e-07	3.05e-06
chr17	28436560	28437060	6.12	1.97	1.21e-07	3.07e-06
chr1	238895808	238896308	4.72	3.75	1.23e-07	3.1e-06
chr1	18944731	18945231	5.84	2.27	1.23e-07	3.11e-06
chr20	43751212	43751712	6.18	1.89	1.26e-07	3.17e-06
chr2	109322007	109322507	5.87	2.02	1.28e-07	3.21e-06
chr19	39411425	39411925	5.65	2.2	1.29e-07	3.24e-06
chr12	46549658	46550158	5.18	2.74	1.29e-07	3.24e-06
chr2	201414066	201414566	4.56	3.76	1.3e-07	3.25e-06
chr1	54542403	54542903	5.85	2.29	1.31e-07	3.28e-06
chr17	67421940	67422440	6.33	2.17	1.36e-07	3.38e-06
chr3	90184833	90185333	6.41	1.81	1.36e-07	3.38e-06
chr22	49188127	49188627	5.25	2.67	1.4e-07	3.47e-06
chr10	80467837	80468337	5.47	2.28	1.43e-07	3.53e-06
chr9	12064987	12065487	4.99	2.85	1.48e-07	3.64e-06
chr11	79437932	79438432	5.29	2.6	1.48e-07	3.65e-06
chr5	5350083	5350583	5.4	2.61	1.49e-07	3.66e-06
chr19	45154295	45154795	6.65	1.72	1.5e-07	3.67e-06
chr18	11954393	11954893	4.81	3.17	1.5e-07	3.67e-06
chr3	149575606	149576106	4.76	3.35	1.51e-07	3.68e-06
chr21	44972720	44973220	6.1	1.86	1.51e-07	3.69e-06
chr5	95646591	95647091	6.98	1.69	1.59e-07	3.87e-06
chr10	21100772	21101272	4.64	3.48	1.6e-07	3.87e-06
chr20	58014647	58015147	4.85	3.42	1.62e-07	3.91e-06
chr6	45437145	45437645	4.74	3.33	1.64e-07	3.96e-06
chr1	79193144	79193644	5.68	2.46	1.66e-07	4e-06
chr2	94583387	94583887	5.41	2.31	1.7e-07	4.08e-06
chr10	63707291	63707791	4.68	5.93	1.7e-07	4.08e-06
chr2	235162331	235162831	5.8	2.22	1.71e-07	4.1e-06
chr1	176789682	176790182	5.27	2.47	1.73e-07	4.14e-06
chr9	3879255	3879755	5.22	2.53	1.73e-07	4.14e-06
chr14	69980333	69980833	5.49	2.29	1.74e-07	4.14e-06
chr12	108306058	108306558	6.26	1.8	1.74e-07	4.15e-06
chr17	61331084	61331584	6.73	2.06	1.75e-07	4.15e-06
chr12	92539177	92539677	5.75	2.16	1.77e-07	4.2e-06
chr12	65891916	65892416	6.01	2.18	1.79e-07	4.23e-06
chr1	94710098	94710598	5.34	2.43	1.79e-07	4.23e-06
chr1	5389105	5389605	5.08	2.73	1.8e-07	4.24e-06
chr10	62373951	62374451	6.3	1.84	1.81e-07	4.26e-06
chr3	72821915	72822415	5.76	2.07	1.82e-07	4.28e-06
chr17	72622555	72623055	6.22	1.88	1.83e-07	4.29e-06
chr2	46866785	46867285	6.68	1.91	1.83e-07	4.29e-06
chr19	47532143	47532643	5.79	2.2	1.83e-07	4.29e-06
chr16	57415443	57415943	4.58	3.79	1.85e-07	4.31e-06
chr14	31992003	31992503	4.75	3.2	1.85e-07	4.31e-06
chr5	32089305	32089805	5.6	2.18	1.89e-07	4.39e-06
chr2	168450079	168450579	4.57	3.6	1.9e-07	4.41e-06
chr13	97257867	97258367	5.62	2.24	1.91e-07	4.44e-06
chr4	74006043	74006543	6.12	2.02	1.93e-07	4.47e-06
chr14	59161524	59162024	4.91	2.87	1.95e-07	4.52e-06
chr18	75489857	75490357	5.83	2.09	1.98e-07	4.56e-06
chr20	63847917	63848417	6.17	1.94	2.02e-07	4.66e-06
chr9	127720807	127721307	5.63	2.33	2.05e-07	4.72e-06
chr20	47411185	47411685	5.4	2.54	2.06e-07	4.73e-06
chr1	37479628	37480128	5.94	2.06	2.1e-07	4.8e-06
chr16	56917071	56917571	4.56	3.92	2.12e-07	4.83e-06
chr1	233704803	233705303	4.88	3.2	2.12e-07	4.83e-06
chr6	147156852	147157352	6.42	1.8	2.12e-07	4.83e-06
chr7	157883945	157884445	4.42	5.08	2.15e-07	4.88e-06
chr1	206892539	206893039	7.06	1.61	2.18e-07	4.93e-06
chr17	79573514	79574014	6.55	1.86	2.18e-07	4.94e-06
chr9	89684761	89685261	4.63	3.32	2.2e-07	4.96e-06
chr17	47239939	47240439	4.68	3.53	2.22e-07	5.01e-06
chr6	140105775	140106275	4.6	3.46	2.23e-07	5.01e-06
chr20	32584012	32584512	6.19	1.88	2.25e-07	5.06e-06
chr17	64385357	64385857	6.1	1.9	2.26e-07	5.08e-06
chr22	41410289	41410789	5.87	2.14	2.27e-07	5.08e-06
chr5	67257420	67257920	6.91	1.59	2.32e-07	5.18e-06
chr22	28237012	28237512	6.03	1.87	2.35e-07	5.25e-06
chr18	7061685	7062185	5.63	2.13	2.35e-07	5.25e-06
chr2	237159324	237159824	6.03	2.23	2.38e-07	5.31e-06
chr9	129490927	129491427	5.79	2.04	2.4e-07	5.35e-06
chr2	19120659	19121159	6.4	1.88	2.41e-07	5.35e-06
chr7	108308826	108309326	6.66	1.7	2.45e-07	5.42e-06
chr7	3027941	3028441	6.15	1.95	2.48e-07	5.48e-06
chr14	51005016	51005516	5.41	2.26	2.51e-07	5.54e-06
chr5	174505539	174506039	5.16	2.59	2.52e-07	5.55e-06
chrX	45715821	45716321	5.96	2.12	2.52e-07	5.55e-06
chr1	59516790	59517290	5.1	2.64	2.54e-07	5.57e-06
chr13	114198568	114199068	4.68	3.23	2.54e-07	5.57e-06
chr2	64876163	64876663	5.56	2.31	2.55e-07	5.57e-06
chr6	33590289	33590789	5.6	2.39	2.55e-07	5.57e-06
chr5	20286391	20286891	4.61	5.86	2.57e-07	5.62e-06
chr15	62135669	62136169	6.39	1.85	2.61e-07	5.68e-06
chr8	139960739	139961239	6.15	1.8	2.62e-07	5.7e-06
chr3	42544583	42545083	6.28	1.76	2.63e-07	5.71e-06
chr7	46289766	46290266	4.38	4.28	2.66e-07	5.77e-06
chr8	42214847	42215347	5.46	2.27	2.68e-07	5.79e-06
chr1	4430911	4431411	4.89	3.01	2.7e-07	5.82e-06
chr2	209368933	209369433	4.41	4.32	2.71e-07	5.84e-06
chr6	35811248	35811748	5.42	2.46	2.72e-07	5.85e-06
chr7	2694062	2694562	5.88	1.99	2.73e-07	5.85e-06
chr10	131881605	131882105	4.56	3.76	2.8e-07	6e-06
chr8	139701134	139701634	5.78	1.99	2.82e-07	6.02e-06
chr20	14288499	14288999	5.9	2.23	2.84e-07	6.06e-06
chr2	99700729	99701229	5.39	2.29	2.85e-07	6.08e-06
chr3	195198134	195198634	5.27	2.69	2.87e-07	6.1e-06
chr8	60944015	60944515	5.43	2.33	2.92e-07	6.2e-06
chr10	16986112	16986612	4.81	2.95	2.92e-07	6.2e-06
chr16	84358492	84358992	5.86	2.09	2.95e-07	6.25e-06
chr2	28643762	28644262	4.99	2.78	2.97e-07	6.29e-06
chr1	116433439	116433939	4.4	5.06	2.99e-07	6.31e-06
chr5	9447686	9448186	5.68	2.23	3e-07	6.32e-06
chr8	137813275	137813775	5.26	2.65	3.01e-07	6.33e-06
chr7	2530236	2530736	6.08	1.94	3.02e-07	6.34e-06
chr2	215843559	215844059	5.71	2.23	3.02e-07	6.34e-06
chr22	39277980	39278480	4.78	3.02	3.03e-07	6.34e-06
chr1	8202519	8203019	6.22	1.8	3.05e-07	6.38e-06
chr3	46864917	46865417	4.73	3.29	3.11e-07	6.5e-06
chr5	126445502	126446002	6.49	1.68	3.16e-07	6.6e-06
chr5	6505066	6505566	5.36	2.49	3.18e-07	6.62e-06
chr2	88628077	88628577	5.23	2.54	3.22e-07	6.69e-06
chr12	3930266	3930766	5.18	2.49	3.24e-07	6.72e-06
chr1	94271491	94271991	4.53	3.53	3.27e-07	6.77e-06
chr11	61061272	61061772	5.7	2.77	3.27e-07	6.77e-06
chr6	150269733	150270233	6.18	1.87	3.28e-07	6.79e-06
chr22	23283551	23284051	6.69	1.7	3.3e-07	6.81e-06
chr7	47327814	47328314	6.09	2.01	3.32e-07	6.84e-06
chr12	115155786	115156286	5.33	2.64	3.34e-07	6.86e-06
chr17	63275276	63275776	4.48	3.68	3.34e-07	6.86e-06
chr4	182832680	182833180	5.53	2.21	3.36e-07	6.88e-06
chr3	32842584	32843084	4.78	3.34	3.36e-07	6.88e-06
chr2	30373693	30374193	4.78	3.61	3.37e-07	6.89e-06
chr1	202217581	202218081	4.58	5.83	3.41e-07	6.95e-06
chr1	150611434	150611934	4.6	5.85	3.42e-07	6.96e-06
chr9	35689643	35690143	5.34	2.34	3.43e-07	6.97e-06
chr3	190566340	190566840	5.6	2.13	3.53e-07	7.16e-06
chr7	90595047	90595547	7.06	1.61	3.54e-07	7.16e-06
chr11	118919737	118920237	5.6	2.21	3.55e-07	7.17e-06
chr11	115153010	115153510	5.51	2.16	3.56e-07	7.18e-06
chr4	88612183	88612683	6.79	1.66	3.57e-07	7.19e-06
chr4	40183862	40184362	6.41	1.85	3.58e-07	7.21e-06
chr16	24298792	24299292	4.68	3.51	3.58e-07	7.21e-06
chr8	125342087	125342587	4.55	5.8	3.63e-07	7.29e-06
chr13	49098107	49098607	5.11	2.65	3.65e-07	7.29e-06
chr6	43221221	43221721	4.59	5.84	3.65e-07	7.29e-06
chr14	77051156	77051656	5.5	2.33	3.65e-07	7.29e-06
chr11	70016966	70017466	5.42	2.29	3.66e-07	7.29e-06
chr18	46321240	46321740	4.65	3.37	3.67e-07	7.31e-06
chr4	183328929	183329429	5.3	2.38	3.71e-07	7.37e-06
chr14	75222070	75222570	4.69	3.27	3.76e-07	7.47e-06
chr9	104873077	104873577	4.81	2.94	3.78e-07	7.5e-06
chr16	66408590	66409090	4.94	2.73	3.84e-07	7.59e-06
chr2	98883680	98884180	5.06	3	3.85e-07	7.59e-06
chr14	68505866	68506366	6.47	1.88	3.85e-07	7.59e-06
chr15	99324055	99324555	4.43	4.67	3.85e-07	7.59e-06
chrX	105483004	105483504	5.65	2.13	3.9e-07	7.67e-06
chr20	51360542	51361042	5.04	2.8	3.95e-07	7.77e-06
chr2	222115053	222115553	5.91	1.91	4.08e-07	8.01e-06
chr3	75751981	75752481	6.23	1.82	4.16e-07	8.14e-06
chr6	153092592	153093092	5.51	2.37	4.17e-07	8.15e-06
chr18	7414436	7414936	6.95	1.66	4.2e-07	8.19e-06
chr1	177949795	177950295	4.39	4.01	4.23e-07	8.23e-06
chr1	41812487	41812987	5.16	2.47	4.26e-07	8.26e-06
chr11	115985848	115986348	5.34	2.47	4.26e-07	8.26e-06
chr7	5452281	5452781	5.23	2.38	4.26e-07	8.26e-06
chr4	23333980	23334480	5.3	2.72	4.27e-07	8.26e-06
chr18	73848645	73849145	5.22	2.52	4.32e-07	8.35e-06
chr6	149033139	149033639	5.87	1.91	4.41e-07	8.51e-06
chr3	52530695	52531195	4.49	5.74	4.43e-07	8.54e-06
chr8	127969408	127969908	5.08	2.56	4.47e-07	8.6e-06
chr14	62252688	62253188	4.43	3.79	4.48e-07	8.6e-06
chr15	81236290	81236790	5.11	2.82	4.48e-07	8.6e-06
chr6	6750062	6750562	5.48	2.32	4.49e-07	8.6e-06
chr5	94983718	94984218	6.12	2.08	4.55e-07	8.69e-06
chr1	20618613	20619113	4.54	5.79	4.62e-07	8.8e-06
chr7	6290226	6290726	5.34	2.34	4.66e-07	8.86e-06
chr4	76526377	76526877	5.99	1.9	4.67e-07	8.87e-06
chr10	69819684	69820184	4.91	2.78	4.8e-07	9.09e-06
chr3	62604208	62604708	5.41	2.45	4.88e-07	9.24e-06
chr2	122341027	122341527	6.07	2	4.95e-07	9.35e-06
chr10	71230607	71231107	5.28	2.32	5.02e-07	9.47e-06
chr17	68378039	68378539	6.44	1.96	5.03e-07	9.47e-06
chr11	76083568	76084068	6.62	1.75	5.11e-07	9.59e-06
chr9	129143480	129143980	5.84	2.07	5.13e-07	9.62e-06
chr6	14706283	14706783	4.94	3.04	5.19e-07	9.7e-06
chr13	48892337	48892837	5.37	2.82	5.19e-07	9.7e-06
chr6	34462456	34462956	5.1	3.03	5.24e-07	9.76e-06
chr12	55681273	55681773	6.63	1.68	5.25e-07	9.77e-06
chr7	112271065	112271565	4.35	4.25	5.28e-07	9.82e-06
chr10	112389255	112389755	4.38	4.01	5.31e-07	9.86e-06
chr20	22341407	22341907	6.29	1.76	5.32e-07	9.87e-06
chr20	57251423	57251923	5.01	2.63	5.34e-07	9.89e-06
chr6	54054058	54054558	6.45	1.77	5.37e-07	9.93e-06
chr16	14400530	14401030	4.53	3.69	5.42e-07	1e-05
chr10	96610895	96611395	4.74	2.98	5.48e-07	1.01e-05
chr3	159872691	159873191	5.18	2.42	5.5e-07	1.01e-05
chr14	75340904	75341404	6.49	1.77	5.54e-07	1.02e-05
chr5	91162839	91163339	5.37	2.51	5.56e-07	1.02e-05
chr7	107971907	107972407	6.68	1.79	5.59e-07	1.02e-05
chr20	15642600	15643100	5.29	2.44	5.63e-07	1.03e-05
chr6	11364931	11365431	6.78	1.64	5.64e-07	1.03e-05
chr4	188159380	188159880	4.69	3.25	5.64e-07	1.03e-05
chr17	64988376	64988876	5.94	1.88	5.67e-07	1.03e-05
chr10	110388044	110388544	4.81	3.01	5.68e-07	1.03e-05
chr2	63792580	63793080	4.86	2.89	5.7e-07	1.04e-05
chr10	122748385	122748885	4.83	2.84	5.76e-07	1.04e-05
chr2	20596952	20597452	4.83	2.84	5.76e-07	1.04e-05
chr1	94094107	94094607	4.41	4.63	5.78e-07	1.05e-05
chr15	62098951	62099451	4.49	5.74	5.81e-07	1.05e-05
chr14	71218334	71218834	5.06	2.57	5.84e-07	1.05e-05
chr12	51441509	51442009	6	1.98	5.89e-07	1.06e-05
chr10	62739024	62739524	4.64	3.21	5.92e-07	1.06e-05
chr6	35954251	35954751	5.26	2.34	5.95e-07	1.07e-05
chr1	17630797	17631297	5.12	2.79	6.12e-07	1.09e-05
chr20	49776065	49776565	5.1	2.6	6.12e-07	1.09e-05
chr4	121358508	121359008	5.63	2.05	6.15e-07	1.1e-05
chr6	155791165	155791665	5.42	2.18	6.25e-07	1.12e-05
chr7	69458125	69458625	6.23	1.69	6.29e-07	1.12e-05
chr6	52603476	52603976	6.24	2.15	6.36e-07	1.13e-05
chr13	98476406	98476906	4.72	3.42	6.38e-07	1.13e-05
chr10	103758951	103759451	4.71	3.04	6.41e-07	1.14e-05
chr16	69039415	69039915	4.49	5.74	6.54e-07	1.16e-05
chr8	115576303	115576803	4.4	5.06	6.57e-07	1.16e-05
chr1	160995103	160995603	4.9	2.74	6.58e-07	1.16e-05
chr8	129984269	129984769	4.48	3.5	6.6e-07	1.16e-05
chr1	52665582	52666082	6.16	1.87	6.61e-07	1.16e-05
chr22	42960152	42960652	4.71	3.05	6.61e-07	1.16e-05
chr20	44137177	44137677	4.45	5.7	6.61e-07	1.16e-05
chr15	90419617	90420117	6.59	1.7	6.78e-07	1.19e-05
chr3	25508820	25509320	6.29	1.89	6.78e-07	1.19e-05
chr16	10520406	10520906	4.57	3.27	6.81e-07	1.19e-05
chr9	116275664	116276164	5.23	2.65	6.82e-07	1.19e-05
chr3	10393482	10393982	5.58	2.11	6.97e-07	1.21e-05
chr15	90364683	90365183	4.9	2.74	7.05e-07	1.22e-05
chr2	71882890	71883390	5.43	2.2	7.15e-07	1.24e-05
chr8	143369880	143370380	5.39	2.23	7.16e-07	1.24e-05
chr7	53238181	53238681	5.89	1.96	7.23e-07	1.25e-05
chr7	123024967	123025467	5.73	2.13	7.42e-07	1.28e-05
chr7	29857580	29858080	4.6	3.17	7.5e-07	1.29e-05
chr17	49438417	49438917	5.47	2.36	7.52e-07	1.29e-05
chr21	32456469	32456969	4.44	3.62	7.53e-07	1.29e-05
chr1	171793970	171794470	4.34	4.54	7.55e-07	1.29e-05
chr5	176167781	176168281	4.34	5	7.56e-07	1.29e-05
chr2	109031785	109032285	4.37	3.77	7.62e-07	1.3e-05
chr17	27776902	27777402	4.9	2.75	7.81e-07	1.33e-05
chr6	74774402	74774902	5.11	2.47	7.82e-07	1.33e-05
chr22	43028161	43028661	6.12	1.79	7.92e-07	1.35e-05
chrX	153881995	153882495	4.34	3.97	7.96e-07	1.35e-05
chr18	63262686	63263186	4.38	4	7.97e-07	1.36e-05
chr8	130062039	130062539	6.3	1.85	8.03e-07	1.36e-05
chr2	86223732	86224232	4.77	2.86	8.05e-07	1.36e-05
chr8	9088694	9089194	6.03	1.8	8.08e-07	1.37e-05
chr1	182752106	182752606	4.35	4.54	8.15e-07	1.38e-05
chr5	40374771	40375271	5.73	1.94	8.16e-07	1.38e-05
chr12	47820447	47820947	6.72	1.66	8.18e-07	1.38e-05
chr22	27420972	27421472	4.67	3.11	8.18e-07	1.38e-05
chr17	77755848	77756348	6.15	1.96	8.2e-07	1.38e-05
chr11	79412810	79413310	4.93	2.78	8.2e-07	1.38e-05
chr11	32092540	32093040	4.46	5.71	8.22e-07	1.38e-05
chr6	3324268	3324768	5.84	1.96	8.22e-07	1.38e-05
chr6	142551467	142551967	5.96	1.97	8.23e-07	1.38e-05
chr6	160337867	160338367	5.97	1.85	8.24e-07	1.38e-05
chr21	45490269	45490769	5.65	2.11	8.38e-07	1.4e-05
chr13	113917297	113917797	5.36	2.2	8.38e-07	1.4e-05
chr8	125513015	125513515	5.98	1.93	8.41e-07	1.4e-05
chr8	26610403	26610903	4.91	2.73	8.44e-07	1.4e-05
chr12	111404738	111405238	5.5	2.17	8.45e-07	1.4e-05
chr2	127079388	127079888	5.41	2.25	8.46e-07	1.4e-05
chr20	32538368	32538868	5.29	2.32	8.74e-07	1.45e-05
chr15	70603058	70603558	5.09	2.63	8.76e-07	1.45e-05
chr16	72967917	72968417	4.32	3.93	8.78e-07	1.45e-05
chr3	69541274	69541774	4.35	4.54	8.86e-07	1.46e-05
chr1	192904385	192904885	4.49	3.35	8.87e-07	1.46e-05
chr14	64296493	64296993	5.56	2.21	9.1e-07	1.5e-05
chr3	188286086	188286586	4.93	2.7	9.19e-07	1.51e-05
chr8	133556553	133557053	6.42	1.68	9.22e-07	1.51e-05
chr20	31696015	31696515	5.79	2.38	9.36e-07	1.53e-05
chr20	32972732	32973232	4.43	5.67	9.38e-07	1.53e-05
chr19	3808204	3808704	5.52	2.12	9.4e-07	1.54e-05
chr17	72391876	72392376	4.72	2.95	9.42e-07	1.54e-05
chr17	27773380	27773880	5.07	2.53	9.54e-07	1.56e-05
chr12	111067494	111067994	6.11	1.86	9.67e-07	1.58e-05
chr4	98522656	98523156	4.78	2.88	9.69e-07	1.58e-05
chr1	201358508	201359008	6.18	1.92	9.7e-07	1.58e-05
chr3	188262894	188263394	6.38	1.76	9.73e-07	1.58e-05
chr10	32962047	32962547	5.05	2.6	9.74e-07	1.58e-05
chr4	14667857	14668357	6.71	1.67	9.85e-07	1.6e-05
chr8	29897555	29898055	5.73	1.98	9.92e-07	1.6e-05
chr16	74449334	74449834	5.37	2.41	1e-06	1.62e-05
chr12	132393961	132394461	4.89	2.83	1.01e-06	1.63e-05
chr5	160197224	160197724	4.36	3.75	1.01e-06	1.63e-05
chr17	40484436	40484936	5.73	2.04	1.01e-06	1.63e-05
chr5	177996919	177997419	6.03	1.75	1.02e-06	1.64e-05
chr8	113740223	113740723	5.87	1.92	1.02e-06	1.64e-05
chr2	28276050	28276550	5.02	2.94	1.02e-06	1.64e-05
chr17	40015423	40015923	5.77	2.03	1.03e-06	1.65e-05
chr1	9700133	9700633	5.82	1.99	1.03e-06	1.65e-05
chr13	76659101	76659601	4.64	3.19	1.04e-06	1.67e-05
chr2	237434798	237435298	6.44	1.61	1.05e-06	1.67e-05
chr8	19767354	19767854	4.99	2.52	1.05e-06	1.67e-05
chr2	170029983	170030483	4.8	2.74	1.05e-06	1.67e-05
chr8	90701104	90701604	5.79	1.93	1.05e-06	1.67e-05
chr6	46217555	46218055	6.21	1.69	1.06e-06	1.68e-05
chr22	44597631	44598131	5.04	2.78	1.06e-06	1.68e-05
chr6	39823314	39823814	6.6	1.62	1.06e-06	1.68e-05
chr11	8809455	8809955	4.97	2.52	1.06e-06	1.68e-05
chr2	102487955	102488455	5.27	2.35	1.07e-06	1.68e-05
chr3	61848785	61849285	5.26	2.44	1.08e-06	1.7e-05
chr7	157845230	157845730	4.43	5.68	1.08e-06	1.7e-05
chr20	56689732	56690232	5.55	2.04	1.09e-06	1.71e-05
chr22	27685474	27685974	4.59	3.73	1.09e-06	1.72e-05
chr10	110323461	110323961	4.39	5.64	1.12e-06	1.75e-05
chr8	140228371	140228871	6.26	1.68	1.12e-06	1.76e-05
chr3	120875880	120876380	6.46	1.84	1.13e-06	1.77e-05
chr20	62698682	62699182	4.8	2.74	1.14e-06	1.77e-05
chr22	24985728	24986228	4.98	2.52	1.14e-06	1.77e-05
chr22	24503936	24504436	5.3	2.23	1.14e-06	1.78e-05
chr17	50178099	50178599	5.15	2.4	1.15e-06	1.79e-05
chr19	10226634	10227134	5.13	2.54	1.16e-06	1.8e-05
chr12	3928624	3929124	5.73	2.17	1.16e-06	1.8e-05
chr20	47318654	47319154	6.38	1.61	1.16e-06	1.8e-05
chr17	57929426	57929926	5.56	2.29	1.16e-06	1.8e-05
chr2	193824321	193824821	6.18	2.26	1.17e-06	1.81e-05
chr1	148424179	148424679	5.78	1.93	1.17e-06	1.81e-05
chr2	47752364	47752864	6.6	1.78	1.18e-06	1.82e-05
chr5	142342172	142342672	6.42	1.83	1.18e-06	1.82e-05
chr1	76640134	76640634	4.65	2.98	1.18e-06	1.82e-05
chr10	85648105	85648605	5.8	1.86	1.19e-06	1.83e-05
chr9	36029715	36030215	5.42	2.62	1.2e-06	1.84e-05
chr19	18479955	18480455	5.01	2.49	1.21e-06	1.86e-05
chr17	63516908	63517408	4.35	5.59	1.22e-06	1.86e-05
chr10	109183514	109184014	5.49	2.63	1.22e-06	1.87e-05
chr2	38179120	38179620	6.56	1.95	1.22e-06	1.87e-05
chr1	113981932	113982432	5.39	2.18	1.23e-06	1.88e-05
chr22	25139618	25140118	6.26	1.68	1.24e-06	1.88e-05
chr8	23761579	23762079	5.33	2.3	1.25e-06	1.9e-05
chr19	4878046	4878546	6.87	1.89	1.26e-06	1.91e-05
chr12	55728944	55729444	4.8	2.75	1.27e-06	1.92e-05
chr7	105345686	105346186	4.5	3.19	1.28e-06	1.93e-05
chr11	6992352	6992852	6.04	1.74	1.28e-06	1.94e-05
chrX	55008983	55009483	4.92	3.12	1.28e-06	1.94e-05
chr10	106506507	106507007	6	1.9	1.28e-06	1.94e-05
chr16	12801424	12801924	5.59	2.47	1.29e-06	1.94e-05
chr15	99708568	99709068	4.91	2.76	1.29e-06	1.94e-05
chr22	35369548	35370048	5.19	2.46	1.29e-06	1.94e-05
chr4	76723866	76724366	6.61	1.64	1.29e-06	1.94e-05
chr10	91608660	91609160	4.69	2.89	1.29e-06	1.94e-05
chr1	25584715	25585215	4.77	2.97	1.3e-06	1.95e-05
chr2	151949236	151949736	4.54	3.23	1.31e-06	1.96e-05
chr11	10293295	10293795	4.35	5.6	1.31e-06	1.96e-05
chr2	28583875	28584375	6.01	1.9	1.32e-06	1.98e-05
chr15	69861824	69862324	6.28	1.78	1.34e-06	1.99e-05
chr15	70023831	70024331	4.42	3.43	1.34e-06	2e-05
chr8	127222552	127223052	4.66	3.48	1.39e-06	2.07e-05
chr22	25104247	25104747	5.09	2.36	1.39e-06	2.07e-05
chr7	17677301	17677801	5.34	2.44	1.39e-06	2.07e-05
chr7	2980896	2981396	6.31	1.65	1.4e-06	2.07e-05
chr21	45043532	45044032	5.45	2.11	1.4e-06	2.08e-05
chr12	3168716	3169216	5.36	2.28	1.43e-06	2.11e-05
chr1	51583443	51583943	4.55	3.11	1.44e-06	2.13e-05
chr5	122120867	122121367	4.36	3.76	1.45e-06	2.15e-05
chr3	129611848	129612348	5.73	2.11	1.46e-06	2.16e-05
chr16	997402	997902	6.34	1.75	1.46e-06	2.16e-05
chr3	80232696	80233196	4.26	4.16	1.47e-06	2.16e-05
chr1	68327401	68327901	6.25	1.63	1.47e-06	2.17e-05
chr2	57179819	57180319	5.27	2.5	1.5e-06	2.2e-05
chr8	104340193	104340693	4.55	3.11	1.5e-06	2.21e-05
chr6	141483445	141483945	5.37	2.2	1.51e-06	2.21e-05
chr4	92150002	92150502	5.61	1.96	1.52e-06	2.22e-05
chr15	69852334	69852834	5.82	1.82	1.52e-06	2.22e-05
chr3	88231161	88231661	4.22	4.45	1.53e-06	2.23e-05
chr2	89765059	89765559	4.69	2.89	1.53e-06	2.23e-05
chr7	130368959	130369459	5.05	2.51	1.55e-06	2.25e-05
chr10	12954804	12955304	5.86	2.07	1.56e-06	2.27e-05
chr2	20599089	20599589	4.2	4.85	1.56e-06	2.27e-05
chr4	108433453	108433953	5.85	1.81	1.56e-06	2.27e-05
chr15	88792640	88793140	6.06	1.77	1.56e-06	2.27e-05
chr7	105248845	105249345	5.87	2	1.57e-06	2.28e-05
chr10	111986041	111986541	5.53	2.17	1.57e-06	2.28e-05
chr20	47927315	47927815	5.59	2.01	1.58e-06	2.29e-05
chr6	168574574	168575074	5.52	2.01	1.6e-06	2.3e-05
chr1	231512170	231512670	6.58	1.78	1.6e-06	2.32e-05
chr7	74012819	74013319	4.4	3.41	1.63e-06	2.34e-05
chr5	120388218	120388718	6.23	1.78	1.63e-06	2.34e-05
chr1	17618830	17619330	4.37	3.56	1.63e-06	2.34e-05
chr8	29249932	29250432	5.81	1.92	1.64e-06	2.35e-05
chr16	1532347	1532847	5.53	2.02	1.64e-06	2.36e-05
chr2	118466674	118467174	5.98	1.92	1.65e-06	2.37e-05
chr8	140237852	140238352	5.12	2.54	1.66e-06	2.37e-05
chr1	116376328	116376828	5.98	1.9	1.66e-06	2.37e-05
chr7	5549054	5549554	6.08	1.73	1.66e-06	2.37e-05
chr3	8488446	8488946	5.01	2.6	1.67e-06	2.38e-05
chr20	47973039	47973539	6.2	1.65	1.68e-06	2.4e-05
chr2	151959148	151959648	4.79	3.22	1.69e-06	2.4e-05
chr21	34526683	34527183	5.09	2.48	1.69e-06	2.4e-05
chr1	156113998	156114498	5.25	2.55	1.7e-06	2.42e-05
chr3	25572816	25573316	4.67	3.65	1.71e-06	2.43e-05
chr10	97762837	97763337	6.84	1.59	1.71e-06	2.43e-05
chr1	25727339	25727839	5.65	2.03	1.72e-06	2.43e-05
chr9	132716791	132717291	5.6	2.02	1.73e-06	2.44e-05
chr6	35484828	35485328	4.34	5.59	1.74e-06	2.46e-05
chr3	186413534	186414034	6.2	1.85	1.76e-06	2.47e-05
chr17	71071894	71072394	6.62	1.68	1.77e-06	2.49e-05
chr12	132866265	132866765	5.29	2.25	1.79e-06	2.52e-05
chr14	72471066	72471566	5.02	2.7	1.79e-06	2.52e-05
chr1	102732845	102733345	5.65	2.28	1.8e-06	2.53e-05
chr10	71260490	71260990	4.84	2.84	1.82e-06	2.55e-05
chr9	91100786	91101286	5.69	1.88	1.84e-06	2.58e-05
chr20	50400102	50400602	4.62	2.95	1.84e-06	2.58e-05
chr9	60521467	60521967	5.97	1.73	1.86e-06	2.6e-05
chr17	45226118	45226618	4.94	2.49	1.87e-06	2.6e-05
chr3	8845604	8846104	4.83	2.93	1.87e-06	2.6e-05
chr3	138188001	138188501	5.89	2.02	1.89e-06	2.63e-05
chr4	572116	572616	4.32	3.71	1.91e-06	2.65e-05
chr20	56265843	56266343	4.83	2.6	1.94e-06	2.69e-05
chr15	90667318	90667818	5.64	1.99	1.94e-06	2.69e-05
chr14	68464664	68465164	4.93	2.7	1.95e-06	2.7e-05
chr10	3887960	3888460	5.51	2.05	1.95e-06	2.7e-05
chr9	72573165	72573665	5.18	2.32	1.96e-06	2.7e-05
chr21	35203575	35204075	4.67	2.98	1.96e-06	2.7e-05
chr7	26265086	26265586	5.58	2.06	1.97e-06	2.72e-05
chr22	49521799	49522299	4.47	3.17	1.99e-06	2.75e-05
chr12	104737632	104738132	4.57	3.01	2.01e-06	2.76e-05
chr2	56230110	56230610	4.28	3.67	2.04e-06	2.8e-05
chr16	85402988	85403488	5.01	2.62	2.04e-06	2.8e-05
chr16	22026484	22026984	5.26	2.45	2.05e-06	2.81e-05
chr1	221891684	221892184	4.86	2.63	2.06e-06	2.83e-05
chr8	85863932	85864432	5.71	2	2.07e-06	2.83e-05
chr11	7349015	7349515	4.77	2.67	2.07e-06	2.83e-05
chr11	107708796	107709296	4.65	2.87	2.1e-06	2.86e-05
chr1	30786580	30787080	5.38	2.09	2.1e-06	2.87e-05
chr5	40570281	40570781	4.81	2.65	2.11e-06	2.88e-05
chr14	53670794	53671294	5.33	2.17	2.11e-06	2.88e-05
chr22	20520137	20520637	4.26	5.5	2.13e-06	2.9e-05
chr12	27573917	27574417	5.02	2.43	2.14e-06	2.91e-05
chr2	105919181	105919681	4.34	3.52	2.16e-06	2.93e-05
chr2	219688760	219689260	4.79	3.22	2.17e-06	2.94e-05
chr1	24558466	24558966	5.96	1.72	2.18e-06	2.96e-05
chr20	47379699	47380199	5.9	2.08	2.22e-06	3e-05
chr2	3749326	3749826	4.75	2.84	2.23e-06	3e-05
chr18	79885490	79885990	4.23	3.83	2.24e-06	3.02e-05
chr4	153652037	153652537	6.12	1.75	2.24e-06	3.02e-05
chr16	84742470	84742970	5.6	1.91	2.24e-06	3.02e-05
chr8	118033094	118033594	5.14	2.3	2.25e-06	3.03e-05
chr17	77455401	77455901	4.29	5.53	2.26e-06	3.03e-05
chr16	57623510	57624010	4.65	2.96	2.26e-06	3.04e-05
chr1	24070651	24071151	4.88	2.72	2.28e-06	3.06e-05
chr21	43728297	43728797	6.42	1.87	2.28e-06	3.06e-05
chr17	13415862	13416362	5.11	2.71	2.3e-06	3.08e-05
chr21	35253998	35254498	5.26	2.23	2.32e-06	3.1e-05
chr14	64503850	64504350	5.4	2.37	2.33e-06	3.11e-05
chr4	184792939	184793439	5.2	2.26	2.33e-06	3.11e-05
chr17	66978329	66978829	4.5	3.05	2.33e-06	3.11e-05
chr2	49306874	49307374	6.78	1.73	2.35e-06	3.12e-05
chr22	38034466	38034966	5.91	1.92	2.35e-06	3.13e-05
chr1	117017673	117018173	4.26	5.51	2.39e-06	3.17e-05
chr3	2392918	2393418	4.71	3.25	2.41e-06	3.19e-05
chr1	54546992	54547492	5.31	2.18	2.42e-06	3.21e-05
chr22	29023068	29023568	4.41	3.26	2.43e-06	3.22e-05
chr7	69412452	69412952	5.66	2.01	2.44e-06	3.22e-05
chr10	4241644	4242144	4.24	5.48	2.45e-06	3.23e-05
chr5	96226943	96227443	5.35	2.18	2.45e-06	3.23e-05
chr3	105362272	105362772	5.49	2.2	2.46e-06	3.24e-05
chr10	128629247	128629747	4.78	2.69	2.46e-06	3.24e-05
chr2	27715476	27715976	6.4	1.78	2.47e-06	3.24e-05
chr7	11540283	11540783	4.36	3.36	2.47e-06	3.24e-05
chr5	52725081	52725581	4.87	2.55	2.48e-06	3.25e-05
chr2	27706179	27706679	5.01	2.42	2.5e-06	3.27e-05
chr11	75345109	75345609	4.88	2.54	2.51e-06	3.29e-05
chr17	80649578	80650078	4.29	5.53	2.52e-06	3.29e-05
chr1	14996096	14996596	4.42	3.6	2.52e-06	3.29e-05
chr2	7059189	7059689	5.38	2.07	2.53e-06	3.29e-05
chr5	36279037	36279537	5.77	1.85	2.55e-06	3.32e-05
chr2	230932528	230933028	5.72	1.92	2.56e-06	3.33e-05
chr10	35495372	35495872	5.98	1.72	2.57e-06	3.34e-05
chr13	30713027	30713527	4.79	2.8	2.58e-06	3.35e-05
chr7	25895110	25895610	5.34	2.52	2.61e-06	3.38e-05
chr2	217064311	217064811	5.56	1.97	2.62e-06	3.39e-05
chr2	109030868	109031368	4.17	4.07	2.63e-06	3.4e-05
chr7	50585184	50585684	5.78	1.86	2.65e-06	3.43e-05
chr18	51211736	51212236	6.27	1.67	2.67e-06	3.45e-05
chr3	114455451	114455951	4.77	2.61	2.7e-06	3.48e-05
chr4	123478748	123479248	5.42	2.22	2.71e-06	3.49e-05
chr10	13716164	13716664	5.19	2.37	2.71e-06	3.49e-05
chr7	50197534	50198034	4.72	2.79	2.71e-06	3.49e-05
chr13	43057568	43058068	4.8	2.62	2.72e-06	3.49e-05
chr1	67583566	67584066	4.73	2.82	2.72e-06	3.49e-05
chr2	33238336	33238836	5.36	2.11	2.73e-06	3.5e-05
chrX	46590347	46590847	4.26	4.45	2.77e-06	3.54e-05
chr5	107331250	107331750	5.42	2.09	2.77e-06	3.55e-05
chr17	39216297	39216797	4.93	2.41	2.77e-06	3.55e-05
chr5	35205571	35206071	5.63	1.9	2.79e-06	3.56e-05
chr10	132482139	132482639	6.26	1.7	2.8e-06	3.57e-05
chr17	82262395	82262895	5.11	2.27	2.82e-06	3.59e-05
chr1	54567859	54568359	5.36	2.06	2.87e-06	3.64e-05
chr8	133881342	133881842	5.51	1.98	2.89e-06	3.67e-05
chr11	13260395	13260895	4.97	2.38	2.91e-06	3.7e-05
chr1	68384728	68385228	5.44	2.15	2.92e-06	3.7e-05
chr9	120916405	120916905	5.13	2.24	2.94e-06	3.72e-05
chr9	129596882	129597382	6.27	1.72	2.94e-06	3.72e-05
chr7	18667422	18667922	4.23	5.47	2.94e-06	3.72e-05
chr6	168571729	168572229	5.89	1.73	2.95e-06	3.72e-05
chr10	129546922	129547422	4.91	2.44	2.95e-06	3.72e-05
chr12	122944575	122945075	5.78	1.93	2.95e-06	3.72e-05
chr17	47265987	47266487	4.91	2.57	2.96e-06	3.72e-05
chr3	177345570	177346070	5.53	1.94	2.97e-06	3.74e-05
chr10	43843291	43843791	5.8	2.1	2.98e-06	3.74e-05
chr10	70809067	70809567	4.61	3.19	2.98e-06	3.74e-05
chr8	141131681	141132181	6.01	1.77	3.01e-06	3.77e-05
chr11	14191279	14191779	4.85	2.6	3.01e-06	3.77e-05
chr2	3286630	3287130	5.23	2.25	3.02e-06	3.77e-05
chr1	27112053	27112553	5.32	2.45	3.02e-06	3.77e-05
chr2	27720058	27720558	5.25	2.16	3.03e-06	3.78e-05
chr11	74278542	74279042	5.66	2.09	3.09e-06	3.85e-05
chr10	37401392	37401892	4.23	5.47	3.09e-06	3.85e-05
chr5	67248643	67249143	6.97	1.65	3.1e-06	3.85e-05
chr11	102560336	102560836	5.8	1.8	3.11e-06	3.86e-05
chr1	41743354	41743854	4.42	3.26	3.12e-06	3.87e-05
chr16	83591208	83591708	4.12	4.74	3.15e-06	3.9e-05
chr1	158989410	158989910	4.2	5.44	3.15e-06	3.9e-05
chr8	90097244	90097744	4.54	3.07	3.17e-06	3.92e-05
chr1	116492203	116492703	4.87	2.78	3.18e-06	3.94e-05
chr17	17549936	17550436	6.03	1.85	3.2e-06	3.95e-05
chr17	61338186	61338686	6.53	1.69	3.21e-06	3.96e-05
chr22	16232245	16232745	4.91	2.43	3.22e-06	3.96e-05
chr7	4641634	4642134	4.98	2.54	3.22e-06	3.97e-05
chr19	45439751	45440251	4.58	3.39	3.24e-06	3.99e-05
chr7	28036793	28037293	5.03	2.42	3.26e-06	4e-05
chr10	63760588	63761088	5.27	2.14	3.27e-06	4.01e-05
chr6	73704290	73704790	5.56	2.14	3.28e-06	4.03e-05
chr16	78742421	78742921	4.62	2.83	3.3e-06	4.04e-05
chr22	49930688	49931188	4.99	2.38	3.33e-06	4.08e-05
chr11	133072532	133073032	4.37	3.51	3.36e-06	4.1e-05
chr19	45428764	45429264	5.11	2.39	3.37e-06	4.11e-05
chr2	203743548	203744048	5.33	2.26	3.38e-06	4.12e-05
chr2	205657495	205657995	6.13	1.69	3.4e-06	4.14e-05
chr16	9047677	9048177	5.25	2.31	3.4e-06	4.14e-05
chr12	117048052	117048552	5.16	2.33	3.42e-06	4.16e-05
chr6	41061117	41061617	5.04	2.37	3.47e-06	4.22e-05
chr20	60034075	60034575	5.36	2.15	3.48e-06	4.22e-05
chr1	10818571	10819071	4.1	4.75	3.5e-06	4.24e-05
chr4	156774484	156774984	5.12	2.3	3.52e-06	4.26e-05
chr21	33976418	33976918	6.03	1.88	3.52e-06	4.26e-05
chr13	80469765	80470265	5.96	1.85	3.56e-06	4.3e-05
chr7	92698314	92698814	5.56	1.95	3.56e-06	4.3e-05
chr9	134396690	134397190	5.07	2.36	3.56e-06	4.3e-05
chr15	89167805	89168305	6.4	1.74	3.58e-06	4.32e-05
chr22	16228949	16229449	4.13	4.75	3.6e-06	4.33e-05
chr2	108220032	108220532	5.95	1.68	3.62e-06	4.36e-05
chr17	74544289	74544789	6.03	1.77	3.66e-06	4.41e-05
chr12	10362194	10362694	4.37	3.38	3.67e-06	4.41e-05
chr6	63806435	63806935	4.61	2.91	3.68e-06	4.42e-05
chr3	124248623	124249123	5.5	1.94	3.71e-06	4.44e-05
chr2	33425681	33426181	5.62	2.23	3.71e-06	4.44e-05
chr3	112002424	112002924	4.66	3.34	3.71e-06	4.44e-05
chr20	50226511	50227011	5.25	2.16	3.73e-06	4.45e-05
chr19	42254127	42254627	5.79	1.9	3.74e-06	4.46e-05
chr12	7555676	7556176	4.94	3.25	3.78e-06	4.5e-05
chr22	32649384	32649884	5.7	1.92	3.78e-06	4.5e-05
chr9	60523976	60524476	5.76	1.82	3.82e-06	4.54e-05
chr1	41955379	41955879	4.46	3.43	3.84e-06	4.56e-05
chr7	50869262	50869762	4.24	5.48	3.85e-06	4.57e-05
chr7	98629010	98629510	4.56	2.88	3.89e-06	4.61e-05
chr20	62539568	62540068	4.99	2.39	3.93e-06	4.65e-05
chr1	231493339	231493839	4.77	2.86	3.93e-06	4.65e-05
chr1	232706037	232706537	5.44	2.02	3.95e-06	4.67e-05
chr19	35318946	35319446	5.26	2.24	3.95e-06	4.67e-05
chr3	10205314	10205814	4.92	2.45	4e-06	4.72e-05
chr12	3300075	3300575	4.42	3.27	4.01e-06	4.72e-05
chr1	47237425	47237925	4.91	2.43	4.02e-06	4.73e-05
chr2	39379660	39380160	5.61	2.04	4.02e-06	4.73e-05
chr1	240312794	240313294	4.19	5.43	4.03e-06	4.74e-05
chr4	79206519	79207019	4.28	3.46	4.03e-06	4.74e-05
chr6	112039158	112039658	4.82	2.51	4.04e-06	4.74e-05
chr8	133161839	133162339	6.81	1.67	4.05e-06	4.75e-05
chr17	71910047	71910547	5.61	2.07	4.06e-06	4.76e-05
chr2	11571164	11571664	5.77	1.82	4.09e-06	4.79e-05
chr2	67063672	67064172	4.72	2.62	4.13e-06	4.82e-05
chr8	124846847	124847347	5.01	2.33	4.16e-06	4.85e-05
chr8	98180083	98180583	4.76	2.67	4.21e-06	4.9e-05
chr16	85579986	85580486	4.68	2.68	4.22e-06	4.9e-05
chr1	71089846	71090346	4.93	2.68	4.22e-06	4.9e-05
chr1	28438023	28438523	4.79	3.19	4.22e-06	4.91e-05
chr17	62791983	62792483	5.86	1.8	4.23e-06	4.91e-05
chr11	70010908	70011408	5.65	2.06	4.23e-06	4.91e-05
chr9	137158768	137159268	4.32	3.5	4.26e-06	4.93e-05
chr6	129490961	129491461	6.03	1.77	4.27e-06	4.94e-05
chr5	5291139	5291639	4.84	2.6	4.28e-06	4.95e-05
chr2	150471995	150472495	4.19	5.43	4.3e-06	4.97e-05
chr6	48827267	48827767	4.17	5.41	4.32e-06	4.98e-05
chr12	54935193	54935693	5.35	2.49	4.33e-06	5e-05
chr20	25868954	25869454	4.9	2.41	4.41e-06	5.09e-05
chr2	46315189	46315689	6.19	1.82	4.43e-06	5.11e-05
chr11	66373162	66373662	5.18	2.14	4.46e-06	5.13e-05
chr12	1809897	1810397	6.3	1.82	4.5e-06	5.17e-05
chr1	176699943	176700443	5.29	2.06	4.5e-06	5.17e-05
chr3	127456477	127456977	4.64	3.08	4.54e-06	5.19e-05
chr17	67390502	67391002	5.3	2.1	4.62e-06	5.29e-05
chr10	22824852	22825352	4.37	3.2	4.63e-06	5.29e-05
chr3	89098126	89098626	4.37	3.2	4.63e-06	5.29e-05
chr5	21219900	21220400	4.26	3.44	4.65e-06	5.3e-05
chr1	26744034	26744534	5.76	1.94	4.66e-06	5.31e-05
chr12	3295118	3295618	5.11	2.33	4.66e-06	5.31e-05
chr8	89543785	89544285	4.83	2.44	4.68e-06	5.32e-05
chr10	8639387	8639887	5.16	2.26	4.7e-06	5.34e-05
chr10	78255993	78256493	4.65	3.82	4.71e-06	5.35e-05
chr15	69504619	69505119	4.15	5.39	4.78e-06	5.43e-05
chr6	165178000	165178500	5.96	2.1	4.85e-06	5.49e-05
chr5	10229643	10230143	5.45	2.08	4.85e-06	5.49e-05
chr9	19192358	19192858	5.24	2.1	4.86e-06	5.49e-05
chr15	76186025	76186525	5.33	2.15	4.87e-06	5.5e-05
chr10	13987285	13987785	4.47	3.6	4.92e-06	5.55e-05
chr20	11229936	11230436	4.84	2.5	4.96e-06	5.6e-05
chr2	127599242	127599742	6.05	1.65	4.98e-06	5.61e-05
chrX	47590223	47590723	4.5	2.92	4.99e-06	5.61e-05
chr7	159016919	159017419	5.57	1.86	4.99e-06	5.61e-05
chr21	38631216	38631716	5.39	2.03	4.99e-06	5.61e-05
chr10	264855	265355	4.76	2.67	4.99e-06	5.61e-05
chr6	129889570	129890070	6.03	1.82	5.01e-06	5.62e-05
chr19	40715447	40715947	6.46	1.65	5.02e-06	5.62e-05
chr2	69976467	69976967	4.16	4.81	5.02e-06	5.62e-05
chr4	79210165	79210665	4.36	3.35	5.04e-06	5.64e-05
chr19	16435152	16435652	4.89	2.47	5.04e-06	5.64e-05
chr6	33571892	33572392	4.43	3.12	5.05e-06	5.64e-05
chrX	18873059	18873559	4.95	2.48	5.07e-06	5.66e-05
chr4	9924936	9925436	4.26	3.43	5.09e-06	5.68e-05
chr11	65417680	65418180	5.09	2.58	5.1e-06	5.68e-05
chr9	108586497	108586997	4.31	3.48	5.11e-06	5.68e-05
chr20	4102242	4102742	5.55	2.71	5.15e-06	5.73e-05
chr8	12766513	12767013	4.55	2.85	5.16e-06	5.73e-05
chr5	151093389	151093889	5.42	2.18	5.16e-06	5.73e-05
chr22	42743528	42744028	5.01	2.52	5.25e-06	5.81e-05
chr10	16509785	16510285	5.18	2.39	5.29e-06	5.86e-05
chr15	79682228	79682728	5.42	2.21	5.3e-06	5.86e-05
chr14	51331728	51332228	5.37	1.97	5.34e-06	5.89e-05
chr11	61961332	61961832	4.95	2.71	5.36e-06	5.91e-05
chr2	85705487	85705987	5.28	2.14	5.37e-06	5.92e-05
chr2	30361987	30362487	5.64	1.82	5.38e-06	5.93e-05
chr8	117955046	117955546	5.31	2.22	5.4e-06	5.94e-05
chr17	74981849	74982349	5.75	2.16	5.4e-06	5.94e-05
chr16	83072945	83073445	4.42	3.38	5.45e-06	5.99e-05
chr20	50345652	50346152	4.97	2.3	5.49e-06	6.02e-05
chr8	130743477	130743977	4.81	2.56	5.5e-06	6.02e-05
chr10	22246733	22247233	4.78	2.59	5.52e-06	6.04e-05
chr8	27037596	27038096	4.77	2.53	5.53e-06	6.04e-05
chr5	20694062	20694562	6.04	1.83	5.54e-06	6.05e-05
chr11	69950812	69951312	4.17	5.41	5.55e-06	6.06e-05
chr20	50560846	50561346	5.37	2.29	5.59e-06	6.09e-05
chr10	70227895	70228395	4.79	2.53	5.62e-06	6.11e-05
chr10	5317793	5318293	5.3	2.42	5.62e-06	6.11e-05
chr1	222948215	222948715	4.21	3.6	5.62e-06	6.11e-05
chr5	115842402	115842902	5.66	1.91	5.63e-06	6.12e-05
chr7	131895575	131896075	5	2.34	5.67e-06	6.14e-05
chr7	28207353	28207853	4.15	5.4	5.68e-06	6.14e-05
chr12	46445446	46445946	5.91	1.99	5.68e-06	6.14e-05
chr9	96241239	96241739	5.31	2.05	5.68e-06	6.14e-05
chr4	57048644	57049144	4.77	2.59	5.68e-06	6.14e-05
chr9	136966144	136966644	5.05	2.25	5.69e-06	6.14e-05
chr1	10066841	10067341	4.26	4.47	5.71e-06	6.16e-05
chr18	63553048	63553548	4.7	2.89	5.79e-06	6.25e-05
chr8	123058028	123058528	5.45	2.07	5.81e-06	6.27e-05
chr9	89463943	89464443	5.33	2.1	5.87e-06	6.31e-05
chr2	120749849	120750349	6.16	1.69	5.87e-06	6.32e-05
chr2	14756784	14757284	5.34	2.13	5.89e-06	6.32e-05
chr2	167271952	167272452	4.08	4.31	5.9e-06	6.33e-05
chr14	96053901	96054401	5.49	1.95	5.95e-06	6.38e-05
chr12	60921419	60921919	4.24	4.09	5.98e-06	6.41e-05
chr2	102027467	102027967	5.94	2	6.02e-06	6.44e-05
chr12	11704810	11705310	4.65	2.64	6.04e-06	6.46e-05
chr1	43801279	43801779	5.12	2.33	6.04e-06	6.46e-05
chr11	6250982	6251482	4.42	3.11	6.18e-06	6.59e-05
chr1	96538308	96538808	5.06	2.59	6.23e-06	6.64e-05
chr11	70739794	70740294	4.7	2.68	6.26e-06	6.67e-05
chr16	56547142	56547642	6.2	1.6	6.33e-06	6.74e-05
chr1	145996920	145997420	5.88	1.67	6.36e-06	6.76e-05
chr6	170167941	170168441	5.39	1.99	6.38e-06	6.77e-05
chr19	16886260	16886760	5.73	1.82	6.4e-06	6.79e-05
chr20	43779174	43779674	5.03	2.35	6.48e-06	6.86e-05
chr11	12412375	12412875	5.85	1.75	6.48e-06	6.86e-05
chr22	38172723	38173223	4.96	2.3	6.49e-06	6.87e-05
chr14	105070204	105070704	4.63	2.63	6.49e-06	6.87e-05
chr9	35367546	35368046	5.3	2.03	6.5e-06	6.87e-05
chr6	52933303	52933803	5.04	2.32	6.52e-06	6.88e-05
chr8	132688519	132689019	5	2.51	6.57e-06	6.92e-05
chr11	76700527	76701027	4.69	2.68	6.58e-06	6.92e-05
chr2	168515464	168515964	5.27	2.2	6.58e-06	6.92e-05
chr3	124812655	124813155	4.11	5.35	6.58e-06	6.92e-05
chr7	3106308	3106808	5.3	2.03	6.62e-06	6.96e-05
chr17	79026621	79027121	6.26	1.73	6.63e-06	6.96e-05
chr13	34358985	34359485	4.86	2.46	6.64e-06	6.97e-05
chr22	30408640	30409140	5.24	2.19	6.67e-06	6.99e-05
chr2	133971876	133972376	4.57	2.75	6.67e-06	6.99e-05
chr7	43676327	43676827	4.91	2.38	6.74e-06	7.05e-05
chr5	172875870	172876370	5.4	1.93	6.76e-06	7.06e-05
chr1	22826565	22827065	4.07	4.69	6.76e-06	7.06e-05
chr8	142235001	142235501	5.21	2.12	6.76e-06	7.06e-05
chr5	39100810	39101310	5.56	1.83	6.77e-06	7.06e-05
chr17	76132883	76133383	5.06	2.22	6.83e-06	7.12e-05
chr3	112013243	112013743	5.48	2.06	6.84e-06	7.13e-05
chr2	86440793	86441293	4.84	2.41	6.87e-06	7.15e-05
chr10	33365791	33366291	5.58	2.1	6.91e-06	7.18e-05
chr6	35729663	35730163	5.08	2.23	6.93e-06	7.2e-05
chr1	63659415	63659915	5.18	2.09	6.97e-06	7.23e-05
chr1	26555578	26556078	4.5	2.81	7.02e-06	7.28e-05
chr1	152047744	152048244	5.64	1.85	7.03e-06	7.29e-05
chr9	122248555	122249055	4.18	3.8	7.05e-06	7.3e-05
chr5	147906285	147906785	4.84	2.59	7.08e-06	7.33e-05
chrX	45506907	45507407	4.79	2.62	7.16e-06	7.41e-05
chr6	141326399	141326899	4.44	2.98	7.17e-06	7.41e-05
chr12	130086095	130086595	4.8	2.4	7.2e-06	7.42e-05
chr4	53883505	53884005	4.55	2.75	7.2e-06	7.42e-05
chr17	45172600	45173100	5.02	2.36	7.2e-06	7.42e-05
chr10	61028769	61029269	4.94	2.6	7.21e-06	7.42e-05
chr12	29616965	29617465	4.55	2.98	7.27e-06	7.47e-05
chr1	209382509	209383009	4.25	3.43	7.32e-06	7.52e-05
chr19	35903596	35904096	4.93	2.33	7.37e-06	7.57e-05
chr8	12013857	12014357	4.74	2.65	7.4e-06	7.58e-05
chr1	153608741	153609241	4.64	2.93	7.42e-06	7.59e-05
chr14	68778784	68779284	5.45	2.09	7.44e-06	7.6e-05
chr19	45956035	45956535	5.71	1.81	7.47e-06	7.63e-05
chr14	61528434	61528934	5.38	2.36	7.54e-06	7.68e-05
chr18	73563983	73564483	6.09	1.59	7.54e-06	7.69e-05
chr7	47763108	47763608	4.49	3.43	7.56e-06	7.7e-05
chr17	77917936	77918436	5.25	2.02	7.57e-06	7.7e-05
chr2	237878891	237879391	5.15	2.13	7.59e-06	7.72e-05
chr4	123361492	123361992	5.33	2.01	7.67e-06	7.79e-05
chr7	47291435	47291935	5.27	2.34	7.67e-06	7.79e-05
chr12	47753413	47753913	6.14	1.67	7.7e-06	7.81e-05
chr9	122384007	122384507	4.54	3.06	7.75e-06	7.86e-05
chr14	69755685	69756185	5.5	1.89	7.76e-06	7.86e-05
chr9	35859557	35860057	4.63	2.72	7.78e-06	7.87e-05
chr2	215716803	215717303	4.16	4.39	7.79e-06	7.88e-05
chr10	103908192	103908692	5.98	1.74	7.82e-06	7.89e-05
chr3	5330550	5331050	5.36	2.23	7.83e-06	7.9e-05
chr6	110529402	110529902	5.34	2.22	7.91e-06	7.97e-05
chr9	91179522	91180022	4.37	3.2	7.91e-06	7.97e-05
chr22	37233576	37234076	5.7	1.89	7.91e-06	7.97e-05
chr1	204041374	204041874	4.16	3.74	7.93e-06	7.97e-05
chr2	8494620	8495120	4.81	2.45	7.93e-06	7.97e-05
chr1	108053311	108053811	4.65	2.83	8.12e-06	8.14e-05
chr14	18491268	18491768	4.88	2.32	8.12e-06	8.14e-05
chr10	124560374	124560874	6.1	1.66	8.16e-06	8.18e-05
chr2	171711224	171711724	4.61	2.62	8.21e-06	8.21e-05
chr20	35302906	35303406	5.66	1.86	8.23e-06	8.23e-05
chr2	240372023	240372523	5.69	1.92	8.24e-06	8.23e-05
chr8	48316443	48316943	5.65	2.11	8.36e-06	8.33e-05
chr1	192531014	192531514	5.72	1.82	8.37e-06	8.33e-05
chr2	109326175	109326675	5.52	1.98	8.39e-06	8.35e-05
chr19	41809208	41809708	5.13	2.16	8.41e-06	8.36e-05
chr2	207311956	207312456	5.69	1.91	8.5e-06	8.45e-05
chr17	70107402	70107902	6.07	1.61	8.55e-06	8.49e-05
chr10	97596609	97597109	6.6	1.6	8.55e-06	8.49e-05
chr5	31651271	31651771	5.15	2.31	8.57e-06	8.5e-05
chr4	89417288	89417788	4.17	3.55	8.74e-06	8.66e-05
chr6	53153873	53154373	4.21	3.38	8.79e-06	8.71e-05
chr16	49020937	49021437	4.62	2.62	8.84e-06	8.75e-05
chr2	20579563	20580063	5.87	1.74	8.85e-06	8.75e-05
chr5	141835875	141836375	5.12	2.23	8.87e-06	8.76e-05
chr17	78538414	78538914	4.72	2.52	8.88e-06	8.76e-05
chr15	62928415	62928915	5.31	2.13	8.88e-06	8.76e-05
chr12	117119142	117119642	4.73	2.47	8.92e-06	8.78e-05
chr2	71704176	71704676	4.54	2.72	8.92e-06	8.78e-05
chr15	99536591	99537091	4.02	4.67	8.92e-06	8.78e-05
chr2	110936484	110936984	4.02	4.67	8.92e-06	8.78e-05
chr17	56323139	56323639	5.58	1.87	9.01e-06	8.86e-05
chr1	158146833	158147333	4.04	5.28	9.03e-06	8.87e-05
chr9	18474719	18475219	4.41	2.94	9.08e-06	8.91e-05
chr10	80974231	80974731	5.3	2.02	9.13e-06	8.96e-05
chr8	79420342	79420842	5.07	2.18	9.16e-06	8.98e-05
chr8	29594498	29594998	4.84	2.56	9.2e-06	9.01e-05
chr10	43682447	43682947	4.63	2.62	9.22e-06	9.02e-05
chr4	124060179	124060679	5.21	2.28	9.23e-06	9.02e-05
chr18	78492947	78493447	4.07	5.31	9.33e-06	9.12e-05
chr7	131612839	131613339	5.59	1.92	9.35e-06	9.13e-05
chr6	101597736	101598236	4.86	2.45	9.41e-06	9.18e-05
chr6	139595056	139595556	6.07	1.73	9.44e-06	9.19e-05
chr11	12164083	12164583	5.24	2.24	9.44e-06	9.19e-05
chr14	68703089	68703589	4.92	2.44	9.45e-06	9.2e-05
chr9	130327743	130328243	5.23	2.05	9.47e-06	9.21e-05
chr12	114933433	114933933	5.68	1.94	9.52e-06	9.25e-05
chr14	37254250	37254750	4.3	3.29	9.56e-06	9.28e-05
chr22	23522753	23523253	5.39	1.92	9.57e-06	9.28e-05
chr9	91514949	91515449	4.26	3.23	9.58e-06	9.28e-05
chr14	61525174	61525674	5.71	1.87	9.63e-06	9.32e-05
chr16	1097743	1098243	5.71	1.82	9.67e-06	9.36e-05
chr1	52659450	52659950	4.98	2.29	9.76e-06	9.43e-05
chr3	14125898	14126398	5.74	1.72	9.76e-06	9.43e-05
chr7	50206342	50206842	3.97	4.61	1e-05	9.63e-05
chr17	32569137	32569637	4.83	2.43	1e-05	9.63e-05
chr2	12321161	12321661	5.75	1.85	1e-05	9.64e-05
chr10	110429151	110429651	5.88	1.85	1.01e-05	9.68e-05
chr1	202222155	202222655	4.7	2.45	1.01e-05	9.68e-05
chr15	70597193	70597693	4.55	3.08	1.03e-05	9.86e-05
chr19	16457823	16458323	4.26	3.62	1.03e-05	9.86e-05
chr2	215436156	215436656	4.52	2.81	1.03e-05	9.86e-05
chr5	58274165	58274665	4.27	3.26	1.04e-05	9.89e-05
chr12	3931764	3932264	5.46	2.21	1.04e-05	9.91e-05
chr17	50893559	50894059	4.61	2.91	1.05e-05	9.97e-05
chr7	47484057	47484557	5.13	2.07	1.05e-05	0.0001
chr2	191202841	191203341	4.8	2.38	1.06e-05	0.000101
chr1	55575792	55576292	6.18	1.68	1.06e-05	0.000101
chr9	124266248	124266748	4.02	5.26	1.06e-05	0.000101
chr16	11670178	11670678	4.15	3.53	1.06e-05	0.000101
chr3	42683926	42684426	4.97	2.24	1.06e-05	0.000101
chr8	22383447	22383947	5.46	2.07	1.07e-05	0.000101
chr2	15142277	15142777	4.21	4.4	1.07e-05	0.000101
chr2	217934232	217934732	5.64	1.94	1.08e-05	0.000102
chr1	94875774	94876274	5.71	1.87	1.08e-05	0.000102
chr15	58019554	58020054	4.1	3.71	1.08e-05	0.000102
chr3	63019379	63019879	4.33	3.15	1.09e-05	0.000103
chr18	42009354	42009854	5.74	1.86	1.1e-05	0.000104
chr19	38209535	38210035	5.18	2.09	1.1e-05	0.000104
chr16	85286002	85286502	4.48	2.76	1.11e-05	0.000104
chr5	115558548	115559048	6.17	1.66	1.11e-05	0.000104
chr22	39254768	39255268	5.21	2.2	1.11e-05	0.000105
chr6	10347807	10348307	5.49	1.96	1.12e-05	0.000105
chr16	12613604	12614104	4.24	3.41	1.12e-05	0.000105
chr2	120722715	120723215	5.35	2.27	1.12e-05	0.000105
chr1	217345596	217346096	4.33	3.28	1.12e-05	0.000105
chr17	66543487	66543987	4.28	3.26	1.12e-05	0.000105
chr11	35914722	35915222	4.56	2.66	1.13e-05	0.000105
chr8	25345399	25345899	5.54	1.8	1.13e-05	0.000106
chr16	20051216	20051716	5.09	2.18	1.13e-05	0.000106
chr20	58629975	58630475	5.12	2.15	1.14e-05	0.000106
chr2	238697239	238697739	4.04	4.21	1.14e-05	0.000106
chr5	64619569	64620069	4.84	2.34	1.14e-05	0.000106
chr1	184494045	184494545	4.64	2.56	1.14e-05	0.000106
chr1	63119737	63120237	4.32	3	1.15e-05	0.000106
chr18	6478595	6479095	4.73	2.4	1.15e-05	0.000107
chr6	133815291	133815791	5.68	1.79	1.15e-05	0.000107
chr16	57938713	57939213	5.76	1.71	1.15e-05	0.000107
chr18	56139664	56140164	5.64	1.93	1.15e-05	0.000107
chr8	123536310	123536810	6.23	1.65	1.15e-05	0.000107
chr20	44861633	44862133	4.98	2.52	1.15e-05	0.000107
chr19	14384304	14384804	5.18	2.02	1.16e-05	0.000107
chr14	90439983	90440483	3.99	4.21	1.16e-05	0.000107
chr18	47336558	47337058	5.39	1.92	1.17e-05	0.000108
chr15	91270749	91271249	5.77	1.66	1.17e-05	0.000108
chr11	59545215	59545715	4.13	4.03	1.17e-05	0.000108
chr3	98971097	98971597	5.28	2.24	1.19e-05	0.000109
chr20	44472397	44472897	4.69	2.43	1.19e-05	0.000109
chr10	4316446	4316946	5.14	2.41	1.19e-05	0.000109
chr4	52311765	52312265	4	4.22	1.19e-05	0.000109
chr2	96122316	96122816	6.19	1.83	1.19e-05	0.000109
chr13	110396821	110397321	4.57	2.66	1.2e-05	0.00011
chr7	41224362	41224862	4.07	3.67	1.21e-05	0.00011
chr1	177471218	177471718	5.65	1.82	1.21e-05	0.00011
chr17	29584396	29584896	5.15	2.04	1.21e-05	0.00011
chr2	9703216	9703716	6.63	1.73	1.22e-05	0.000111
chr3	46873252	46873752	5.92	1.64	1.22e-05	0.000111
chr11	94136209	94136709	5.6	1.96	1.23e-05	0.000112
chr5	2725730	2726230	5.64	1.84	1.24e-05	0.000113
chr17	49565988	49566488	6.82	1.6	1.25e-05	0.000114
chr12	116320004	116320504	4.94	2.2	1.25e-05	0.000114
chr1	47241484	47241984	4.03	5.27	1.25e-05	0.000114
chr5	32768014	32768514	5.24	2.34	1.26e-05	0.000114
chr19	17686561	17687061	4.64	2.53	1.26e-05	0.000115
chr2	120469885	120470385	4.5	2.7	1.27e-05	0.000115
chr10	45474004	45474504	5.17	2.17	1.27e-05	0.000115
chr20	35307090	35307590	6.57	1.61	1.27e-05	0.000115
chr3	127536127	127536627	5.89	1.69	1.28e-05	0.000115
chr7	94620718	94621218	4.33	3	1.28e-05	0.000116
chr14	61766089	61766589	4.55	2.64	1.31e-05	0.000118
chr1	203528900	203529400	5.44	1.91	1.31e-05	0.000118
chr18	3579701	3580201	5.85	1.76	1.31e-05	0.000118
chr9	22158920	22159420	5.01	2.21	1.32e-05	0.000119
chr9	129139910	129140410	4.45	2.87	1.32e-05	0.000119
chr14	76956457	76956957	5.72	1.79	1.33e-05	0.000119
chr11	64745039	64745539	6.01	1.63	1.33e-05	0.000119
chr5	50343656	50344156	5.15	2.14	1.34e-05	0.00012
chr6	132020220	132020720	5.66	1.71	1.35e-05	0.000121
chr10	17785464	17785964	4.61	2.9	1.36e-05	0.000122
chr5	172795344	172795844	5.92	1.93	1.36e-05	0.000122
chr3	172140605	172141105	5.87	1.74	1.37e-05	0.000122
chr6	70398987	70399487	4.71	2.71	1.37e-05	0.000123
chr8	126161528	126162028	4.86	2.36	1.38e-05	0.000123
chr9	73327109	73327609	5.78	1.68	1.38e-05	0.000123
chr12	132327575	132328075	5.19	2.24	1.39e-05	0.000124
chr2	143083656	143084156	4.39	3.73	1.4e-05	0.000124
chr17	66540152	66540652	6.27	1.69	1.41e-05	0.000125
chr9	12784390	12784890	4.58	2.64	1.41e-05	0.000125
chr4	98446601	98447101	6.07	1.71	1.42e-05	0.000126
chr7	97332317	97332817	4.37	3.04	1.42e-05	0.000126
chr2	102273673	102274173	5.36	1.92	1.43e-05	0.000127
chr20	46033947	46034447	4.83	2.91	1.43e-05	0.000127
chr2	158936915	158937415	4.25	3.08	1.48e-05	0.000131
chr1	176696171	176696671	5.81	1.72	1.48e-05	0.000131
chr16	73768944	73769444	5.19	2.13	1.48e-05	0.000131
chr15	81091946	81092446	5.28	1.92	1.49e-05	0.000132
chr8	139018521	139019021	4.5	2.68	1.5e-05	0.000132
chr3	10191954	10192454	4.39	2.9	1.5e-05	0.000133
chr18	3340809	3341309	5.14	2.04	1.5e-05	0.000133
chr11	74412671	74413171	4.6	2.76	1.51e-05	0.000133
chr7	42964863	42965363	4.49	2.79	1.51e-05	0.000133
chr1	11874114	11874614	4.96	2.21	1.52e-05	0.000133
chr1	209840153	209840653	5.03	2.22	1.52e-05	0.000134
chr12	132343535	132344035	4.23	3.36	1.53e-05	0.000134
chr1	18926277	18926777	5.24	2	1.53e-05	0.000134
chr4	77695738	77696238	4.36	3.19	1.53e-05	0.000135
chr5	14400536	14401036	3.93	4.57	1.54e-05	0.000135
chr9	16627883	16628383	5.32	1.91	1.56e-05	0.000136
chr9	35790090	35790590	5.81	1.73	1.57e-05	0.000137
chr2	122748629	122749129	4.62	2.51	1.57e-05	0.000138
chr1	59750583	59751083	5.71	1.81	1.58e-05	0.000138
chr18	45720651	45721151	5.94	1.68	1.58e-05	0.000138
chr2	118242319	118242819	5.88	1.61	1.58e-05	0.000138
chr14	56333445	56333945	5.23	2.03	1.59e-05	0.000139
chr5	54698151	54698651	4.39	2.81	1.6e-05	0.000139
chr3	195859979	195860479	4.68	2.53	1.6e-05	0.000139
chr14	54447149	54447649	4.27	3.21	1.6e-05	0.000139
chr5	58891140	58891640	5.47	1.84	1.6e-05	0.000139
chr8	132886276	132886776	4.35	3.15	1.61e-05	0.000139
chr12	5511747	5512247	4.01	3.86	1.62e-05	0.00014
chr3	37863168	37863668	5.9	1.76	1.64e-05	0.000142
chr17	58575503	58576003	5.52	1.98	1.64e-05	0.000142
chr12	7970485	7970985	4.04	3.91	1.64e-05	0.000142
chr1	66349885	66350385	4.57	2.65	1.64e-05	0.000142
chr3	48694332	48694832	6.13	1.81	1.64e-05	0.000142
chr1	33433661	33434161	5.06	2.39	1.66e-05	0.000144
chr12	115656961	115657461	5.45	1.84	1.67e-05	0.000144
chr10	71600774	71601274	4.34	2.88	1.67e-05	0.000144
chr8	37628133	37628633	4.05	3.64	1.68e-05	0.000145
chr15	71136424	71136924	4.93	2.24	1.68e-05	0.000145
chr1	210099950	210100450	4.05	3.66	1.68e-05	0.000145
chr15	87762124	87762624	4.21	3.19	1.69e-05	0.000145
chr4	30623991	30624491	4.41	2.81	1.69e-05	0.000146
chr16	49663750	49664250	5.35	1.91	1.7e-05	0.000146
chr3	178736197	178736697	5.66	1.91	1.71e-05	0.000146
chr22	37082162	37082662	4.22	3.56	1.71e-05	0.000147
chr10	11684650	11685150	5.12	2.22	1.75e-05	0.00015
chr6	53359239	53359739	4.68	2.9	1.75e-05	0.00015
chr20	48616588	48617088	5.35	1.87	1.76e-05	0.00015
chr5	173451992	173452492	4.8	2.26	1.76e-05	0.000151
chr8	123612590	123613090	5.18	2.17	1.77e-05	0.000151
chr2	46335045	46335545	4.81	2.39	1.78e-05	0.000152
chr9	123049727	123050227	4.52	2.71	1.79e-05	0.000152
chr8	100502417	100502917	5.79	1.72	1.79e-05	0.000152
chr7	107785819	107786319	4.34	2.87	1.8e-05	0.000153
chr7	81155646	81156146	5.99	2.23	1.8e-05	0.000153
chr20	33423553	33424053	4.65	2.46	1.8e-05	0.000153
chr3	52411031	52411531	4.97	2.34	1.82e-05	0.000154
chr13	66933479	66933979	4.24	3.19	1.82e-05	0.000154
chr12	6553132	6553632	3.93	5.16	1.83e-05	0.000156
chr19	13938145	13938645	4.58	2.56	1.84e-05	0.000156
chr2	201149035	201149535	3.98	4.2	1.84e-05	0.000156
chr10	29714344	29714844	4.9	2.33	1.84e-05	0.000156
chr22	50213271	50213771	5.74	1.63	1.85e-05	0.000156
chr9	70601334	70601834	5.79	1.87	1.85e-05	0.000157
chr20	46714267	46714767	3.93	5.16	1.86e-05	0.000157
chr1	195664482	195664982	4.62	2.91	1.87e-05	0.000158
chr2	28342432	28342932	4.3	3.1	1.89e-05	0.00016
chr19	50300761	50301261	3.91	4.55	1.89e-05	0.00016
chr17	55763781	55764281	4.4	2.79	1.89e-05	0.00016
chr18	48003831	48004331	3.95	4.17	1.94e-05	0.000163
chr6	39280266	39280766	4.86	2.24	1.94e-05	0.000163
chr3	166985096	166985596	4.37	3.71	1.95e-05	0.000164
chr22	44025848	44026348	4.45	2.72	1.96e-05	0.000165
chr10	124233131	124233631	4.6	2.59	1.98e-05	0.000166
chr6	154649673	154650173	5.03	2.29	1.99e-05	0.000167
chr15	60421408	60421908	4.58	2.49	1.99e-05	0.000167
chr2	230219957	230220457	4.56	2.64	2.01e-05	0.000168
chr2	38542786	38543286	3.93	5.17	2.01e-05	0.000168
chr9	102521005	102521505	4.9	2.49	2.01e-05	0.000168
chr9	75892393	75892893	5.74	1.86	2.01e-05	0.000168
chr16	17777556	17778056	4.43	2.95	2.02e-05	0.000169
chr18	3139267	3139767	5.46	1.84	2.03e-05	0.000169
chr11	134406812	134407312	5.41	1.82	2.03e-05	0.000169
chr2	17416728	17417228	5.63	1.92	2.03e-05	0.000169
chr10	52541111	52541611	6.08	1.67	2.04e-05	0.00017
chr19	50178364	50178864	5.05	2.09	2.04e-05	0.00017
chr9	127521223	127521723	5.53	1.85	2.05e-05	0.000171
chr8	23789730	23790230	4.37	2.87	2.07e-05	0.000172
chr2	22534346	22534846	5.78	1.77	2.07e-05	0.000172
chr9	127578834	127579334	5.77	1.72	2.07e-05	0.000172
chr8	48308593	48309093	4.19	3.33	2.09e-05	0.000173
chr1	9555928	9556428	4.61	2.42	2.09e-05	0.000174
chr18	21330176	21330676	5.12	2.01	2.1e-05	0.000174
chr3	128578442	128578942	4.41	3.05	2.1e-05	0.000174
chr20	62656104	62656604	6.05	1.75	2.1e-05	0.000174
chr17	17023719	17024219	4.85	2.35	2.11e-05	0.000175
chr9	81028443	81028943	4.73	2.55	2.13e-05	0.000176
chr19	3655692	3656192	4.58	2.65	2.13e-05	0.000176
chr5	125132005	125132505	3.9	5.13	2.14e-05	0.000177
chr20	4225773	4226273	3.94	5.17	2.14e-05	0.000177
chr7	20330284	20330784	5.87	1.65	2.14e-05	0.000177
chr11	95378032	95378532	4.54	2.72	2.15e-05	0.000177
chr2	181944393	181944893	3.88	4.52	2.15e-05	0.000177
chr16	56911614	56912114	4.78	2.23	2.16e-05	0.000178
chr10	82606416	82606916	5.37	2.19	2.16e-05	0.000178
chr19	3020257	3020757	4.79	2.6	2.17e-05	0.000178
chr3	195559838	195560338	4.33	2.86	2.18e-05	0.000179
chr2	44958803	44959303	5.86	1.63	2.18e-05	0.000179
chr2	234988977	234989477	5.83	1.68	2.21e-05	0.000181
chr10	95270010	95270510	5.52	1.8	2.21e-05	0.000181
chr3	76101721	76102221	4.21	3.35	2.21e-05	0.000181
chr1	61436716	61437216	5.75	1.67	2.22e-05	0.000181
chr2	197059803	197060303	4.25	3.22	2.23e-05	0.000182
chr14	67522295	67522795	4.49	2.64	2.24e-05	0.000182
chr5	133336208	133336708	4.62	2.69	2.24e-05	0.000183
chr7	17532856	17533356	4.99	2.32	2.25e-05	0.000183
chr22	50640845	50641345	5.95	1.73	2.26e-05	0.000184
chr1	7168534	7169034	4.28	3.08	2.26e-05	0.000184
chr1	109766886	109767386	5.05	2.13	2.27e-05	0.000185
chr2	15780482	15780982	5.55	1.73	2.27e-05	0.000185
chr2	106030620	106031120	5.44	1.96	2.28e-05	0.000185
chr11	62553719	62554219	5.87	1.84	2.28e-05	0.000185
chr8	138162578	138163078	3.95	3.83	2.3e-05	0.000187
chr5	152524011	152524511	5.09	2.35	2.31e-05	0.000188
chr14	68476156	68476656	4.65	2.45	2.32e-05	0.000188
chr8	142662225	142662725	4.51	2.59	2.32e-05	0.000188
chr19	45810203	45810703	5.36	1.95	2.33e-05	0.000189
chr6	6751462	6751962	3.96	4.18	2.38e-05	0.000192
chr19	37999504	38000004	4.28	3.46	2.39e-05	0.000193
chr22	24995667	24996167	5.69	1.81	2.4e-05	0.000193
chr19	35306024	35306524	3.91	4.56	2.4e-05	0.000194
chr14	58395815	58396315	4.76	2.42	2.41e-05	0.000194
chr7	137772735	137773235	4.69	2.66	2.41e-05	0.000194
chr15	63372234	63372734	4.01	3.61	2.43e-05	0.000196
chr3	13024785	13025285	5.79	1.87	2.43e-05	0.000196
chr5	170135853	170136353	4.9	2.22	2.45e-05	0.000197
chr5	25105852	25106352	5.44	1.92	2.45e-05	0.000197
chr7	34198321	34198821	5.25	1.92	2.46e-05	0.000197
chr12	89375595	89376095	5.18	2.18	2.46e-05	0.000197
chr7	150976685	150977185	4.56	2.54	2.47e-05	0.000198
chr3	42025580	42026080	4.39	3.32	2.48e-05	0.000199
chr14	28671413	28671913	6.02	1.62	2.5e-05	0.0002
chr6	45538655	45539155	5.35	1.86	2.51e-05	0.0002
chr5	78699460	78699960	5.28	1.99	2.53e-05	0.000202
chr6	89950176	89950676	4.98	2.3	2.53e-05	0.000202
chrX	13845625	13846125	6.15	1.69	2.57e-05	0.000205
chr3	127525501	127526001	4.93	2.11	2.58e-05	0.000205
chr14	77039929	77040429	5.9	1.84	2.58e-05	0.000205
chr7	101882717	101883217	5.49	1.8	2.58e-05	0.000205
chr12	115341420	115341920	4.52	2.51	2.59e-05	0.000205
chr3	6855668	6856168	4.58	2.46	2.59e-05	0.000206
chr1	21322523	21323023	5.9	1.61	2.6e-05	0.000206
chr18	3448235	3448735	5.77	1.69	2.6e-05	0.000206
chr10	3314673	3315173	3.94	3.8	2.6e-05	0.000206
chr22	39288253	39288753	4.41	3.35	2.62e-05	0.000207
chr12	32446489	32446989	4.9	2.15	2.62e-05	0.000207
chr7	5531473	5531973	5.6	1.88	2.62e-05	0.000208
chr2	167604748	167605248	4.12	3.47	2.62e-05	0.000208
chrX	82816515	82817015	4.87	2.18	2.64e-05	0.000209
chr3	112101918	112102418	4.82	2.25	2.66e-05	0.00021
chr21	33380770	33381270	5.16	2.37	2.66e-05	0.00021
chr19	43667712	43668212	5.76	1.62	2.67e-05	0.000211
chr3	88958134	88958634	4.05	3.94	2.68e-05	0.000211
chr7	73992058	73992558	5.13	2.9	2.68e-05	0.000211
chr3	64992458	64992958	5.19	2.2	2.69e-05	0.000212
chr6	69917716	69918216	4.21	3.02	2.69e-05	0.000212
chr2	1556660	1557160	5.46	1.99	2.7e-05	0.000212
chr5	157603342	157603842	5.28	1.96	2.7e-05	0.000212
chr2	9640602	9641102	5.55	1.87	2.71e-05	0.000212
chr22	47129920	47130420	4.55	2.45	2.72e-05	0.000213
chr3	52046330	52046830	4.92	2.18	2.73e-05	0.000214
chr2	168639409	168639909	5.24	1.87	2.74e-05	0.000215
chr8	133184712	133185212	5.22	1.94	2.75e-05	0.000215
chrX	154369438	154369938	4.26	3.07	2.76e-05	0.000216
chr16	89161195	89161695	5.67	1.75	2.77e-05	0.000217
chr20	51087445	51087945	4.95	2.24	2.79e-05	0.000218
chr8	125345274	125345774	5.08	2.15	2.8e-05	0.000219
chr14	68779896	68780396	5.76	2.01	2.82e-05	0.00022
chr12	27192762	27193262	4.74	2.55	2.82e-05	0.00022
chr3	61926790	61927290	5.03	2.06	2.83e-05	0.00022
chr2	120820894	120821394	5.35	2.03	2.83e-05	0.000221
chr8	140645811	140646311	4.13	3.75	2.88e-05	0.000224
chr5	118689879	118690379	3.86	4.5	2.89e-05	0.000224
chr22	36549084	36549584	5.06	2.03	2.89e-05	0.000224
chr17	72362620	72363120	5.59	1.75	2.91e-05	0.000225
chr12	57088536	57089036	5.9	1.65	2.91e-05	0.000225
chr20	36153967	36154467	5.23	1.95	2.91e-05	0.000225
chrX	109268110	109268610	4.65	2.43	2.91e-05	0.000225
chr17	49440038	49440538	5.09	2.08	2.91e-05	0.000225
chr11	8717522	8718022	6.02	1.62	2.92e-05	0.000225
chr5	181044737	181045237	6	1.63	2.93e-05	0.000226
chr1	63475811	63476311	5.04	2.17	2.95e-05	0.000227
chr11	79486707	79487207	4.07	3.41	2.95e-05	0.000228
chr2	28172419	28172919	3.92	5.16	2.96e-05	0.000228
chr3	99543155	99543655	6.32	1.61	2.97e-05	0.000229
chr7	103504487	103504987	5.56	1.71	2.98e-05	0.00023
chr17	30344758	30345258	5.31	1.9	2.99e-05	0.00023
chr4	105215929	105216429	3.93	5.17	3e-05	0.000231
chr5	95961794	95962294	5.26	1.91	3e-05	0.000231
chr22	44658252	44658752	5.43	1.81	3.02e-05	0.000232
chr11	73242474	73242974	4.24	3.05	3.03e-05	0.000232
chr15	77885023	77885523	5.33	1.8	3.04e-05	0.000233
chr14	73802334	73802834	5.2	1.9	3.08e-05	0.000236
chr11	34266485	34266985	4.95	2.12	3.1e-05	0.000237
chr7	31545548	31546048	4.95	2.12	3.1e-05	0.000237
chr22	39253383	39253883	6	1.73	3.1e-05	0.000237
chr1	60573032	60573532	5.57	2.02	3.1e-05	0.000237
chr2	209472811	209473311	5.98	1.76	3.11e-05	0.000237
chr2	223260575	223261075	4.86	2.59	3.12e-05	0.000238
chr11	61820955	61821455	5.38	1.78	3.13e-05	0.000239
chr3	187403728	187404228	4.98	2.06	3.13e-05	0.000239
chr1	154971388	154971888	5.34	1.89	3.14e-05	0.000239
chr15	70625498	70625998	4.54	2.5	3.15e-05	0.00024
chr17	35022587	35023087	4.89	2.4	3.17e-05	0.00024
chr8	141127272	141127772	5.14	1.93	3.17e-05	0.00024
chr6	119147244	119147744	4.87	2.18	3.17e-05	0.00024
chr18	47323209	47323709	6	1.81	3.17e-05	0.00024
chr3	93969300	93969800	4.2	3.02	3.17e-05	0.00024
chr7	30681736	30682236	5.49	1.83	3.19e-05	0.000241
chr3	16203768	16204268	5.31	1.93	3.19e-05	0.000242
chr10	90784676	90785176	4.71	2.36	3.21e-05	0.000243
chr1	47175093	47175593	3.99	4.61	3.23e-05	0.000244
chr7	101941747	101942247	5.78	1.62	3.26e-05	0.000246
chr18	13306040	13306540	5.05	2.08	3.26e-05	0.000246
chr13	47499201	47499701	5.81	1.94	3.29e-05	0.000247
chr12	2336304	2336804	5.99	1.65	3.3e-05	0.000249
chr1	84253895	84254395	5.3	1.86	3.32e-05	0.000249
chr8	20866493	20866993	5.59	1.78	3.33e-05	0.00025
chr2	200156410	200156910	5.54	1.74	3.34e-05	0.000251
chr8	122637415	122637915	5.39	2.09	3.34e-05	0.000251
chr5	74232125	74232625	4.49	2.48	3.34e-05	0.000251
chr3	45593865	45594365	5.18	1.93	3.38e-05	0.000253
chr7	25050559	25051059	4.02	3.39	3.39e-05	0.000253
chr21	44890152	44890652	4.35	2.73	3.39e-05	0.000253
chr4	40909297	40909797	4.56	2.53	3.39e-05	0.000253
chr11	17411029	17411529	5.65	1.69	3.4e-05	0.000253
chr13	112722807	112723307	4.4	2.67	3.4e-05	0.000254
chr1	200233351	200233851	4.78	2.35	3.43e-05	0.000255
chr5	67258497	67258997	4.84	2.15	3.43e-05	0.000256
chr2	232890658	232891158	5.2	1.91	3.43e-05	0.000256
chr20	49988345	49988845	5.21	2.1	3.44e-05	0.000256
chr2	47300584	47301084	3.83	5.07	3.45e-05	0.000256
chr1	48031583	48032083	4.97	2.22	3.46e-05	0.000257
chr6	47134571	47135071	5.18	2.01	3.46e-05	0.000257
chr3	155233193	155233693	6.01	1.6	3.47e-05	0.000257
chr1	46810569	46811069	4.27	2.92	3.49e-05	0.000259
chr12	57522324	57522824	4.73	2.37	3.51e-05	0.00026
chr2	11420051	11420551	5.46	1.8	3.52e-05	0.00026
chr8	139957291	139957791	5.08	2.05	3.52e-05	0.00026
chr22	29073720	29074220	5.34	1.77	3.53e-05	0.000261
chr5	107092503	107093003	5.71	1.71	3.53e-05	0.000261
chr7	32143253	32143753	4.99	2.06	3.53e-05	0.000261
chr12	131278299	131278799	4.49	2.75	3.54e-05	0.000261
chr17	61303525	61304025	5	2.02	3.54e-05	0.000261
chr6	133170672	133171172	5.56	1.89	3.54e-05	0.000261
chr3	10577367	10577867	4.44	2.73	3.54e-05	0.000261
chr1	232704743	232705243	4.5	2.56	3.55e-05	0.000262
chr1	117171844	117172344	3.84	5.07	3.57e-05	0.000263
chr14	77033220	77033720	5.17	1.91	3.62e-05	0.000266
chr3	48034099	48034599	4.28	2.95	3.63e-05	0.000267
chr19	39412338	39412838	6.23	1.59	3.65e-05	0.000268
chr4	53529292	53529792	4.8	2.24	3.65e-05	0.000268
chr15	70833852	70834352	4.83	2.25	3.65e-05	0.000268
chr18	7459850	7460350	4.38	2.65	3.66e-05	0.000268
chr2	202690392	202690892	4.12	3.1	3.68e-05	0.00027
chr17	74541857	74542357	4.77	2.32	3.71e-05	0.000271
chr10	11163160	11163660	5.41	1.74	3.71e-05	0.000271
chr22	38228580	38229080	5.36	1.87	3.73e-05	0.000273
chr15	89836634	89837134	4.8	2.45	3.74e-05	0.000273
chr3	55624179	55624679	4.78	2.44	3.76e-05	0.000275
chr12	14258387	14258887	5.7	1.67	3.77e-05	0.000275
chr1	95115739	95116239	4.71	2.51	3.78e-05	0.000275
chr1	247055973	247056473	4.02	3.36	3.79e-05	0.000276
chr6	43126143	43126643	5.34	1.88	3.83e-05	0.000279
chr9	69860995	69861495	4.78	-2.18	3.87e-05	0.000281
chr6	170177109	170177609	5.07	2.27	3.9e-05	0.000283
chr14	50039952	50040452	5.5	1.85	3.9e-05	0.000283
chr8	142522028	142522528	4.9	2.34	3.9e-05	0.000283
chr17	72609354	72609854	6.24	1.76	3.9e-05	0.000283
chr2	60861681	60862181	4.81	2.39	3.91e-05	0.000283
chr1	152904700	152905200	4.69	2.39	3.91e-05	0.000283
chr15	33504938	33505438	4.59	2.46	3.91e-05	0.000283
chr4	87521724	87522224	4.56	2.42	3.91e-05	0.000283
chr20	44495523	44496023	4.72	2.35	3.92e-05	0.000283
chr20	51354654	51355154	5.07	2.14	3.98e-05	0.000287
chr3	13262633	13263133	4.82	2.26	3.98e-05	0.000287
chr1	8167874	8168374	4.71	2.28	3.99e-05	0.000288
chr12	121748736	121749236	4.91	2.09	4.01e-05	0.000289
chr17	57440877	57441377	5.34	1.9	4.02e-05	0.000289
chr7	100983447	100983947	4.89	2.47	4.05e-05	0.000291
chr5	154368006	154368506	5.09	1.96	4.06e-05	0.000292
chr19	28465307	28465807	4.59	2.32	4.07e-05	0.000292
chr13	40331874	40332374	3.81	5.04	4.07e-05	0.000292
chr9	84138023	84138523	3.81	5.04	4.07e-05	0.000292
chr20	50439038	50439538	4.75	2.73	4.09e-05	0.000294
chr5	95960753	95961253	5.16	2.04	4.1e-05	0.000294
chr14	45500740	45501240	5.42	1.72	4.1e-05	0.000294
chr4	87911016	87911516	4.45	2.52	4.11e-05	0.000294
chr15	85563300	85563800	4.22	2.88	4.13e-05	0.000296
chr2	143110650	143111150	3.95	3.79	4.15e-05	0.000297
chr12	130576741	130577241	4.93	2.1	4.18e-05	0.000299
chr12	124566225	124566725	4.09	3.23	4.19e-05	0.0003
chr7	543112	543612	4.97	2.05	4.2e-05	0.0003
chr9	100175525	100176025	4.9	2.27	4.22e-05	0.000301
chr2	121187751	121188251	4.67	2.65	4.22e-05	0.000302
chr4	3932657	3933157	4.62	2.49	4.24e-05	0.000303
chr5	107474454	107474954	4.61	2.78	4.26e-05	0.000303
chr15	62138119	62138619	4.37	3.14	4.26e-05	0.000303
chr20	59795292	59795792	5.27	1.88	4.29e-05	0.000305
chr11	70066348	70066848	4.4	2.69	4.3e-05	0.000306
chr6	53615788	53616288	4.55	2.36	4.3e-05	0.000306
chr15	83848180	83848680	3.99	3.58	4.32e-05	0.000307
chr12	5185512	5186012	4.96	2.15	4.34e-05	0.000308
chr20	47540912	47541412	4.84	2.25	4.36e-05	0.000309
chr18	76606672	76607172	4.73	2.17	4.39e-05	0.000311
chr3	150469461	150469961	3.88	5.11	4.41e-05	0.000312
chr14	51905701	51906201	4.6	2.56	4.42e-05	0.000312
chr12	52927146	52927646	6.05	1.61	4.44e-05	0.000314
chr12	89374062	89374562	4.58	2.46	4.46e-05	0.000315
chr15	58248146	58248646	4.43	2.61	4.47e-05	0.000315
chr9	14022102	14022602	4.35	2.63	4.47e-05	0.000315
chr1	116768437	116768937	4.1	3.43	4.49e-05	0.000316
chr16	66433625	66434125	3.85	5.08	4.5e-05	0.000317
chr16	12338058	12338558	5.51	1.97	4.51e-05	0.000317
chr12	127237974	127238474	5.34	2.06	4.52e-05	0.000318
chr5	33440774	33441274	3.82	5.05	4.53e-05	0.000318
chr8	74149187	74149687	3.99	3.34	4.56e-05	0.00032
chrX	107676970	107677470	5.96	1.6	4.57e-05	0.000321
chr16	86387428	86387928	4.66	2.31	4.59e-05	0.000321
chr7	95628641	95629141	4.77	2.31	4.59e-05	0.000321
chr4	152646984	152647484	3.78	4.42	4.59e-05	0.000321
chr6	53623505	53624005	5.15	2.03	4.61e-05	0.000322
chr6	165181862	165182362	5.19	1.94	4.61e-05	0.000322
chr14	65348051	65348551	4.75	2.22	4.61e-05	0.000322
chr20	49982227	49982727	4.97	2.54	4.63e-05	0.000323
chr11	65419913	65420413	5.69	1.83	4.64e-05	0.000324
chr10	69668685	69669185	5.83	1.79	4.69e-05	0.000327
chr5	136016996	136017496	4.27	3.24	4.7e-05	0.000327
chr2	102304635	102305135	4.62	2.35	4.71e-05	0.000328
chr15	41490328	41490828	5.18	1.99	4.72e-05	0.000328
chr4	2787243	2787743	4.49	2.66	4.72e-05	0.000328
chr15	69794587	69795087	4.47	2.62	4.74e-05	0.000329
chr2	66364344	66364844	4.42	2.5	4.75e-05	0.000329
chr2	21263543	21264043	4.49	2.47	4.75e-05	0.00033
chr13	80040542	80041042	4.72	2.43	4.77e-05	0.000331
chr1	216056897	216057397	4.63	2.51	4.78e-05	0.000331
chr2	98766047	98766547	5.16	2.06	4.79e-05	0.000332
chr1	14399891	14400391	4.22	3.18	4.8e-05	0.000332
chr11	2462916	2463416	5.79	1.61	4.8e-05	0.000332
chr12	111399336	111399836	4.71	2.76	4.81e-05	0.000333
chr18	44696801	44697301	5.33	1.88	4.82e-05	0.000333
chr10	97823666	97824166	5.56	1.71	4.82e-05	0.000333
chr1	78101998	78102498	5.24	1.91	4.82e-05	0.000333
chr15	88649274	88649774	4.82	2.47	4.82e-05	0.000333
chr4	26141869	26142369	5.99	1.69	4.87e-05	0.000335
chr5	126491399	126491899	4.51	2.47	4.88e-05	0.000336
chr1	16905134	16905634	4.41	2.59	4.89e-05	0.000336
chr22	24146291	24146791	5.26	2.15	4.91e-05	0.000338
chr1	52637023	52637523	5.16	2	4.92e-05	0.000338
chr9	43130658	43131158	4.86	2.16	4.95e-05	0.00034
chr6	140043402	140043902	4.67	2.31	4.97e-05	0.000341
chr6	163533403	163533903	5.25	1.86	4.97e-05	0.000341
chr2	24084101	24084601	5.19	2.1	4.99e-05	0.000342
chr6	33781346	33781846	4.93	2.12	5.02e-05	0.000344
chr8	117033290	117033790	5.42	2.04	5.05e-05	0.000346
chr5	68434027	68434527	5.78	1.71	5.05e-05	0.000346
chr9	35853681	35854181	4.25	2.77	5.11e-05	0.00035
chr9	72365618	72366118	6.5	1.61	5.13e-05	0.000351
chr9	120394949	120395449	4.24	2.89	5.15e-05	0.000352
chr17	77109731	77110231	5.61	1.97	5.16e-05	0.000352
chr4	40255502	40256002	5.83	1.79	5.16e-05	0.000352
chr6	1200780	1201280	6.34	1.63	5.17e-05	0.000352
chr11	19627954	19628454	5.45	1.86	5.21e-05	0.000355
chr3	98789622	98790122	4.41	2.54	5.21e-05	0.000355
chr9	60527569	60528069	4.73	2.21	5.24e-05	0.000356
chr20	47315558	47316058	5.02	2	5.24e-05	0.000356
chr20	38141253	38141753	4.13	3.1	5.24e-05	0.000356
chrX	139738967	139739467	5.31	1.93	5.25e-05	0.000356
chr6	167682870	167683370	5.41	1.93	5.25e-05	0.000356
chr10	19638378	19638878	4.39	3.03	5.27e-05	0.000358
chr6	158720454	158720954	5.12	2.16	5.28e-05	0.000358
chr11	43920647	43921147	4.82	2.16	5.28e-05	0.000358
chr8	29990861	29991361	4.8	2.37	5.29e-05	0.000359
chr14	67523740	67524240	4.33	2.84	5.3e-05	0.000359
chr1	151992324	151992824	4.6	2.25	5.33e-05	0.00036
chr8	132947231	132947731	6.86	1.67	5.33e-05	0.00036
chr1	111489583	111490083	5.26	1.76	5.33e-05	0.00036
chr3	5497686	5498186	5.47	1.7	5.34e-05	0.000361
chr15	62740530	62741030	5.17	1.96	5.35e-05	0.000361
chr7	2983786	2984286	6.15	1.59	5.35e-05	0.000361
chr13	49247308	49247808	4.86	2.21	5.36e-05	0.000362
chr17	77002094	77002594	6.29	1.62	5.37e-05	0.000362
chr15	39195974	39196474	4.5	2.49	5.38e-05	0.000363
chr4	165580382	165580882	5.89	1.74	5.39e-05	0.000363
chr16	82396072	82396572	4.36	2.74	5.4e-05	0.000363
chr12	117060068	117060568	4.53	2.69	5.42e-05	0.000364
chr20	59125161	59125661	4.13	2.94	5.43e-05	0.000364
chr13	111622967	111623467	4.69	2.4	5.43e-05	0.000364
chr13	112982486	112982986	4.57	2.44	5.43e-05	0.000364
chr8	129685529	129686029	4.98	2.06	5.44e-05	0.000364
chr12	132295682	132296182	3.93	3.77	5.44e-05	0.000364
chr3	177589800	177590300	3.8	4.01	5.44e-05	0.000364
chr22	23535751	23536251	4.19	2.85	5.46e-05	0.000365
chr6	134539853	134540353	5.84	1.67	5.46e-05	0.000365
chr1	54615522	54616022	4.42	2.57	5.5e-05	0.000368
chr9	88733646	88734146	4.68	2.38	5.51e-05	0.000368
chrX	41449599	41450099	4.19	2.84	5.52e-05	0.000368
chr1	22876789	22877289	4.14	2.95	5.52e-05	0.000368
chr4	52853285	52853785	5.08	2.05	5.52e-05	0.000368
chr5	115940429	115940929	4.64	2.43	5.53e-05	0.000369
chr2	11582721	11583221	4.63	2.42	5.54e-05	0.000369
chr5	169976902	169977402	4.25	3.03	5.54e-05	0.000369
chr3	194014802	194015302	3.76	4.99	5.56e-05	0.00037
chr9	73179352	73179852	4.37	2.54	5.57e-05	0.00037
chr14	25622800	25623300	3.98	3.33	5.57e-05	0.00037
chr10	97834568	97835068	5.71	1.59	5.61e-05	0.000372
chr8	29978442	29978942	4.49	2.65	5.69e-05	0.000377
chr4	128660216	128660716	5.95	1.63	5.71e-05	0.000378
chr4	153344946	153345446	4.92	2.15	5.74e-05	0.00038
chr4	11281420	11281920	5.43	1.75	5.77e-05	0.000382
chr11	107777868	107778368	4.9	2.14	5.77e-05	0.000382
chr6	137707463	137707963	5.68	1.99	5.78e-05	0.000382
chr17	63978958	63979458	5.27	1.93	5.79e-05	0.000382
chr2	111698793	111699293	4.67	2.23	5.79e-05	0.000382
chr2	25618523	25619023	4.84	2.56	5.83e-05	0.000385
chr8	60388281	60388781	5.6	1.82	5.85e-05	0.000385
chr2	37566232	37566732	5.89	1.59	5.88e-05	0.000387
chr20	57547140	57547640	4.7	2.24	5.89e-05	0.000388
chr17	81326924	81327424	4.72	2.28	5.9e-05	0.000388
chr6	129141537	129142037	5.31	1.77	5.9e-05	0.000388
chr22	46754230	46754730	4.21	3.01	5.92e-05	0.000389
chr14	74571700	74572200	5.47	1.72	5.92e-05	0.000389
chr19	997966	998466	4.68	2.24	5.93e-05	0.00039
chr5	154288831	154289331	4.5	2.66	5.99e-05	0.000393
chrX	107741712	107742212	5.45	1.82	5.99e-05	0.000393
chr7	28533926	28534426	3.91	3.49	5.99e-05	0.000393
chr4	121927812	121928312	4.38	2.65	6.01e-05	0.000394
chr19	3608597	3609097	4.28	2.67	6.01e-05	0.000394
chr3	192011061	192011561	5.47	1.79	6.03e-05	0.000395
chr11	110357219	110357719	4.91	2.41	6.04e-05	0.000395
chr3	50169774	50170274	5.01	2.13	6.1e-05	0.000399
chr11	128026579	128027079	4.53	2.33	6.1e-05	0.000399
chr5	173534593	173535093	4.86	2.16	6.12e-05	0.0004
chr1	109895897	109896397	4.7	2.4	6.17e-05	0.000403
chr8	66220183	66220683	4.63	2.34	6.17e-05	0.000403
chr6	37131159	37131659	4.04	3.58	6.19e-05	0.000404
chr2	193833849	193834349	5.07	2.08	6.23e-05	0.000406
chr15	66751634	66752134	3.9	3.72	6.25e-05	0.000407
chr15	25737219	25737719	4.95	1.97	6.31e-05	0.00041
chr5	173616810	173617310	4.52	2.48	6.32e-05	0.000411
chr10	4283732	4284232	4.96	2.27	6.33e-05	0.000411
chr6	148155725	148156225	4.42	2.48	6.34e-05	0.000411
chr2	45650352	45650852	5.46	1.8	6.41e-05	0.000415
chr1	205449796	205450296	5.29	1.96	6.45e-05	0.000418
chr4	41155962	41156462	3.96	3.32	6.46e-05	0.000418
chr8	133371977	133372477	5.45	1.68	6.47e-05	0.000418
chr1	151311906	151312406	4.8	2.24	6.49e-05	0.000419
chr3	123660777	123661277	4.24	3.36	6.5e-05	0.00042
chr12	24900965	24901465	4.64	2.69	6.51e-05	0.00042
chr6	166898516	166899016	4.12	2.93	6.52e-05	0.000421
chr9	116008132	116008632	5.23	2.03	6.53e-05	0.000421
chr20	31485444	31485944	5	2.07	6.53e-05	0.000421
chr20	53827848	53828348	5.37	1.85	6.53e-05	0.000421
chr16	57622441	57622941	4.72	2.28	6.54e-05	0.000421
chr16	82071355	82071855	5.11	1.93	6.55e-05	0.000421
chr2	237616659	237617159	4.54	2.42	6.56e-05	0.000422
chr8	3558206	3558706	4.43	2.49	6.57e-05	0.000422
chr8	127243654	127244154	4.71	2.18	6.59e-05	0.000423
chr6	35952986	35953486	4.27	2.76	6.6e-05	0.000423
chr20	47278916	47279416	4.54	2.26	6.61e-05	0.000424
chr7	28014530	28015030	4.37	2.54	6.63e-05	0.000425
chr13	51811975	51812475	4.92	2.02	6.65e-05	0.000426
chr5	110984848	110985348	3.96	3.32	6.65e-05	0.000426
chr10	116768736	116769236	4.97	2.28	6.65e-05	0.000426
chr2	133972712	133973212	5.01	2.08	6.65e-05	0.000426
chr22	40258390	40258890	5.87	1.78	6.66e-05	0.000426
chr22	32055280	32055780	5.11	1.97	6.66e-05	0.000426
chr1	61952036	61952536	3.85	-4.22	6.69e-05	0.000427
chr17	65551836	65552336	4.03	3.18	6.71e-05	0.000428
chr15	91065369	91065869	5.61	1.83	6.71e-05	0.000428
chr2	223262884	223263384	5.38	1.94	6.72e-05	0.000428
chr11	114562933	114563433	4.66	2.52	6.8e-05	0.000433
chr15	81878119	81878619	5.5	-1.65	6.81e-05	0.000434
chr11	69948595	69949095	5.6	1.68	6.84e-05	0.000436
chr17	60163339	60163839	4.98	2.11	6.88e-05	0.000437
chr12	70691136	70691636	4.27	2.75	6.89e-05	0.000438
chr7	131298203	131298703	5.7	1.81	6.92e-05	0.000439
chr9	37953732	37954232	5.15	1.98	6.93e-05	0.000439
chr2	214103563	214104063	5.27	1.97	6.94e-05	0.00044
chr12	21560093	21560593	3.79	4.43	6.97e-05	0.000441
chr16	71198284	71198784	4.61	2.41	6.97e-05	0.000441
chr9	72041663	72042163	5.85	1.63	6.97e-05	0.000441
chr12	125246330	125246830	4.17	2.82	7.03e-05	0.000444
chr20	59124344	59124844	4.75	2.17	7.04e-05	0.000445
chr16	75973410	75973910	4.59	2.29	7.06e-05	0.000446
chr8	123182812	123183312	4.46	2.43	7.08e-05	0.000447
chr2	110149657	110150157	4.9	2.39	7.1e-05	0.000448
chr2	219406799	219407299	5.4	1.84	7.1e-05	0.000448
chr16	8583118	8583618	3.89	3.49	7.1e-05	0.000448
chr5	3325088	3325588	5.8	1.64	7.16e-05	0.000451
chr15	79004291	79004791	4.99	1.96	7.19e-05	0.000453
chr17	19771257	19771757	4.28	2.67	7.2e-05	0.000453
chr1	186187956	186188456	3.81	5.04	7.23e-05	0.000455
chr10	112332489	112332989	5.06	1.88	7.25e-05	0.000456
chr8	124997354	124997854	5.63	1.86	7.31e-05	0.000459
chr14	73784388	73784888	4.84	2.24	7.33e-05	0.00046
chr6	53168386	53168886	6.03	1.6	7.35e-05	0.000461
chr10	131739166	131739666	5.48	1.65	7.37e-05	0.000462
chr2	54945314	54945814	4.38	2.52	7.38e-05	0.000462
chr1	15965555	15966055	4.08	3.04	7.39e-05	0.000463
chr19	47315312	47315812	4.06	3.04	7.43e-05	0.000464
chr14	59321149	59321649	4.02	3.15	7.44e-05	0.000465
chr22	21837236	21837736	4.86	2.44	7.46e-05	0.000466
chr20	12938541	12939041	4.56	2.5	7.47e-05	0.000466
chrX	45788960	45789460	5.19	2.07	7.48e-05	0.000467
chr2	119426049	119426549	4.28	2.91	7.49e-05	0.000467
chr2	111955130	111955630	3.82	3.69	7.49e-05	0.000467
chr17	71911293	71911793	4.97	1.93	7.55e-05	0.00047
chr19	3450957	3451457	5.2	2.04	7.56e-05	0.000471
chr19	38693479	38693979	4.37	2.72	7.59e-05	0.000472
chr1	48494173	48494673	3.89	3.76	7.65e-05	0.000475
chr16	80946404	80946904	5.02	1.88	7.66e-05	0.000475
chr8	66559842	66560342	5.36	1.71	7.66e-05	0.000475
chr9	72540057	72540557	4.02	3.14	7.67e-05	0.000475
chr8	135712727	135713227	4.95	2.05	7.7e-05	0.000477
chr2	6238706	6239206	3.71	4.93	7.72e-05	0.000478
chr2	179104621	179105121	5.58	1.83	7.79e-05	0.000481
chr6	85416124	85416624	4.63	2.34	7.8e-05	0.000482
chr20	32634173	32634673	5.55	1.68	7.8e-05	0.000482
chr20	1415892	1416392	4.36	2.64	7.81e-05	0.000482
chr7	143380853	143381353	5.05	2.31	7.81e-05	0.000482
chr11	45423103	45423603	4.44	2.47	7.83e-05	0.000483
chr6	36358381	36358881	5	1.96	7.85e-05	0.000484
chr18	73736250	73736750	4.67	2.23	7.86e-05	0.000484
chr3	29280844	29281344	5.37	1.79	7.87e-05	0.000484
chr4	147825442	147825942	4	3.16	7.91e-05	0.000487
chr11	27754001	27754501	4.94	2.11	7.91e-05	0.000487
chr12	130847103	130847603	4.31	2.58	7.92e-05	0.000487
chr7	30170842	30171342	4.48	2.36	7.93e-05	0.000487
chr2	14516805	14517305	3.9	4.52	7.96e-05	0.000489
chr12	52203299	52203799	3.93	3.52	7.97e-05	0.000489
chr8	36447679	36448179	3.69	4.92	7.99e-05	0.00049
chr14	42806514	42807014	3.95	3.78	8.01e-05	0.000491
chr13	94309917	94310417	5.58	1.69	8.02e-05	0.000491
chr10	24306519	24307019	5.36	1.87	8.1e-05	0.000496
chr12	41743906	41744406	4.51	2.67	8.11e-05	0.000496
chr2	74805512	74806012	3.93	3.29	8.15e-05	0.000498
chr7	111919610	111920110	4	3.16	8.21e-05	0.000502
chr16	67240940	67241440	5.1	1.97	8.21e-05	0.000502
chr5	35854339	35854839	4.99	1.9	8.24e-05	0.000503
chr17	40101036	40101536	4.45	2.42	8.24e-05	0.000503
chr18	11798999	11799499	4.55	2.33	8.36e-05	0.00051
chr20	47358614	47359114	5.22	2.26	8.37e-05	0.00051
chr18	72086509	72087009	4.19	2.71	8.43e-05	0.000514
chr6	139591780	139592280	5.27	1.84	8.44e-05	0.000514
chr5	178527298	178527798	5.59	1.85	8.45e-05	0.000514
chr7	104550213	104550713	4.71	2.42	8.46e-05	0.000514
chr9	96156129	96156629	4.25	2.74	8.47e-05	0.000515
chr19	13846706	13847206	6.01	1.65	8.49e-05	0.000516
chr5	4083107	4083607	4.73	2.3	8.56e-05	0.00052
chr1	205259329	205259829	4.54	2.5	8.58e-05	0.000521
chr1	82629367	82629867	4.73	2.08	8.62e-05	0.000523
chr5	170333125	170333625	5.47	2.26	8.66e-05	0.000525
chr9	107175051	107175551	4.31	2.59	8.66e-05	0.000525
chr19	6061314	6061814	5.41	1.85	8.67e-05	0.000525
chr1	219710794	219711294	5.59	1.85	8.71e-05	0.000527
chr17	44955988	44956488	6.34	1.67	8.72e-05	0.000527
chr9	89639389	89639889	4.2	2.72	8.73e-05	0.000528
chr2	207240665	207241165	5.37	1.65	8.77e-05	0.00053
chr19	47743058	47743558	5.28	1.73	8.81e-05	0.000532
chr17	62477972	62478472	4.79	2.44	8.83e-05	0.000533
chr2	207334624	207335124	5.19	1.89	8.84e-05	0.000533
chr18	58201563	58202063	4.7	2.11	8.85e-05	0.000533
chr7	49803745	49804245	5.02	2	8.85e-05	0.000533
chr6	122971788	122972288	5.07	1.84	8.93e-05	0.000538
chr10	62895004	62895504	3.86	3.45	8.96e-05	0.00054
chr16	84199873	84200373	4.8	2.03	8.99e-05	0.000541
chr2	216298524	216299024	5.3	1.98	8.99e-05	0.000541
chr3	155149463	155149963	4.85	2.02	9.02e-05	0.000542
chr22	46071193	46071693	4.92	1.93	9.05e-05	0.000544
chr10	43956434	43956934	4.41	2.46	9.08e-05	0.000545
chr2	105865112	105865612	3.75	4.98	9.09e-05	0.000545
chr6	47697908	47698408	4.36	2.63	9.09e-05	0.000545
chr15	91116227	91116727	4.46	2.41	9.11e-05	0.000546
chr5	55601078	55601578	4.98	1.89	9.13e-05	0.000547
chr1	31376776	31377276	4.22	2.73	9.13e-05	0.000547
chr10	59315348	59315848	4.35	2.73	9.14e-05	0.000547
chr5	150251548	150252048	4.35	2.73	9.14e-05	0.000547
chr20	9199236	9199736	4.52	2.31	9.2e-05	0.00055
chr10	28984375	28984875	4.74	2.19	9.22e-05	0.000552
chr3	102068449	102068949	4.79	2.15	9.23e-05	0.000552
chr8	109773894	109774394	4.53	2.3	9.29e-05	0.000555
chr15	55899485	55899985	4.26	2.87	9.31e-05	0.000556
chr22	49962198	49962698	4.79	2.07	9.38e-05	0.00056
chr20	53893172	53893672	5.86	1.64	9.38e-05	0.00056
chr1	46806590	46807090	6.72	1.59	9.4e-05	0.00056
chr19	49640472	49640972	4.86	2.23	9.4e-05	0.00056
chr6	163321177	163321677	4.13	2.79	9.42e-05	0.000561
chr1	108692104	108692604	4.13	3.68	9.45e-05	0.000562
chr11	128806761	128807261	4.37	2.9	9.49e-05	0.000565
chr5	67301304	67301804	5.05	1.97	9.52e-05	0.000566
chr2	239937088	239937588	4.54	2.33	9.55e-05	0.000568
chr1	21262297	21262797	5.19	1.94	9.64e-05	0.000572
chr2	223957122	223957622	3.68	4.91	9.66e-05	0.000573
chr14	23149451	23149951	5.06	1.82	9.72e-05	0.000576
chr22	36878425	36878925	5.03	2.06	9.76e-05	0.000578
chr9	93207968	93208468	4.86	1.97	9.81e-05	0.000581
chr2	237436076	237436576	4.67	2.16	9.93e-05	0.000587
chr8	29858600	29859100	5.17	1.85	9.95e-05	0.000588
chr2	73295965	73296465	3.68	4.91	9.99e-05	0.00059
chrX	40468082	40468582	4.76	2.39	0.0001	0.00059
chr8	80022212	80022712	4.69	2.25	0.0001	0.000591
chr3	180040956	180041456	4.81	2.16	0.000101	0.000593
chr5	175693300	175693800	4.78	2.06	0.000101	0.000593
chr1	40877663	40878163	5.55	1.86	0.000101	0.000593
chr18	13438287	13438787	5.25	1.96	0.000102	0.000598
chr8	30501984	30502484	5.03	2.17	0.000102	0.000598
chr18	37310449	37310949	5.44	1.66	0.000102	0.000598
chr3	127865908	127866408	3.85	3.69	0.000102	0.000599
chr11	65488909	65489409	4.55	2.25	0.000102	0.000599
chr19	12224910	12225410	4.98	2.01	0.000102	0.0006
chr10	117827736	117828236	3.97	3.11	0.000103	0.000601
chr9	34502087	34502587	4.51	2.36	0.000103	0.000603
chrX	104854690	104855190	4.45	2.5	0.000103	0.000603
chr15	51338219	51338719	4.22	2.85	0.000103	0.000603
chr3	114411649	114412149	4.42	2.47	0.000103	0.000603
chr6	111657085	111657585	4.76	2.56	0.000104	0.000605
chr8	123616524	123617024	4.85	1.97	0.000104	0.000605
chr12	111400830	111401330	4.82	2.04	0.000104	0.000605
chr1	156510689	156511189	4.98	2.04	0.000104	0.000605
chr9	92474017	92474517	3.67	4.27	0.000104	0.000605
chr18	12991063	12991563	3.75	4.98	0.000104	0.000607
chr20	25000358	25000858	4.32	2.48	0.000105	0.00061
chr17	59782808	59783308	5.51	1.94	0.000105	0.00061
chr2	152405212	152405712	4.74	2.08	0.000105	0.00061
chr1	25167621	25168121	4.71	2	0.000105	0.000612
chrX	100995328	100995828	4.32	2.83	0.000105	0.000613
chr8	129637035	129637535	3.64	4.87	0.000105	0.000613
chr17	42767732	42768232	3.64	4.87	0.000106	0.000615
[truncated: 1,698 more rows]

## Sheet: siCHD9siHic5_v_siHic5siNS
chromosome	chromosome start position	chromosome start position	CPM	Fold	p-value	FDR-adjusted p-value
chr1	2255392	2255892	7.45	-3.77	3.07e-13	4.11e-09
chr13	111844316	111844816	6.06	-4.4	1.53e-11	9.14e-08
chr8	104361052	104361552	6.52	-4.58	2.14e-11	9.14e-08
chr8	27286353	27286853	5.74	-5.28	2.73e-11	9.14e-08
chr8	143208334	143208834	6.2	-4.11	5.08e-10	1.36e-06
chr7	2694062	2694562	5.64	-4.17	7.74e-10	1.73e-06
chr6	138718967	138719467	5.67	-7.11	1.78e-09	2.68e-06
chr6	155529161	155529661	5.99	-3.89	1.83e-09	2.68e-06
chr2	33021651	33022151	5.18	-5.55	1.99e-09	2.68e-06
chr16	84742470	84742970	5.31	-4.74	2.15e-09	2.68e-06
chr18	7656967	7657467	5.22	-4.98	2.2e-09	2.68e-06
chr1	94710098	94710598	5.14	-5.17	2.53e-09	2.71e-06
chr22	46604457	46604957	5.26	-4.43	2.63e-09	2.71e-06
chr7	157882192	157882692	5.46	-6.9	3.35e-09	3.21e-06
chr7	105248845	105249345	5.64	-4.01	4.33e-09	3.87e-06
chr22	24503936	24504436	5.06	-5.43	5.3e-09	4.44e-06
chr22	49277891	49278391	5.27	-4.13	6.15e-09	4.85e-06
chr5	9546230	9546730	5.38	-3.98	6.67e-09	4.97e-06
chr17	77109731	77110231	5.36	-4.12	7.05e-09	4.97e-06
chr20	52484519	52485019	5.32	-4.64	7.45e-09	5e-06
chr2	9538210	9538710	5.19	-6	7.97e-09	5.09e-06
chr5	172872971	172873471	4.91	-4.93	1.19e-08	7.23e-06
chr8	29377659	29378159	6.32	-3.66	1.3e-08	7.59e-06
chr8	143201477	143201977	6.79	-3.3	1.46e-08	7.83e-06
chr8	29897555	29898055	5.5	-3.75	1.46e-08	7.83e-06
chr8	123689867	123690367	7.17	-3.37	1.55e-08	7.97e-06
chr22	44658252	44658752	5.13	-4.53	1.75e-08	8.49e-06
chr16	89316078	89316578	6.35	-3.54	1.77e-08	8.49e-06
chr10	78443217	78443717	6.31	-3.41	1.94e-08	8.76e-06
chr5	135753889	135754389	5.55	-3.94	1.96e-08	8.76e-06
chr20	32538368	32538868	5.11	-4.1	2.05e-08	8.87e-06
chr8	139828041	139828541	5.03	-4.21	2.29e-08	9.47e-06
chr18	21330176	21330676	4.85	-4.88	2.33e-08	9.47e-06
chr9	129490927	129491427	5.59	-3.6	2.4e-08	9.48e-06
chr15	70603058	70603558	4.9	-5.78	2.51e-08	9.6e-06
chr14	76904995	76905495	5.02	-4.92	2.88e-08	1.07e-05
chr13	113917297	113917797	5.17	-3.9	2.97e-08	1.08e-05
chr3	61848785	61849285	5.09	-4.29	3.13e-08	1.08e-05
chr1	24558466	24558966	5.7	-3.43	3.15e-08	1.08e-05
chr2	120465958	120466458	4.92	-4.28	3.31e-08	1.11e-05
chr15	70604427	70604927	5.86	-3.57	3.76e-08	1.2e-05
chr16	84358492	84358992	5.64	-4.02	3.82e-08	1.2e-05
chr1	231138939	231139439	4.82	-4.93	3.88e-08	1.2e-05
chr20	47371070	47371570	4.9	-5.37	3.92e-08	1.2e-05
chr19	472405	472905	5.74	-3.56	4.28e-08	1.27e-05
chr1	201849595	201850095	4.92	-5.8	4.69e-08	1.36e-05
chr1	31381520	31382020	4.84	-5.31	4.75e-08	1.36e-05
chr6	168571729	168572229	5.64	-3.43	5.59e-08	1.56e-05
chr12	627750	628250	6.07	-3.25	6.01e-08	1.63e-05
chr5	1164695	1165195	5.93	-3.22	6.15e-08	1.63e-05
chr22	16232245	16232745	4.73	-4.47	6.23e-08	1.63e-05
chr1	109298622	109299122	6.05	-3.76	6.32e-08	1.63e-05
chr19	49613946	49614446	4.96	-6.4	6.79e-08	1.68e-05
chr19	40417035	40417535	4.93	-4.05	6.87e-08	1.68e-05
chr17	63978958	63979458	5.02	-4.07	6.9e-08	1.68e-05
chr14	74963420	74963920	5.59	-3.62	7.04e-08	1.68e-05
chr6	36358381	36358881	4.72	-4.75	7.4e-08	1.72e-05
chr8	29858600	29859100	4.9	-4.02	7.54e-08	1.72e-05
chr12	131287899	131288399	5.25	-3.56	7.61e-08	1.72e-05
chr16	88729481	88729981	4.99	-3.88	7.71e-08	1.72e-05
chr3	61926790	61927290	4.78	-4.63	8.72e-08	1.89e-05
chr2	85924369	85924869	6.91	-3.36	8.73e-08	1.89e-05
chr1	203528900	203529400	5.21	-3.67	8.93e-08	1.89e-05
chr6	138723055	138723555	5.36	-3.52	9.01e-08	1.89e-05
chr22	27495199	27495699	5.52	-3.44	9.33e-08	1.92e-05
chr18	11089463	11089963	5	-4.08	9.44e-08	1.92e-05
chr22	25104247	25104747	4.85	-6.29	9.64e-08	1.93e-05
chr5	172875870	172876370	5.15	-4.11	1.08e-07	2.1e-05
chr8	123202590	123203090	5.27	-4.07	1.08e-07	2.1e-05
chr13	112926174	112926674	6.85	-2.89	1.1e-07	2.11e-05
chr14	63877184	63877684	5.43	-3.61	1.21e-07	2.28e-05
chr18	45774152	45774652	5.53	-3.74	1.23e-07	2.28e-05
chr8	125345274	125345774	4.88	-3.84	1.32e-07	2.35e-05
chr7	159016919	159017419	5.35	-3.39	1.33e-07	2.35e-05
chr2	134706674	134707174	5.19	-3.68	1.33e-07	2.35e-05
chr20	63061852	63062352	5.98	-3.17	1.34e-07	2.35e-05
chr14	51331728	51332228	5.12	-4.13	1.35e-07	2.35e-05
chr2	30366269	30366769	4.72	-5.19	1.39e-07	2.39e-05
chr14	62252088	62252588	4.81	-4.7	1.41e-07	2.39e-05
chr9	60521467	60521967	5.74	-3.18	1.43e-07	2.39e-05
chr19	18479955	18480455	4.87	-3.85	1.46e-07	2.41e-05
chr1	47237425	47237925	4.71	-4.86	1.48e-07	2.42e-05
chr3	64992458	64992958	5	-4	1.5e-07	2.42e-05
chr8	41158028	41158528	4.87	-6.31	1.52e-07	2.43e-05
chr21	34965359	34965859	6.02	-3.27	1.59e-07	2.48e-05
chr14	18487934	18488434	5.24	-4.12	1.59e-07	2.48e-05
chr15	87949224	87949724	5.34	-3.47	1.63e-07	2.5e-05
chr22	44597631	44598131	4.95	-3.7	1.7e-07	2.59e-05
chr20	47358614	47359114	5.05	-3.73	1.72e-07	2.59e-05
chr2	49286716	49287216	5.2	-4.33	1.79e-07	2.65e-05
chr10	80467837	80468337	5.32	-3.51	1.8e-07	2.65e-05
chr3	61847856	61848356	5.27	-3.57	1.94e-07	2.79e-05
chr12	5013976	5014476	4.82	-4.71	1.96e-07	2.79e-05
chr1	4430911	4431411	4.81	-3.98	1.98e-07	2.79e-05
chr9	73327109	73327609	5.52	-3.39	1.98e-07	2.79e-05
chr14	59161524	59162024	4.79	-4.45	1.99e-07	2.79e-05
chr22	42743528	42744028	4.87	-3.91	2.05e-07	2.84e-05
chr19	40909355	40909855	4.8	-4.69	2.08e-07	2.85e-05
chr12	75651136	75651636	4.74	-6.18	2.13e-07	2.89e-05
chr3	72821915	72822415	5.6	-3.24	2.32e-07	3.12e-05
chr12	2845362	2845862	4.77	-6.21	2.39e-07	3.13e-05
chr1	24770846	24771346	4.74	-6.18	2.42e-07	3.13e-05
chr10	72297115	72297615	4.75	-4.64	2.43e-07	3.13e-05
chr8	130743477	130743977	4.65	-4.39	2.43e-07	3.13e-05
chr22	45208315	45208815	5.08	-3.5	2.48e-07	3.17e-05
chr8	133499169	133499669	5.17	-3.73	2.56e-07	3.24e-05
chr2	121627130	121627630	5.22	-3.65	2.61e-07	3.25e-05
chr16	8582127	8582627	5.26	-3.93	2.61e-07	3.25e-05
chr19	51362637	51363137	5.34	-3.64	2.74e-07	3.37e-05
chr1	30786580	30787080	5.17	-3.87	2.87e-07	3.5e-05
chr1	214419374	214419874	4.91	-3.64	2.96e-07	3.56e-05
chr5	10229643	10230143	5.25	-3.8	3e-07	3.56e-05
chr6	155791165	155791665	5.25	-3.53	3e-07	3.56e-05
chr3	98058295	98058795	4.57	-4.93	3.07e-07	3.59e-05
chr16	56917071	56917571	4.53	-4.54	3.08e-07	3.59e-05
chr2	20596952	20597452	4.74	-3.85	3.15e-07	3.6e-05
chrX	72247654	72248154	4.72	-3.85	3.16e-07	3.6e-05
chr6	165988032	165988532	4.85	-4.32	3.17e-07	3.6e-05
chr8	60944015	60944515	5.27	-3.74	3.21e-07	3.62e-05
chr5	40570281	40570781	4.69	-3.98	3.29e-07	3.66e-05
chr4	183328929	183329429	5.17	-3.48	3.33e-07	3.66e-05
chr16	85579986	85580486	4.5	-5.37	3.33e-07	3.66e-05
chr8	125338774	125339274	4.85	-3.65	3.46e-07	3.75e-05
chr17	27776902	27777402	4.8	-3.77	3.47e-07	3.75e-05
chr14	51206339	51206839	4.69	-6.13	3.56e-07	3.82e-05
chr18	10101540	10102040	5.72	-3.3	3.66e-07	3.89e-05
chr12	120677799	120678299	5.85	-3.04	3.84e-07	4.05e-05
chr1	54567859	54568359	5.16	-3.64	3.86e-07	4.05e-05
chr14	73784388	73784888	4.65	-3.95	3.91e-07	4.07e-05
chr9	76943045	76943545	4.66	-5.13	3.98e-07	4.1e-05
chr8	29594498	29594998	4.63	-6.07	4.17e-07	4.22e-05
chr21	45043532	45044032	5.29	-3.24	4.17e-07	4.22e-05
chr22	27866182	27866682	4.72	-6.16	4.19e-07	4.22e-05
chr10	78742657	78743157	4.72	-3.73	4.3e-07	4.3e-05
chr7	32143253	32143753	4.79	-3.63	4.34e-07	4.3e-05
chr7	43676327	43676827	4.68	-6.12	4.36e-07	4.3e-05
chr20	58014647	58015147	4.74	-6.18	4.46e-07	4.35e-05
chr10	34626159	34626659	4.53	-5.33	4.47e-07	4.35e-05
chr12	433752	434252	5.06	-3.36	4.58e-07	4.42e-05
chr11	9568874	9569374	4.71	-4.55	4.68e-07	4.47e-05
chrX	40468082	40468582	4.55	-5.42	4.71e-07	4.47e-05
chr7	29857580	29858080	4.49	-4.85	4.82e-07	4.55e-05
chr20	51087445	51087945	4.79	-3.67	4.9e-07	4.57e-05
chr12	132493486	132493986	6.26	-3.06	4.91e-07	4.57e-05
chr2	235051386	235051886	4.57	-6	5.09e-07	4.71e-05
chr2	105605002	105605502	4.57	-5.37	5.22e-07	4.75e-05
chr5	1515286	1515786	5.5	-3.65	5.24e-07	4.75e-05
chr4	123477690	123478190	5.17	-3.25	5.24e-07	4.75e-05
chr2	98937745	98938245	4.71	-3.89	5.41e-07	4.87e-05
chr22	22349320	22349820	5.32	-3.51	5.68e-07	5.07e-05
chr10	63707291	63707791	4.76	-3.75	5.78e-07	5.1e-05
chr14	22552417	22552917	4.58	-4.94	5.78e-07	5.1e-05
chr16	83919532	83920032	7.78	-2.36	5.87e-07	5.12e-05
chr3	4807537	4808037	4.5	-4.97	5.88e-07	5.12e-05
chr3	133745361	133745861	5.42	-3.2	5.98e-07	5.17e-05
chr18	55110271	55110771	4.53	-5.41	6.07e-07	5.21e-05
chr17	35022587	35023087	4.66	-6.09	6.24e-07	5.33e-05
chr8	125342087	125342587	4.61	-3.9	6.39e-07	5.43e-05
chr4	182230029	182230529	4.88	-3.62	6.54e-07	5.52e-05
chr22	23522753	23523253	5.19	-3.33	6.61e-07	5.54e-05
chr11	119676559	119677059	4.6	-4.19	6.69e-07	5.57e-05
chr2	102027467	102027967	5.77	-3.19	6.89e-07	5.7e-05
chr9	18330920	18331420	5.25	-3.39	7.45e-07	6.09e-05
chr20	47411185	47411685	5.32	-3.2	7.48e-07	6.09e-05
chr18	51211736	51212236	6.02	-3.16	7.5e-07	6.09e-05
chr10	21383409	21383909	4.55	-5.42	7.54e-07	6.09e-05
chr8	142544994	142545494	5.52	-3.47	7.67e-07	6.16e-05
chr15	57635546	57636046	4.45	-4.8	7.83e-07	6.25e-05
chr9	88733646	88734146	4.47	-4.94	7.88e-07	6.25e-05
chr5	95857199	95857699	4.41	-4.76	7.93e-07	6.25e-05
chr21	45927984	45928484	4.63	-3.81	8.05e-07	6.28e-05
chr19	18648855	18649355	4.68	-3.71	8.06e-07	6.28e-05
chr17	60940829	60941329	6.15	-2.93	8.17e-07	6.33e-05
chr6	75300217	75300717	4.53	-5.97	8.69e-07	6.7e-05
chr1	54542403	54542903	5.73	-3.25	8.97e-07	6.87e-05
chr6	166004660	166005160	4.49	-5.93	9.11e-07	6.94e-05
chr20	50395194	50395694	6.99	-2.88	9.17e-07	6.94e-05
chr17	77363983	77364483	6.22	-2.93	9.27e-07	6.96e-05
chr14	62252688	62253188	4.37	-5.24	9.29e-07	6.96e-05
chr15	71515348	71515848	6.45	-2.9	9.56e-07	7.12e-05
chr2	171711224	171711724	4.46	-4.47	9.63e-07	7.14e-05
chr17	72391876	72392376	4.57	-6	9.78e-07	7.18e-05
chr3	46864917	46865417	4.67	-4.05	9.79e-07	7.18e-05
chr18	3139267	3139767	5.26	-3.13	1e-06	7.31e-05
chr7	4909737	4910237	5.65	-3.01	1.02e-06	7.35e-05
chr1	184494045	184494545	4.47	-4.83	1.02e-06	7.35e-05
chr3	195859979	195860479	4.54	-3.93	1.03e-06	7.36e-05
chr11	122898766	122899266	4.49	-4.25	1.05e-06	7.46e-05
chr20	57628154	57628654	4.97	-3.77	1.06e-06	7.52e-05
chr3	184359017	184359517	4.6	-4.26	1.09e-06	7.69e-05
chr16	56901656	56902156	4.43	-4.44	1.12e-06	7.83e-05
chr20	57469433	57469933	4.39	-4.8	1.15e-06	7.98e-05
chr8	127243654	127244154	4.44	-5.88	1.15e-06	7.98e-05
chr13	113837057	113837557	5.9	-3.43	1.19e-06	8.19e-05
chr15	98907825	98908325	4.47	-4.2	1.2e-06	8.22e-05
chr12	27192762	27193262	4.54	-5.97	1.22e-06	8.28e-05
chr15	62098951	62099451	4.48	-5.92	1.22e-06	8.28e-05
chr4	168716657	168717157	4.63	-3.78	1.23e-06	8.34e-05
chr15	70835178	70835678	5.59	-3.07	1.24e-06	8.34e-05
chr1	199794544	199795044	4.8	-3.49	1.25e-06	8.34e-05
chr4	108433453	108433953	5.66	-2.95	1.25e-06	8.34e-05
chr22	46631674	46632174	5.51	-3.21	1.28e-06	8.47e-05
chr1	3109734	3110234	5.7	-3	1.28e-06	8.47e-05
chr8	126161528	126162028	4.71	-3.78	1.29e-06	8.47e-05
chr8	123612590	123613090	5.01	-3.55	1.29e-06	8.47e-05
chr7	157883945	157884445	4.4	-5.83	1.32e-06	8.59e-05
chr6	132106663	132107163	4.7	-3.88	1.34e-06	8.65e-05
chr18	13306040	13306540	4.83	-4.12	1.35e-06	8.65e-05
chr9	32784452	32784952	4.41	-5.84	1.35e-06	8.65e-05
chr20	57189769	57190269	5.05	-3.35	1.36e-06	8.65e-05
chr5	126508892	126509392	7.31	-2.62	1.41e-06	8.95e-05
chr9	63917943	63918443	6.07	-2.75	1.44e-06	9.04e-05
chr7	84060615	84061115	4.36	-5.23	1.44e-06	9.04e-05
chr5	36502585	36503085	4.45	-5.89	1.45e-06	9.09e-05
chr9	35859557	35860057	4.45	-5.89	1.51e-06	9.39e-05
chr9	93144134	93144634	5.18	-3.13	1.51e-06	9.39e-05
chr5	14588895	14589395	4.98	-3.16	1.55e-06	9.61e-05
chr7	11458651	11459151	5.24	-3.2	1.59e-06	9.81e-05
chr13	112012276	112012776	4.48	-3.97	1.61e-06	9.84e-05
chr1	12184020	12184520	4.37	-4.38	1.62e-06	9.84e-05
chr12	116855964	116856464	5.13	-3.4	1.63e-06	9.84e-05
chr8	143189009	143189509	6.06	-2.8	1.63e-06	9.84e-05
chr11	69970749	69971249	5.12	-3.22	1.64e-06	9.84e-05
chr2	8494620	8495120	4.7	-3.43	1.66e-06	9.92e-05
chr10	71230607	71231107	5.16	-3.33	1.69e-06	0.000101
chr8	29846194	29846694	5.02	-3.23	1.72e-06	0.000102
chr17	19398081	19398581	4.62	-3.62	1.75e-06	0.000103
chrX	3143195	3143695	5.14	-3.06	1.75e-06	0.000103
chr3	177723905	177724405	4.38	-4.38	1.78e-06	0.000104
chr2	33079027	33079527	4.7	-3.57	1.78e-06	0.000104
chr15	25737219	25737719	4.75	-3.5	1.8e-06	0.000104
chr16	80946404	80946904	4.79	-3.6	1.8e-06	0.000104
chr1	66349885	66350385	4.42	-4.52	1.8e-06	0.000104
chr2	231604639	231605139	5.7	-3.44	1.82e-06	0.000104
chr18	7755799	7756299	4.35	-5.78	1.84e-06	0.000105
chr5	2725730	2726230	5.44	-3.08	1.85e-06	0.000105
chr20	47258890	47259390	6.19	-2.78	1.87e-06	0.000106
chr3	184626966	184627466	4.29	-5.09	1.91e-06	0.000108
chr1	10596812	10597312	4.48	-4	1.97e-06	0.00011
chr10	75525616	75526116	5.86	-3.11	2.02e-06	0.000113
chr18	70221311	70221811	5.7	-2.95	2.03e-06	0.000113
chr1	13542154	13542654	4.42	-4.21	2.05e-06	0.000114
chr4	87521724	87522224	4.34	-5.77	2.06e-06	0.000114
chr17	39817830	39818330	4.28	-4.68	2.09e-06	0.000115
chr14	95882793	95883293	4.99	-3.11	2.12e-06	0.000116
chr8	133502780	133503280	4.36	-4.37	2.16e-06	0.000118
chr2	71026791	71027291	4.41	-5.84	2.17e-06	0.000118
chr19	3020257	3020757	4.64	-4.52	2.2e-06	0.000119
chr12	32920586	32921086	4.37	-5.8	2.22e-06	0.000119
chr1	41975669	41976169	4.32	-5.11	2.23e-06	0.00012
chr5	107474454	107474954	4.5	-4.02	2.27e-06	0.000121
chr8	133556553	133557053	6.19	-3.06	2.28e-06	0.000121
chr12	108616825	108617325	4.41	-5.84	2.28e-06	0.000121
chr6	166899865	166900365	4.82	-3.2	2.35e-06	0.000124
chr11	86547688	86548188	5.45	-2.95	2.38e-06	0.000125
chr4	53666735	53667235	4.39	-4.86	2.38e-06	0.000125
chr13	113531858	113532358	4.79	-3.36	2.39e-06	0.000125
chr6	134472610	134473110	4.81	-3.26	2.4e-06	0.000125
chr11	91366182	91366682	4.27	-4.61	2.42e-06	0.000125
chr11	73810375	73810875	4.39	-4.15	2.42e-06	0.000125
chr8	140589523	140590023	6.52	-2.74	2.44e-06	0.000125
chr18	11798999	11799499	4.35	-4.44	2.45e-06	0.000125
chr22	22358227	22358727	6.18	-2.76	2.49e-06	0.000127
chr8	12704924	12705424	4.85	-3.24	2.5e-06	0.000127
chr7	158045462	158045962	5.19	-3.08	2.54e-06	0.000128
chr1	157272240	157272740	4.57	-4.45	2.58e-06	0.00013
chr12	3928624	3929124	5.59	-3.25	2.62e-06	0.000132
chr7	2983786	2984286	5.9	-3.03	2.63e-06	0.000132
chr17	72530270	72530770	4.69	-3.92	2.65e-06	0.000132
chr12	131278299	131278799	4.34	-4.8	2.67e-06	0.000133
chr6	33788088	33788588	5.06	-3.18	2.75e-06	0.000136
chr8	26609137	26609637	5.22	-3.14	2.85e-06	0.000141
chr6	35496743	35497243	4.52	-4.98	2.92e-06	0.000143
chr9	129755598	129756098	4.29	-5.72	2.92e-06	0.000143
chr3	118932186	118932686	5.2	-3.05	2.95e-06	0.000144
chr17	30344758	30345258	5.14	-2.99	3.02e-06	0.000146
chr7	99196050	99196550	4.23	-5.1	3.03e-06	0.000146
chr1	203448435	203448935	4.27	-4.67	3.03e-06	0.000146
chr2	47309481	47309981	6.04	-2.74	3.05e-06	0.000147
chr1	9482902	9483402	5.01	-3.03	3.09e-06	0.000148
chr20	63847917	63848417	6.03	-2.86	3.1e-06	0.000148
chr21	44972720	44973220	5.95	-2.71	3.13e-06	0.000148
chr6	43699494	43699994	4.34	-5.77	3.14e-06	0.000148
chr9	40924651	40925151	8.15	-1.97	3.14e-06	0.000148
chr20	56265843	56266343	4.76	-3.21	3.25e-06	0.000153
chr22	29023068	29023568	4.32	-4.78	3.28e-06	0.000154
chr17	17023719	17024219	4.68	-3.97	3.35e-06	0.000156
chr17	55763781	55764281	4.26	-4.72	3.35e-06	0.000156
chr10	75127316	75127816	5.27	-3.18	3.36e-06	0.000156
chr16	988549	989049	4.34	-5.21	3.37e-06	0.000156
chr1	33153114	33153614	4.32	-5.19	3.37e-06	0.000156
chr18	15237957	15238457	4.78	-3.34	3.41e-06	0.000157
chr7	75732569	75733069	5.08	-3.3	3.55e-06	0.000163
chr1	25727339	25727839	5.49	-3.11	3.57e-06	0.000163
chr1	8947193	8947693	5.89	-2.74	3.71e-06	0.000168
chr17	70107402	70107902	5.86	-2.84	3.72e-06	0.000168
chr11	114042153	114042653	4.25	-5.68	3.73e-06	0.000168
chr22	39277980	39278480	4.74	-3.49	3.75e-06	0.000169
chr13	43057568	43058068	4.72	-3.33	3.83e-06	0.000172
chr7	3369322	3369822	5.66	-2.98	3.86e-06	0.000172
chr18	42009354	42009854	5.55	-3.07	3.88e-06	0.000173
chr10	116227770	116228270	4.74	-3.67	3.93e-06	0.000174
chr2	201414066	201414566	4.57	-3.59	3.96e-06	0.000175
chr2	102429745	102430245	4.23	-5.65	3.97e-06	0.000175
chr7	1266550	1267050	4.94	-3.25	3.98e-06	0.000175
chr8	139957291	139957791	4.93	-3.14	4.04e-06	0.000177
chr1	9241836	9242336	4.33	-4.47	4.06e-06	0.000177
chr7	139853575	139854075	4.67	-3.95	4.07e-06	0.000177
chr7	159202398	159202898	4.86	-3.24	4.12e-06	0.000179
chr5	150781921	150782421	4.91	-3.22	4.15e-06	0.000179
chr17	77455401	77455901	4.34	-4.06	4.16e-06	0.000179
chr20	43779174	43779674	4.94	-3.02	4.18e-06	0.000179
chr16	65524458	65524958	4.75	-3.4	4.22e-06	0.000181
chr16	86112121	86112621	5.03	-3.28	4.24e-06	0.000181
chr8	133881342	133881842	5.35	-3	4.25e-06	0.000181
chr2	223260575	223261075	4.76	-3.47	4.37e-06	0.000185
chr3	16171392	16171892	4.29	-4.05	4.52e-06	0.000191
chr8	12766513	12767013	4.43	-4.3	4.55e-06	0.000191
chr18	76606672	76607172	4.54	-3.78	4.55e-06	0.000191
chr14	75040397	75040897	4.26	-5.69	4.62e-06	0.000193
chr22	29308561	29309061	5.11	-2.96	4.62e-06	0.000193
chr10	117454196	117454696	5.88	-2.65	4.64e-06	0.000193
chr3	25468998	25469498	4.53	-3.51	4.74e-06	0.000197
chr21	45294375	45294875	4.56	-3.38	4.82e-06	0.000199
chr13	49098107	49098607	5.03	-3.41	4.82e-06	0.000199
chr2	50360834	50361334	4.24	-5.67	4.9e-06	0.000201
chr20	44465120	44465620	5.02	-3.02	4.91e-06	0.000201
chr2	196113430	196113930	4.91	-3.42	4.93e-06	0.000202
chr22	39728926	39729426	5.47	-2.82	4.95e-06	0.000202
chr12	121748736	121749236	4.76	-3.12	5.02e-06	0.000204
chr4	182832680	182833180	5.43	-2.91	5.05e-06	0.000205
chr4	53536331	53536831	4.24	-5.67	5.1e-06	0.000205
chr4	87911016	87911516	4.24	-5.67	5.1e-06	0.000205
chr20	51121247	51121747	7.37	-2.4	5.11e-06	0.000205
chr20	60034075	60034575	5.23	-3.12	5.17e-06	0.000207
chr17	60161726	60162226	5.25	-2.99	5.27e-06	0.00021
chr12	46468143	46468643	4.3	-4.02	5.3e-06	0.00021
chr3	127787176	127787676	5.97	-2.88	5.3e-06	0.00021
chr14	61542499	61542999	5.62	-2.85	5.55e-06	0.00022
chr7	30170842	30171342	4.25	-5.68	5.59e-06	0.00022
chr3	69541274	69541774	4.39	-3.69	5.61e-06	0.00022
chr4	4575890	4576390	4.89	-3.59	5.65e-06	0.000221
chr1	43600299	43600799	4.72	-3.98	5.68e-06	0.000222
chr7	86984393	86984893	4.23	-5.66	5.89e-06	0.00023
chr3	155149463	155149963	4.66	-3.43	5.91e-06	0.00023
chr12	104969452	104969952	4.9	-2.93	5.94e-06	0.00023
chr2	98768493	98768993	5.4	-3.22	5.96e-06	0.00023
chr8	142522028	142522528	4.75	-3.63	6.09e-06	0.000235
chr10	125064938	125065438	4.2	-4.55	6.18e-06	0.000236
chr18	76230757	76231257	4.8	-3.36	6.19e-06	0.000236
chr9	35790090	35790590	5.63	-2.8	6.19e-06	0.000236
chr19	3459307	3459807	4.62	-3.29	6.2e-06	0.000236
chr11	7204547	7205047	4.27	-4.73	6.24e-06	0.000237
chr4	52853285	52853785	4.93	-3.11	6.37e-06	0.000241
chr22	19749920	19750420	4.14	-4.93	6.45e-06	0.000244
chr1	25022261	25022761	5.64	-2.92	6.53e-06	0.000245
chr10	71990643	71991143	6.31	-2.79	6.53e-06	0.000245
chr8	139386823	139387323	5.81	-2.9	6.56e-06	0.000246
chr2	11571164	11571664	5.59	-2.97	6.67e-06	0.000249
chr7	3341191	3341691	4.38	-4.02	6.69e-06	0.000249
chr19	3608597	3609097	4.11	-4.97	6.76e-06	0.000251
chr1	202217581	202218081	4.65	-3.9	6.79e-06	0.000251
chr5	21219900	21220400	4.21	-4.25	6.85e-06	0.000253
chr12	75661725	75662225	4.19	-5.61	6.95e-06	0.000255
chr10	44112429	44112929	5.25	-3.08	6.95e-06	0.000255
chr15	71519492	71519992	4.39	-4.85	6.98e-06	0.000256
chr5	160197224	160197724	4.33	-4.16	7.02e-06	0.000256
chr19	18698415	18698915	7.29	-2.32	7.04e-06	0.000257
chr7	30681736	30682236	5.32	-2.86	7.17e-06	0.00026
chr10	69773037	69773537	4.42	-4.29	7.25e-06	0.000262
chr17	65173360	65173860	5.37	-3.02	7.26e-06	0.000262
chr17	73770427	73770927	4.4	-3.72	7.26e-06	0.000262
chr9	137158768	137159268	4.23	-5.66	7.3e-06	0.000263
chr9	72573165	72573665	5.09	-2.93	7.35e-06	0.000263
chr19	1723501	1724001	4.59	-3.34	7.48e-06	0.000266
chr6	124131201	124131701	4.3	-4.43	7.5e-06	0.000266
chr2	42064505	42065005	5.55	-2.95	7.5e-06	0.000266
chr18	3773143	3773643	4.14	-5.57	7.51e-06	0.000266
chr3	52530695	52531195	4.62	-3.18	7.58e-06	0.000268
chr8	99705732	99706232	4.47	-3.41	7.65e-06	0.00027
chr9	34741687	34742187	5.35	-3.12	7.72e-06	0.000272
chr22	39737829	39738329	4.14	-5.57	7.84e-06	0.000275
chr12	32446489	32446989	4.78	-3.03	7.85e-06	0.000275
chr11	47993728	47994228	4.73	-3.23	7.92e-06	0.000277
chr10	72260504	72261004	5.56	-2.8	8.02e-06	0.000279
chr13	44237228	44237728	4.62	-3.26	8.08e-06	0.000281
chr16	85720118	85720618	4.5	-3.72	8.14e-06	0.000282
chr12	130086095	130086595	4.7	-3.2	8.19e-06	0.000283
chr18	58201563	58202063	4.5	-3.77	8.26e-06	0.000285
chr17	67653835	67654335	4.51	-3.31	8.34e-06	0.000287
chr11	113288198	113288698	4.46	-4.01	8.38e-06	0.000287
chr10	110376273	110376773	5.08	-3.29	8.39e-06	0.000287
chr10	29106295	29106795	4.17	-5.03	8.51e-06	0.00029
chr1	26744034	26744534	5.63	-2.7	8.57e-06	0.00029
chr9	96116479	96116979	5.51	-2.81	8.57e-06	0.00029
chr8	27307248	27307748	4.28	-4.07	8.58e-06	0.00029
chr6	36579877	36580377	4.8	-3.09	8.65e-06	0.000292
chr3	168024499	168024999	4.44	-4.31	8.73e-06	0.000293
chr16	86953723	86954223	4.81	-2.96	8.75e-06	0.000293
chr8	139960739	139961239	6.01	-2.54	8.76e-06	0.000293
chr1	160526936	160527436	4.21	-4	8.77e-06	0.000293
chr9	60527569	60528069	4.6	-3.17	8.77e-06	0.000293
chr22	24146291	24146791	5.15	-2.84	8.94e-06	0.000297
chr1	20618613	20619113	4.65	-3.37	9.11e-06	0.000302
chr17	77472713	77473213	5.51	-2.84	9.2e-06	0.000303
chr22	35369548	35370048	5.13	-2.89	9.21e-06	0.000303
chr1	24793775	24794275	4.21	-5.64	9.22e-06	0.000303
chr2	237616659	237617159	4.36	-4.49	9.22e-06	0.000303
chr20	48114687	48115187	4.57	-3.43	9.32e-06	0.000305
chr15	25801906	25802406	4.15	-5.58	9.34e-06	0.000305
chr2	151774368	151774868	4.08	-4.87	9.37e-06	0.000305
chr2	215722325	215722825	5.54	-2.78	9.37e-06	0.000305
chr22	23538039	23538539	5.33	-3.22	9.38e-06	0.000305
chr8	139958443	139958943	5.97	-2.85	9.47e-06	0.000306
chr12	70691136	70691636	4.1	-5.52	9.48e-06	0.000306
chr6	170039660	170040160	5.43	-2.74	9.74e-06	0.000314
chr17	32510062	32510562	4.17	-5.6	9.87e-06	0.000317
chr8	12133447	12133947	4.88	-2.99	9.87e-06	0.000317
chr4	572116	572616	4.32	-3.64	9.91e-06	0.000317
chr4	158812069	158812569	4.48	-3.4	9.96e-06	0.000318
chr17	56020497	56020997	4.1	-5.53	1.01e-05	0.000321
chr5	149471504	149472004	4.57	-4.02	1.01e-05	0.000321
chr17	57929426	57929926	5.5	-2.71	1.03e-05	0.000325
chr16	83940400	83940900	4.45	-4.06	1.03e-05	0.000326
chr6	137780031	137780531	4.34	-3.69	1.04e-05	0.000327
chr2	233039167	233039667	4.44	-3.77	1.05e-05	0.000329
chr16	73615526	73616026	4.5	-3.31	1.05e-05	0.000329
chr16	10088321	10088821	6.71	-2.65	1.06e-05	0.000333
chr2	26623796	26624296	4.28	-3.78	1.07e-05	0.000333
chr3	57159234	57159734	5.42	-3.56	1.07e-05	0.000333
chr11	44243699	44244199	5.41	-2.85	1.07e-05	0.000334
chr22	36268886	36269386	5.27	-2.9	1.08e-05	0.000334
chr10	95474310	95474810	5.29	-3.42	1.08e-05	0.000334
chr18	59579511	59580011	4.32	-3.64	1.08e-05	0.000334
chr2	128752866	128753366	4.55	-3.37	1.08e-05	0.000334
chr8	72186867	72187367	4.13	-5.56	1.09e-05	0.000335
chr8	85863932	85864432	5.57	-2.9	1.09e-05	0.000335
chr10	79397824	79398324	4.2	-5.62	1.1e-05	0.000336
chr22	45492266	45492766	4.18	-4.63	1.1e-05	0.000336
chr12	132982778	132983278	6.45	-2.52	1.11e-05	0.000337
chr9	134422025	134422525	5.95	-2.68	1.11e-05	0.000337
chr6	170167941	170168441	5.25	-2.81	1.12e-05	0.000337
chr12	46556016	46556516	5.02	-2.93	1.12e-05	0.000337
chr11	46914517	46915017	4.14	-4.54	1.12e-05	0.000337
chr7	151710814	151711314	5.2	-2.71	1.12e-05	0.000337
chr6	156508044	156508544	4.88	-3.12	1.12e-05	0.000338
chr17	49440038	49440538	4.89	-3.73	1.13e-05	0.000339
chr6	129510866	129511366	4.13	-5.56	1.15e-05	0.000344
chr7	3106308	3106808	5.17	-2.86	1.16e-05	0.000347
chr17	78329284	78329784	4.23	-4.58	1.17e-05	0.000347
chr19	11482677	11483177	4.24	-5.67	1.18e-05	0.000347
chr18	58139936	58140436	4.46	-3.7	1.18e-05	0.000347
chr4	2787243	2787743	4.34	-4.48	1.18e-05	0.000347
chr2	113337854	113338354	4.97	-2.74	1.18e-05	0.000347
chr7	50585184	50585684	5.61	-2.86	1.18e-05	0.000347
chr2	89765059	89765559	4.66	-3.13	1.18e-05	0.000347
chr1	109895897	109896397	4.53	-3.98	1.18e-05	0.000347
chr15	87762124	87762624	4.12	-4.51	1.19e-05	0.000348
chr12	3931764	3932264	5.32	-3.29	1.2e-05	0.000349
chr11	32113225	32113725	4.58	-3.14	1.2e-05	0.000349
chr18	9824774	9825274	6.92	-2.35	1.21e-05	0.00035
chr15	33985108	33985608	4.83	-3.47	1.21e-05	0.00035
chr15	81091946	81092446	5.1	-3.13	1.21e-05	0.00035
chr3	112013243	112013743	5.36	-2.86	1.21e-05	0.00035
chr18	79887009	79887509	4.66	-3.02	1.23e-05	0.000354
chr16	86182667	86183167	6.06	-2.46	1.23e-05	0.000354
chr2	49304326	49304826	4.44	-3.7	1.24e-05	0.000356
chr22	23535751	23536251	4.07	-4.41	1.25e-05	0.000357
chr1	86788579	86789079	6.39	-2.93	1.25e-05	0.000358
chr2	109030868	109031368	4.18	-3.93	1.3e-05	0.00037
chr20	62698682	62699182	4.77	-3.03	1.3e-05	0.000371
chr20	48948379	48948879	4.06	-5.49	1.31e-05	0.000371
chr6	4460785	4461285	4.48	-3.52	1.34e-05	0.000378
chr18	14907422	14907922	4.34	-3.97	1.34e-05	0.000378
chr4	6727181	6727681	4.06	-5.49	1.35e-05	0.00038
chrX	42187317	42187817	4.47	-3.46	1.35e-05	0.00038
chr10	116768736	116769236	4.85	-3.25	1.38e-05	0.000386
chr3	193545093	193545593	4.91	-2.83	1.38e-05	0.000386
chr17	27773380	27773880	5.03	-2.84	1.39e-05	0.000389
chr3	52411031	52411531	4.88	-3	1.39e-05	0.000389
chr2	120749849	120750349	5.99	-2.6	1.41e-05	0.000391
chr22	19276916	19277416	4.03	-5.46	1.41e-05	0.000391
chr10	97834568	97835068	5.5	-2.72	1.42e-05	0.000394
chr12	5456800	5457300	5.47	-2.96	1.42e-05	0.000394
chr1	156510689	156511189	4.84	-3.03	1.44e-05	0.000397
chr4	56245448	56245948	4.51	-3.43	1.44e-05	0.000397
chr8	25243806	25244306	4.28	-3.57	1.45e-05	0.000398
chr22	15422837	15423337	4.9	-2.98	1.45e-05	0.000398
chr6	63899350	63899850	5.94	-2.59	1.45e-05	0.000398
chr20	59125161	59125661	4.01	-4.87	1.46e-05	0.0004
chr22	48702553	48703053	5.69	-2.84	1.5e-05	0.000409
chr17	76485522	76486022	5.12	-3.1	1.5e-05	0.000409
chr3	5564977	5565477	6.01	-2.45	1.51e-05	0.000409
chr9	129143480	129143980	5.7	-3.08	1.51e-05	0.000409
chr15	85563300	85563800	4.07	-5.49	1.51e-05	0.00041
chr10	33010074	33010574	5.82	-2.92	1.52e-05	0.000411
chr18	10015307	10015807	4.11	-5.54	1.53e-05	0.000411
chr2	20424553	20425053	6.7	-2.76	1.53e-05	0.000411
chr8	135712727	135713227	4.78	-3.25	1.53e-05	0.000411
chr1	182290054	182290554	5.05	-3.01	1.53e-05	0.000411
chr19	47250410	47250910	4.83	-3.26	1.54e-05	0.000412
chr7	3805204	3805704	5.12	-3.23	1.56e-05	0.000415
chr9	91100786	91101286	5.56	-2.68	1.56e-05	0.000415
chr1	17630797	17631297	5.12	-2.8	1.56e-05	0.000416
chr11	75345109	75345609	4.81	-3.05	1.58e-05	0.000421
chr3	27359979	27360479	4.93	-2.75	1.59e-05	0.000421
chr8	122054024	122054524	4.07	-4.15	1.61e-05	0.000425
chr10	44985144	44985644	4.82	-3.18	1.63e-05	0.000431
chr21	45490269	45490769	5.55	-2.74	1.65e-05	0.000434
chr3	127559938	127560438	6.17	-2.47	1.65e-05	0.000434
chr20	57468519	57469019	4.93	-3.52	1.66e-05	0.000434
chr9	89933551	89934051	5.04	-2.89	1.66e-05	0.000434
chr1	115077197	115077697	4.02	-4.41	1.66e-05	0.000434
chr8	142251673	142252173	6.09	-2.68	1.67e-05	0.000434
chr16	84922906	84923406	4.41	-3.33	1.67e-05	0.000435
chr3	93969300	93969800	4.07	-5.49	1.68e-05	0.000436
chr2	3749326	3749826	4.72	-3.14	1.68e-05	0.000436
chr17	81142734	81143234	5.91	-2.63	1.72e-05	0.000446
chr9	135013542	135014042	4.27	-4.4	1.74e-05	0.000449
chr20	60078597	60079097	4.77	-3.15	1.77e-05	0.000458
chr6	52933303	52933803	4.9	-3.44	1.79e-05	0.000461
chr11	67641681	67642181	4.19	-4.32	1.82e-05	0.000469
chr7	1097351	1097851	5.48	-2.91	1.83e-05	0.00047
chr8	143369880	143370380	5.31	-2.77	1.84e-05	0.00047
chr17	78316771	78317271	4.53	-3.64	1.85e-05	0.000471
chrX	52934961	52935461	4.39	-3.31	1.86e-05	0.000474
chr3	45095860	45096360	4.17	-3.88	1.86e-05	0.000474
chrX	153088494	153088994	5.21	-2.73	1.88e-05	0.000477
chr18	45720651	45721151	5.77	-2.59	1.89e-05	0.000479
chr1	54615522	54616022	4.32	-3.4	1.9e-05	0.00048
chr20	59101777	59102277	4.88	-3.02	1.92e-05	0.000484
chr18	76411088	76411588	3.99	-5.42	1.92e-05	0.000484
chr7	2981920	2982420	5.16	-3.07	1.92e-05	0.000484
chr14	67522295	67522795	4.42	-3.27	1.94e-05	0.000487
chr12	125246330	125246830	4.06	-4.09	1.95e-05	0.000487
chr16	73768944	73769444	5.09	-2.83	1.95e-05	0.000487
chr20	57050182	57050682	4.77	-3.03	1.97e-05	0.000491
chr4	184992454	184992954	4.76	-2.79	1.97e-05	0.000491
chr14	18456116	18456616	3.99	-4.85	1.98e-05	0.000491
chr10	80282347	80282847	4.09	-4.54	1.98e-05	0.000491
chr9	97594416	97594916	5.23	-2.92	1.98e-05	0.000491
chr11	19627954	19628454	5.32	-2.57	2.01e-05	0.000497
chrX	153521821	153522321	4.18	-4.97	2.01e-05	0.000497
chr9	91208151	91208651	4.49	-3.94	2.02e-05	0.000498
chr16	66702881	66703381	4.85	-3.1	2.03e-05	0.0005
chr2	33405178	33405678	4.48	-3.54	2.04e-05	0.0005
chr2	85740121	85740621	4.19	-4.32	2.04e-05	0.000501
chr17	81499993	81500493	4.28	-4.36	2.05e-05	0.000502
chr19	46813177	46813677	4.87	-3.05	2.07e-05	0.000506
chr20	41248564	41249064	6.77	-2.44	2.08e-05	0.000508
chr19	55546077	55546577	5.41	-2.6	2.09e-05	0.000509
chr8	39032282	39032782	4.52	-3.42	2.1e-05	0.000509
chr2	71052903	71053403	4.7	-3.18	2.1e-05	0.00051
chr20	50345652	50346152	4.89	-2.84	2.11e-05	0.00051
chr17	64988376	64988876	5.79	-2.73	2.11e-05	0.00051
chr2	222796705	222797205	3.97	-5.39	2.12e-05	0.00051
chr10	109183514	109184014	5.41	-3.33	2.12e-05	0.00051
chr4	72853338	72853838	4.14	-5.57	2.13e-05	0.000513
chr5	150251548	150252048	4.25	-3.75	2.15e-05	0.000515
chr2	168639409	168639909	5.09	-2.76	2.16e-05	0.000516
chr7	557720	558220	4.12	-4.25	2.16e-05	0.000517
chr14	23149451	23149951	4.89	-2.87	2.18e-05	0.000519
chr5	153461100	153461600	4.25	-3.51	2.18e-05	0.00052
chr16	84649464	84649964	6.79	-2.55	2.19e-05	0.00052
chr7	402708	403208	4.79	-2.81	2.21e-05	0.000522
chr7	105345686	105346186	4.49	-3.26	2.21e-05	0.000522
chr5	178477341	178477841	4.41	-3.44	2.21e-05	0.000522
chr17	59369372	59369872	4.03	-5.45	2.22e-05	0.000524
chr8	142803336	142803836	6.53	-2.31	2.23e-05	0.000526
chr11	74266707	74267207	3.97	-5.4	2.23e-05	0.000526
chr14	30267195	30267695	5.82	-2.65	2.27e-05	0.000533
chr10	43956434	43956934	4.26	-3.9	2.28e-05	0.000535
chr14	20591263	20591763	5.25	-2.6	2.29e-05	0.000535
chr3	182794172	182794672	5.67	-2.52	2.29e-05	0.000535
chr18	79826531	79827031	4.42	-3.2	2.29e-05	0.000535
chr20	62887393	62887893	4.69	-2.93	2.31e-05	0.000537
chr3	5304774	5305274	3.98	-5.4	2.31e-05	0.000537
chr1	211541572	211542072	5.16	-2.57	2.32e-05	0.000538
chr10	5297441	5297941	4.31	-4.44	2.33e-05	0.000539
chr8	123671518	123672018	6.67	-2.31	2.34e-05	0.000539
chr9	60523976	60524476	5.62	-2.61	2.34e-05	0.000539
chr2	110936484	110936984	4	-5.43	2.35e-05	0.000539
chr1	245771709	245772209	4.1	-5.53	2.36e-05	0.000539
chr12	5511747	5512247	3.95	-5.37	2.36e-05	0.000539
chr17	63359116	63359616	3.95	-5.37	2.36e-05	0.000539
chr7	112271065	112271565	4.42	-3.21	2.36e-05	0.000539
chr2	7328703	7329203	5.6	-2.76	2.36e-05	0.000539
chr10	32680762	32681262	4.81	-3.03	2.37e-05	0.000539
chr10	80974231	80974731	5.17	-2.8	2.38e-05	0.000542
chr7	218728	219228	6.09	-2.43	2.39e-05	0.000544
chr5	10222231	10222731	4.25	-3.57	2.4e-05	0.000545
chr5	52720427	52720927	4.14	-3.96	2.41e-05	0.000545
chr2	100840470	100840970	4.52	-3.17	2.42e-05	0.000548
chr8	6599343	6599843	5.29	-2.78	2.47e-05	0.000556
chr2	215848789	215849289	4.54	-3.1	2.47e-05	0.000556
chr9	136024191	136024691	5.2	-2.61	2.47e-05	0.000557
chr3	50169774	50170274	4.87	-3.11	2.5e-05	0.000561
chr16	49663750	49664250	5.2	-2.9	2.51e-05	0.000564
chr1	177949795	177950295	4.43	-3.48	2.52e-05	0.000564
chr3	66596292	66596792	4.78	-2.81	2.53e-05	0.000564
chr12	54428607	54429107	5.92	-2.63	2.53e-05	0.000564
chr1	192025955	192026455	4.29	-3.64	2.53e-05	0.000564
chr1	23562025	23562525	5.77	-2.53	2.54e-05	0.000565
chr14	47677302	47677802	4.4	-3.17	2.55e-05	0.000565
chr15	61327257	61327757	4.2	-4.06	2.55e-05	0.000565
chr7	107785819	107786319	4.25	-3.88	2.56e-05	0.000565
chr2	20483330	20483830	4	-4.86	2.56e-05	0.000565
chr1	30114379	30114879	4.42	-3.43	2.59e-05	0.000571
chr6	41728392	41728892	5.63	-2.77	2.6e-05	0.000571
chr5	1897724	1898224	4.87	-2.93	2.6e-05	0.000571
chr2	235162331	235162831	5.73	-2.7	2.61e-05	0.000571
chr5	133242513	133243013	3.95	-5.38	2.61e-05	0.000571
chr5	141835875	141836375	5.04	-2.81	2.63e-05	0.000574
chr15	62291805	62292305	4.01	-5.43	2.64e-05	0.000576
chr10	113461021	113461521	5.13	-2.72	2.65e-05	0.000577
chr17	77917936	77918436	5.12	-2.83	2.65e-05	0.000577
chr8	140228371	140228871	6.1	-2.54	2.65e-05	0.000577
chr14	71391376	71391876	4.41	-3.17	2.66e-05	0.000578
chr9	135398580	135399080	5.16	-2.9	2.68e-05	0.00058
chr2	85794409	85794909	4.86	-2.78	2.69e-05	0.000581
chr10	43680152	43680652	5.98	-2.78	2.7e-05	0.000582
chr22	38222710	38223210	6.83	-2.48	2.71e-05	0.000582
chr10	11163160	11163660	5.25	-2.61	2.71e-05	0.000582
chr17	79951792	79952292	5.4	-2.97	2.71e-05	0.000582
chr8	128991208	128991708	6.2	-2.36	2.72e-05	0.000582
chr17	19386806	19387306	4.73	-3.12	2.72e-05	0.000582
chr7	134533051	134533551	5.16	-2.65	2.72e-05	0.000582
chrX	152834791	152835291	4.83	-2.88	2.73e-05	0.000582
chr5	154288831	154289331	4.45	-3.08	2.73e-05	0.000582
chr19	3336648	3337148	7.54	-2.37	2.74e-05	0.000583
chr15	66661428	66661928	5.28	-2.85	2.74e-05	0.000583
chr16	71198284	71198784	4.5	-3.35	2.77e-05	0.000587
chr14	59321149	59321649	3.92	-4.71	2.77e-05	0.000587
chr5	91159510	91160010	4.5	-3.07	2.77e-05	0.000587
chr3	72691756	72692256	4.42	-3.41	2.79e-05	0.000588
chr12	91940987	91941487	3.93	-5.35	2.79e-05	0.000588
chr8	26610403	26610903	4.9	-2.77	2.82e-05	0.000593
chr4	53531626	53532126	4.31	-3.39	2.84e-05	0.000597
chr16	78866283	78866783	5.16	-2.94	2.86e-05	0.0006
chr14	73802334	73802834	5.05	-2.82	2.87e-05	0.000602
chr20	9301637	9302137	4.68	-2.76	2.95e-05	0.000616
chr7	101625240	101625740	4.88	-2.96	2.97e-05	0.000619
chr8	139701134	139701634	5.69	-2.52	2.97e-05	0.000619
chr12	3930266	3930766	5.14	-2.82	2.98e-05	0.000621
chr14	96983739	96984239	3.95	-4.74	3.01e-05	0.000625
chr1	46810569	46811069	4.22	-3.48	3.01e-05	0.000625
chr7	69596011	69596511	5.6	-2.73	3.02e-05	0.000625
chr2	110937119	110937619	4.87	-2.99	3.02e-05	0.000625
chr16	11671756	11672256	5.76	-2.55	3.06e-05	0.000633
chr8	141067721	141068221	4.71	-2.86	3.07e-05	0.000633
chr17	82262395	82262895	5.05	-2.61	3.11e-05	0.000641
chr2	3605207	3605707	3.95	-4.81	3.12e-05	0.000641
chr22_KI270878v1_alt	168598	169098	5.74	-2.48	3.13e-05	0.000642
chr9	60519332	60519832	6.24	-2.4	3.15e-05	0.000645
chr2	100813418	100813918	5.33	-3.01	3.15e-05	0.000645
chr8	27288442	27288942	4.53	-3.42	3.17e-05	0.000647
chr17	69480092	69480592	4.46	-3.56	3.18e-05	0.000648
chr5	11863762	11864262	4.82	-2.74	3.18e-05	0.000648
chr15	66679680	66680180	5.42	-2.58	3.19e-05	0.000648
chr5	58891140	58891640	5.32	-2.74	3.19e-05	0.000648
chr10	104299995	104300495	6.42	-2.45	3.2e-05	0.00065
chr22	46635238	46635738	6.75	-2.24	3.21e-05	0.00065
chr2	238768012	238768512	4.21	-3.55	3.21e-05	0.00065
chr20	57994207	57994707	4.7	-3.4	3.26e-05	0.000659
chr6	37102304	37102804	5.98	-2.57	3.29e-05	0.000663
chr2	53961582	53962082	4.01	-4.45	3.3e-05	0.000663
chr8	71769117	71769617	4.03	-4.02	3.31e-05	0.000665
chr4	79598737	79599237	3.93	-4.32	3.31e-05	0.000665
chr3	194714473	194714973	4.73	-2.86	3.34e-05	0.000669
chr4	73850574	73851074	3.93	-4.37	3.35e-05	0.000669
chr7	47318131	47318631	4.83	-2.71	3.36e-05	0.000671
chr15	91116227	91116727	4.32	-3.75	3.39e-05	0.000677
chr13	102731628	102732128	4.79	-2.69	3.4e-05	0.000678
chr1	25167621	25168121	4.56	-3.04	3.42e-05	0.000681
chr14	74941952	74942452	4.15	-4.55	3.43e-05	0.000682
chr5	87899368	87899868	4.92	-2.82	3.46e-05	0.000686
chr4	53676257	53676757	7.03	-2.28	3.51e-05	0.000693
chr3	195558679	195559179	4.79	-2.92	3.51e-05	0.000693
chr16	89623353	89623853	3.93	-5.36	3.51e-05	0.000693
chr10	86664905	86665405	5.73	-2.81	3.52e-05	0.000694
chr3	139235180	139235680	4.06	-4.5	3.53e-05	0.000695
chr22	36325695	36326195	4.59	-2.93	3.56e-05	0.0007
chr17	29584396	29584896	5.06	-2.58	3.57e-05	0.0007
chr8	143264680	143265180	5.8	-2.5	3.58e-05	0.000701
chr3	100063716	100064216	4.06	-5.48	3.58e-05	0.000701
chr8	140479583	140480083	7.92	-1.98	3.62e-05	0.000705
chr10	96610895	96611395	4.73	-3.14	3.63e-05	0.000705
chr15	101615345	101615845	5.83	-2.56	3.63e-05	0.000705
chr12	98470977	98471477	4.57	-3.16	3.63e-05	0.000705
chr13	98958958	98959458	3.98	-4.77	3.63e-05	0.000705
chr2	230667334	230667834	4.31	-3.66	3.64e-05	0.000705
chr2	110106031	110106531	5.03	-3.09	3.67e-05	0.000712
chr2	179214500	179215000	4.09	-4.21	3.69e-05	0.000714
chr15	67331564	67332064	4.28	-4.15	3.7e-05	0.000715
chr2	30410209	30410709	5.19	-2.63	3.73e-05	0.000717
chr14	51761187	51761687	3.87	-4.72	3.73e-05	0.000717
chr5	73338036	73338536	4.62	-3.03	3.73e-05	0.000717
chr10	4266298	4266798	4.69	-2.86	3.74e-05	0.000717
chr16	22682463	22682963	4.45	-3.13	3.75e-05	0.000717
chr9	129432684	129433184	6.25	-2.35	3.75e-05	0.000717
chr6	37516525	37517025	4.27	-3.39	3.76e-05	0.000717
chr7	131111726	131112226	4.27	-3.39	3.76e-05	0.000717
chr2	181944393	181944893	3.87	-4.66	3.76e-05	0.000718
chr9	128043611	128044111	5.12	-2.89	3.77e-05	0.000718
chr4	57681851	57682351	4.06	-4.19	3.79e-05	0.000721
chr6	46352490	46352990	4.15	-3.93	3.81e-05	0.000723
chr2	60881081	60881581	4.99	-3.07	3.81e-05	0.000723
chr15	101465142	101465642	5.64	-2.49	3.84e-05	0.000728
chr1	91801699	91802199	4.92	-3.26	3.85e-05	0.000729
chr17	76132883	76133383	4.97	-2.83	3.9e-05	0.000737
chr8	133046470	133046970	5.14	-2.94	3.91e-05	0.000738
chr8	108595904	108596404	4.12	-3.59	3.92e-05	0.000738
chr8	133075298	133075798	3.87	-4.72	3.93e-05	0.000739
chr5	33774277	33774777	4.19	-3.53	3.94e-05	0.00074
chr1	234875590	234876090	4.76	-3.07	3.96e-05	0.000742
chr13	114198568	114199068	4.74	-2.7	3.97e-05	0.000744
chr5	52725081	52725581	4.84	-2.76	3.99e-05	0.000747
chr18	22355658	22356158	3.85	-5.27	4e-05	0.000747
chr8	133492902	133493402	6.99	-2.23	4.03e-05	0.00075
chr10	45474004	45474504	5.05	-3.04	4.03e-05	0.00075
chr6	39280266	39280766	4.79	-2.67	4.08e-05	0.000759
chr14	18489680	18490180	5.8	-2.42	4.09e-05	0.000759
chr16	86738287	86738787	5.67	-2.57	4.11e-05	0.000763
chr5	142753158	142753658	4.23	-4.05	4.18e-05	0.000773
chr8	102544148	102544648	4.65	-2.79	4.18e-05	0.000773
chr1	198763366	198763866	4.77	-3.17	4.19e-05	0.000773
chr20	46619826	46620326	4.44	-3.35	4.2e-05	0.000774
chr5	3162680	3163180	4.58	-2.9	4.2e-05	0.000774
chr2	54945314	54945814	4.27	-3.49	4.23e-05	0.000778
chr9	130288957	130289457	3.84	-4.62	4.27e-05	0.000785
chr6	34462456	34462956	5.16	-2.51	4.29e-05	0.000786
chr5	32032969	32033469	6.62	-2.28	4.29e-05	0.000786
chr8	90699759	90700259	4.37	-3.27	4.3e-05	0.000786
chr3	42544583	42545083	6.16	-2.4	4.32e-05	0.000789
chr17	31602992	31603492	4.18	-3.46	4.35e-05	0.000792
chr1	171793970	171794470	4.45	-3	4.35e-05	0.000792
chr2	108220832	108221332	4.84	-2.77	4.35e-05	0.000792
chr5	178452946	178453446	5.4	-3.1	4.36e-05	0.000793
chrX	55774563	55775063	4.35	-3.14	4.38e-05	0.000794
chr4	94207256	94207756	4.56	-2.87	4.38e-05	0.000794
chr2	38542786	38543286	3.98	-3.97	4.39e-05	0.000795
chr22	40710545	40711045	4.55	-3.06	4.4e-05	0.000796
chr6	35370044	35370544	5.36	-2.91	4.42e-05	0.000796
chr12	38153071	38153571	5.36	-2.61	4.42e-05	0.000796
chr18	22267545	22268045	5.54	-2.86	4.44e-05	0.000798
chr2	20013137	20013637	4.23	-3.49	4.45e-05	0.000799
chr1	31376776	31377276	4.11	-3.89	4.47e-05	0.000803
chr7	72213002	72213502	4.4	-3.23	4.5e-05	0.000805
chr16	12137323	12137823	4.01	-4.46	4.5e-05	0.000805
chr16	50603497	50603997	6.82	-2.38	4.5e-05	0.000805
chr11	16982189	16982689	5.18	-2.53	4.53e-05	0.000807
chr5	95834687	95835187	4.87	-2.83	4.53e-05	0.000807
chr8	122824230	122824730	4.72	-2.68	4.58e-05	0.000815
chr15	68340172	68340672	3.86	-5.28	4.6e-05	0.000819
chr3	192835723	192836223	4.75	-2.75	4.61e-05	0.000819
chr1	31777387	31777887	4.09	-4.21	4.62e-05	0.000819
chr1	56735104	56735604	4.2	-3.62	4.66e-05	0.000825
chr10	37401392	37401892	4.32	-3.52	4.66e-05	0.000825
chr7	47791656	47792156	6.08	-2.5	4.7e-05	0.00083
chr17	68235504	68236004	4.81	-2.93	4.72e-05	0.000832
chr5	149791857	149792357	5.21	-2.75	4.74e-05	0.000835
chr7	46766137	46766637	4.53	-3.34	4.74e-05	0.000835
chr10	86350521	86351021	3.86	-5.28	4.8e-05	0.000842
chr22	36675403	36675903	3.86	-5.28	4.8e-05	0.000842
chr15	91270749	91271249	5.61	-2.48	4.81e-05	0.000842
chr6	52603476	52603976	6.16	-2.62	4.82e-05	0.000843
chr5	124655900	124656400	5.5	-2.58	4.82e-05	0.000843
chr16	77448400	77448900	4.67	-2.71	4.87e-05	0.00085
chr20	49562255	49562755	5.42	-2.53	4.9e-05	0.000853
chr3	112101918	112102418	4.75	-2.75	4.9e-05	0.000853
chr13	41496497	41496997	4.37	-3.98	4.9e-05	0.000853
chr14	23726301	23726801	3.99	-5.42	4.91e-05	0.000854
chr3	104772700	104773200	4.07	-3.93	4.92e-05	0.000854
chr11	114171292	114171792	7.48	-2.17	4.93e-05	0.000854
chr5	17157823	17158323	5.7	-2.56	4.94e-05	0.000854
chr22	19597400	19597900	4.05	-3.9	4.95e-05	0.000854
chr5	148141590	148142090	4.81	-2.62	4.96e-05	0.000855
chr3	58260680	58261180	4.1	-3.8	4.97e-05	0.000856
chr22	37749834	37750334	4.15	-3.41	4.99e-05	0.000859
chr1	204080062	204080562	5.25	-2.91	5e-05	0.000859
chr14	64082849	64083349	4.96	-2.87	5.03e-05	0.000864
chr8	23789730	23790230	4.34	-3.19	5.04e-05	0.000864
chr8	133049795	133050295	5.17	-2.67	5.05e-05	0.000864
chr5	116766263	116766763	5.28	-2.56	5.1e-05	0.000873
chr10	92731312	92731812	4.26	-3.69	5.13e-05	0.000876
chr11	45423103	45423603	4.33	-3.43	5.15e-05	0.000879
chr17	71914992	71915492	5.38	-2.41	5.21e-05	0.000888
chr2	11524355	11524855	4.63	-3.02	5.23e-05	0.000888
chr1	205365933	205366433	5.69	-2.52	5.23e-05	0.000888
chr22	35555829	35556329	4.75	-2.94	5.26e-05	0.000892
chr5	54807264	54807764	5.02	-2.74	5.28e-05	0.000895
chr17	44438621	44439121	4.79	-2.69	5.3e-05	0.000898
chr12	52927146	52927646	5.83	-2.82	5.33e-05	0.000901
chr8	141318967	141319467	5.8	-2.73	5.34e-05	0.000902
chr1	157296801	157297301	4.15	-3.65	5.35e-05	0.000902
chr15	98914581	98915081	5.49	-2.8	5.38e-05	0.000906
chr19	43667712	43668212	5.61	-2.36	5.38e-05	0.000906
chr21	35777183	35777683	3.8	-5.22	5.4e-05	0.000906
chr2	45254518	45255018	4.38	-3.03	5.4e-05	0.000906
chr3	37590352	37590852	4.89	-3.12	5.41e-05	0.000906
chr16	85055219	85055719	5.6	-2.62	5.44e-05	0.00091
chr16	56547142	56547642	6.05	-2.3	5.47e-05	0.000914
chr11	70010908	70011408	5.56	-2.57	5.5e-05	0.000918
chr8	90389413	90389913	4.46	-3.36	5.51e-05	0.000919
chr16	9745073	9745573	4.21	-4.03	5.54e-05	0.000922
chr6	157461214	157461714	5.45	-2.86	5.58e-05	0.000927
chr5	36570243	36570743	5.69	-2.86	5.58e-05	0.000927
chr13	40331874	40332374	3.8	-5.22	5.6e-05	0.000928
chr16	5015495	5015995	4.53	-3.01	5.61e-05	0.000928
chr10	90784676	90785176	4.57	-3.52	5.61e-05	0.000928
chr2	86223732	86224232	4.79	-2.77	5.61e-05	0.000928
chr17	21358906	21359406	4.08	-4.12	5.62e-05	0.000928
chr22	44025848	44026348	4.42	-2.95	5.65e-05	0.000932
chr2	28311573	28312073	4.36	-3.77	5.66e-05	0.000932
chr1	79193144	79193644	5.67	-2.53	5.67e-05	0.000933
chr21	26799974	26800474	3.91	-4.36	5.69e-05	0.000934
chrX	47235784	47236284	4.37	-2.98	5.75e-05	0.000942
chr12	116389388	116389888	4.94	-2.73	5.75e-05	0.000942
chr11	61827808	61828308	4.09	-4.08	5.76e-05	0.000943
chr12	124720747	124721247	6.48	-2.4	5.81e-05	0.000949
chr20	33423553	33424053	4.57	-3.1	5.83e-05	0.000951
chr4	77636848	77637348	4.34	-3.78	5.83e-05	0.000951
chr3	75748978	75749478	4.37	-2.99	5.85e-05	0.000953
chr7	140581459	140581959	3.87	-4.25	5.89e-05	0.000958
chr1	12104234	12104734	4.37	-3.19	5.91e-05	0.00096
chr2	133728387	133728887	3.81	-5.23	5.94e-05	0.000965
chr10	70492708	70493208	4.16	-4.28	5.95e-05	0.000965
chr10	86351669	86352169	4.48	-3.56	5.96e-05	0.000965
chr14	105070204	105070704	4.6	-2.84	5.97e-05	0.000965
chr4	6917683	6918183	3.79	-4.64	5.98e-05	0.000966
chr9	85527628	85528128	5.69	-2.45	6e-05	0.000967
chr19	51735990	51736490	3.83	-4.68	6e-05	0.000967
chr3	75751981	75752481	6.13	-2.4	6.01e-05	0.000967
chr18	53953567	53954067	4.19	-4.04	6.02e-05	0.000967
chr2	214103563	214104063	5.15	-2.71	6.03e-05	0.000968
chr12	9115646	9116146	6.32	-2.36	6.04e-05	0.000969
chr1	93618024	93618524	5.38	-2.69	6.05e-05	0.00097
chr2	28387021	28387521	4.73	-2.65	6.09e-05	0.000974
chr1	27631052	27631552	6.71	-2.63	6.1e-05	0.000975
chr9	121285128	121285628	5.41	-2.49	6.11e-05	0.000975
chr9	72540057	72540557	3.95	-4.06	6.15e-05	0.000978
chr14	105333163	105333663	4.44	-3.16	6.15e-05	0.000978
chr6	137776933	137777433	4.33	-3.13	6.15e-05	0.000978
chr3	188635225	188635725	6.06	-2.48	6.16e-05	0.000978
chr19	10226634	10227134	5.09	-2.86	6.16e-05	0.000978
chr16	88908181	88908681	4.55	-2.85	6.17e-05	0.000978
chr16	81482358	81482858	4.46	-3.02	6.19e-05	0.000979
chr18	9855106	9855606	5.02	-2.59	6.19e-05	0.000979
chr16	88973365	88973865	5.54	-2.47	6.22e-05	0.000983
chr12	128298108	128298608	4.35	-3.17	6.24e-05	0.000984
chr1	67583566	67584066	4.74	-2.73	6.29e-05	0.000991
chr8	85861952	85862452	5.69	-2.44	6.31e-05	0.000994
chr10	21135029	21135529	4.67	-2.9	6.33e-05	0.000995
chr18	15242757	15243257	5.09	-2.55	6.34e-05	0.000995
chr3	61615582	61616082	5.03	-2.43	6.35e-05	0.000995
chr4	66876642	66877142	4.24	-3.67	6.35e-05	0.000995
chr22	49017538	49018038	6.74	-2.35	6.42e-05	0.001
chr12	10301086	10301586	5.35	-2.69	6.44e-05	0.00101
chr19	13938145	13938645	4.54	-2.89	6.44e-05	0.00101
chr1	116679522	116680022	5.12	-2.72	6.45e-05	0.00101
chr15	25504311	25504811	6.78	-2.44	6.45e-05	0.00101
chr15	62928415	62928915	5.24	-2.6	6.47e-05	0.00101
chr5	6519437	6519937	8.78	-1.44	6.49e-05	0.00101
chr6	35954251	35954751	5.22	-2.65	6.5e-05	0.00101
chr14	68795109	68795609	4.22	-3.31	6.51e-05	0.00101
chr15	33135367	33135867	5.96	-2.32	6.52e-05	0.00101
chr7	57348837	57349337	4.87	-2.52	6.54e-05	0.00101
chr21	19541561	19542061	4.15	-3.51	6.54e-05	0.00101
chr9	129506841	129507341	4.76	-2.67	6.55e-05	0.00101
chr13	51811975	51812475	4.8	-2.8	6.55e-05	0.00101
chr10	71963189	71963689	6.02	-2.77	6.58e-05	0.00101
chr5	53031604	53032104	6.33	-2.38	6.6e-05	0.00101
chr22	49930688	49931188	4.95	-2.67	6.65e-05	0.00102
chr17	49453719	49454219	4.54	-3.76	6.66e-05	0.00102
chr8	80122544	80123044	4.78	-2.67	6.67e-05	0.00102
chr14	72471066	72471566	5.03	-2.67	6.67e-05	0.00102
chr22	29073720	29074220	5.17	-2.7	6.72e-05	0.00103
chr1	165106259	165106759	4.63	-2.73	6.8e-05	0.00104
chr1	161971761	161972261	6.45	-2.29	6.8e-05	0.00104
chr12	44835923	44836423	4.42	-2.98	6.8e-05	0.00104
chr10	16598927	16599427	3.83	-4.27	6.81e-05	0.00104
chr8	26243699	26244199	3.86	-4.71	6.81e-05	0.00104
chr22	16227703	16228203	4.24	-3.44	6.82e-05	0.00104
chr3	102089751	102090251	5.1	-2.83	6.85e-05	0.00104
chr11	86558306	86558806	4.81	-2.77	6.85e-05	0.00104
chr20	51041682	51042182	4.59	-2.88	6.89e-05	0.00104
chr18	77162554	77163054	5.95	-2.34	6.89e-05	0.00104
chr17	61331084	61331584	6.66	-2.49	6.9e-05	0.00104
chr22	25400823	25401323	4.68	-3.11	6.9e-05	0.00104
chr22	17570768	17571268	6.22	-2.25	6.92e-05	0.00104
chr10	72255019	72255519	7.75	-1.97	6.93e-05	0.00104
chr8	25690190	25690690	6.6	-2.38	6.93e-05	0.00104
chr22	37724245	37724745	6.66	-2.14	6.98e-05	0.00105
chr8	94024734	94025234	5.78	-2.41	6.98e-05	0.00105
chr21	33886107	33886607	4.59	-2.87	7.01e-05	0.00105
chr7	25050559	25051059	3.98	-4.09	7.01e-05	0.00105
chr6	168650539	168651039	4.77	-2.71	7.03e-05	0.00105
chr1	5389105	5389605	5.11	-2.53	7.03e-05	0.00105
chr17	81371977	81372477	5.41	-2.63	7.04e-05	0.00105
chr1	203276930	203277430	5.24	-2.75	7.05e-05	0.00105
chr1	32262729	32263229	5.04	-2.83	7.05e-05	0.00105
chr3	102068449	102068949	4.71	-2.65	7.09e-05	0.00105
chr2	219688760	219689260	4.77	-3.42	7.09e-05	0.00105
chr5	35211105	35211605	4.93	-2.52	7.11e-05	0.00105
chr8	81113543	81114043	4.17	-3.24	7.12e-05	0.00106
chr12	6063989	6064489	5.09	-2.75	7.14e-05	0.00106
chr7	6881495	6881995	4.84	-2.57	7.19e-05	0.00106
chr8	141874125	141874625	4.46	-2.93	7.21e-05	0.00106
chr4	152646984	152647484	3.77	-4.55	7.24e-05	0.00107
chr2	239275165	239275665	4.2	-3.27	7.26e-05	0.00107
chr4	128660216	128660716	5.78	-2.52	7.28e-05	0.00107
chr5	102799102	102799602	4.01	-3.71	7.29e-05	0.00107
chr1	240312794	240313294	4.26	-3.7	7.32e-05	0.00107
chr15	41568492	41568992	4.92	-2.51	7.32e-05	0.00107
chr11	84266387	84266887	3.94	-3.96	7.33e-05	0.00107
chr22	40732676	40733176	6.09	-2.41	7.36e-05	0.00108
chr9	35689643	35690143	5.29	-2.63	7.41e-05	0.00108
chr15	59313584	59314084	5	-2.7	7.42e-05	0.00108
chr14	90502013	90502513	6.75	-2.41	7.43e-05	0.00108
chr5	125132005	125132505	3.96	-3.73	7.45e-05	0.00109
chr10	21292611	21293111	4.25	-4.11	7.46e-05	0.00109
chr12	46403571	46404071	5.27	-2.66	7.47e-05	0.00109
chr2	101080220	101080720	5.7	-2.55	7.51e-05	0.00109
chr2	111955130	111955630	3.77	-4.62	7.52e-05	0.00109
chrX	47797056	47797556	4.98	-2.47	7.53e-05	0.00109
chr11	114179167	114179667	8.7	-1.5	7.53e-05	0.00109
chr7	22433831	22434331	4.4	-2.89	7.58e-05	0.0011
chr13	43054881	43055381	4.74	-2.67	7.6e-05	0.0011
chr4	41060592	41061092	4.42	-3.27	7.65e-05	0.0011
chr7	2493054	2493554	5.69	-2.67	7.67e-05	0.00111
chr2	104654657	104655157	4.6	-3.2	7.74e-05	0.00111
chr5	120053126	120053626	5.68	-2.39	7.74e-05	0.00111
chr21	43196754	43197254	3.87	-5.29	7.75e-05	0.00111
chr2	108193237	108193737	5.81	-2.46	7.76e-05	0.00111
chr10	75662625	75663125	4.43	-3.15	7.79e-05	0.00112
chr11	65471907	65472407	7.03	-2.41	7.82e-05	0.00112
chr3	151531323	151531823	4.3	-3.17	7.87e-05	0.00113
chr5	124536217	124536717	5.09	-2.55	7.9e-05	0.00113
chr9	18474719	18475219	4.37	-3.3	8.06e-05	0.00115
chr17	72149725	72150225	5.1	-2.74	8.06e-05	0.00115
chr11	86555045	86555545	4.96	-2.4	8.1e-05	0.00115
chr3	72044449	72044949	4.22	-3.85	8.1e-05	0.00115
chr5	135173574	135174074	3.82	-4.15	8.13e-05	0.00116
chr16	57415443	57415943	4.69	-2.72	8.19e-05	0.00116
chr2	57179819	57180319	5.23	-2.77	8.26e-05	0.00117
chr5	10219213	10219713	5.33	-2.5	8.27e-05	0.00117
chr9	113634538	113635038	5.1	-2.52	8.29e-05	0.00117
chr6	36507380	36507880	3.76	-5.18	8.32e-05	0.00118
chr6	168782920	168783420	4.18	-3.27	8.4e-05	0.00118
chr2	47300584	47301084	3.89	-3.87	8.4e-05	0.00118
chr20	33702132	33702632	3.73	-5.14	8.4e-05	0.00118
chr7	134919093	134919593	5.25	-2.73	8.5e-05	0.0012
chr2	31666274	31666774	5.14	-2.51	8.51e-05	0.0012
chr10	112332489	112332989	4.93	-2.63	8.52e-05	0.0012
chr8	120235537	120236037	4.63	-2.74	8.54e-05	0.0012
chr5	137052817	137053317	4.58	-2.84	8.64e-05	0.00121
chr1	205344115	205344615	5.11	-2.5	8.66e-05	0.00121
chr22	48617592	48618092	4.63	-2.69	8.66e-05	0.00121
chr8	118033094	118033594	5.09	-2.65	8.67e-05	0.00121
chr6	67889137	67889637	3.87	-4.65	8.67e-05	0.00121
chr18	1024688	1025188	4.39	-3.01	8.68e-05	0.00121
chr11	76226968	76227468	4.98	-2.74	8.68e-05	0.00121
chr1	236067909	236068409	5.4	-2.71	8.7e-05	0.00121
chr2	20615791	20616291	6.47	-2.3	8.72e-05	0.00121
chr17	81149794	81150294	5.13	-2.57	8.83e-05	0.00123
chr15	68594085	68594585	5.24	-2.62	8.84e-05	0.00123
chr2	74805512	74806012	3.88	-3.95	8.86e-05	0.00123
chr15	56048080	56048580	4.39	-3.11	8.92e-05	0.00124
chr6	137261305	137261805	6.15	-2.49	8.94e-05	0.00124
chr17	74514695	74515195	4.49	-3.9	8.94e-05	0.00124
chr4	57048644	57049144	4.74	-2.87	8.95e-05	0.00124
chr6	110052600	110053100	4.08	-3.93	8.97e-05	0.00124
chr11	79486707	79487207	4.04	-3.88	9.06e-05	0.00125
chr18	74282563	74283063	4.69	-2.55	9.08e-05	0.00125
chr14	53807041	53807541	4.98	-2.63	9.1e-05	0.00125
chr8	80022212	80022712	4.62	-2.74	9.12e-05	0.00125
chr7	48708613	48709113	5.09	-2.55	9.14e-05	0.00125
chr5	31825149	31825649	6.57	-2.14	9.15e-05	0.00125
chr6	153238006	153238506	3.89	-3.91	9.19e-05	0.00126
chr11	74268250	74268750	4.92	-2.42	9.22e-05	0.00126
chr22	20532144	20532644	5.64	-2.32	9.23e-05	0.00126
chr17	1268134	1268634	4.46	-3.04	9.23e-05	0.00126
chr13	98476406	98476906	4.77	-2.95	9.35e-05	0.00128
chr22	48803582	48804082	4.76	-2.87	9.39e-05	0.00128
chr13	112959256	112959756	6.11	-2.53	9.41e-05	0.00128
chr18	1580397	1580897	6.75	-2.35	9.44e-05	0.00128
chr5	126280300	126280800	5.68	-2.48	9.46e-05	0.00128
chr16	83601942	83602442	4.86	-2.67	9.48e-05	0.00128
chr10	14025197	14025697	3.69	-5.11	9.49e-05	0.00128
chr20	32972732	32973232	4.59	-2.83	9.49e-05	0.00128
chr6	157531065	157531565	4.24	-3.44	9.5e-05	0.00129
chr4	26093456	26093956	5.44	-2.92	9.54e-05	0.00129
chr2	240362263	240362763	5.02	-2.84	9.55e-05	0.00129
chr2	54952591	54953091	4.72	-2.74	9.56e-05	0.00129
chr12	132595749	132596249	4.33	-3.17	9.59e-05	0.00129
chr7	92698314	92698814	5.41	-2.85	9.63e-05	0.0013
chr6	141483445	141483945	5.3	-2.67	9.68e-05	0.0013
chr3	172608604	172609104	4.57	-2.68	9.75e-05	0.00131
chr20	10558424	10558924	5.43	-2.43	9.76e-05	0.00131
chr2	100776362	100776862	4.51	-2.7	9.8e-05	0.00131
chr1	17618830	17619330	4.44	-2.85	9.8e-05	0.00131
chr10	58678688	58679188	3.76	-5.18	9.81e-05	0.00131
chr15	90174455	90174955	4.88	-2.76	9.81e-05	0.00131
chr20	16188758	16189258	4.97	-2.48	9.82e-05	0.00131
chr5	5244469	5244969	3.7	-5.12	9.83e-05	0.00131
chr18	37310449	37310949	5.26	-2.62	9.84e-05	0.00131
chr4	57081182	57081682	4.58	-2.98	9.88e-05	0.00132
chr16	82396072	82396572	4.28	-3.51	9.92e-05	0.00132
chr6	35601835	35602335	8.21	-1.68	9.96e-05	0.00132
chr9	40914470	40914970	7.02	-2.07	9.97e-05	0.00132
chr1	40579776	40580276	4.71	-2.67	0.0001	0.00133
chr2	15780482	15780982	5.4	-2.51	0.0001	0.00133
chr1	200368117	200368617	3.79	-4.17	0.000101	0.00133
chr2	239258020	239258520	3.78	-4.22	0.000101	0.00133
chr22	37233576	37234076	5.56	-2.71	0.000101	0.00133
chr14	53087301	53087801	4.22	-3.32	0.000101	0.00134
chr9	35853681	35854181	4.18	-3.37	0.000101	0.00134
chr8	61657198	61657698	5.38	-2.4	0.000102	0.00134
chr2	217064311	217064811	5.47	-2.49	0.000102	0.00134
chr19	47532143	47532643	5.77	-2.3	0.000102	0.00134
chr2	11680454	11680954	3.96	-3.69	0.000102	0.00134
chr11	110994946	110995446	3.81	-4.6	0.000102	0.00134
chr11	93768130	93768630	4.45	-3.06	0.000103	0.00135
chr16	62037346	62037846	4.51	-2.71	0.000103	0.00135
chr2	118077785	118078285	4.57	-2.98	0.000103	0.00135
chr15	63340749	63341249	5	-2.5	0.000104	0.00135
chr22	16230103	16230603	4.08	-3.47	0.000104	0.00135
chr3	37753234	37753734	4.6	-2.87	0.000104	0.00135
chr1	234258647	234259147	3.7	-5.12	0.000104	0.00135
chr20	51376930	51377430	4.25	-3.06	0.000104	0.00135
chr1	54987371	54987871	5.61	-2.41	0.000104	0.00135
chr10	70809067	70809567	4.58	-3.6	0.000104	0.00136
chr11	69155175	69155675	4.19	-3.25	0.000105	0.00136
chr7	43250344	43250844	5.87	-2.22	0.000105	0.00136
chr4	24795487	24795987	4.08	-3.33	0.000105	0.00136
chr1	24730301	24730801	4.81	-2.56	0.000105	0.00136
chr21	45070323	45070823	4.19	-3.22	0.000105	0.00136
chr1	39625481	39625981	4.91	-2.67	0.000105	0.00136
chr6	34568728	34569228	4.91	-2.67	0.000105	0.00136
chr2	239240471	239240971	6.16	-2.39	0.000106	0.00136
chr11	69144895	69145395	3.91	-4.02	0.000106	0.00136
chr9	79489279	79489779	3.93	-3.62	0.000106	0.00136
chr22	43614576	43615076	5.35	-2.51	0.000106	0.00136
chr1	155193714	155194214	4.18	-3.65	0.000106	0.00136
chr16	5393027	5393527	4.89	-2.58	0.000106	0.00136
chr1	231512170	231512670	6.45	-2.49	0.000106	0.00136
chr8	142446519	142447019	4.47	-2.77	0.000107	0.00137
chr19	29673004	29673504	4.11	-3.36	0.000107	0.00137
chrX	47590223	47590723	4.49	-3.02	0.000107	0.00137
chr3	48130527	48131027	4.26	-3.03	0.000107	0.00137
chr2	102056189	102056689	4.42	-2.84	0.000107	0.00137
chr10	13716164	13716664	5.13	-2.84	0.000107	0.00137
chr3	77797305	77797805	3.88	-4.26	0.000108	0.00138
chr1	3471299	3471799	4.94	-2.57	0.000109	0.00138
chr10	126895190	126895690	4.84	-2.64	0.000109	0.00138
chr15	67154992	67155492	3.67	-5.08	0.00011	0.00139
chr17	17526204	17526704	4.4	-2.89	0.00011	0.0014
chr1	52662595	52663095	4.08	-4.16	0.00011	0.0014
chr16	68699491	68699991	3.66	-5.08	0.00011	0.0014
chr9	40910153	40910653	6.92	-2.07	0.000111	0.0014
chr1	154971388	154971888	5.22	-2.54	0.000111	0.0014
chr10	23369330	23369830	4.4	-3.46	0.000111	0.0014
chr6	7031409	7031909	3.67	-5.09	0.000111	0.0014
chr9	117747521	117748021	3.67	-5.09	0.000111	0.0014
chr2	241617678	241618178	4.12	-3.23	0.000112	0.0014
chr22	38034466	38034966	5.82	-2.4	0.000112	0.0014
chr6	139644707	139645207	4.64	-2.8	0.000112	0.0014
chr21	34811457	34811957	4.41	-2.82	0.000112	0.0014
chr2	60568126	60568626	4.3	-3.39	0.000112	0.00141
chr16	81676134	81676634	3.97	-4	0.000113	0.00141
chr11	133072532	133073032	4.43	-2.89	0.000113	0.00141
chr6	151232868	151233368	3.71	-5.12	0.000113	0.00141
chr12	5185512	5186012	4.85	-2.93	0.000113	0.00141
chr22	40258390	40258890	5.71	-2.64	0.000113	0.00141
chr11	34825490	34825990	4.07	-3.39	0.000114	0.00143
chr2	133580873	133581373	4.07	-3.39	0.000114	0.00143
chr8	80146509	80147009	4.3	-2.98	0.000115	0.00143
chr11	61756412	61756912	4.25	-3.34	0.000115	0.00143
chr17	66978329	66978829	4.55	-2.68	0.000115	0.00143
chr18	22214655	22215155	5.3	-2.35	0.000116	0.00144
chr20	25868954	25869454	4.89	-2.44	0.000116	0.00144
chr10	63799147	63799647	6.59	-2.14	0.000116	0.00144
chr15	94965529	94966029	6.11	-2.24	0.000117	0.00144
chr12	25236082	25236582	4.25	-3.08	0.000117	0.00145
chr2	85073040	85073540	4.6	-2.66	0.000117	0.00145
chr12	108826672	108827172	4.85	-2.72	0.000118	0.00145
chr1	24018763	24019263	4.05	-4.17	0.000118	0.00146
chr2	96122316	96122816	6.04	-2.65	0.000118	0.00146
chr18	49560426	49560926	3.74	-5.16	0.000119	0.00146
chr10	91608660	91609160	4.73	-2.54	0.000119	0.00146
chr20	50137851	50138351	4.87	-2.96	0.000119	0.00147
chr2	23482342	23482842	4.05	-3.86	0.000119	0.00147
chr22	28237012	28237512	5.95	-2.29	0.000119	0.00147
chr18	45637958	45638458	4.15	-3.57	0.00012	0.00148
chr9	90230168	90230668	4.17	-3.59	0.000121	0.00148
chr20	11261127	11261627	3.84	-3.81	0.000121	0.00148
chr18	48003831	48004331	3.96	-4.08	0.000121	0.00148
chr2	54386892	54387392	4.31	-3.26	0.000121	0.00148
chr1	14259063	14259563	4.3	-3.55	0.000121	0.00148
chr17	17549936	17550436	5.93	-2.38	0.000122	0.00148
chr17	66538859	66539359	4.16	-3.17	0.000122	0.00148
chr16	77579482	77579982	3.8	-4.13	0.000122	0.00148
chr10	72119392	72119892	4.81	-2.45	0.000122	0.00149
chr2	133971876	133972376	4.56	-2.87	0.000123	0.0015
chr17	77356312	77356812	4.87	-2.61	0.000124	0.0015
chr1	56446752	56447252	4.85	-2.6	0.000124	0.0015
chr5	111684188	111684688	3.69	-4.54	0.000124	0.0015
chr20	59124344	59124844	4.67	-2.65	0.000124	0.0015
chr9	27539611	27540111	4.78	-2.99	0.000124	0.0015
chr2	85744951	85745451	4.06	-3.47	0.000125	0.00151
chr1	16375359	16375859	4.48	-2.99	0.000125	0.00151
chr22	21066585	21067085	4.72	-2.94	0.000125	0.00151
chr1	94875774	94876274	5.6	-2.49	0.000125	0.00151
chr7	157994975	157995475	3.79	-4.23	0.000125	0.00151
chr10	102775844	102776344	3.71	-5.13	0.000126	0.00151
chr9	134171647	134172147	4.81	-2.66	0.000127	0.00153
chr6	139591780	139592280	5.14	-2.56	0.000127	0.00153
chr11	107708796	107709296	4.63	-3.05	0.000128	0.00153
chr12	122319182	122319682	3.64	-5.05	0.000128	0.00153
chr12	7557217	7557717	6.6	-2.03	0.000128	0.00153
chr3	10205314	10205814	4.88	-2.66	0.000128	0.00153
chr16	88109383	88109883	5.43	-2.34	0.000128	0.00153
chr20	50278893	50279393	5.85	-2.37	0.000128	0.00153
chr9	92474017	92474517	3.64	-5.06	0.000128	0.00153
chr3	25459744	25460244	5	-2.36	0.000129	0.00154
chr16	67269495	67269995	4.44	-2.71	0.000129	0.00154
chr2	54389428	54389928	4.52	-2.94	0.00013	0.00154
chr4	121927812	121928312	4.27	-3.7	0.00013	0.00154
chr11	65775374	65775874	5.73	-2.5	0.00013	0.00155
chr4	77521667	77522167	4.71	-2.61	0.000131	0.00155
chr6	39823314	39823814	6.42	-2.57	0.000131	0.00155
chr14	24381478	24381978	4.21	-3.3	0.000131	0.00155
chr5	171493626	171494126	4.4	-3	0.000131	0.00155
chr1	109361612	109362112	4.65	-3.41	0.000131	0.00155
chr15	69594510	69595010	3.98	-3.96	0.000132	0.00156
chr7	24068213	24068713	3.65	-5.06	0.000133	0.00156
chr5	150151075	150151575	3.92	-3.72	0.000133	0.00157
chr8	124671381	124671881	5.3	-2.49	0.000133	0.00157
chr10	76120478	76120978	4.89	-2.97	0.000133	0.00157
chr1	24970297	24970797	5.12	-2.99	0.000133	0.00157
chr14	73789895	73790395	5.9	-2.72	0.000133	0.00157
chr7	1088336	1088836	3.92	-4.77	0.000134	0.00158
chr3	192911632	192912132	4.67	-2.78	0.000135	0.00159
chr8	139627372	139627872	4.66	-3.15	0.000135	0.00159
chr7	89960136	89960636	4.32	-3.13	0.000135	0.00159
chr6	168574574	168575074	5.45	-2.35	0.000136	0.00159
chr19	28135795	28136295	4.17	-3.59	0.000136	0.00159
chr1	41852725	41853225	4.77	-2.57	0.000136	0.00159
chr13	95281162	95281662	4.32	-3.15	0.000136	0.00159
chr8	12817730	12818230	4.9	-2.42	0.000136	0.00159
chr6	69917716	69918216	4.19	-3.22	0.000137	0.0016
chr17	61303525	61304025	4.9	-2.57	0.000138	0.0016
chr16	4935178	4935678	5.02	-3.06	0.000138	0.0016
chr15	89098196	89098696	5.24	-2.33	0.00014	0.00162
chr7	40570159	40570659	5.23	-2.7	0.00014	0.00162
chr17	11998359	11998859	4.83	-2.56	0.00014	0.00163
chr20	34270140	34270640	5.04	-2.61	0.00014	0.00163
chr11	33724104	33724604	4.14	-3.24	0.000141	0.00163
chr10	4865804	4866304	3.65	-5.06	0.000141	0.00163
chr2	144814947	144815447	3.96	-3.47	0.000141	0.00163
chr17	77129875	77130375	4.73	-2.55	0.000141	0.00163
chr13	28597567	28598067	4.65	-2.67	0.000141	0.00163
chr9	38746820	38747320	4.31	-3.06	0.000141	0.00163
chr6	139376639	139377139	4.94	-2.7	0.000141	0.00163
chr19	18014226	18014726	3.74	-4.11	0.000142	0.00163
chr14	67437908	67438408	4.8	-2.53	0.000142	0.00163
chr10	22246733	22247233	4.77	-2.66	0.000142	0.00164
chr3	16238737	16239237	4.15	-3.04	0.000143	0.00164
chr2	225457291	225457791	4.57	-2.97	0.000143	0.00164
chr10	104732235	104732735	4.02	-3.51	0.000144	0.00165
chr5	957237	957737	4.02	-3.51	0.000144	0.00165
chr1	94753160	94753660	6.65	-2.29	0.000145	0.00166
chr22	24156887	24157387	6.22	-2.45	0.000145	0.00166
chr17	67390502	67391002	5.26	-2.31	0.000146	0.00166
chr2	106641816	106642316	3.75	-4.07	0.000146	0.00167
chr14	52364893	52365393	5.19	-2.47	0.000146	0.00167
chr14	18491268	18491768	4.86	-2.43	0.000147	0.00167
chr19	997966	998466	4.61	-2.71	0.000148	0.00168
chr20	49381818	49382318	4.5	-3.24	0.000148	0.00168
chr11	17411029	17411529	5.49	-2.5	0.000148	0.00168
chr3	45178339	45178839	4.16	-3.05	0.000148	0.00168
chr13	95271399	95271899	4.81	-2.76	0.000148	0.00168
chr2	46347886	46348386	4.1	-3.16	0.000149	0.00169
chr3	37526231	37526731	4.67	-2.55	0.00015	0.0017
chr6	35490372	35490872	4.71	-2.55	0.00015	0.0017
chr12	125121686	125122186	3.87	-3.93	0.00015	0.0017
chr2	44297380	44297880	4.39	-2.97	0.000151	0.0017
chr17	75549245	75549745	5.77	-2.34	0.000151	0.00171
chr1	109766886	109767386	4.99	-2.49	0.000152	0.00171
chr8	47525960	47526460	4.27	-2.93	0.000152	0.00171
chr3	125622358	125622858	5.54	-2.33	0.000152	0.00171
chr15	62394955	62395455	5.41	-2.51	0.000152	0.00171
chr7	1931172	1931672	3.68	-5.1	0.000152	0.00171
chr2	9054152	9054652	4.01	-3.59	0.000152	0.00171
chr2	24015544	24016044	4.73	-2.58	0.000153	0.00171
chr9	122373740	122374240	4.16	-3.05	0.000153	0.00171
chr8	133575721	133576221	4.41	-3.09	0.000153	0.00171
chr10	35495372	35495872	5.89	-2.18	0.000153	0.00171
chr17	7282306	7282806	4.35	-3.23	0.000154	0.00172
chr16	81141224	81141724	5.4	-2.27	0.000154	0.00172
chr11	74710588	74711088	4.23	-3.66	0.000155	0.00173
chr4	53702881	53703381	4.6	-2.54	0.000155	0.00173
chr16	72967917	72968417	4.41	-2.89	0.000156	0.00173
chr2	42084210	42084710	3.77	-4.2	0.000156	0.00173
chr11	9565966	9566466	4.03	-4.15	0.000156	0.00173
chr1	221826745	221827245	3.62	-5.03	0.000156	0.00173
chr12	117848112	117848612	3.62	-5.03	0.000156	0.00173
chr8	142272561	142273061	6.86	-2.05	0.000156	0.00173
chr17	67813044	67813544	4.66	-2.81	0.000156	0.00173
chr8	139018521	139019021	4.5	-2.66	0.000157	0.00174
chr10	12555053	12555553	4.42	-3.04	0.000157	0.00174
chr3	188262894	188263394	6.25	-2.41	0.000157	0.00174
chr1	38233654	38234154	3.96	-4.08	0.000158	0.00174
chr11	70005304	70005804	4.18	-3.31	0.000158	0.00174
chr6	37553568	37554068	4.58	-2.87	0.000159	0.00175
chr12	117119142	117119642	4.72	-2.53	0.000159	0.00175
chr15	79026270	79026770	4.46	-3.05	0.000159	0.00175
chr15	86164125	86164625	4.78	-2.5	0.000159	0.00175
chr15	55899485	55899985	4.26	-2.88	0.000159	0.00175
chr15	72163806	72164306	3.92	-3.76	0.000159	0.00175
chr2	219410341	219410841	4.93	-2.59	0.00016	0.00175
chr15	80514258	80514758	4.67	-2.39	0.00016	0.00175
chr2	30373693	30374193	4.9	-2.53	0.00016	0.00176
chr14	68569878	68570378	3.62	-5.03	0.000161	0.00176
chr2	237878891	237879391	5.09	-2.5	0.000161	0.00176
chr3	53769363	53769863	4.96	-2.62	0.000161	0.00176
chr19	51364067	51364567	4.41	-2.91	0.000162	0.00177
chr1	54546992	54547492	5.26	-2.49	0.000162	0.00177
chr11	114308817	114309317	4.25	-3.14	0.000164	0.00179
chr16	8583118	8583618	3.86	-3.97	0.000164	0.00179
chr4	37666688	37667188	3.82	-3.8	0.000165	0.00179
chr5	172943242	172943742	4.6	-2.89	0.000165	0.0018
chr12	76206032	76206532	5.01	-2.44	0.000165	0.0018
chr4	122602490	122602990	3.63	-4.41	0.000166	0.0018
chr6	137257266	137257766	4.66	-2.63	0.000166	0.0018
chr2	151876181	151876681	4.1	-3.18	0.000166	0.0018
chr3	21053989	21054489	4.85	-2.47	0.000166	0.0018
chr1	118304862	118305362	4.76	-2.61	0.000167	0.00181
chr20	62686164	62686664	3.63	-4.48	0.000168	0.00181
chr21	44890152	44890652	4.35	-2.73	0.000168	0.00181
chr1	18944731	18945231	5.81	-2.47	0.000168	0.00181
chr1	24121448	24121948	4.63	-2.72	0.000168	0.00182
chr18	61922665	61923165	4.04	-3.89	0.000168	0.00182
chr17	28034147	28034647	5.07	-2.53	0.000169	0.00182
chr11	76083568	76084068	6.45	-2.7	0.000169	0.00182
chr12	131995237	131995737	4.77	-2.46	0.000169	0.00182
chr6	148155725	148156225	4.37	-2.87	0.000169	0.00182
chr5	175693300	175693800	4.69	-2.62	0.000171	0.00183
chr5	36680071	36680571	4.49	-2.87	0.000171	0.00183
chr19	3155048	3155548	4.43	-2.9	0.000171	0.00183
chr8	85866078	85866578	4.58	-2.45	0.000171	0.00183
chr3	45057046	45057546	4.25	-2.89	0.000171	0.00183
chr6	170152629	170153129	4.86	-2.59	0.000172	0.00184
chr22	24831664	24832164	3.58	-4.99	0.000172	0.00184
chr13	74891487	74891987	5.79	-2.4	0.000173	0.00185
chr7	11148155	11148655	4.86	-2.27	0.000173	0.00185
chr4	41903564	41904064	3.72	-5.14	0.000173	0.00185
chr7	1571217	1571717	3.72	-5.14	0.000173	0.00185
chr16	84913184	84913684	3.95	-3.43	0.000174	0.00185
chr5	139709288	139709788	5.81	-2.48	0.000175	0.00186
chr6	7974940	7975440	3.93	-3.91	0.000175	0.00186
chr14	61585959	61586459	4.69	-2.57	0.000175	0.00186
chr6	111238329	111238829	4.87	-2.71	0.000177	0.00187
chr12	130639931	130640431	6.61	-2.1	0.000177	0.00188
chr14	54108666	54109166	4.61	-2.65	0.000178	0.00189
chr1	231684323	231684823	5.36	-2.29	0.000179	0.00189
chr1	231493339	231493839	4.79	-2.74	0.000179	0.00189
chr7	66255007	66255507	5.6	-2.46	0.000179	0.00189
chr22	23521575	23522075	6.51	-2.42	0.000179	0.0019
chr22	42727518	42728018	4.55	-2.82	0.00018	0.0019
chr17	73480928	73481428	7.23	-2.19	0.00018	0.0019
chr5	149210184	149210684	4.54	-2.66	0.00018	0.0019
chr22	16222693	16223193	3.79	-3.77	0.000181	0.0019
chr3	149970943	149971443	4.4	-2.86	0.000182	0.00191
chr5	149857459	149857959	7.8	-1.91	0.000182	0.00191
chr14	34375010	34375510	4.65	-2.62	0.000182	0.00191
chr1	27430719	27431219	4.26	-2.96	0.000182	0.00191
chr4	53883505	53884005	4.56	-2.68	0.000182	0.00191
chr7	76069298	76069798	4.81	-2.52	0.000182	0.00191
chr2	237159324	237159824	6	-2.4	0.000183	0.00192
chr2	108220032	108220532	5.84	-2.19	0.000184	0.00192
chr14	97074808	97075308	4.35	-3.14	0.000184	0.00192
chrX	76296191	76296691	3.91	-3.64	0.000184	0.00192
chr17	6041328	6041828	4.22	-3.15	0.000184	0.00192
chr6	1577542	1578042	4.86	-2.58	0.000184	0.00192
chr20	18006054	18006554	4.93	-2.68	0.000184	0.00192
chr5	76801296	76801796	3.59	-5	0.000185	0.00192
chr13	113916141	113916641	5.51	-2.51	0.000185	0.00193
chr20	50442903	50443403	5.79	-2.25	0.000185	0.00193
chr14	78255057	78255557	3.77	-4.21	0.000186	0.00193
chr1	231134232	231134732	4.05	-3.67	0.000186	0.00193
chr10	71260490	71260990	4.87	-2.61	0.000187	0.00194
chr5	149860672	149861172	4.83	-2.51	0.000187	0.00194
chr12	42775131	42775631	4.65	-2.54	0.000187	0.00194
chr12	117048052	117048552	5.14	-2.49	0.000188	0.00195
chr2	20599089	20599589	4.31	-3.11	0.000188	0.00195
chr18	12278882	12279382	4.07	-3.17	0.000189	0.00195
chr20	38134606	38135106	3.83	-3.94	0.000189	0.00195
chr4	75328055	75328555	4.74	-2.66	0.000189	0.00195
chr8	18954744	18955244	5.89	-2.54	0.000189	0.00195
chr6	163585798	163586298	4.74	-2.6	0.000189	0.00195
chr17	80102836	80103336	4.69	-2.51	0.00019	0.00195
chr2	146821299	146821799	5.55	-2.58	0.00019	0.00195
chr1	9376881	9377381	6.34	-2.19	0.00019	0.00196
chr11	128628512	128629012	4.54	-2.73	0.000191	0.00196
chr3	39180595	39181095	6.91	-2.15	0.000191	0.00196
chr6	158026443	158026943	4.2	-3	0.000191	0.00196
chr1	111489583	111490083	5.15	-2.32	0.000193	0.00197
chr8	47480206	47480706	3.92	-3.37	0.000193	0.00197
chr21	42545285	42545785	4.15	-3.1	0.000193	0.00197
chr2	60717736	60718236	5.22	-2.51	0.000193	0.00197
chr12	6553132	6553632	4.01	-3.42	0.000193	0.00197
chr11	106755459	106755959	4.12	-3.05	0.000193	0.00197
chr22	42960152	42960652	4.75	-2.75	0.000194	0.00198
chr13	30713027	30713527	4.77	-2.89	0.000194	0.00198
chr10	32962047	32962547	5.06	-2.57	0.000195	0.00198
chr13	113770335	113770835	4.45	-2.95	0.000195	0.00198
chr18	58234866	58235366	4.15	-3.57	0.000195	0.00198
chr5	35029380	35029880	4.15	-3.22	0.000195	0.00198
chr16	8870978	8871478	4.35	-3.78	0.000195	0.00198
chr16	89722160	89722660	3.63	-5.04	0.000196	0.00199
chr22	39254768	39255268	5.18	-2.36	0.000196	0.00199
chr20	20010720	20011220	3.6	-4.44	0.000197	0.002
chr6	45437145	45437645	4.76	-3.13	0.000198	0.002
chr16	4212347	4212847	5.8	-2.31	0.000198	0.002
chr16	86545488	86545988	4.26	-2.9	0.000199	0.00201
chr20	10359029	10359529	3.59	-5.01	0.0002	0.00202
chr1	111745460	111745960	3.86	-3.97	0.0002	0.00202
chr13	34358985	34359485	4.79	-2.95	0.0002	0.00202
chr2	129334686	129335186	3.55	-4.96	0.000201	0.00202
chr5	132803432	132803932	3.55	-4.96	0.000201	0.00202
chr20	1291452	1291952	4.59	-2.58	0.000202	0.00203
chr14	65024863	65025363	4.71	-2.46	0.000202	0.00203
chr11	61961332	61961832	4.97	-2.59	0.000203	0.00204
chr11	65488909	65489409	4.48	-2.7	0.000203	0.00204
chr2	65300987	65301487	4.2	-3.83	0.000204	0.00204
chr22	25484605	25485105	4.11	-3.08	0.000204	0.00204
chr7	159024924	159025424	5.54	-2.34	0.000204	0.00204
chr7	100803262	100803762	3.77	-4.21	0.000205	0.00206
chr7	28533926	28534426	3.91	-3.42	0.000205	0.00206
chr11	113580404	113580904	4.27	-2.97	0.000206	0.00206
chr9	19184155	19184655	5.75	-2.44	0.000207	0.00207
chr5	55003576	55004076	4.69	-2.5	0.000207	0.00207
chr14	75523856	75524356	5.01	-2.4	0.000207	0.00207
chr10	95289211	95289711	5.92	-2.16	0.000208	0.00207
chr1	11874114	11874614	4.91	-2.51	0.000208	0.00207
chr10	62052098	62052598	4.28	-3.2	0.000209	0.00208
chr2	6238706	6239206	3.76	-3.73	0.000209	0.00208
chr2	67446570	67447070	4.71	-2.64	0.00021	0.00208
chr2	98775047	98775547	5.2	-2.2	0.000211	0.0021
chr3	179505532	179506032	3.64	-4.49	0.000212	0.00211
chr1	228501163	228501663	4.38	-2.95	0.000213	0.00211
chr18	10010588	10011088	5.57	-2.29	0.000213	0.00211
chr5	35205571	35206071	5.57	-2.23	0.000213	0.00211
chr20	46714267	46714767	4.05	-3.12	0.000214	0.00212
chr6	139595056	139595556	5.98	-2.19	0.000214	0.00212
chr13	43291084	43291584	3.77	-3.74	0.000215	0.00212
chr10	29735417	29735917	4.1	-3.18	0.000215	0.00212
chr4	76611617	76612117	3.84	-3.68	0.000216	0.00213
chr8	21349286	21349786	4.2	-3.45	0.000217	0.00214
chr8	133371977	133372477	5.31	-2.38	0.000217	0.00214
chr2	104918965	104919465	4.84	-2.66	0.000217	0.00214
chr2	66595468	66595968	6.14	-2.32	0.000218	0.00215
chr1	32179055	32179555	4.55	-2.57	0.000219	0.00215
chr17	80193243	80193743	6.89	-2.01	0.000219	0.00215
chr19	16435152	16435652	4.89	-2.49	0.00022	0.00215
chr17	17575611	17576111	4.66	-2.46	0.00022	0.00215
chr1	26555578	26556078	4.5	-2.79	0.00022	0.00215
chr7	47484057	47484557	5.1	-2.25	0.00022	0.00215
chr16	88077230	88077730	5.04	-2.34	0.00022	0.00215
chr13	40175454	40175954	5.34	-2.48	0.00022	0.00215
chr8	133356126	133356626	5.17	-2.62	0.00022	0.00215
chr17	82277498	82277998	5.65	-2.26	0.000221	0.00216
chr3	185162787	185163287	6.26	-2.19	0.000222	0.00216
chr10	96329673	96330173	4.51	-2.77	0.000222	0.00216
chr15	70394986	70395486	4.61	-2.8	0.000222	0.00216
chr14	32564749	32565249	5.62	-2.28	0.000222	0.00216
chr5	78515792	78516292	5.05	-2.29	0.000223	0.00217
chr19	5876739	5877239	3.71	-4.15	0.000224	0.00218
chr16	49834469	49834969	5.55	-2.53	0.000225	0.00219
chr20	63577595	63578095	5.3	-2.49	0.000226	0.00219
chr3	46873252	46873752	5.78	-2.3	0.000227	0.0022
chr6	6750062	6750562	5.48	-2.35	0.000227	0.0022
chr17	77365777	77366277	5.94	-2.33	0.000228	0.00221
chr9	96156129	96156629	4.21	-3.09	0.000228	0.00221
chr10	118253609	118254109	4.65	-2.61	0.000229	0.00222
chr18	11947123	11947623	4.47	-2.75	0.00023	0.00222
chr11	44259768	44260268	4.53	-2.64	0.00023	0.00222
chr17	74541857	74542357	4.74	-2.5	0.000231	0.00223
chr7	138194573	138195073	4.73	-2.37	0.000231	0.00223
chr12	124566225	124566725	4.07	-3.48	0.000232	0.00223
chr4	52546338	52546838	4.49	-2.6	0.000232	0.00224
chr2	33425681	33426181	5.56	-2.65	0.000233	0.00225
chr15	90869632	90870132	4.18	-2.98	0.000234	0.00225
chr5	16467355	16467855	4.64	-3.18	0.000234	0.00225
chr8	132877223	132877723	4.84	-2.45	0.000235	0.00226
chr15	67804412	67804912	3.52	-4.93	0.000236	0.00226
chr1	153608741	153609241	4.63	-2.99	0.000236	0.00226
chr10	97762837	97763337	6.68	-2.42	0.000236	0.00226
chr16	85311853	85312353	5.64	-2.14	0.000237	0.00227
chr4	168421731	168422231	3.98	-3.46	0.000237	0.00227
chr1	183896514	183897014	4.86	-2.54	0.000238	0.00227
chr7	157620985	157621485	5.53	-2.21	0.000239	0.00228
chr6	37528755	37529255	3.6	-5.01	0.000239	0.00228
chr17	58575503	58576003	5.41	-2.59	0.000239	0.00228
chr8	47179859	47180359	3.53	-4.94	0.00024	0.00228
chr18	59876455	59876955	4.16	-3.69	0.00024	0.00229
chr2	69177195	69177695	3.96	-3.57	0.00024	0.00229
chr11	68674507	68675007	3.65	-4.03	0.00024	0.00229
chr1	202223074	202223574	5.35	-2.36	0.000241	0.00229
chr6	157466107	157466607	3.79	-4.64	0.000242	0.0023
chr5	1967003	1967503	4.84	-2.46	0.000243	0.0023
chr4	79210165	79210665	4.38	-3.11	0.000243	0.0023
chr19	51064659	51065159	4.32	-3.08	0.000243	0.00231
chr20	57277699	57278199	5.52	-2.75	0.000244	0.00231
chr3	177810162	177810662	4.47	-2.58	0.000245	0.00232
chr10	77026175	77026675	4.15	-2.95	0.000245	0.00232
chr1	10782368	10782868	5.19	-2.32	0.000246	0.00233
chr1	244348720	244349220	4.47	-2.68	0.000246	0.00233
chr10	62384540	62385040	5.52	-2.59	0.000247	0.00234
chr15	78221297	78221797	4.95	-2.43	0.000248	0.00234
chr12	5617043	5617543	8.3	-1.53	0.000248	0.00234
chr3	37608307	37608807	4.58	-2.57	0.000249	0.00235
chr7	131612839	131613339	5.51	-2.34	0.00025	0.00235
chr14	49862855	49863355	4.91	-2.38	0.00025	0.00235
chr8	124247368	124247868	4.15	-3.22	0.00025	0.00235
chr12	54419109	54419609	4.2	-3.23	0.00025	0.00235
chr19	16460446	16460946	3.94	-3.54	0.000251	0.00235
chr17	6548521	6549021	5.18	-2.3	0.000251	0.00235
chr2	159091442	159091942	3.97	-3.23	0.000251	0.00235
chr5	173767518	173768018	6.37	-2.18	0.000251	0.00235
chr8	40378297	40378797	5.22	-2.18	0.000252	0.00236
chr14	75340904	75341404	6.38	-2.38	0.000252	0.00236
chr2	33047106	33047606	4.55	-2.51	0.000254	0.00238
chr9	109251947	109252447	4.89	-2.33	0.000256	0.00239
chr20	57452223	57452723	4.61	-2.68	0.000256	0.00239
chr1	201450890	201451390	5.78	-2.52	0.000256	0.00239
chr16	56911614	56912114	4.73	-2.6	0.000257	0.00239
chr1	100946976	100947476	3.79	-3.85	0.000257	0.00239
chr12	2685424	2685924	3.79	-3.85	0.000257	0.00239
chr17	77327908	77328408	5.86	-2.34	0.000257	0.00239
chr17	42815053	42815553	5.67	-2.51	0.000257	0.00239
chr4	157052078	157052578	4.76	-2.34	0.000258	0.0024
chr10	59040837	59041337	3.69	-4.12	0.00026	0.00241
chr7	74012819	74013319	4.46	-2.86	0.00026	0.00241
chr19	2893572	2894072	4.87	-2.74	0.000261	0.00242
chr6	33730652	33731152	5.93	-2.1	0.000261	0.00242
chr13	31092898	31093398	5.15	-2.25	0.000262	0.00242
chr2	158936915	158937415	4.24	-3.18	0.000262	0.00243
chr6	67881001	67881501	5.75	-2.69	0.000263	0.00243
chr14	55051350	55051850	4.35	-2.97	0.000264	0.00244
chr4	123478748	123479248	5.37	-2.53	0.000265	0.00245
chr8	108048611	108049111	3.8	-4.24	0.000266	0.00245
chr6	45538655	45539155	5.23	-2.51	0.000266	0.00245
chr2	238633564	238634064	4.24	-2.71	0.000268	0.00247
chr5	111299226	111299726	3.96	-3.27	0.000269	0.00248
chr3	177523821	177524321	3.58	-4.42	0.00027	0.00248
chr22	21942816	21943316	5.76	-2.19	0.00027	0.00249
chr8	43140138	43140638	3.57	-4.98	0.000271	0.00249
chr7	5425792	5426292	4.35	-3.16	0.000272	0.00249
chr11	14191279	14191779	4.86	-2.5	0.000272	0.00249
chr1	16143810	16144310	4.43	-3.01	0.000272	0.00249
chr2	99681476	99681976	4.19	-3.43	0.000272	0.00249
chr11	35003624	35004124	4	-3.4	0.000272	0.0025
chr15	70597193	70597693	4.56	-2.94	0.000273	0.0025
chr2	99700729	99701229	5.37	-2.42	0.000273	0.0025
chr10	71969811	71970311	4.69	-2.52	0.000273	0.0025
chr10	116261972	116262472	3.49	-4.9	0.000274	0.0025
chr7	44693784	44694284	4.89	-2.43	0.000274	0.0025
chr12	117818310	117818810	4.9	-2.5	0.000274	0.0025
chr2	134455686	134456186	3.94	-3.18	0.000276	0.00251
chr17	9012414	9012914	4.24	-2.99	0.000277	0.00252
chr8	109603219	109603719	4.59	-2.98	0.000278	0.00253
chr6	168554324	168554824	5.57	-2.31	0.000279	0.00254
chr20	42496848	42497348	4.75	-2.6	0.000281	0.00256
chr1	30675589	30676089	3.8	-3.48	0.000281	0.00256
chr8	12873262	12873762	3.75	-3.71	0.000283	0.00256
chr5	95961794	95962294	5.18	-2.35	0.000283	0.00256
chr8	9104247	9104747	5.31	-2.22	0.000283	0.00256
chr6	25659560	25660060	4.43	-2.65	0.000284	0.00257
chr7	78198151	78198651	4.01	-3.06	0.000284	0.00257
chr6	167682870	167683370	5.32	-2.39	0.000286	0.00259
chr18	45736308	45736808	3.85	-3.53	0.000287	0.00259
chr1	210052156	210052656	4.75	-2.7	0.000287	0.00259
chr6	154510677	154511177	5.69	-2.1	0.000288	0.00259
chr13	112982486	112982986	4.51	-2.83	0.000288	0.00259
chr14	90491511	90492011	6.69	-2.12	0.000288	0.00259
chr2	120754335	120754835	4.8	-2.88	0.000288	0.00259
chr5	136037076	136037576	4.72	-2.95	0.000288	0.00259
chr6	37131159	37131659	4.04	-3.46	0.000289	0.0026
chr20	49989460	49989960	6.31	-2.32	0.000289	0.0026
chr2	47528908	47529408	4.28	-3.13	0.00029	0.0026
chr7	2860499	2860999	5.42	-2.32	0.00029	0.0026
chr22	40542506	40543006	3.54	-4.95	0.00029	0.0026
chr5	38167484	38167984	5.24	-2.34	0.00029	0.0026
chr14	35204433	35204933	3.5	-4.91	0.000291	0.00261
chr16	56910624	56911124	6.07	-2.33	0.000291	0.00261
chr14	56271530	56272030	5.53	-2.48	0.000292	0.00261
chr6	37127903	37128403	5.01	-2.25	0.000292	0.00261
chr7	4877579	4878079	4.79	-2.58	0.000292	0.00261
chr10	24811837	24812337	4.37	-2.51	0.000292	0.00261
chr1	201448968	201449468	6.78	-2.12	0.000294	0.00262
chr1	44044105	44044605	3.59	-4.36	0.000295	0.00263
chr14	87430733	87431233	5.37	-2.58	0.000296	0.00264
chr10	24306519	24307019	5.26	-2.43	0.000296	0.00264
chr5	177996919	177997419	5.94	-2.15	0.000297	0.00264
chr15	75659103	75659603	4.39	-2.58	0.000297	0.00264
chr2	21038700	21039200	6.96	-2.23	0.000298	0.00265
chr10	13987285	13987785	4.58	-2.56	0.000298	0.00265
chr7	11228488	11228988	4.93	-2.39	0.000299	0.00265
chr2	57943185	57943685	3.76	-3.82	0.000299	0.00265
chr3	194014802	194015302	3.82	-3.66	0.000299	0.00265
chr5	178529077	178529577	4.73	-2.49	0.0003	0.00265
chr10	47373451	47373951	4.69	-2.52	0.0003	0.00265
chr2	46025111	46025611	5.06	-2.46	0.0003	0.00265
chr10	80265940	80266440	6.2	-2.07	0.0003	0.00265
chr7	88304952	88305452	4.56	-2.7	0.0003	0.00265
chr2	51219344	51219844	4.43	-2.65	0.000301	0.00265
chr8	144063254	144063754	4.43	-2.65	0.000301	0.00265
chr22	46071193	46071693	4.83	-2.38	0.000301	0.00265
chr4	174255697	174256197	4.13	-3.34	0.000301	0.00266
chr11	68460664	68461164	4.94	-2.77	0.000302	0.00266
chr6	134564614	134565114	5.33	-2.19	0.000302	0.00266
chr6	35715361	35715861	6.15	-2.17	0.000304	0.00267
chr2	151842941	151843441	6.45	-2.28	0.000304	0.00267
chr16	85132390	85132890	4.55	-2.85	0.000304	0.00267
chr5	74285539	74286039	4.7	-2.97	0.000304	0.00267
chr8	122786548	122787048	5.9	-2.18	0.000305	0.00267
chr16	88790790	88791290	4.07	-2.97	0.000306	0.00268
chr6	125220754	125221254	4.65	-2.39	0.000306	0.00268
chr9	14096097	14096597	4.47	-2.89	0.000306	0.00268
chr11	43926180	43926680	4.18	-2.77	0.000308	0.00269
chr10	21241295	21241795	4.61	-2.56	0.000308	0.00269
chr1	24735226	24735726	5.02	-2.44	0.000308	0.00269
chr2	201955884	201956384	4.35	-2.87	0.000308	0.00269
chr8	125333934	125334434	6.36	-2.21	0.000308	0.00269
chr7	95628641	95629141	4.74	-2.47	0.000309	0.0027
chr3	28860333	28860833	4.35	-2.96	0.00031	0.0027
chr7	2193202	2193702	4.9	-2.41	0.00031	0.0027
chr18	60024245	60024745	5.6	-2.09	0.000311	0.00271
chr1	28438023	28438523	4.87	-2.54	0.000311	0.00271
chr11	10293295	10293795	4.56	-2.51	0.000312	0.00271
chr1	24070651	24071151	4.89	-2.61	0.000312	0.00271
chr20	60995708	60996208	5.02	-2.45	0.000312	0.00271
chr4	76709142	76709642	3.85	-3.91	0.000313	0.00272
chr10	3314673	3315173	4	-3.07	0.000313	0.00272
chr2	3523908	3524408	4.85	-2.34	0.000314	0.00272
chr17	41910103	41910603	4.5	-2.82	0.000314	0.00272
chr11	106988136	106988636	4.23	-2.93	0.000314	0.00272
chr16	88952700	88953200	6.76	-2.09	0.000315	0.00272
chr6	47126666	47127166	4.3	-2.9	0.000315	0.00273
chr7	79090663	79091163	4.33	-2.8	0.000317	0.00274
chr9	89684761	89685261	4.75	-2.4	0.000317	0.00274
chr13	114089672	114090172	5.22	-2.25	0.000318	0.00274
chr7	2980896	2981396	6.22	-2.08	0.000318	0.00274
chr20	44472397	44472897	4.65	-2.69	0.000319	0.00274
chr2	12303071	12303571	4.24	-2.78	0.000319	0.00274
chr2	223262884	223263384	5.29	-2.39	0.000319	0.00275
chr9	93207968	93208468	4.79	-2.33	0.000321	0.00275
chr6	39517899	39518399	4.3	-2.7	0.000321	0.00275
chr7	657371	657871	6.42	-2.1	0.000321	0.00275
chr11	36431675	36432175	5.06	-2.49	0.000321	0.00275
chr8	116583129	116583629	6.41	-2.14	0.000321	0.00275
chr15	98904603	98905103	5.91	-2.17	0.000322	0.00276
chr12	126153450	126153950	4.82	-2.43	0.000323	0.00277
chr12	77394468	77394968	4.4	-2.74	0.000324	0.00277
chr12	53120991	53121491	3.78	-3.75	0.000325	0.00278
chr4	47469958	47470458	3.84	-3.95	0.000327	0.00279
chr1	169730147	169730647	4.06	-3.24	0.000327	0.00279
chr8	109773894	109774394	4.49	-2.55	0.000327	0.00279
chr2	41926587	41927087	4.93	-2.7	0.000328	0.0028
chr2	231058568	231059068	3.45	-4.86	0.000328	0.0028
chr15	36029411	36029911	3.63	-4.4	0.000329	0.0028
chr7	92634807	92635307	4.73	-2.49	0.000329	0.0028
chr11	102312654	102313154	5.42	-2.39	0.000329	0.0028
chr1	226708449	226708949	3.88	-3.72	0.000331	0.00281
chr19	32196356	32196856	3.78	-3.5	0.000331	0.00281
chr6	137037654	137038154	4.72	-2.55	0.000331	0.00281
chr6	1027240	1027740	3.85	-3.29	0.000331	0.00281
chr17	40021421	40021921	6.21	-2.3	0.000331	0.00281
chr20	42498916	42499416	5.19	-2.38	0.000331	0.00281
chr2	200156410	200156910	5.44	-2.2	0.000332	0.00281
chr16	7482547	7483047	4.13	-3.21	0.000332	0.00281
chr10	122190255	122190755	5.19	-2.5	0.000333	0.00282
chr5	96331158	96331658	3.78	-3.5	0.000334	0.00282
chr19	45467973	45468473	4.19	3.5	0.000334	0.00282
chr21	34736917	34737417	4.82	-2.42	0.000335	0.00282
chr14	68555462	68555962	4.77	-2.35	0.000335	0.00282
chr12	132740614	132741114	3.79	-3.47	0.000335	0.00282
chr8	108974611	108975111	3.82	-3.51	0.000335	0.00282
chr10	118621286	118621786	4.53	-2.58	0.000335	0.00282
chr1	219521307	219521807	4.36	-2.49	0.000335	0.00282
chr12	52085486	52085986	4.51	-2.63	0.000336	0.00283
chr7	53210952	53211452	3.92	-3.32	0.000336	0.00283
chr16	66036606	66037106	4.18	-3	0.000337	0.00283
chr8	37628133	37628633	4.12	-2.89	0.000337	0.00283
chr5	141848708	141849208	5.37	-2.61	0.000338	0.00283
chr1	207847064	207847564	4.76	-2.42	0.000338	0.00284
chr17	17545483	17545983	5.26	-2.38	0.000339	0.00284
chr17	44002322	44002822	4.59	-2.85	0.000341	0.00286
chr22	29233355	29233855	4.15	-2.92	0.000342	0.00286
chr1	64955041	64955541	5.46	-2.26	0.000344	0.00288
chr15	77027572	77028072	4.69	-2.71	0.000344	0.00288
chr22	46196278	46196778	4.28	-3.03	0.000344	0.00288
chr6	166901615	166902115	3.83	-3.43	0.000346	0.00289
chr5	55601078	55601578	4.87	-2.56	0.000346	0.00289
chr1	203278398	203278898	4.34	-2.94	0.000347	0.00289
chr7	5531473	5531973	5.51	-2.34	0.000347	0.00289
chr6	135838909	135839409	4.42	-2.68	0.000347	0.00289
chr4	183331358	183331858	4.83	-2.44	0.000348	0.0029
chr22	27685474	27685974	4.72	-2.52	0.000349	0.0029
chr2	237525746	237526246	4.97	-2.42	0.000349	0.0029
chr7	95385533	95386033	5.48	-2.24	0.00035	0.0029
chr15	69504619	69505119	4.31	-2.76	0.00035	0.0029
chr1	91729713	91730213	4.95	-2.21	0.00035	0.00291
chr20	47540912	47541412	4.84	-2.23	0.000351	0.00291
chr7	68318242	68318742	3.85	-3.32	0.000351	0.00291
chr5	38666891	38667391	5.56	-2.34	0.000351	0.00291
chr8	70403251	70403751	3.51	-4.92	0.000353	0.00292
chr8	131924382	131924882	5.6	-2.25	0.000353	0.00292
chr5	150269535	150270035	5.53	-2.19	0.000353	0.00292
chr22	32281039	32281539	5.47	-2.32	0.000353	0.00292
chr1	152904700	152905200	4.7	-2.35	0.000355	0.00293
chr10	116848314	116848814	6.03	-2.18	0.000355	0.00293
chr6	109455767	109456267	4.14	-3.99	0.000355	0.00293
chr12	132343535	132344035	4.28	-2.87	0.000356	0.00294
chr15	76062199	76062699	4.56	-2.51	0.000358	0.00295
chr2	119524829	119525329	5.11	-2.46	0.000358	0.00295
chr12	101616040	101616540	4.52	-2.75	0.000359	0.00295
chr2	222791929	222792429	5.14	-2.32	0.000359	0.00296
chr1	207591196	207591696	3.66	-3.76	0.00036	0.00296
chr5	36646584	36647084	4.65	-2.41	0.00036	0.00296
chr6	167031008	167031508	4.54	-2.62	0.00036	0.00296
chr9	127720807	127721307	5.65	-2.2	0.000361	0.00296
chr2	226755066	226755566	4	-3.41	0.000361	0.00296
chrX	82134289	82134789	5.08	-2.58	0.000361	0.00296
chr12	52036853	52037353	5.59	-2.39	0.000362	0.00296
chr12	12725225	12725725	4.05	-3.18	0.000362	0.00296
chr7	79989515	79990015	3.69	-3.65	0.000362	0.00297
chr2	168450079	168450579	4.67	-2.64	0.000366	0.00299
chr16	13448327	13448827	4.23	-2.69	0.000367	0.003
chr3	8223051	8223551	3.94	-3.23	0.000368	0.003
chr11	94145868	94146368	5.25	-2.42	0.000368	0.003
chr5	127942137	127942637	4.11	-3.18	0.000368	0.003
chr4	1458108	1458608	6.51	-2	0.000369	0.003
chr11	17710736	17711236	4.4	-2.67	0.00037	0.00301
chr6	101614771	101615271	5.24	-2.32	0.000373	0.00303
chr10	123855331	123855831	4.4	-3.07	0.000373	0.00303
chr22	48998234	48998734	4.09	-3.14	0.000373	0.00303
chr17	39104614	39105114	5.15	-2.55	0.000374	0.00303
chr5	155823344	155823844	4.16	-3.23	0.000374	0.00303
chr11	110878374	110878874	4.93	-2.45	0.000374	0.00303
chr22	46454354	46454854	4.76	-2.49	0.000374	0.00303
chr18	7608067	7608567	4.66	-2.9	0.000374	0.00303
chr2	113984044	113984544	5	-2.33	0.000374	0.00303
chr17	45228859	45229359	6.03	-2.28	0.000374	0.00303
chr2	28661481	28661981	6.46	-2.08	0.000375	0.00303
chr22	33070467	33070967	4.59	-2.45	0.000378	0.00305
chr21	29900784	29901284	3.43	-4.84	0.000378	0.00305
chr16	55753145	55753645	5.36	-2.27	0.000378	0.00305
chr18	76429753	76430253	4.18	-2.81	0.000378	0.00305
chr18	66724452	66724952	4.58	-3.05	0.000379	0.00306
chr5	173764423	173764923	4.65	-2.48	0.00038	0.00306
chr20	56986802	56987302	6.42	-2.11	0.00038	0.00306
chr11	12381872	12382372	3.47	-4.88	0.00038	0.00306
chr4	30641304	30641804	4.49	-2.55	0.000383	0.00308
chr9	90128531	90129031	4.43	-2.58	0.000383	0.00308
chr6	63447984	63448484	3.79	-3.51	0.000384	0.00308
chr2	46475238	46475738	3.7	-3.8	0.000384	0.00309
chr6	41747419	41747919	5.11	-2.28	0.000385	0.00309
chr3	13024785	13025285	5.67	-2.58	0.000385	0.00309
chr1	159779456	159779956	6.44	-2.21	0.000385	0.00309
chr22	49002143	49002643	4.24	-3.11	0.000387	0.0031
chr6	104638710	104639210	4.32	-2.89	0.000387	0.0031
chr10	123848908	123849408	4.17	-2.84	0.000387	0.0031
chr16	6602235	6602735	3.42	-4.83	0.000389	0.00311
chr20	1630576	1631076	4.21	-3.1	0.00039	0.00311
chr5	132830378	132830878	4.61	-2.35	0.00039	0.00311
chr5	142053402	142053902	3.93	-3.62	0.00039	0.00311
chr1	21262297	21262797	5.14	-2.22	0.000391	0.00312
chr8	143330624	143331124	3.66	-4.09	0.000391	0.00312
chr19	45439751	45440251	4.67	-2.57	0.000391	0.00312
chr17	58391563	58392063	5.62	-2.33	0.000392	0.00312
chr3	156668364	156668864	3.58	-4.99	0.000392	0.00312
chr10	44115369	44115869	4.31	-2.64	0.000393	0.00312
chr2	200170164	200170664	4.23	-2.84	0.000394	0.00312
chr8	132886276	132886776	4.4	-2.74	0.000394	0.00312
chr7	103504487	103504987	5.48	-2.08	0.000394	0.00312
chr7	44257782	44258282	5.15	-2.16	0.000394	0.00312
chr5	147403904	147404404	5.34	-2.53	0.000394	0.00312
chr18	7459850	7460350	4.38	-2.64	0.000394	0.00312
chr3	188882864	188883364	5.45	-2.08	0.000396	0.00314
chr18	73736250	73736750	4.64	-2.44	0.000396	0.00314
chr1	223109712	223110212	6.06	-2.3	0.000397	0.00314
chr11	48081069	48081569	5.11	-2.71	0.000397	0.00314
chr16	67594794	67595294	5.99	-2.18	0.000398	0.00315
chr9	88888074	88888574	3.48	-4.32	0.0004	0.00316
chr22	50310168	50310668	6.57	-1.95	0.000401	0.00316
chr14	75491510	75492010	4.41	-2.87	0.000401	0.00317
chr7	3218711	3219211	5.94	-2.16	0.000403	0.00318
chr12	54421060	54421560	7.34	-1.95	0.000403	0.00318
chr7	46269316	46269816	4.91	-2.26	0.000404	0.00318
chr2	191846973	191847473	4.63	-2.52	0.000406	0.0032
chr1	18726260	18726760	4.03	-2.98	0.000407	0.0032
chr22	46075743	46076243	3.91	-3.14	0.000408	0.00321
chr2	68807672	68808172	4.84	-2.43	0.00041	0.00322
chr22	17785384	17785884	4.23	-2.76	0.00041	0.00322
chr9	34986521	34987021	4.78	-2.69	0.00041	0.00322
chr14	23145670	23146170	4.78	-2.38	0.00041	0.00322
chr4	76950202	76950702	3.61	-3.98	0.00041	0.00322
chr7	632376	632876	5.16	-2.42	0.000411	0.00322
chr15	77495952	77496452	4.74	-2.74	0.000411	0.00322
chr17	71911293	71911793	4.88	-2.39	0.000411	0.00322
chr2	100106322	100106822	3.77	-3.44	0.000411	0.00322
chr6	106963634	106964134	4.39	-2.87	0.000411	0.00322
chr17	69506202	69506702	4.99	-2.2	0.000412	0.00322
chrX	20830135	20830635	4.58	-2.58	0.000413	0.00322
chr2	100292021	100292521	4.95	-2.58	0.000413	0.00322
chr17	72416027	72416527	5.48	-2.06	0.000414	0.00322
chr19	47305350	47305850	6.41	-2.04	0.000414	0.00322
chr18	13438287	13438787	5.15	-2.52	0.000414	0.00323
chr2	129929448	129929948	3.98	-3.22	0.000414	0.00323
chr3	36155365	36155865	3.56	-3.98	0.000415	0.00323
chr19	3808204	3808704	5.49	-2.29	0.000416	0.00324
chr9	4895672	4896172	4.05	-3.07	0.000417	0.00324
chr22	20520137	20520637	4.43	-2.69	0.000417	0.00324
chr16	75238092	75238592	5.97	-2.33	0.000418	0.00324
chr11	65419913	65420413	5.6	-2.31	0.000421	0.00327
chr2	96163608	96164108	8.45	-1.54	0.000422	0.00327
chr10	21319330	21319830	4.44	-3.06	0.000422	0.00327
chr17	72538472	72538972	4.8	-2.16	0.000422	0.00327
chr12	76020845	76021345	4.83	-2.55	0.000423	0.00327
chr1	247401260	247401760	4.03	-3.04	0.000423	0.00327
chr2	11379656	11380156	5.36	-2.19	0.000423	0.00327
chr10	63712172	63712672	5.37	-2.51	0.000423	0.00327
chr5	76691067	76691567	6.87	-2.11	0.000424	0.00328
chr1	25584715	25585215	4.82	-2.57	0.000426	0.00329
chr13	49097402	49097902	6.16	-2.05	0.000427	0.00329
chr8	140036672	140037172	3.61	-3.93	0.000427	0.00329
chr20	32634173	32634673	5.42	-2.32	0.000427	0.00329
chr6	159701455	159701955	4.78	-2.44	0.000427	0.00329
chr17	60163339	60163839	4.88	-2.71	0.000429	0.0033
chr17	64712480	64712980	4.17	-2.97	0.00043	0.00331
chr19	4878046	4878546	6.8	-2.22	0.00043	0.00331
chr2	28342432	28342932	4.33	-2.79	0.000431	0.00331
chr17	39222056	39222556	6.06	-2.47	0.000431	0.00331
chr22	37754314	37754814	5.46	-2.31	0.000431	0.00331
chr5	132459116	132459616	5.17	-2.27	0.000432	0.00331
chr17	77755848	77756348	6.08	-2.32	0.000432	0.00331
chr17	82113880	82114380	4.15	-3.05	0.000432	0.00331
chr8	124242567	124243067	3.66	-3.62	0.000433	0.00331
chr13	114167780	114168280	6.15	-2.02	0.000434	0.00332
chr9	89639389	89639889	4.2	-2.68	0.000434	0.00332
chr14	67523740	67524240	4.32	-2.92	0.000436	0.00333
chr1	9239561	9240061	4.3	-2.72	0.000436	0.00333
chr11	66326472	66326972	6.47	-2.1	0.000437	0.00334
chr7	30970510	30971010	6.16	-2.3	0.000437	0.00334
chr1	157138236	157138736	3.88	-3.41	0.000437	0.00334
chr2	216302883	216303383	5.03	-2.42	0.000439	0.00334
chr2	231707857	231708357	4.62	-2.67	0.000439	0.00335
chr9	134651845	134652345	4.56	-2.53	0.00044	0.00335
chr10	31262035	31262535	4.89	-2.27	0.000441	0.00335
chr14	77076226	77076726	4.96	-2.64	0.000441	0.00335
chr1	47525345	47525845	4.22	-2.88	0.000441	0.00335
chr8	81050574	81051074	4.02	-3.47	0.000442	0.00335
chr8	95101201	95101701	5.85	-2.3	0.000442	0.00335
chr22	46469622	46470122	4.01	-3.13	0.000444	0.00337
chr5	133751073	133751573	4.09	-2.9	0.000445	0.00337
chr10	75225445	75225945	3.67	-3.77	0.000445	0.00337
chr12	132866265	132866765	5.29	-2.22	0.000445	0.00337
chr10	17201466	17201966	3.73	-4.16	0.000445	0.00337
chr12	93805608	93806108	4.37	-3.01	0.000445	0.00337
chr3	193974042	193974542	4.41	-2.95	0.000447	0.00338
chrX	154047097	154047597	3.64	-3.74	0.000448	0.00338
chr18	77865800	77866300	4.53	-2.48	0.000448	0.00338
chr17	60559529	60560029	5.27	-2.23	0.000448	0.00338
chr1	186495000	186495500	4.53	-2.46	0.00045	0.0034
chr2	19705239	19705739	4.1	-3.12	0.000451	0.0034
chr7	2713153	2713653	5.45	-2.25	0.000451	0.0034
chr21	42449938	42450438	4.09	-3.16	0.000451	0.0034
chr13	58727898	58728398	3.49	-4.33	0.000452	0.0034
chr1	116768437	116768937	4.11	-3.34	0.000452	0.0034
chr2	30269789	30270289	5.18	-2.24	0.000452	0.0034
chr2	238697239	238697739	4.15	-2.82	0.000453	0.0034
chr6	35729663	35730163	5.06	-2.36	0.000453	0.0034
chr1	76238273	76238773	4.73	-2.34	0.000454	0.0034
chr19	3450957	3451457	5.14	-2.4	0.000454	0.0034
chr5	9454288	9454788	4.65	-2.26	0.000454	0.0034
chr1	205939570	205940070	4.63	-2.63	0.000454	0.0034
chr2	85438984	85439484	3.4	-4.81	0.000454	0.0034
chr9	132835096	132835596	3.4	-4.81	0.000454	0.0034
chr1	160995103	160995603	4.94	-2.43	0.000457	0.00342
chr17	65345066	65345566	4.67	-2.65	0.000457	0.00342
chr8	25345399	25345899	5.47	-2.13	0.000459	0.00343
chr2	136136189	136136689	6.37	-1.97	0.00046	0.00343
chr4	6463398	6463898	4.94	-2.26	0.000461	0.00344
chr22	47293522	47294022	4.52	-2.78	0.000462	0.00344
chr12	11704810	11705310	4.7	-2.3	0.000462	0.00344
chr7	81480946	81481446	3.78	-3.37	0.000462	0.00345
chr10	129546922	129547422	4.95	-2.19	0.000463	0.00345
chr16	58022001	58022501	5.57	-2.28	0.000465	0.00346
chr12	25286794	25287294	4.83	-2.37	0.000466	0.00347
chr17	49391058	49391558	4.3	-3.17	0.000466	0.00347
chr17	64385357	64385857	6.02	-2.31	0.000466	0.00347
chr5	178448104	178448604	6.74	-1.95	0.000468	0.00348
chr7	4001720	4002220	3.48	-4.89	0.000468	0.00348
chr6	53192572	53193072	5.17	-2.37	0.000469	0.00348
chr3	14378294	14378794	6.37	-2.02	0.000469	0.00348
chr12	111400830	111401330	4.74	-2.49	0.00047	0.00348
chr1	247129798	247130298	3.77	-3.87	0.000471	0.00349
chr4	30623991	30624491	4.44	-2.58	0.000471	0.00349
chr2	70661439	70661939	6.2	-2.04	0.000474	0.00351
chr1	63119737	63120237	4.37	-2.6	0.000474	0.00351
chr2	130824162	130824662	6.11	-2.03	0.000474	0.00351
chr8	127969408	127969908	5.13	-2.25	0.000476	0.00351
chr17	73366012	73366512	4.83	-2.41	0.000477	0.00352
chr5	36279037	36279537	5.71	-2.12	0.000477	0.00352
chr21	45117284	45117784	4.21	-2.7	0.000477	0.00352
chr12	130576741	130577241	4.87	-2.42	0.000478	0.00353
chr6	24960965	24961465	5.48	-2.17	0.00048	0.00353
chr11	65013853	65014353	3.61	-5.03	0.00048	0.00354
chr19	1774681	1775181	4.61	-2.68	0.00048	0.00354
chr6	154514266	154514766	3.8	-3.64	0.000481	0.00354
chr10	125057428	125057928	3.45	-4.21	0.000482	0.00354
chr12	23383142	23383642	4.25	-2.89	0.000482	0.00354
chr9	33662149	33662649	4.72	-2.63	0.000482	0.00354
chr10	44249214	44249714	5.2	-2.38	0.000482	0.00354
chr1	17814666	17815166	5.95	-2.13	0.000482	0.00354
chr20	47348793	47349293	5.82	-2.15	0.000483	0.00354
chr3	32842584	32843084	4.88	-2.52	0.000484	0.00354
chr1	22826565	22827065	4.18	-3.06	0.000484	0.00354
chr7	53238181	53238681	5.86	-2.11	0.000484	0.00354
chr5	170273292	170273792	3.74	-3.42	0.000485	0.00355
chr12	1809897	1810397	6.21	-2.31	0.000486	0.00356
chr20	60967431	60967931	6.84	-1.9	0.000487	0.00356
chr19	14384304	14384804	5.16	-2.16	0.000487	0.00356
chr9	136966144	136966644	5.05	-2.23	0.000488	0.00356
chr9	122179646	122180146	4.49	-2.7	0.000488	0.00356
chr4	87530781	87531281	4.44	-2.77	0.000488	0.00356
chr19	50300761	50301261	4.02	-2.94	0.000489	0.00357
chr22_KI270878v1_alt	170790	171290	6.4	-2.1	0.00049	0.00357
chr17	18139446	18139946	5.44	-2.2	0.000491	0.00357
chr5	118689879	118690379	3.94	-3.28	0.000491	0.00357
chr7	101941747	101942247	5.66	-2.14	0.000492	0.00358
chr2	65630556	65631056	5.26	-2.23	0.000494	0.00359
chr12	131011924	131012424	4.21	-2.84	0.000494	0.00359
chr11	44659435	44659935	5.79	-2.03	0.000494	0.00359
chr20	51023735	51024235	5.98	-2.04	0.000494	0.00359
chr3	64779468	64779968	4.17	-2.89	0.000495	0.00359
chr11	70739794	70740294	4.74	-2.38	0.000497	0.0036
chr18	15251444	15251944	4.84	-2.2	0.000497	0.0036
chr5	168794304	168794804	4.93	-2.2	0.000498	0.0036
chr19	16733827	16734327	3.79	-3.38	0.000498	0.0036
chr5	132659837	132660337	4.72	-2.33	0.000499	0.00361
chr10	11713239	11713739	4.3	-2.75	0.000499	0.00361
chr10	15789885	15790385	3.55	-4.96	0.000499	0.00361
chr2	98379059	98379559	5.94	-2.02	0.0005	0.00361
chr21	45931551	45932051	6.23	-2.05	0.000502	0.00362
chr1	31588656	31589156	6.95	-2.04	0.000502	0.00362
chr18	22446063	22446563	6.08	-2.21	0.000502	0.00362
chr2	3207121	3207621	3.57	-4	0.000502	0.00362
chr11	75372374	75372874	4.71	-2.4	0.000503	0.00362
chr2	7059189	7059689	5.38	-2.09	0.000504	0.00362
chr5	81851795	81852295	4.25	-2.72	0.000505	0.00363
chr22	30253284	30253784	5.16	-2.6	0.000506	0.00364
chr8	42214847	42215347	5.46	-2.26	0.000507	0.00364
chr12	3463887	3464387	5.04	-2.61	0.000508	0.00365
chr18	11826840	11827340	5.25	-2.31	0.000509	0.00365
chr5	95720282	95720782	4.83	-2.32	0.000509	0.00365
chr14	89207492	89207992	4.08	-3.12	0.000509	0.00365
chrX	55008983	55009483	5.02	-2.36	0.000509	0.00365
chr17	17491718	17492218	3.9	-3.18	0.00051	0.00365
chr16	77761064	77761564	3.91	-3.75	0.00051	0.00365
chr15	68592514	68593014	5.63	-2.15	0.000511	0.00365
chr8	99277531	99278031	3.5	-4.33	0.000511	0.00365
chr4	3343297	3343797	3.67	-3.63	0.000512	0.00366
chr14	88346154	88346654	3.88	-3.57	0.000512	0.00366
chr7	107069236	107069736	4.87	-2.75	0.000513	0.00366
chr19	1592538	1593038	3.48	-4.89	0.000514	0.00367
chr17	65433580	65434080	6.03	-2.39	0.000514	0.00367
chr6	39279507	39280007	4.76	-2.49	0.000514	0.00367
chr11	17209215	17209715	5.18	-2.36	0.000516	0.00367
chr16	57622441	57622941	4.64	-2.78	0.000516	0.00367
chr16	8611263	8611763	4.27	-2.93	0.000516	0.00367
chr6	112019013	112019513	3.61	-3.7	0.000517	0.00367
chr17	74981849	74982349	5.72	-2.35	0.000517	0.00367
chr18	10045102	10045602	5.31	-2.12	0.000517	0.00367
chr14	47672840	47673340	4.07	-2.89	0.000517	0.00367
chr4	76526377	76526877	5.93	-2.26	0.000519	0.00368
chr1	171637908	171638408	3.36	-4.77	0.000521	0.0037
chr2	108412966	108413466	5.06	-2.59	0.000522	0.0037
chr6	88365179	88365679	5.48	-2.17	0.000522	0.0037
chr2	60167012	60167512	3.54	-3.91	0.000523	0.0037
chr7	107971907	107972407	6.62	-2.04	0.000523	0.0037
chrX	39336512	39337012	3.36	-4.77	0.000524	0.00371
chr21	32456469	32456969	4.57	-2.44	0.000525	0.00371
chr12	46445446	46445946	5.82	-2.53	0.000525	0.00371
chr7	77326879	77327379	5.15	-2.35	0.000526	0.00371
chr4	40183862	40184362	6.34	-2.21	0.000526	0.00371
chr1	44239959	44240459	5.11	-2.55	0.00053	0.00374
chr6	17266306	17266806	3.36	-4.76	0.00053	0.00374
chr20	45189804	45190304	4.17	-2.88	0.00053	0.00374
chr20	46260070	46260570	3.37	-4.77	0.000531	0.00374
chr10	43700252	43700752	5.1	-2.35	0.000533	0.00375
chr1	44481314	44481814	4.65	-2.39	0.000533	0.00375
chr2	71704176	71704676	4.59	-2.41	0.000534	0.00375
chr19	41809208	41809708	5.11	-2.26	0.000534	0.00375
chr2	46230719	46231219	6.17	-2.23	0.000534	0.00375
chr3	93955388	93955888	4.24	-2.86	0.000536	0.00376
chr14	58582977	58583477	4.04	-3.27	0.000536	0.00376
chr1	111735810	111736310	4.17	-2.89	0.000536	0.00376
chr12	32917119	32917619	6.43	-2.06	0.000536	0.00376
chr2	33725848	33726348	3.99	-3.22	0.000538	0.00377
chr2	167271952	167272452	4.2	-2.89	0.000538	0.00377
chr17	81057390	81057890	4.82	-2.63	0.000542	0.00379
chr12	56890569	56891069	3.37	-4.77	0.000542	0.00379
chr1	203068610	203069110	4.1	-2.89	0.000543	0.0038
chr14	102552908	102553408	5.86	-2.01	0.000544	0.0038
chr17	60671409	60671909	5.08	-2.28	0.000544	0.0038
chr8	28351375	28351875	5.09	-2.38	0.000545	0.0038
chr12	122072530	122073030	5.55	-2.44	0.000545	0.0038
chr9	104836175	104836675	4.9	-2.69	0.000545	0.0038
chr2	33238336	33238836	5.3	-2.44	0.000546	0.0038
chr8	123520165	123520665	5.22	-2.44	0.000546	0.00381
chr9	3701185	3701685	4.43	-2.53	0.000546	0.00381
chr3	52811058	52811558	4.18	-2.74	0.000547	0.00381
chr9	14027077	14027577	5.45	-2.19	0.000547	0.00381
chr19	45154295	45154795	6.57	-2.09	0.000548	0.00381
chr5	4540794	4541294	4.85	-2.42	0.000549	0.00382
chr5	64619569	64620069	4.86	-2.23	0.000551	0.00383
chr7	25620103	25620603	5.53	-2.35	0.000551	0.00383
chr5	136058312	136058812	4.91	-2.25	0.000552	0.00383
chr8	123405472	123405972	6.55	-2.07	0.000552	0.00383
chr3	311966	312466	3.5	-4.34	0.000553	0.00383
chr1	6259458	6259958	4.95	-2.33	0.000554	0.00384
chr15	91041888	91042388	6.06	-2.03	0.000554	0.00384
chr3	75358535	75359035	3.95	-3.09	0.000556	0.00385
chr3	6558928	6559428	4.64	-2.52	0.000557	0.00386
chr5	43915436	43915936	3.91	-3.16	0.000559	0.00387
chr2	64831218	64831718	5.1	-2.25	0.000559	0.00387
chr15	83848180	83848680	4.03	-3.18	0.000562	0.00388
chr3	45593865	45594365	5.09	-2.41	0.000563	0.00388
chr22	39657179	39657679	6.91	-1.95	0.000563	0.00388
chr8	104340193	104340693	4.62	-2.55	0.000563	0.00388
chr8	74149187	74149687	4.04	-2.92	0.000564	0.00389
chr12	41743906	41744406	4.45	-3.13	0.000564	0.00389
chr2	113867260	113867760	3.92	-3.26	0.000565	0.00389
chr8	129074751	129075251	4.38	-2.51	0.000567	0.0039
chr18	46321240	46321740	4.75	-2.5	0.000568	0.0039
chr3	193514456	193514956	4.21	-3.14	0.000569	0.00391
chr11	114197978	114198478	7.01	-1.99	0.00057	0.00392
chr2	39138895	39139395	3.48	-4.89	0.000571	0.00392
chr9	34559429	34559929	4.97	-2.41	0.000571	0.00392
chr15	70588052	70588552	6.68	-1.93	0.000572	0.00393
chr3	188220964	188221464	7.19	-1.93	0.000575	0.00394
chr15	77885023	77885523	5.24	-2.2	0.000575	0.00394
chr19	34314355	34314855	3.61	-3.71	0.000576	0.00395
chr19	35404963	35405463	4.83	-2.15	0.000577	0.00395
chr17	80512060	80512560	7.11	-2.06	0.000577	0.00395
chr9	114385327	114385827	4.03	-2.93	0.000578	0.00396
chr11	33899898	33900398	4.17	-2.68	0.000579	0.00396
chr4	79206519	79207019	4.34	-2.87	0.00058	0.00396
chr2	95543831	95544331	3.89	-3.1	0.00058	0.00396
chr6	108589182	108589682	4.48	-2.27	0.000581	0.00397
chr5	36575402	36575902	6.1	-2.47	0.000583	0.00397
chr5	59127576	59128076	4.27	-3.1	0.000584	0.00398
chr17	47265987	47266487	4.96	-2.22	0.000585	0.00398
chr8	124846847	124847347	5.06	-2.02	0.000585	0.00398
chr12	130847103	130847603	4.3	-2.65	0.000585	0.00398
chr2	88613910	88614410	5.87	-2.24	0.000585	0.00398
chr4	53529292	53529792	4.8	-2.25	0.000586	0.00398
chr19	39093605	39094105	4.03	-3.16	0.000586	0.00399
chr14	102562470	102562970	4.1	-2.7	0.000588	0.00399
chr9	129460353	129460853	4.02	-3.2	0.000589	0.004
chr2	201158358	201158858	3.5	-3.92	0.000589	0.004
chr9	32644515	32645015	4.62	-2.34	0.00059	0.00401
chr16	85401936	85402436	7.23	-1.74	0.000592	0.00401
chr3	72957025	72957525	5.23	-2.42	0.000593	0.00402
chr5	98428671	98429171	4.96	-2.14	0.000598	0.00405
chr1	81744379	81744879	3.52	-3.83	0.000599	0.00406
chr11	114088800	114089300	4.36	-2.46	0.0006	0.00406
chr2	238900575	238901075	4.57	-2.4	0.0006	0.00406
chr4	142913046	142913546	4.2	-2.89	0.0006	0.00406
chr7	159162022	159162522	3.62	-3.71	0.000601	0.00406
chr15	89812118	89812618	4.59	-2.75	0.000601	0.00406
chr17	56313043	56313543	6.17	-2.01	0.000602	0.00406
chr6	45283752	45284252	5.02	-2.08	0.000602	0.00406
chr5	87900440	87900940	4.5	-2.57	0.000602	0.00406
chr6	47697908	47698408	4.42	-2.26	0.000603	0.00406
chr19	14497027	14497527	5.29	-2.22	0.000603	0.00406
chr14	86639161	86639661	4.98	-2.34	0.000604	0.00407
chr18	8506224	8506724	3.92	-3.53	0.000605	0.00407
chr7	46752916	46753416	5.6	-2.38	0.000606	0.00407
chr3	176940163	176940663	3.5	-4.34	0.000606	0.00407
chr12	80627662	80628162	6.89	-2.03	0.000606	0.00407
chr7	46289766	46290266	4.57	-2.31	0.000606	0.00407
chr18	3340809	3341309	5.11	-2.18	0.000607	0.00408
chr2	70142667	70143167	4.43	-3.23	0.000609	0.00409
chr7	1520538	1521038	4.99	-2.29	0.000609	0.00409
[truncated: 1,023 more rows]

## Sheet: siBRMsiHic5_v_siHic5siNS
chromosome	chromosome start position	chromosome start position	CPM	Fold	p-value	FDR-adjusted p-value
chr1	2255392	2255892	7.56	-2.01	2.87e-26	4.08e-22
chr8	123689867	123690367	7.21	-2.25	1.2e-25	8.58e-22
chr1	86788579	86789079	6.24	-3.34	1.54e-20	7.3e-17
chr6	155529161	155529661	5.86	-4.27	2.12e-18	7.53e-15
chr8	142803336	142803836	6.38	-2.54	8.45e-18	2.41e-14
chr8	29377659	29378159	6.32	-2.59	4.78e-16	1.05e-12
chr2	85924369	85924869	7.04	-1.73	5.14e-16	1.05e-12
chr5	53031604	53032104	6.21	-2.43	1.22e-15	2.18e-12
chr10	104809458	104809958	8.38	-0.96	1.75e-15	2.76e-12
chr15	25504311	25504811	6.72	-2.17	3.48e-15	4.95e-12
chr9	40924651	40925151	8.32	-0.95	8.62e-15	1.03e-11
chr2	64403995	64404495	7.07	-1.63	9.74e-15	1.03e-11
chr4	53676257	53676757	7.05	-1.64	9.85e-15	1.03e-11
chr15	62135669	62136169	6.18	-2.38	1.02e-14	1.03e-11
chr2	71721269	71721769	5.57	-3.72	1.19e-14	1.13e-11
chr10	95400670	95401170	6.01	-2.86	2.06e-14	1.83e-11
chr17	61331084	61331584	6.62	-2.09	2.27e-14	1.9e-11
chr8	138679939	138680439	5.47	-3.94	2.66e-14	2.11e-11
chr2	96163608	96164108	8.55	-0.83	3.65e-14	2.73e-11
chr8	104361052	104361552	6.72	-1.82	5.85e-14	4.16e-11
chr8	140479583	140480083	8.07	-1	9.21e-14	6.24e-11
chr12	30795132	30795632	7.05	-1.58	9.7e-14	6.28e-11
chr11	114154425	114154925	7.04	-1.57	1.19e-13	7.37e-11
chr5	126508892	126509392	7.47	-1.31	3.81e-13	2.26e-10
chr12	9115646	9116146	6.22	-2.29	4.65e-13	2.65e-10
chr17	61209608	61210108	5.28	-4.21	6.21e-13	3.34e-10
chr16	56910624	56911124	5.93	-2.52	6.34e-13	3.34e-10
chr2	151842941	151843441	6.38	-2.03	6.91e-13	3.51e-10
chr10	72242522	72243022	7.68	-1.14	7.88e-13	3.87e-10
chr8	123671518	123672018	6.67	-1.75	8.47e-13	4.02e-10
chr7	66255007	66255507	5.36	-3.58	9e-13	4.13e-10
chr7	47457872	47458372	6.72	-1.73	9.35e-13	4.16e-10
chr20	31698880	31699380	5.68	-3.05	1.03e-12	4.45e-10
chr11	114179167	114179667	8.86	-0.69	1.09e-12	4.57e-10
chr2	71716890	71717390	7.96	-1.02	1.18e-12	4.8e-10
chr2	150591972	150592472	6.03	-2.46	1.41e-12	5.57e-10
chr17	59837352	59837852	6.54	-1.94	1.45e-12	5.57e-10
chr10	78443217	78443717	6.4	-1.93	1.58e-12	5.91e-10
chr17	77109731	77110231	5.29	-3.66	2.25e-12	8.22e-10
chr8	85861952	85862452	5.52	-2.9	2.95e-12	1.05e-09
chr3	109806941	109807441	6.13	-2.12	3.13e-12	1.09e-09
chr7	92633458	92633958	6.32	-2.19	4.07e-12	1.38e-09
chr20	47258890	47259390	6.18	-2.15	4.29e-12	1.42e-09
chr20	50308707	50309207	7.43	-1.23	4.97e-12	1.61e-09
chr4	26093456	26093956	5.27	-3.63	7.75e-12	2.45e-09
chr16	10088321	10088821	6.81	-1.55	8.66e-12	2.68e-09
chr6	138718967	138719467	5.8	-2.42	9.52e-12	2.88e-09
chr1	79193144	79193644	5.49	-3.12	1.09e-11	3.23e-09
chr13	111844316	111844816	6.22	-1.93	1.18e-11	3.35e-09
chr20	47318654	47319154	6.19	-2	1.19e-11	3.35e-09
chr11	114171292	114171792	7.62	-1.16	1.2e-11	3.35e-09
chr2	20424553	20425053	6.82	-1.57	1.32e-11	3.61e-09
chr11	79415003	79415503	6.58	-1.69	1.57e-11	4.21e-09
chr19	47305350	47305850	6.35	-1.81	2e-11	5.23e-09
chr9	134422025	134422525	5.92	-2.21	2.02e-11	5.23e-09
chr18	7414436	7414936	6.87	-1.57	2.12e-11	5.38e-09
chr2	74560436	74560936	6.88	-1.49	2.53e-11	6.32e-09
chr5	32032969	32033469	6.65	-1.61	3.05e-11	7.48e-09
chr11	69157298	69157798	6.71	-1.58	4.05e-11	9.78e-09
chr8	133322209	133322709	6.65	-1.6	4.35e-11	1.02e-08
chr7	74094446	74094946	7.32	-1.21	4.39e-11	1.02e-08
chr22	28237012	28237512	5.84	-2.32	4.88e-11	1.12e-08
chr12	115155786	115156286	5.14	-3.45	4.95e-11	1.12e-08
chr5	120388218	120388718	6.06	-2.09	5.16e-11	1.15e-08
chr12	92539177	92539677	5.57	-2.6	5.37e-11	1.18e-08
chr7	47327814	47328314	5.96	-2.12	5.52e-11	1.19e-08
chr12	15274632	15275132	6.99	-1.37	5.63e-11	1.2e-08
chr14	71143417	71143917	7.24	-1.29	6.26e-11	1.31e-08
chr16	86951911	86952411	8.39	-0.77	6.64e-11	1.37e-08
chr3	72821915	72822415	5.54	-2.76	7.77e-11	1.58e-08
chr16	51621710	51622210	4.98	-4.07	7.96e-11	1.59e-08
chr5	4542227	4542727	5.02	-3.76	8.04e-11	1.59e-08
chr22	30290963	30291463	8.16	-0.85	8.53e-11	1.66e-08
chr2	9538210	9538710	5.1	-5.21	1.1e-10	2.12e-08
chr8	127391046	127391546	6.38	-1.81	1.21e-10	2.28e-08
chr14	63877184	63877684	5.38	-2.99	1.22e-10	2.28e-08
chr21	34965359	34965859	6.1	-1.96	1.23e-10	2.28e-08
chr2	17976918	17977418	5.81	-2.29	1.29e-10	2.35e-08
chr20	48002388	48002888	5.48	-2.98	1.37e-10	2.47e-08
chr14	68550325	68550825	6.4	-1.71	1.42e-10	2.53e-08
chr14	68505866	68506366	6.38	-1.79	1.55e-10	2.73e-08
chr3	188262894	188263394	6.24	-1.89	1.57e-10	2.73e-08
chr1	109298622	109299122	6.17	-1.95	1.76e-10	3.01e-08
chr2	46866785	46867285	6.64	-1.62	1.93e-10	3.28e-08
chr20	47927315	47927815	5.36	-2.83	2.01e-10	3.37e-08
chr18	3652640	3653140	6.49	-1.76	2.08e-10	3.44e-08
chr8	94024734	94025234	5.69	-2.3	2.28e-10	3.71e-08
chr5	40374771	40375271	5.51	-2.59	2.29e-10	3.71e-08
chr8	133492902	133493402	7.1	-1.29	2.54e-10	4.06e-08
chr18	3449961	3450461	7.07	-1.37	2.62e-10	4.15e-08
chr10	63799147	63799647	6.6	-1.57	2.7e-10	4.23e-08
chr16	89316078	89316578	6.49	-1.78	2.93e-10	4.53e-08
chr11	68651686	68652186	7.52	-1.07	2.96e-10	4.53e-08
chr1	176789682	176790182	5.08	-3.16	2.99e-10	4.53e-08
chr8	125333934	125334434	6.33	-1.82	3.17e-10	4.74e-08
chr8	10623565	10624065	6.5	-1.57	3.31e-10	4.91e-08
chr22	38222710	38223210	6.96	-1.34	3.34e-10	4.91e-08
chr2	215681037	215681537	5.32	-2.82	3.42e-10	4.94e-08
chr11	96157163	96157663	4.93	-3.93	3.43e-10	4.94e-08
chr7	90595047	90595547	7.03	-1.33	3.78e-10	5.37e-08
chr11	17209215	17209715	4.87	-4.65	3.81e-10	5.37e-08
chr13	113916141	113916641	5.38	-2.65	3.96e-10	5.53e-08
chr7	3194716	3195216	6.26	-1.77	4.39e-10	6.06e-08
chr12	132866265	132866765	5.05	-3.18	4.81e-10	6.58e-08
chr6	25006381	25006881	7.12	-1.25	5.25e-10	7.07e-08
chr15	94965529	94966029	6.08	-1.84	5.27e-10	7.07e-08
chr8	132420270	132420770	6.02	-1.98	5.32e-10	7.07e-08
chr22	24207976	24208476	6.29	-1.73	5.36e-10	7.07e-08
chr5	126536792	126537292	5.23	-2.8	5.63e-10	7.36e-08
chr1	94544984	94545484	5.72	-2.19	6.06e-10	7.8e-08
chr6	35370044	35370544	5.27	-2.77	6.09e-10	7.8e-08
chr5	67257420	67257920	6.86	-1.38	6.17e-10	7.84e-08
chr3	178170593	178171093	6.16	-1.85	6.29e-10	7.93e-08
chr10	22849346	22849846	6.53	-1.64	7e-10	8.74e-08
chr8	132947231	132947731	6.83	-1.4	7.4e-10	9.16e-08
chr5	124536217	124536717	4.81	-4.59	7.59e-10	9.32e-08
chr17	68378039	68378539	6.38	-1.72	7.89e-10	9.6e-08
chr8	143201477	143201977	7.02	-1.32	8.78e-10	1.06e-07
chr14	76904995	76905495	5.04	-3	1.02e-09	1.22e-07
chr5	76691067	76691567	6.92	-1.4	1.06e-09	1.24e-07
chr5	174235250	174235750	5.49	-2.47	1.06e-09	1.24e-07
chr10	106506507	106507007	5.87	-2	1.06e-09	1.24e-07
chr2	235162331	235162831	5.69	-2.26	1.1e-09	1.27e-07
chr4	40183862	40184362	6.31	-1.84	1.17e-09	1.35e-07
chr17	65173360	65173860	5.28	-2.8	1.18e-09	1.35e-07
chr2	57179819	57180319	5.11	-2.9	1.25e-09	1.42e-07
chr8	116583129	116583629	6.43	-1.57	1.32e-09	1.48e-07
chr5	92552376	92552876	6.18	-1.78	1.34e-09	1.49e-07
chr13	41610355	41610855	6.39	-1.62	1.44e-09	1.59e-07
chr16	83919532	83920032	8.06	-0.83	1.47e-09	1.6e-07
chr10	44964075	44964575	7.96	-0.85	1.5e-09	1.63e-07
chr18	73848645	73849145	5.06	-2.95	1.52e-09	1.64e-07
chr2	120749849	120750349	5.96	-2.09	1.75e-09	1.87e-07
chr8	113740223	113740723	5.71	-2.16	1.92e-09	2.04e-07
chr12	115151480	115151980	5.72	-2.12	1.95e-09	2.06e-07
chr6	170039660	170040160	5.34	-2.57	2e-09	2.09e-07
chr22	40732676	40733176	6.07	-1.95	2.04e-09	2.11e-07
chr3	99543155	99543655	6.18	-1.78	2.05e-09	2.11e-07
chr6	35601835	35602335	8.4	-0.7	2.06e-09	2.11e-07
chr2	109702378	109702878	5.84	-1.96	2.08e-09	2.12e-07
chr13	112959256	112959756	6.14	-1.78	2.11e-09	2.13e-07
chr18	51211736	51212236	6.14	-1.74	2.27e-09	2.27e-07
chr7	6317857	6318357	7.6	-1.02	2.29e-09	2.28e-07
chr8	140228371	140228871	6.14	-1.72	2.31e-09	2.28e-07
chr1	231138939	231139439	4.79	-3.53	2.33e-09	2.29e-07
chr12	52494376	52494876	7.39	-1.1	2.56e-09	2.49e-07
chr7	47453610	47454110	6.67	-1.48	2.64e-09	2.56e-07
chr3	12143995	12144495	7.08	-1.22	2.67e-09	2.57e-07
chr2	20438549	20439049	8.46	-0.69	2.78e-09	2.66e-07
chr17	73799807	73800307	6.67	-1.49	2.84e-09	2.68e-07
chr7	601509	602009	6.7	-1.41	2.84e-09	2.68e-07
chr14	94599118	94599618	7.67	-0.94	2.86e-09	2.68e-07
chr17	60940829	60941329	6.26	-1.67	2.9e-09	2.69e-07
chr9	63917943	63918443	6.15	-1.69	2.95e-09	2.72e-07
chr20	51631560	51632060	8	-0.84	3.05e-09	2.8e-07
chr17	47279115	47279615	5.67	-2.07	3.15e-09	2.88e-07
chr4	111689176	111689676	4.82	-3.85	3.22e-09	2.92e-07
chr14	58733431	58733931	6.11	-1.77	3.25e-09	2.93e-07
chr17	42815053	42815553	5.61	-2.19	3.54e-09	3.17e-07
chr10	95474310	95474810	5.26	-2.72	3.69e-09	3.28e-07
chr10	78578826	78579326	6.21	-1.78	3.84e-09	3.39e-07
chr4	74006043	74006543	6.04	-1.92	4.06e-09	3.57e-07
chr9	85535998	85536498	6.96	-1.27	4.18e-09	3.63e-07
chr12	24499608	24500108	5.01	-3.43	4.18e-09	3.63e-07
chr8	134892463	134892963	5.3	-2.59	4.4e-09	3.79e-07
chr18	7038119	7038619	7.3	-1.27	4.41e-09	3.79e-07
chr1	10107970	10108470	6.58	-1.57	4.54e-09	3.87e-07
chr10	80467837	80468337	5.34	-2.43	4.69e-09	3.98e-07
chr17	59855604	59856104	4.85	-3.55	4.89e-09	4.12e-07
chr8	141111250	141111750	7.74	-0.94	4.92e-09	4.12e-07
chr16	11309813	11310313	6.58	-1.42	5.11e-09	4.25e-07
chr8	121164010	121164510	6.99	-1.25	5.15e-09	4.26e-07
chr17	64988376	64988876	5.83	-1.9	5.48e-09	4.51e-07
chr12	31731759	31732259	6.99	-1.23	5.55e-09	4.54e-07
chr3	64992458	64992958	4.97	-2.99	5.67e-09	4.59e-07
chr10	73117829	73118329	7.18	-1.22	5.67e-09	4.59e-07
chr1	94710098	94710598	5.22	-2.55	5.92e-09	4.76e-07
chr14	49999050	49999550	7.85	-0.88	6.07e-09	4.85e-07
chr20	41248564	41249064	6.9	-1.32	6.11e-09	4.86e-07
chr10	12954804	12955304	5.73	-2.17	6.16e-09	4.88e-07
chr3	127889345	127889845	6.94	-1.36	6.31e-09	4.97e-07
chr5	95834687	95835187	4.69	-3.56	6.72e-09	5.26e-07
chr12	131287899	131288399	5.27	-2.43	6.79e-09	5.28e-07
chr10	85527933	85528433	6.05	-1.86	6.82e-09	5.28e-07
chr10	63712172	63712672	5.27	-2.49	6.88e-09	5.3e-07
chr2	112794168	112794668	5.19	-2.62	7.15e-09	5.47e-07
chr12	54935193	54935693	5.23	-2.59	7.28e-09	5.54e-07
chr17	77124153	77124653	6.87	-1.31	7.4e-09	5.6e-07
chr2	121197395	121197895	8.34	-0.73	7.46e-09	5.62e-07
chrX	153088494	153088994	5.11	-2.65	7.82e-09	5.86e-07
chr1	27631052	27631552	6.88	-1.31	7.92e-09	5.89e-07
chr6	154649673	154650173	4.8	-3.24	7.94e-09	5.89e-07
chr5	36657527	36658027	5.72	-2.09	8.35e-09	6.16e-07
chr8	123612590	123613090	4.97	-2.85	8.53e-09	6.26e-07
chr2	113253333	113253833	7.27	-1.07	8.59e-09	6.27e-07
chr2	30366269	30366769	4.7	-3.43	8.87e-09	6.43e-07
chr12	47820447	47820947	6.69	-1.38	8.9e-09	6.43e-07
chr12	3928624	3929124	5.64	-2.1	8.96e-09	6.44e-07
chr2	113251058	113251558	6.07	-1.76	9.28e-09	6.64e-07
chr17	71914992	71915492	5.25	-2.54	9.98e-09	7.11e-07
chr1	206892539	206893039	7.04	-1.29	1.02e-08	7.22e-07
chr5	19854891	19855391	6.55	-1.48	1.03e-08	7.22e-07
chr22	29306434	29306934	6.67	-1.36	1.03e-08	7.22e-07
chr12	7557217	7557717	6.65	-1.37	1.04e-08	7.23e-07
chr2	121185591	121186091	7.86	-0.89	1.08e-08	7.48e-07
chr1	43783604	43784104	6.11	-1.68	1.08e-08	7.48e-07
chr2	237905046	237905546	6.69	-1.62	1.12e-08	7.73e-07
chr6	6750062	6750562	5.38	-2.32	1.23e-08	8.44e-07
chr19	18479955	18480455	4.84	-3.02	1.26e-08	8.57e-07
chr2	11571164	11571664	5.6	-2.12	1.27e-08	8.6e-07
chr12	111056729	111057229	4.9	-2.91	1.3e-08	8.75e-07
chr18	7921241	7921741	7.59	-0.92	1.45e-08	9.71e-07
chr22	36541653	36542153	6.68	-1.35	1.46e-08	9.76e-07
chr8	95101201	95101701	5.83	-1.87	1.56e-08	1.04e-06
chr20	56788187	56788687	5.95	-1.87	1.65e-08	1.09e-06
chr5	168794304	168794804	4.67	-3.39	1.67e-08	1.1e-06
chr5	144189968	144190468	4.75	-3.39	1.7e-08	1.12e-06
chr9	40910153	40910653	7.05	-1.14	1.72e-08	1.12e-06
chr20	62623886	62624386	7.59	-1.03	1.81e-08	1.18e-06
chr20	51121247	51121747	7.63	-0.91	1.87e-08	1.21e-06
chr22	39277166	39277666	5.31	-2.36	1.88e-08	1.21e-06
chr22	24146291	24146791	5.05	-2.82	1.9e-08	1.22e-06
chr17	27776902	27777402	4.74	-3.17	1.94e-08	1.24e-06
chr7	47291435	47291935	5.12	-2.6	1.95e-08	1.24e-06
chr19	47532143	47532643	5.74	-1.91	2.03e-08	1.28e-06
chr5	91162839	91163339	5.27	-2.41	2.05e-08	1.29e-06
chr12	1659974	1660474	7.11	-1.13	2.06e-08	1.29e-06
chr10	109183514	109184014	5.44	-2.25	2.12e-08	1.32e-06
chr14	75523856	75524356	4.83	-2.93	2.14e-08	1.33e-06
chr13	49097402	49097902	6.16	-1.6	2.14e-08	1.33e-06
chr2	102618699	102619199	6.89	-1.21	2.21e-08	1.37e-06
chr1	116492203	116492703	4.72	-3.16	2.33e-08	1.43e-06
chr1	39625481	39625981	4.75	-3.18	2.4e-08	1.47e-06
chr22	46635238	46635738	6.9	-1.18	2.48e-08	1.51e-06
chr9	136024191	136024691	5.12	-2.41	2.6e-08	1.58e-06
chr2	71884129	71884629	5.78	-1.83	2.67e-08	1.59e-06
chr15	88792640	88793140	5.95	-1.77	2.67e-08	1.59e-06
chr2	100281379	100281879	7.27	-1.09	2.68e-08	1.59e-06
chr17	70107402	70107902	5.91	-1.84	2.68e-08	1.59e-06
chr5	9546230	9546730	5.49	-2.09	2.68e-08	1.59e-06
chr12	27573917	27574417	4.86	-2.86	2.71e-08	1.6e-06
chr8	126379288	126379788	7.36	-1	2.75e-08	1.62e-06
chr18	9365359	9365859	6.11	-1.61	2.78e-08	1.63e-06
chr18	45774152	45774652	5.65	-1.95	2.9e-08	1.69e-06
chr1	24770846	24771346	4.79	-2.98	2.92e-08	1.69e-06
chr17	59825490	59825990	7.84	-0.86	2.93e-08	1.69e-06
chr14	30267195	30267695	5.87	-1.76	3.04e-08	1.75e-06
chr5	36374334	36374834	6.83	-1.28	3.1e-08	1.78e-06
chr1	205344115	205344615	4.98	-2.7	3.15e-08	1.8e-06
chr4	124060179	124060679	5.04	-2.7	3.21e-08	1.83e-06
chr9	91100786	91101286	5.48	-2.47	3.24e-08	1.84e-06
chr3	127304193	127304693	9.05	-0.49	3.27e-08	1.85e-06
chr16	56625307	56625807	8.23	-0.76	3.34e-08	1.88e-06
chr3	64977486	64977986	6.61	-1.44	3.36e-08	1.88e-06
chr6	35954251	35954751	5.14	-2.45	3.4e-08	1.9e-06
chr5	36575402	36575902	6.16	-1.63	3.44e-08	1.91e-06
chr8	143208334	143208834	6.4	-1.67	3.45e-08	1.91e-06
chr8	41158028	41158528	4.96	-2.69	3.46e-08	1.91e-06
chr7	43250344	43250844	5.85	-1.78	3.58e-08	1.96e-06
chr10	72248740	72249240	8.47	-0.63	3.58e-08	1.96e-06
chr2	14189781	14190281	7.09	-1.19	3.6e-08	1.96e-06
chr12	5617043	5617543	8.48	-0.64	3.66e-08	1.99e-06
chr11	65419913	65420413	5.5	-2.26	3.7e-08	2e-06
chr9	70419824	70420324	7.9	-0.8	3.87e-08	2.09e-06
chr8	133499169	133499669	5.21	-2.43	3.95e-08	2.12e-06
chr16	65524458	65524958	4.67	-3.11	3.96e-08	2.12e-06
chr12	25585161	25585661	6.13	-1.57	4.01e-08	2.12e-06
chr10	104299995	104300495	6.56	-1.34	4.01e-08	2.12e-06
chr7	47791656	47792156	6.16	-1.55	4.02e-08	2.12e-06
chr7	74098251	74098751	7.3	-1.1	4.02e-08	2.12e-06
chr2	145007074	145007574	6.2	-1.54	4.28e-08	2.25e-06
chr2	20615791	20616291	6.59	-1.31	4.3e-08	2.25e-06
chr12	5013976	5014476	4.84	-2.87	4.34e-08	2.26e-06
chr15	70374987	70375487	7.25	-1.05	4.4e-08	2.29e-06
chr4	56728498	56728998	6.28	-1.47	4.43e-08	2.29e-06
chr10	110376273	110376773	5.05	-2.62	4.59e-08	2.36e-06
chr20	56689732	56690232	5.43	-2.11	4.6e-08	2.36e-06
chr6	149033139	149033639	5.78	-1.81	4.65e-08	2.38e-06
chr16	12801424	12801924	5.53	-2.19	4.73e-08	2.41e-06
chr15	86164125	86164625	4.58	-3.25	4.96e-08	2.52e-06
chr12	627750	628250	6.25	-1.52	5.01e-08	2.54e-06
chr5	67268142	67268642	7.36	-0.98	5.2e-08	2.63e-06
chr5	126360204	126360704	6.13	-1.54	5.23e-08	2.63e-06
chr8	26609137	26609637	5.18	-2.54	5.27e-08	2.64e-06
chr1	54567859	54568359	5.22	-2.27	5.44e-08	2.72e-06
chr14	68950110	68950610	4.78	-2.87	5.5e-08	2.74e-06
chr2	100813418	100813918	5.31	-2.36	5.62e-08	2.78e-06
chr11	10659612	10660112	7	-1.12	5.63e-08	2.78e-06
chr4	8101129	8101629	7.6	-0.88	5.68e-08	2.8e-06
chr17	59853427	59853927	6.23	-1.55	5.7e-08	2.8e-06
chr20	56986802	56987302	6.48	-1.36	5.75e-08	2.81e-06
chr5	4097142	4097642	4.63	-3.2	5.79e-08	2.82e-06
chr1	168622919	168623419	5.18	-2.38	5.82e-08	2.83e-06
chr12	65631656	65632156	6.4	-1.42	6.16e-08	2.98e-06
chr12	7555676	7556176	4.89	-2.78	6.2e-08	2.99e-06
chr16	53090877	53091377	6.71	-1.39	6.27e-08	3.02e-06
chr12	27192762	27193262	4.52	-3.58	6.32e-08	3.03e-06
chr16	67504430	67504930	4.72	-2.92	6.4e-08	3.06e-06
chr5	141835875	141836375	4.95	-2.63	6.51e-08	3.1e-06
chr9	129490927	129491427	5.7	-1.95	6.57e-08	3.11e-06
chr17	17191429	17191929	6.1	-1.61	6.58e-08	3.11e-06
chr10	103758951	103759451	4.57	-3.29	6.71e-08	3.16e-06
chr17	13415862	13416362	5.02	-2.57	6.72e-08	3.16e-06
chr2	19120659	19121159	6.4	-1.46	6.77e-08	3.17e-06
chr15	27454432	27454932	5.21	-2.29	6.82e-08	3.18e-06
chr11	9568874	9569374	4.71	-2.99	7.01e-08	3.26e-06
chr2	86223732	86224232	4.65	-3.04	7.07e-08	3.28e-06
chr1	84619257	84619757	6.34	-1.49	7.09e-08	3.28e-06
chr8	139960739	139961239	6.1	-1.57	7.27e-08	3.35e-06
chr20	11229936	11230436	4.67	-2.99	7.51e-08	3.45e-06
chr14	68458876	68459376	6.09	-1.59	7.75e-08	3.55e-06
chr6	45538655	45539155	5.15	-2.35	7.97e-08	3.63e-06
chr14	87430733	87431233	5.28	-2.46	7.99e-08	3.63e-06
chr1	94553192	94553692	6.28	-1.48	8.01e-08	3.63e-06
chr20	50345652	50346152	4.79	-2.79	8.03e-08	3.63e-06
chr8	48316443	48316943	5.56	-2.04	8.19e-08	3.69e-06
chr10	71963189	71963689	6.13	-1.59	8.44e-08	3.79e-06
chr15	62394955	62395455	5.37	-2.13	8.48e-08	3.8e-06
chr1	223109712	223110212	6.09	-1.63	8.51e-08	3.8e-06
chr18	55110271	55110771	4.51	-3.54	8.56e-08	3.81e-06
chr1	116489207	116489707	5.6	-1.99	9.87e-08	4.38e-06
chr11	111911826	111912326	5.74	-1.83	9.91e-08	4.38e-06
chr4	26171891	26172391	5.99	-1.62	1.04e-07	4.6e-06
chr5	174737422	174737922	7.95	-0.76	1.05e-07	4.6e-06
chr4	73740344	73740844	5.8	-1.76	1.05e-07	4.6e-06
chr5	135753889	135754389	5.7	-1.88	1.06e-07	4.64e-06
chr18	9824774	9825274	7.12	-1.05	1.08e-07	4.69e-06
chr13	113837057	113837557	6.03	-1.8	1.09e-07	4.72e-06
chr3	61926790	61927290	4.81	-2.81	1.09e-07	4.72e-06
chr11	19627954	19628454	5.26	-2.24	1.1e-07	4.77e-06
chr3	40971472	40971972	6.27	-1.57	1.11e-07	4.8e-06
chr3	192835723	192836223	4.61	-3	1.15e-07	4.91e-06
chr9	38682570	38683070	6.44	-1.38	1.17e-07	5.02e-06
chr6	52603476	52603976	6.27	-1.52	1.18e-07	5.03e-06
chr16	1532347	1532847	5.41	-2.09	1.19e-07	5.06e-06
chr13	48954053	48954553	6.52	-1.3	1.19e-07	5.06e-06
chr8	143264680	143265180	5.84	-1.7	1.21e-07	5.11e-06
chr7	2757985	2758485	5.01	-2.49	1.22e-07	5.14e-06
chr15	62112875	62113375	7.23	-1.22	1.23e-07	5.16e-06
chr16	73768944	73769444	5.03	-2.45	1.24e-07	5.18e-06
chr2	237895884	237896384	4.67	-2.93	1.24e-07	5.18e-06
chr5	10456805	10457305	5.44	-2.12	1.27e-07	5.29e-06
chr5	31825149	31825649	6.67	-1.27	1.28e-07	5.31e-06
chr14	90502013	90502513	6.93	-1.15	1.31e-07	5.42e-06
chr10	72255019	72255519	8	-0.72	1.33e-07	5.5e-06
chr12	80627662	80628162	7.02	-1.11	1.34e-07	5.5e-06
chr3	186413534	186414034	6.18	-1.5	1.36e-07	5.57e-06
chr15	62098951	62099451	4.48	-3.48	1.37e-07	5.61e-06
chr17	45228859	45229359	6.05	-1.65	1.38e-07	5.62e-06
chr6	43221221	43221721	4.6	-3.27	1.38e-07	5.62e-06
chr17	75693679	75694179	6.59	-1.27	1.39e-07	5.62e-06
chr1	48031583	48032083	4.78	-2.74	1.4e-07	5.66e-06
chr14	75535790	75536290	8.14	-0.74	1.43e-07	5.77e-06
chr14	68682735	68683235	5.4	-2.09	1.46e-07	5.85e-06
chr14	18487934	18488434	5.35	-2.11	1.46e-07	5.85e-06
chr11	86547688	86548188	5.48	-2	1.48e-07	5.92e-06
chr14	69719440	69719940	5.58	-2.12	1.53e-07	6.11e-06
chr15	68340937	68341437	6.41	-1.34	1.54e-07	6.13e-06
chr7	53238181	53238681	5.84	-1.67	1.55e-07	6.15e-06
chr13	40236166	40236666	6.79	-1.17	1.56e-07	6.15e-06
chr15	98914581	98915081	5.52	-1.96	1.59e-07	6.24e-06
chr2	45128459	45128959	6.49	-1.33	1.59e-07	6.24e-06
chr9	129143480	129143980	5.81	-1.72	1.62e-07	6.34e-06
chr4	8096324	8096824	6.18	-1.48	1.62e-07	6.34e-06
chr5	177996919	177997419	5.93	-1.7	1.66e-07	6.48e-06
chr2	46335045	46335545	4.63	-2.93	1.67e-07	6.49e-06
chr18	2516108	2516608	5.79	-1.77	1.69e-07	6.54e-06
chr3	172140605	172141105	5.76	-1.76	1.69e-07	6.54e-06
chr15	66390662	66391162	6.62	-1.26	1.7e-07	6.54e-06
chr1	9482902	9483402	4.99	-2.35	1.73e-07	6.65e-06
chr6	37102304	37102804	6.02	-1.76	1.77e-07	6.79e-06
chr2	134706674	134707174	5.26	-2.18	1.81e-07	6.91e-06
chr8	117866472	117866972	6.01	-1.81	1.82e-07	6.96e-06
chr1	152047744	152048244	5.51	-1.98	1.84e-07	6.98e-06
chr8	40174539	40175039	5.78	-1.82	1.84e-07	6.98e-06
chr7	5549054	5549554	6.01	-1.56	1.85e-07	7e-06
chr1	221991084	221991584	6.71	-1.22	1.86e-07	7.02e-06
chr19	3336648	3337148	7.84	-0.78	1.87e-07	7.03e-06
chr1	236067909	236068409	5.39	-2.06	1.9e-07	7.15e-06
chr2	203743548	203744048	5.23	-2.23	1.94e-07	7.24e-06
chr1	146007158	146007658	5.07	-2.41	1.94e-07	7.24e-06
chr5	55601078	55601578	4.74	-2.68	1.95e-07	7.26e-06
chr7	67821110	67821610	5.68	-1.8	2.01e-07	7.48e-06
chr10	60123155	60123655	5.87	-1.7	2.04e-07	7.56e-06
chr1	4430911	4431411	4.84	-2.56	2.06e-07	7.61e-06
chr9	27539611	27540111	4.65	-3.16	2.08e-07	7.64e-06
chr20	57994207	57994707	4.61	-3.24	2.08e-07	7.64e-06
chr10	91608660	91609160	4.57	-2.96	2.08e-07	7.64e-06
chrX	3143195	3143695	5.15	-2.22	2.11e-07	7.73e-06
chr2	46230719	46231219	6.18	-1.66	2.14e-07	7.81e-06
chr9	60521467	60521967	5.86	-1.73	2.17e-07	7.9e-06
chr5	172872971	172873471	5.02	-2.32	2.2e-07	8e-06
chr22	22703556	22704056	5.78	-1.84	2.22e-07	8.01e-06
chr6	160400367	160400867	6.9	-1.2	2.22e-07	8.01e-06
chr2	168450079	168450579	4.48	-3.45	2.27e-07	8.16e-06
chr2	20593269	20593769	7.88	-0.76	2.35e-07	8.44e-06
chr22	27511649	27512149	6.13	-1.61	2.39e-07	8.58e-06
chr5	107092503	107093003	5.57	-1.86	2.41e-07	8.6e-06
chr12	68787348	68787848	4.44	-3.26	2.45e-07	8.74e-06
chr13	74891487	74891987	5.82	-1.7	2.46e-07	8.77e-06
chr4	57048644	57049144	4.64	-2.82	2.48e-07	8.8e-06
chr20	47464305	47464805	5.43	-1.98	2.5e-07	8.86e-06
chr22	26894729	26895229	4.53	-3.13	2.51e-07	8.86e-06
chr1	94737465	94737965	5.6	-1.87	2.57e-07	9.06e-06
chr17	81149794	81150294	5.07	-2.25	2.59e-07	9.09e-06
chr2	237156451	237156951	7.8	-0.79	2.59e-07	9.09e-06
chr9	27183690	27184190	4.86	-2.54	2.6e-07	9.09e-06
chr11	61061272	61061772	5.73	-1.93	2.61e-07	9.09e-06
chr8	101504653	101505153	4.47	-3.18	2.65e-07	9.24e-06
chr3	5026387	5026887	6.55	-1.28	2.7e-07	9.37e-06
chr2	96665225	96665725	4.83	-2.59	2.73e-07	9.46e-06
chr1	21574076	21574576	6.16	-1.52	2.77e-07	9.56e-06
chr3	4978716	4979216	7.28	-0.95	2.77e-07	9.56e-06
chr10	124233131	124233631	4.4	-3.45	2.78e-07	9.57e-06
chr6	139376639	139377139	4.85	-2.58	2.79e-07	9.58e-06
chr8	29594498	29594998	4.53	-5.6	2.82e-07	9.65e-06
chr5	6519437	6519937	9.01	-0.46	2.83e-07	9.67e-06
chr3	64988203	64988703	6.96	-1.09	2.87e-07	9.76e-06
chr2	66888853	66889353	4.97	-2.37	2.87e-07	9.76e-06
chr20	32634173	32634673	5.38	-1.98	2.9e-07	9.83e-06
chr20	43751212	43751712	6.18	-1.45	2.99e-07	1.01e-05
chr3	40939399	40939899	7.22	-1	3.01e-07	1.02e-05
chr7	84060615	84061115	4.32	-3.76	3.06e-07	1.03e-05
chr19	45424275	45424775	6.01	-1.54	3.07e-07	1.03e-05
chr20	50929278	50929778	5.11	-2.26	3.08e-07	1.03e-05
chr17	50178099	50178599	5.07	-2.25	3.15e-07	1.05e-05
chrX	45715821	45716321	5.96	-1.63	3.2e-07	1.07e-05
chr22	24503936	24504436	5.19	-2.28	3.23e-07	1.07e-05
chr8	127222552	127223052	4.6	-2.91	3.24e-07	1.08e-05
chr17	80063873	80064373	7.44	-0.88	3.27e-07	1.08e-05
chr22	41410289	41410789	5.83	-1.82	3.32e-07	1.1e-05
chr1	40450807	40451307	4.66	-2.73	3.42e-07	1.13e-05
chr2	7328703	7329203	5.65	-1.82	3.43e-07	1.13e-05
chr9	60519332	60519832	6.35	-1.38	3.46e-07	1.14e-05
chr8	104025715	104026215	5.03	-2.37	3.48e-07	1.14e-05
chr18	7755799	7756299	4.33	-3.58	3.52e-07	1.15e-05
chr22	48702553	48703053	5.8	-1.63	3.56e-07	1.16e-05
chr9	81499022	81499522	6.97	-1.08	3.6e-07	1.17e-05
chr17	61338186	61338686	6.52	-1.33	3.61e-07	1.17e-05
chr15	58251611	58252111	6.1	-1.44	3.64e-07	1.18e-05
chr1	48047044	48047544	6.59	-1.22	3.65e-07	1.18e-05
chr18	15237957	15238457	4.77	-2.51	3.68e-07	1.18e-05
chr16	88109383	88109883	5.4	-1.93	3.75e-07	1.2e-05
chr13	94345231	94345731	4.62	-2.89	3.81e-07	1.22e-05
chr4	86033128	86033628	4.37	-3.38	3.89e-07	1.24e-05
chr17	35022587	35023087	4.74	-2.63	3.9e-07	1.25e-05
chr18	70221311	70221811	5.82	-1.64	4.06e-07	1.29e-05
chr18	73947199	73947699	4.27	-4.02	4.09e-07	1.3e-05
chr6	33746055	33746555	8.53	-0.57	4.11e-07	1.3e-05
chr12	126676298	126676798	4.25	-4.33	4.14e-07	1.31e-05
chr17	28034147	28034647	5	-2.32	4.15e-07	1.31e-05
chr5	149135378	149135878	7.9	-0.77	4.16e-07	1.31e-05
chr20	11196222	11196722	7.73	-0.79	4.2e-07	1.32e-05
chr8	6648968	6649468	5.49	-2.2	4.25e-07	1.33e-05
chr20	50415554	50416054	8.48	-0.57	4.33e-07	1.36e-05
chr10	69061423	69061923	5.73	-2.03	4.34e-07	1.36e-05
chr7	81163164	81163664	4.95	-2.36	4.37e-07	1.36e-05
chr6	151036081	151036581	6.63	-1.2	4.39e-07	1.36e-05
chr9	96116479	96116979	5.57	-1.82	4.39e-07	1.36e-05
chr2	217085922	217086422	5.09	-2.29	4.41e-07	1.37e-05
chr3	185162787	185163287	6.34	-1.33	4.45e-07	1.38e-05
chr14	76956457	76956957	5.6	-1.87	4.52e-07	1.39e-05
chr15	81091946	81092446	5.13	-2.12	4.55e-07	1.4e-05
chr16	85594835	85595335	7.38	-0.89	4.56e-07	1.4e-05
chr14	61355948	61356448	5.75	-1.85	4.56e-07	1.4e-05
chr4	53529292	53529792	4.62	-2.77	4.63e-07	1.41e-05
chr2	30410209	30410709	5.16	-2.16	4.65e-07	1.42e-05
chr21	45043532	45044032	5.37	-1.92	4.66e-07	1.42e-05
chr10	76087009	76087509	7.01	-1.1	4.68e-07	1.42e-05
chr11	18265810	18266310	5.99	-1.49	4.8e-07	1.45e-05
chr16	84358492	84358992	5.8	-1.82	4.81e-07	1.45e-05
chr20	51087445	51087945	4.8	-2.51	4.9e-07	1.48e-05
chr6	46734160	46734660	5.24	-2.01	4.91e-07	1.48e-05
chr12	29725914	29726414	4.69	-2.61	4.94e-07	1.48e-05
chr16	66874549	66875049	4.88	-2.38	4.95e-07	1.48e-05
chr10	78742657	78743157	4.74	-2.52	4.95e-07	1.48e-05
chr10	117454196	117454696	5.99	-1.5	5.03e-07	1.5e-05
chr2	37566232	37566732	5.72	-1.82	5.12e-07	1.52e-05
chr18	9855106	9855606	4.94	-2.42	5.13e-07	1.52e-05
chr12	3463887	3464387	4.97	-2.36	5.17e-07	1.53e-05
chr1	68327401	68327901	6.2	-1.43	5.17e-07	1.53e-05
chr6	52933303	52933803	4.91	-2.45	5.18e-07	1.53e-05
chr18	13438287	13438787	5.09	-2.23	5.26e-07	1.55e-05
chr22	42960152	42960652	4.64	-2.72	5.3e-07	1.56e-05
chr6	163585798	163586298	4.62	-2.68	5.44e-07	1.59e-05
chr19	40909355	40909855	4.9	-2.33	5.44e-07	1.59e-05
chr9	75892393	75892893	5.66	-1.75	5.46e-07	1.6e-05
chr3	4807537	4808037	4.54	-2.83	5.55e-07	1.62e-05
chr7	3341191	3341691	4.24	-4.74	5.56e-07	1.62e-05
chr9	35790090	35790590	5.72	-1.66	5.6e-07	1.63e-05
chr8	142026729	142027229	5.23	-2.15	5.63e-07	1.63e-05
chr20	47371070	47371570	5.04	-2.22	5.63e-07	1.63e-05
chr1	8947193	8947693	5.99	-1.59	5.67e-07	1.63e-05
chr1	91729713	91730213	4.82	-2.38	5.67e-07	1.63e-05
chr12	25699420	25699920	5.48	-2	5.69e-07	1.64e-05
chr2	237616659	237617159	4.31	-3.55	5.99e-07	1.72e-05
chr10	21100772	21101272	4.62	-2.69	6.02e-07	1.72e-05
chr1	221839850	221840350	6.37	-1.35	6.07e-07	1.74e-05
chr16	85402988	85403488	4.94	-2.37	6.08e-07	1.74e-05
chr2	38179120	38179620	6.59	-1.37	6.17e-07	1.76e-05
chr17	19398081	19398581	4.59	-2.8	6.2e-07	1.76e-05
chr12	46445446	46445946	5.9	-1.59	6.31e-07	1.79e-05
chr2	138072293	138072793	6.55	-1.26	6.35e-07	1.79e-05
chr8	139386823	139387323	5.93	-1.58	6.35e-07	1.79e-05
chr13	30713027	30713527	4.7	-2.66	6.35e-07	1.79e-05
chr14	31992003	31992503	4.72	-2.57	6.44e-07	1.81e-05
chr2	201414066	201414566	4.55	-2.79	6.47e-07	1.82e-05
chr2	113337854	113338354	4.92	-2.34	6.53e-07	1.83e-05
chr5	142342172	142342672	6.38	-1.54	6.62e-07	1.85e-05
chr1	52637023	52637523	4.98	-2.4	6.72e-07	1.88e-05
chr11	66418092	66418592	4.57	-2.75	6.81e-07	1.9e-05
chr12	65536829	65537329	7.1	-1.15	6.84e-07	1.9e-05
chr2	223262884	223263384	5.23	-2.13	6.85e-07	1.9e-05
chr19	45428764	45429264	5.03	-2.23	7.1e-07	1.97e-05
chr3	25468998	25469498	4.49	-2.88	7.17e-07	1.98e-05
chr14	64649227	64649727	5.32	-1.97	7.17e-07	1.98e-05
chr16	85888834	85889334	5.52	-1.77	7.29e-07	2.01e-05
chr8	133881342	133881842	5.43	-1.85	7.32e-07	2.01e-05
chr17	40075011	40075511	6.48	-1.25	7.35e-07	2.02e-05
chr17	76132883	76133383	4.92	-2.41	7.37e-07	2.02e-05
chr20	50278893	50279393	5.85	-1.81	7.43e-07	2.03e-05
chr2	71882890	71883390	5.31	-2.25	7.45e-07	2.03e-05
chr2	47309481	47309981	6.21	-1.36	7.48e-07	2.04e-05
chr6	137873262	137873762	5.99	-1.49	7.51e-07	2.04e-05
chr4	183328929	183329429	5.25	-2.07	7.52e-07	2.04e-05
chr2	15780482	15780982	5.41	-1.87	7.54e-07	2.04e-05
chr1	150611434	150611934	4.68	-2.63	7.55e-07	2.04e-05
chr9	129596882	129597382	6.25	-1.37	7.56e-07	2.04e-05
chr2	6186705	6187205	5.72	-1.68	7.66e-07	2.06e-05
chr12	32917119	32917619	6.54	-1.2	7.68e-07	2.06e-05
chr3	42025580	42026080	4.27	-3.51	7.79e-07	2.09e-05
chr19	41887436	41887936	5.63	-1.96	7.83e-07	2.09e-05
chr8	27286353	27286853	5.96	-1.8	7.89e-07	2.11e-05
chrX	48591276	48591776	6.84	-1.19	7.95e-07	2.12e-05
chr10	43680152	43680652	6.14	-1.4	8.16e-07	2.17e-05
chr12	117119142	117119642	4.61	-2.58	8.19e-07	2.18e-05
chr8	123597650	123598150	6.85	-1.1	8.28e-07	2.19e-05
chr9	40914470	40914970	7.19	-1	8.28e-07	2.19e-05
chr2	118466674	118467174	5.97	-1.5	8.29e-07	2.19e-05
chr6	11364931	11365431	6.81	-1.14	8.38e-07	2.21e-05
chr11	70010908	70011408	5.57	-1.9	8.41e-07	2.21e-05
chr6	139595056	139595556	6	-1.59	8.46e-07	2.22e-05
chr13	113816995	113817495	5.68	-1.64	8.48e-07	2.22e-05
chr4	77636848	77637348	4.24	-3.71	8.51e-07	2.22e-05
chr7	20340838	20341338	6.07	-1.43	8.51e-07	2.22e-05
chr5	32027993	32028493	5.63	-1.71	8.53e-07	2.22e-05
chr17	29584396	29584896	5.02	-2.2	8.62e-07	2.24e-05
chr1	21639559	21640059	6.25	-1.35	8.68e-07	2.26e-05
chr6	132020220	132020720	5.54	-1.78	8.71e-07	2.26e-05
chr3	126347370	126347870	5.86	-1.58	8.78e-07	2.27e-05
chr20	43779174	43779674	4.91	-2.44	8.88e-07	2.3e-05
chr17	72404910	72405410	6.09	-1.44	8.92e-07	2.3e-05
chr2	120722715	120723215	5.24	-2.33	8.99e-07	2.31e-05
chr16	17777556	17778056	4.27	-3.51	9.02e-07	2.31e-05
chr4	87911016	87911516	4.18	-4.26	9.02e-07	2.31e-05
chr20	49989460	49989960	6.42	-1.36	9.13e-07	2.34e-05
chr9	18474719	18475219	4.25	-3.49	9.26e-07	2.37e-05
chr19	51364067	51364567	4.24	-3.48	9.29e-07	2.37e-05
chr11	75100478	75100978	4.33	-3.19	9.33e-07	2.37e-05
chr15	91270749	91271249	5.64	-1.72	9.34e-07	2.37e-05
chr7	74478069	74478569	7.31	-0.99	9.35e-07	2.37e-05
chr11	114042153	114042653	4.24	-3.48	9.39e-07	2.38e-05
chr5	52725081	52725581	4.78	-2.45	9.45e-07	2.39e-05
chr10	77531248	77531748	4.63	-2.68	9.47e-07	2.39e-05
chr2	160869363	160869863	4.52	-2.81	9.49e-07	2.39e-05
chr3	114455451	114455951	4.67	-2.54	9.51e-07	2.39e-05
chr12	41743906	41744406	4.32	-3.37	9.52e-07	2.39e-05
chr2	8494620	8495120	4.71	-2.43	9.54e-07	2.39e-05
chr9	60523976	60524476	5.68	-1.68	9.56e-07	2.39e-05
chr9	34741687	34742187	5.43	-1.91	9.57e-07	2.39e-05
chr18	3448235	3448735	5.66	-1.69	9.62e-07	2.4e-05
chr4	105923469	105923969	7.1	-0.97	9.64e-07	2.4e-05
chr6	141483445	141483945	5.32	-1.91	9.67e-07	2.4e-05
chr1	109927882	109928382	6.33	-1.29	9.72e-07	2.41e-05
chr6	46217555	46218055	6.2	-1.33	9.79e-07	2.42e-05
chr8	133502780	133503280	4.33	-3.19	9.83e-07	2.43e-05
chr2	234880433	234880933	4.2	-4.69	9.83e-07	2.43e-05
chr10	5297441	5297941	4.23	-3.97	9.85e-07	2.43e-05
chr14	75040397	75040897	4.25	-3.49	9.92e-07	2.44e-05
chr2	207334624	207335124	5.02	-2.21	1e-06	2.45e-05
chr8	125345274	125345774	4.96	-2.18	1e-06	2.45e-05
chr7	33874215	33874715	4.75	-2.46	1.01e-06	2.47e-05
chr16	67594794	67595294	6.05	-1.42	1.02e-06	2.48e-05
chr9	89684761	89685261	4.6	-2.67	1.03e-06	2.51e-05
chr9	104836175	104836675	4.84	-2.39	1.06e-06	2.58e-05
chr8	27280674	27281174	4.98	-2.24	1.06e-06	2.58e-05
chr19	35318946	35319446	5.2	-2.03	1.08e-06	2.61e-05
chr10	37401392	37401892	4.16	-4.24	1.08e-06	2.62e-05
chr18	22446063	22446563	6.16	-1.36	1.1e-06	2.66e-05
chr1	154418209	154418709	6.92	-1.09	1.1e-06	2.66e-05
chr10	44112429	44112929	5.33	-1.86	1.1e-06	2.66e-05
chr17	77455401	77455901	4.29	-3.32	1.11e-06	2.67e-05
chr18	79887009	79887509	4.62	-2.51	1.15e-06	2.77e-05
chr3	16171392	16171892	4.23	-3.47	1.16e-06	2.79e-05
chr12	47753413	47753913	6.08	-1.5	1.17e-06	2.79e-05
chr1	29684834	29685334	4.73	-2.47	1.17e-06	2.79e-05
chr2	20579563	20580063	5.8	-1.58	1.18e-06	2.8e-05
chr8	25345399	25345899	5.43	-1.81	1.18e-06	2.82e-05
chr6	170167941	170168441	5.3	-1.9	1.19e-06	2.82e-05
chr4	121358508	121359008	5.6	-1.7	1.19e-06	2.82e-05
chr6	36358381	36358881	4.82	-2.33	1.19e-06	2.83e-05
chr20	47358614	47359114	5.12	-2.18	1.2e-06	2.84e-05
chr2	11863742	11864242	4.77	-2.41	1.2e-06	2.84e-05
chr2	106030620	106031120	5.35	-1.87	1.23e-06	2.89e-05
chr7	90579089	90579589	4.71	-2.49	1.24e-06	2.91e-05
chr10	43682447	43682947	4.49	-2.83	1.24e-06	2.92e-05
chr1	18944731	18945231	5.88	-1.59	1.25e-06	2.93e-05
chr22	35371903	35372403	6.09	-1.42	1.25e-06	2.93e-05
chrX	107676970	107677470	5.87	-1.5	1.27e-06	2.97e-05
chr9	88776678	88777178	5.07	-2.14	1.29e-06	3e-05
chr10	15043602	15044102	6.07	-1.46	1.29e-06	3.02e-05
chr12	29741492	29741992	7.28	-1	1.3e-06	3.02e-05
chr17	61303525	61304025	4.85	-2.26	1.3e-06	3.03e-05
chr10	33365791	33366291	5.55	-1.75	1.32e-06	3.06e-05
chr12	46549658	46550158	5.2	-1.99	1.33e-06	3.07e-05
chr3	72336937	72337437	7.76	-0.77	1.33e-06	3.07e-05
chr3	27359979	27360479	4.91	-2.18	1.33e-06	3.07e-05
chr10	71990643	71991143	6.54	-1.16	1.33e-06	3.07e-05
chr20	58031551	58032051	6.07	-1.4	1.34e-06	3.07e-05
chr7	3369322	3369822	5.77	-1.68	1.34e-06	3.07e-05
chr12	122072530	122073030	5.55	-1.84	1.36e-06	3.1e-05
chr9	108150673	108151173	6.21	-1.31	1.36e-06	3.1e-05
chr14	77043307	77043807	5.51	-1.8	1.36e-06	3.1e-05
chr20	53830197	53830697	6.06	-1.44	1.36e-06	3.1e-05
chr22	49949228	49949728	7.27	-0.9	1.36e-06	3.11e-05
chr16	57623510	57624010	4.59	-2.61	1.37e-06	3.11e-05
chr2	110937119	110937619	4.86	-2.29	1.37e-06	3.11e-05
chr4	53883505	53884005	4.28	-5.34	1.37e-06	3.11e-05
chr8	25690190	25690690	6.8	-1.08	1.4e-06	3.16e-05
chr12	111063716	111064216	4.65	-2.73	1.4e-06	3.16e-05
chr9	12064987	12065487	4.99	-2.15	1.41e-06	3.17e-05
chr5	4540794	4541294	4.74	-2.4	1.42e-06	3.19e-05
chr6	139977964	139978464	4.32	-3.15	1.42e-06	3.19e-05
chr5	150781921	150782421	4.94	-2.2	1.42e-06	3.2e-05
chr2	85713083	85713583	6.3	-1.26	1.44e-06	3.22e-05
chr4	23333980	23334480	5.33	-1.9	1.46e-06	3.26e-05
chr2	109322007	109322507	5.89	-1.5	1.46e-06	3.26e-05
chr8	133575721	133576221	4.29	-3.15	1.48e-06	3.31e-05
chr1	23585555	23586055	4.84	-2.33	1.49e-06	3.31e-05
chr8	133556553	133557053	6.43	-1.22	1.5e-06	3.34e-05
chr5	91159510	91160010	4.41	-2.88	1.51e-06	3.34e-05
chr2	98379059	98379559	5.97	-1.44	1.53e-06	3.39e-05
chr11	114197978	114198478	7.19	-0.93	1.53e-06	3.39e-05
chr10	122468894	122469394	5.37	-1.96	1.55e-06	3.43e-05
chr9	108586497	108586997	4.15	-4.22	1.56e-06	3.45e-05
chr5	39100810	39101310	5.43	-1.95	1.58e-06	3.48e-05
chr8	133402959	133403459	8.47	-0.55	1.59e-06	3.51e-05
chr17	45176204	45176704	6.3	-1.26	1.6e-06	3.51e-05
chr3	75748978	75749478	4.15	-4.64	1.6e-06	3.51e-05
chr8	27282401	27282901	6.04	-1.39	1.6e-06	3.51e-05
chr14	77038021	77038521	6.41	-1.22	1.61e-06	3.52e-05
chrX	47516226	47516726	4.3	-3.16	1.61e-06	3.52e-05
chr16	86709095	86709595	6.06	-1.37	1.63e-06	3.55e-05
chr1	176515302	176515802	5.42	-1.83	1.65e-06	3.59e-05
chr1	175232355	175232855	5.37	-1.94	1.66e-06	3.61e-05
chr2	99700729	99701229	5.38	-1.82	1.67e-06	3.62e-05
chr2	49286716	49287216	5.38	-1.83	1.68e-06	3.64e-05
chr8	85863932	85864432	5.69	-1.6	1.69e-06	3.65e-05
chr22	27670816	27671316	6.73	-1.08	1.7e-06	3.66e-05
chr1	209840153	209840653	4.93	-2.14	1.71e-06	3.68e-05
chr1	170663752	170664252	4.65	-2.49	1.71e-06	3.68e-05
chr17	79573514	79574014	6.62	-1.18	1.71e-06	3.68e-05
chr4	87521724	87522224	4.24	-5.3	1.73e-06	3.7e-05
chr7	95376785	95377285	5.8	-1.51	1.73e-06	3.7e-05
chr7	98569937	98570437	8.49	-0.55	1.73e-06	3.71e-05
chr20	56265843	56266343	4.76	-2.37	1.75e-06	3.73e-05
chr4	153652037	153652537	6.11	-1.38	1.75e-06	3.74e-05
chr17	6752897	6753397	4.97	-2.19	1.76e-06	3.75e-05
chr14	87133405	87133905	4.8	-2.52	1.79e-06	3.8e-05
chr13	28719739	28720239	5.44	-1.83	1.79e-06	3.81e-05
chr3	127787176	127787676	6.15	-1.38	1.81e-06	3.85e-05
chr12	55847853	55848353	7.71	-0.78	1.83e-06	3.89e-05
chr6	140857651	140858151	5.83	-1.72	1.84e-06	3.89e-05
chr5	74285539	74286039	4.66	-2.5	1.85e-06	3.91e-05
chr1	216056897	216057397	4.48	-2.84	1.86e-06	3.93e-05
chr2	237159324	237159824	6.06	-1.58	1.88e-06	3.96e-05
chr5	115940429	115940929	4.5	-2.67	1.88e-06	3.96e-05
chr15	71279575	71280075	4.34	-3.15	1.89e-06	3.97e-05
chr12	124745764	124746264	7.18	-0.92	1.9e-06	3.98e-05
chr20	4170919	4171419	4.45	-2.74	1.9e-06	3.99e-05
chr17	77365777	77366277	6.02	-1.44	1.91e-06	3.99e-05
chr21	35253998	35254498	5.19	-2.05	1.93e-06	4.02e-05
chr13	28597567	28598067	4.55	-2.61	1.93e-06	4.03e-05
chr16	73615526	73616026	4.45	-2.73	1.94e-06	4.03e-05
chr8	29978442	29978942	4.34	-3.03	1.94e-06	4.03e-05
chr20	9344426	9344926	6.11	-1.48	1.95e-06	4.05e-05
chr17	51121743	51122243	5.69	-1.61	1.96e-06	4.06e-05
chr1	16375359	16375859	4.23	-5.3	1.99e-06	4.11e-05
chr15	70833852	70834352	4.69	-2.44	2e-06	4.13e-05
chr8	125360616	125361116	4.59	-2.58	2.02e-06	4.18e-05
chr14	68140190	68140690	4.37	-3.02	2.03e-06	4.18e-05
chr20	58017575	58018075	9.07	-0.41	2.03e-06	4.18e-05
chr10	82606416	82606916	5.32	-1.9	2.05e-06	4.2e-05
chr8	101445576	101446076	5.47	-1.91	2.05e-06	4.21e-05
chr2	118430852	118431352	5.95	-1.54	2.06e-06	4.22e-05
chr2	193824321	193824821	6.21	-1.63	2.06e-06	4.22e-05
chr17	76557219	76557719	5.44	-1.82	2.07e-06	4.23e-05
chr22	34866869	34867369	6.5	-1.16	2.09e-06	4.25e-05
chr4	123478748	123479248	5.36	-1.99	2.09e-06	4.25e-05
chr16	85401936	85402436	7.39	-0.83	2.1e-06	4.27e-05
chr20	50395194	50395694	7.26	-1.06	2.1e-06	4.27e-05
chr11	86559488	86559988	7.24	-0.9	2.12e-06	4.3e-05
chr8	27307248	27307748	4.23	-3.27	2.14e-06	4.34e-05
chr6	85416124	85416624	4.45	-2.82	2.17e-06	4.39e-05
chr7	54664410	54664910	5.63	-1.68	2.21e-06	4.46e-05
chr2	28387021	28387521	4.62	-2.65	2.22e-06	4.48e-05
chr22	24156887	24157387	6.34	-1.38	2.22e-06	4.48e-05
chr12	58310719	58311219	4.87	-2.41	2.23e-06	4.49e-05
chr20	51360542	51361042	5.03	-2.16	2.24e-06	4.49e-05
chr22	15422837	15423337	4.91	-2.14	2.25e-06	4.51e-05
chr12	76020845	76021345	4.71	-2.6	2.29e-06	4.59e-05
chr8	128317060	128317560	6.47	-1.21	2.33e-06	4.65e-05
chr11	76083568	76084068	6.66	-1.18	2.34e-06	4.66e-05
chr22	27108578	27109078	6.53	-1.17	2.34e-06	4.66e-05
chr5	134509351	134509851	7.15	-0.93	2.34e-06	4.66e-05
chr11	69970749	69971249	5.19	-1.97	2.34e-06	4.66e-05
chr9	36029715	36030215	5.44	-1.89	2.35e-06	4.67e-05
chr3	98922722	98923222	6.9	-1.05	2.35e-06	4.67e-05
chr5	67265988	67266488	4.72	-2.39	2.36e-06	4.67e-05
chr1	24558466	24558966	5.92	-1.45	2.39e-06	4.72e-05
chr17	57256121	57256621	6.08	-1.37	2.39e-06	4.72e-05
chr3	146746168	146746668	5.33	-1.98	2.39e-06	4.72e-05
chr2	43169135	43169635	5.28	-1.89	2.42e-06	4.76e-05
chr8	124655161	124655661	5.3	-1.91	2.42e-06	4.76e-05
chr2	109031785	109032285	4.2	-5.26	2.48e-06	4.87e-05
chr5	40570281	40570781	4.72	-2.51	2.48e-06	4.87e-05
chr7	97961209	97961709	4.29	-3.09	2.5e-06	4.91e-05
chr17	64992263	64992763	5	-2.08	2.52e-06	4.92e-05
chr4	123477690	123478190	5.27	-1.87	2.52e-06	4.93e-05
chr7	3243216	3243716	6.41	-1.28	2.53e-06	4.93e-05
chr5	142280383	142280883	4.48	-2.73	2.55e-06	4.97e-05
chr2	133971876	133972376	4.49	-2.6	2.57e-06	5e-05
chr5	72598548	72599048	4.77	-2.43	2.59e-06	5.03e-05
chr16	57893887	57894387	4.72	-2.33	2.6e-06	5.03e-05
chr9	116207738	116208238	4.69	-2.36	2.6e-06	5.03e-05
chr12	57088536	57089036	5.83	-1.51	2.63e-06	5.09e-05
chr20	62159680	62160180	6.36	-1.29	2.68e-06	5.18e-05
chr5	136037076	136037576	4.69	-2.38	2.7e-06	5.2e-05
chr10	25062371	25062871	5.66	-1.61	2.71e-06	5.22e-05
chr9	12784390	12784890	4.48	-2.64	2.73e-06	5.25e-05
chr12	15629041	15629541	7.81	-0.72	2.76e-06	5.29e-05
chr15	98905945	98906445	4.44	-2.71	2.76e-06	5.29e-05
chr14	61525174	61525674	5.63	-1.74	2.85e-06	5.46e-05
chr11	102306199	102306699	7.79	-0.72	2.86e-06	5.47e-05
chr2	231604639	231605139	5.92	-1.42	2.87e-06	5.48e-05
chr6	134630379	134630879	6.04	-1.36	2.9e-06	5.53e-05
chr9	19184155	19184655	5.83	-1.51	2.91e-06	5.54e-05
chr20	62698682	62699182	4.73	-2.51	2.96e-06	5.63e-05
chr17	73796645	73797145	6.34	-1.29	2.98e-06	5.66e-05
chr16	80946404	80946904	4.87	-2.11	2.98e-06	5.67e-05
chr6	158207422	158207922	4.38	-2.78	3e-06	5.69e-05
chr17	79563180	79563680	5.56	-1.83	3.06e-06	5.79e-05
chr8	61657198	61657698	5.39	-1.75	3.08e-06	5.81e-05
chr9	85527628	85528128	5.75	-1.62	3.12e-06	5.9e-05
chr22	50002689	50003189	5.39	-2.09	3.14e-06	5.93e-05
chr8	136259208	136259708	5.78	-1.51	3.17e-06	5.97e-05
chr14	56333445	56333945	5.13	-1.98	3.18e-06	5.98e-05
chr8	130743477	130743977	4.7	-2.59	3.18e-06	5.98e-05
chr7	17532856	17533356	4.89	-2.3	3.22e-06	6.04e-05
chr2	105605002	105605502	4.67	-2.42	3.26e-06	6.11e-05
chr18	3139267	3139767	5.37	-1.75	3.27e-06	6.13e-05
chr2	223488756	223489256	4.94	-2.09	3.32e-06	6.21e-05
chr17	31723880	31724380	4.83	-2.21	3.33e-06	6.22e-05
chr1	240312794	240313294	4.2	-3.23	3.35e-06	6.24e-05
chr20	47124657	47125157	6.02	-1.39	3.35e-06	6.24e-05
chr8	117520748	117521248	6.23	-1.37	3.38e-06	6.28e-05
chr5	94433262	94433762	5.33	-1.79	3.4e-06	6.31e-05
chr7	2983786	2984286	6.11	-1.35	3.41e-06	6.33e-05
chr20	34270140	34270640	5.01	-2.14	3.43e-06	6.34e-05
chr20	60967431	60967931	7	-0.94	3.46e-06	6.4e-05
chr6	36633397	36633897	5.05	-2.12	3.47e-06	6.4e-05
chr19	39411425	39411925	5.67	-1.6	3.5e-06	6.46e-05
chr8	140589523	140590023	6.77	-1.08	3.52e-06	6.47e-05
chr5	150780154	150780654	7.04	-0.97	3.52e-06	6.47e-05
chr5	151093389	151093889	5.37	-1.86	3.53e-06	6.48e-05
chr8	108066641	108067141	5.44	-1.71	3.55e-06	6.51e-05
chr8	138830903	138831403	5.83	-1.57	3.57e-06	6.54e-05
chr10	132482139	132482639	6.28	-1.22	3.58e-06	6.54e-05
chr6	134539853	134540353	5.78	-1.51	3.58e-06	6.54e-05
chr2	11524355	11524855	4.6	-2.42	3.59e-06	6.54e-05
chr2	67561501	67562001	6.83	-1.18	3.59e-06	6.54e-05
chr11	7204547	7205047	4.28	-2.97	3.59e-06	6.54e-05
chr17	40536727	40537227	5.73	-1.6	3.59e-06	6.54e-05
chr14	59161524	59162024	4.92	-2.13	3.62e-06	6.57e-05
chr8	26610403	26610903	4.89	-2.13	3.62e-06	6.57e-05
chr19	3808204	3808704	5.49	-1.72	3.63e-06	6.57e-05
chr10	28939756	28940256	4.75	-2.24	3.64e-06	6.59e-05
chr6	138723055	138723555	5.54	-1.62	3.65e-06	6.6e-05
chr22	50308398	50308898	6.51	-1.17	3.68e-06	6.64e-05
chr12	46468143	46468643	4.15	-5.21	3.72e-06	6.71e-05
chr17	60163339	60163839	4.74	-2.94	3.74e-06	6.73e-05
chr18	21330176	21330676	5	-2.06	3.78e-06	6.79e-05
chr10	19638378	19638878	4.15	-5.21	3.79e-06	6.8e-05
chr12	117048052	117048552	5.09	-2.16	3.79e-06	6.8e-05
chr1	93618024	93618524	5.45	-1.69	3.8e-06	6.8e-05
chr6	158738796	158739296	4.78	-2.23	3.9e-06	6.97e-05
chr3	188635225	188635725	6.19	-1.33	3.93e-06	7.01e-05
chr6	155791165	155791665	5.41	-1.72	3.99e-06	7.12e-05
chr2	54904006	54904506	5.05	-1.97	4.02e-06	7.16e-05
chr18	11948912	11949412	6.81	-1.02	4.03e-06	7.18e-05
chr9	73327109	73327609	5.71	-1.55	4.05e-06	7.19e-05
chr4	53666735	53667235	4.46	-2.6	4.05e-06	7.19e-05
chr1	244162673	244163173	4.84	-2.09	4.06e-06	7.2e-05
chr2	239240471	239240971	6.31	-1.23	4.08e-06	7.23e-05
chrX	139738967	139739467	5.22	-1.85	4.09e-06	7.23e-05
chr8	30501984	30502484	4.94	-2.12	4.1e-06	7.24e-05
chr9	22148181	22148681	6.66	-1.08	4.11e-06	7.25e-05
chr22	20010181	20010681	5.92	-1.4	4.12e-06	7.26e-05
chr3	10205314	10205814	4.86	-2.14	4.19e-06	7.38e-05
chr2	120532102	120532602	4.93	-2.17	4.2e-06	7.39e-05
chr13	114167780	114168280	6.21	-1.31	4.23e-06	7.42e-05
chr20	52484519	52485019	5.47	-2.01	4.23e-06	7.42e-05
chr16	56547142	56547642	6.16	-1.34	4.24e-06	7.42e-05
chr6	22025517	22026017	4.65	-2.33	4.27e-06	7.47e-05
chr12	70691136	70691636	4.08	-3.54	4.3e-06	7.5e-05
chr2	28342432	28342932	4.18	-3.21	4.3e-06	7.51e-05
chr8	143189009	143189509	6.28	-1.2	4.31e-06	7.51e-05
chr1	167617351	167617851	7.14	-0.89	4.31e-06	7.51e-05
chr17	72603069	72603569	5.9	-1.4	4.32e-06	7.51e-05
chr8	141318967	141319467	5.86	-1.79	4.32e-06	7.51e-05
chr8	132886276	132886776	4.13	-5.19	4.35e-06	7.55e-05
chr10	126895190	126895690	4.81	-2.13	4.38e-06	7.58e-05
chr11	114308817	114309317	4.05	-4.46	4.39e-06	7.59e-05
chr11	66510587	66511087	4.94	-2.09	4.42e-06	7.63e-05
chr10	110527530	110528030	4.88	-2.18	4.45e-06	7.68e-05
chr1	117017673	117018173	4.31	-2.92	4.46e-06	7.68e-05
chr3	61847856	61848356	5.36	-2.04	4.46e-06	7.68e-05
chr2	186575078	186575578	5.3	-2.02	4.47e-06	7.68e-05
chr16	81482358	81482858	4.39	-2.67	4.47e-06	7.68e-05
chr6	159716070	159716570	4.58	-2.48	4.5e-06	7.72e-05
chr9	93144134	93144634	5.28	-1.8	4.51e-06	7.72e-05
chr8	29503884	29504384	4.41	-2.61	4.52e-06	7.74e-05
chr1	158989410	158989910	4.1	-5.16	4.54e-06	7.76e-05
chr10	11163160	11163660	5.29	-1.77	4.55e-06	7.76e-05
chr2	223260575	223261075	4.81	-2.23	4.55e-06	7.76e-05
chr22	39253383	39253883	5.96	-1.44	4.6e-06	7.83e-05
chr22	19749920	19750420	4.12	-3.35	4.64e-06	7.89e-05
chr5	166772694	166773194	5.74	-1.5	4.67e-06	7.92e-05
chr1	58929882	58930382	6.9	-0.98	4.68e-06	7.92e-05
chr12	120677799	120678299	6.06	-1.32	4.68e-06	7.92e-05
chr1	221845958	221846458	5.05	-2.08	4.68e-06	7.92e-05
chr6	147950494	147950994	4.11	-5.16	4.69e-06	7.92e-05
chr1	60573032	60573532	5.49	-1.9	4.7e-06	7.93e-05
chr10	35495372	35495872	5.97	-1.36	4.73e-06	7.98e-05
chr18	3153250	3153750	6.14	-1.34	4.75e-06	8e-05
chr8	139370192	139370692	7.26	-0.86	4.75e-06	8e-05
chr1	202217581	202218081	4.71	-2.34	4.76e-06	8.01e-05
chr1	207847064	207847564	4.67	-2.27	4.98e-06	8.36e-05
chr5	122122019	122122519	5.65	-1.59	5.01e-06	8.4e-05
chr2	207311956	207312456	5.66	-1.56	5.06e-06	8.46e-05
chr18	58201563	58202063	4.54	-2.4	5.06e-06	8.46e-05
chr7	69458125	69458625	6.22	-1.3	5.06e-06	8.46e-05
chr10	112631549	112632049	5.64	-1.55	5.11e-06	8.52e-05
chr1	211541572	211542072	5.18	-1.84	5.11e-06	8.52e-05
chr19	18698415	18698915	7.58	-0.77	5.12e-06	8.53e-05
chr2	236988656	236989156	4.76	-2.17	5.16e-06	8.58e-05
chr2	228700617	228701117	4.16	-3.18	5.18e-06	8.61e-05
chr16	86182667	86183167	6.22	-1.23	5.22e-06	8.67e-05
chr4	53702881	53703381	4.46	-2.74	5.24e-06	8.68e-05
chr2	94583387	94583887	5.44	-1.65	5.28e-06	8.74e-05
chr20	32584012	32584512	6.25	-1.2	5.32e-06	8.8e-05
chr18	45637958	45638458	4.02	-3.76	5.33e-06	8.81e-05
chr6	168571729	168572229	5.86	-1.44	5.34e-06	8.81e-05
chr3	39180595	39181095	7.14	-0.89	5.35e-06	8.81e-05
chr5	39102638	39103138	5.08	-2.1	5.37e-06	8.84e-05
chr12	80189983	80190483	4.89	-2.08	5.37e-06	8.84e-05
chr2	215722325	215722825	5.66	-1.55	5.42e-06	8.91e-05
chr2	20596952	20597452	4.8	-2.31	5.44e-06	8.92e-05
chr3	127559938	127560438	6.34	-1.21	5.46e-06	8.94e-05
chr18	78492947	78493447	4.01	-4.08	5.46e-06	8.94e-05
chr16	57951927	57952427	6.37	-1.3	5.47e-06	8.94e-05
chr3	61848785	61849285	5.24	-1.95	5.49e-06	8.96e-05
chr6	75300217	75300717	4.62	-2.58	5.49e-06	8.96e-05
chr7	4877579	4878079	4.7	-2.48	5.5e-06	8.96e-05
chr8	74177570	74178070	6.07	-1.33	5.52e-06	8.98e-05
chr17	69828026	69828526	4.81	-2.29	5.56e-06	9.03e-05
chr5	126491399	126491899	4.38	-2.65	5.57e-06	9.03e-05
chr8	141119700	141120200	4.38	-2.65	5.57e-06	9.03e-05
chr20	47711043	47711543	7.64	-0.71	5.6e-06	9.08e-05
chr15	25902994	25903494	4.62	-2.46	5.71e-06	9.24e-05
chr5	25105852	25106352	5.39	-1.69	5.79e-06	9.35e-05
chr6	63899350	63899850	6.07	-1.42	5.8e-06	9.35e-05
chr9	137612142	137612642	6.02	-1.4	5.8e-06	9.35e-05
chr2	133972712	133973212	4.91	-2.03	5.82e-06	9.38e-05
chr7	28408788	28409288	5.32	-1.85	5.83e-06	9.38e-05
chr14	61326886	61327386	6.12	-1.29	5.9e-06	9.48e-05
chr16	65658294	65658794	4.95	-2.09	5.93e-06	9.51e-05
chr8	17348851	17349351	6.04	-1.46	5.93e-06	9.51e-05
chr2	104897739	104898239	6.7	-1.1	5.94e-06	9.51e-05
chr2	170029983	170030483	4.77	-2.2	6.04e-06	9.66e-05
chr4	39043288	39043788	5.85	-1.56	6.07e-06	9.7e-05
chr6	149306924	149307424	4.62	-2.28	6.09e-06	9.72e-05
chr3	182794172	182794672	5.78	-1.45	6.14e-06	9.78e-05
chr3	75180881	75181381	5.72	-1.52	6.16e-06	9.81e-05
chr10	34781672	34782172	4.54	-2.39	6.18e-06	9.82e-05
chr2	66897046	66897546	6.41	-1.2	6.26e-06	9.94e-05
chr17	73480928	73481428	7.47	-0.86	6.27e-06	9.95e-05
chr12	92593865	92594365	5.57	-1.73	6.28e-06	9.95e-05
chr10	32958124	32958624	5.97	-1.39	6.29e-06	9.96e-05
chr15	60379685	60380185	4.95	-2.07	6.33e-06	0.0001
chr14	62252688	62253188	4.47	-2.46	6.33e-06	0.0001
chr17	73643514	73644014	4.2	-3.01	6.34e-06	0.0001
chr11	119684292	119684792	5.6	-1.55	6.41e-06	0.000101
chr14	68672721	68673221	4.97	-1.99	6.45e-06	0.000102
chr22	30422833	30423333	7.41	-0.82	6.45e-06	0.000102
chr16	50603497	50603997	7.08	-0.89	6.47e-06	0.000102
chr7	123024967	123025467	5.77	-1.47	6.49e-06	0.000102
chr1	182297238	182297738	4.14	-3.16	6.53e-06	0.000102
chr12	104736029	104736529	4.62	-2.44	6.54e-06	0.000102
chr12	128298108	128298608	4.26	-3.03	6.57e-06	0.000103
chr2	197909182	197909682	4.81	-2.17	6.57e-06	0.000103
chr8	141131681	141132181	5.99	-1.39	6.61e-06	0.000103
chr6	84898100	84898600	4.22	-3.07	6.65e-06	0.000104
chr3	129651319	129651819	6.63	-1.06	6.75e-06	0.000105
chr11	34654743	34655243	5.87	-1.4	6.78e-06	0.000105
chr20	31712481	31712981	8.1	-0.64	6.85e-06	0.000107
chr1	210052156	210052656	4.72	-2.2	6.89e-06	0.000107
chr10	44115369	44115869	4.03	-5.09	6.9e-06	0.000107
chr4	79206519	79207019	4.23	-2.91	6.91e-06	0.000107
chr10	99357730	99358230	4.58	-2.34	6.91e-06	0.000107
chr11	65471907	65472407	7.27	-0.94	6.95e-06	0.000107
chr7	107971907	107972407	6.64	-1.5	6.96e-06	0.000108
chr8	123058028	123058528	5.39	-1.83	7.07e-06	0.000109
chr12	125246330	125246830	3.96	-4.02	7.08e-06	0.000109
chr6	42048635	42049135	6.02	-1.45	7.14e-06	0.00011
chr18	6478595	6479095	4.65	-2.24	7.21e-06	0.000111
chr7	159016919	159017419	5.53	-1.59	7.23e-06	0.000111
chr1	155038661	155039161	5.93	-1.53	7.25e-06	0.000111
chr2	20599089	20599589	4.22	-2.9	7.26e-06	0.000111
chr2	120754335	120754835	4.81	-2.11	7.28e-06	0.000111
chr9	60527569	60528069	4.59	-2.41	7.32e-06	0.000112
chr2	223697815	223698315	5.9	-1.36	7.33e-06	0.000112
chr1	6385607	6386107	5.59	-1.64	7.41e-06	0.000113
chr15	61327257	61327757	4.17	-3.01	7.44e-06	0.000113
chr2	33238336	33238836	5.32	-1.81	7.47e-06	0.000114
chr3	55500314	55500814	5.43	-1.71	7.5e-06	0.000114
chr15	51332140	51332640	4.38	-2.86	7.56e-06	0.000115
chr9	113634538	113635038	5.12	-1.82	7.59e-06	0.000115
chr22	22349320	22349820	5.5	-1.61	7.6e-06	0.000115
chr22	22358227	22358727	6.41	-1.14	7.61e-06	0.000115
chr17	71909143	71909643	6.86	-0.96	7.62e-06	0.000115
chr12	111399336	111399836	4.69	-2.19	7.63e-06	0.000115
chr10	19637469	19637969	4.92	-2.07	7.65e-06	0.000115
chr6	33730652	33731152	6	-1.34	7.66e-06	0.000116
chr8	27037596	27038096	4.72	-2.22	7.7e-06	0.000116
chr1	229231245	229231745	4.65	-2.23	7.72e-06	0.000116
chr18	10045102	10045602	5.28	-1.76	7.79e-06	0.000117
chr18	10304754	10305254	5.43	-1.71	7.85e-06	0.000118
chr5	124824761	124825261	4.97	-2.06	7.87e-06	0.000118
chr20	50400102	50400602	4.57	-2.55	7.89e-06	0.000118
chr8	139957291	139957791	4.98	-2.02	7.89e-06	0.000118
chr1	118304862	118305362	4.72	-2.16	7.9e-06	0.000118
chr4	76723866	76724366	6.67	-1.04	8e-06	0.00012
chr6	14841765	14842265	5.11	-1.89	8.06e-06	0.00012
chr22	38172723	38173223	4.91	-1.99	8.17e-06	0.000122
chr18	79885490	79885990	4.18	-3.09	8.32e-06	0.000124
chr10	34280593	34281093	4.97	-2.02	8.33e-06	0.000124
chr11	95520888	95521388	6.16	-1.29	8.38e-06	0.000125
chr17	32503427	32503927	5.74	-1.45	8.45e-06	0.000125
chr21	14889010	14889510	6.16	-1.21	8.48e-06	0.000126
chr2	241617678	241618178	3.97	-3.71	8.48e-06	0.000126
chr10	80265940	80266440	6.28	-1.28	8.58e-06	0.000127
chr8	135234093	135234593	7.16	-0.9	8.6e-06	0.000127
chr7	158099628	158100128	4.65	-2.46	8.6e-06	0.000127
chr8	29897555	29898055	5.71	-1.59	8.61e-06	0.000127
chr17	77139746	77140246	5.7	-1.47	8.61e-06	0.000127
chr3	38633955	38634455	4.16	-3.39	8.62e-06	0.000127
chr19	10226634	10227134	5.13	-1.92	8.64e-06	0.000127
chr13	95281162	95281662	4.24	-2.89	8.73e-06	0.000128
chr12	52508476	52508976	5.01	-1.93	8.75e-06	0.000128
chr16	83601942	83602442	4.85	-2.07	8.77e-06	0.000129
chr6	35952986	35953486	4	-5.06	8.78e-06	0.000129
chr5	56126401	56126901	4.76	-2.08	8.79e-06	0.000129
chr22	44658252	44658752	5.33	-1.78	8.79e-06	0.000129
chr15	62928415	62928915	5.26	-1.86	8.81e-06	0.000129
chr15	59223165	59223665	4.6	-2.27	8.85e-06	0.000129
chr12	60535209	60535709	4.21	-2.86	8.88e-06	0.000129
chr16	57938713	57939213	5.69	-1.56	8.88e-06	0.000129
chr14	21071596	21072096	6.15	-1.22	8.93e-06	0.00013
chr5	141848708	141849208	5.43	-1.7	8.96e-06	0.00013
chr18	3773143	3773643	4.18	-2.94	9.04e-06	0.000131
chr3	10393482	10393982	5.59	-1.54	9.05e-06	0.000131
chr9	127570368	127570868	5.99	-1.32	9.06e-06	0.000131
chr20	59101777	59102277	4.93	-1.95	9.06e-06	0.000131
chr3	112101918	112102418	4.73	-2.14	9.1e-06	0.000131
chr4	128660216	128660716	5.91	-1.36	9.1e-06	0.000131
chr22	42727518	42728018	4.51	-2.36	9.18e-06	0.000132
chr10	3887960	3888460	5.51	-1.56	9.19e-06	0.000132
chr6	148746214	148746714	4.06	-3.28	9.19e-06	0.000132
chr1	111489583	111490083	5.14	-1.8	9.22e-06	0.000133
chr11	7349015	7349515	4.75	-2.09	9.24e-06	0.000133
chr7	107069236	107069736	4.83	-2.24	9.27e-06	0.000133
chr4	1201832	1202332	6.07	-1.29	9.28e-06	0.000133
chr12	2336304	2336804	5.96	-1.34	9.29e-06	0.000133
chr16	66036606	66037106	4.03	-3.49	9.3e-06	0.000133
chr14	59695192	59695692	7.18	-0.97	9.31e-06	0.000133
chr2	240362263	240362763	5.07	-1.89	9.36e-06	0.000134
chr8	123658464	123658964	5.3	-1.73	9.43e-06	0.000134
chr9	27227150	27227650	5.28	-2.04	9.6e-06	0.000137
chr6	167682870	167683370	5.35	-1.69	9.61e-06	0.000137
chr5	10595788	10596288	6.98	-0.91	9.66e-06	0.000137
chr16	89161195	89161695	5.62	-1.54	9.66e-06	0.000137
chr10	110426245	110426745	6.04	-1.38	9.67e-06	0.000137
chr16	89505373	89505873	5.33	-1.69	9.69e-06	0.000137
chr10	62763061	62763561	5.96	-1.42	9.72e-06	0.000138
chr17	39209559	39210059	7.23	-0.94	9.77e-06	0.000138
chr1	93629005	93629505	4.88	-2.1	9.92e-06	0.00014
chr16	83615484	83615984	4.73	-2.27	9.92e-06	0.00014
chr20	53900484	53900984	5	-1.92	9.99e-06	0.000141
chr18	13520220	13520720	6.76	-1.03	1e-05	0.000142
chr5	149485926	149486426	4.24	-2.77	1.01e-05	0.000142
chr5	147403904	147404404	5.39	-1.71	1.01e-05	0.000142
chr20	44785928	44786428	4.25	-2.75	1.01e-05	0.000142
chr1	77039847	77040347	6.23	-1.18	1.01e-05	0.000142
chr1	115077197	115077697	3.96	-3.69	1.02e-05	0.000143
chr11	114159946	114160446	8.26	-0.54	1.02e-05	0.000143
chr8	23335851	23336351	6.31	-1.19	1.02e-05	0.000143
chr10	95273463	95273963	6.72	-1.01	1.02e-05	0.000143
chr20	31696015	31696515	5.89	-1.41	1.03e-05	0.000144
chr2	85740121	85740621	4.18	-2.97	1.04e-05	0.000145
chr15	39195974	39196474	4.37	-2.64	1.04e-05	0.000146
chr14	68977624	68978124	5.4	-1.7	1.05e-05	0.000146
chr19	45154295	45154795	6.72	-1.05	1.05e-05	0.000147
chr5	172772290	172772790	7.18	-0.93	1.06e-05	0.000147
chr10	116768736	116769236	4.9	-2.1	1.06e-05	0.000147
chr3	113830469	113830969	6.24	-1.28	1.06e-05	0.000148
chr5	78515792	78516292	5	-1.94	1.07e-05	0.000149
chr10	77026175	77026675	4	-3.42	1.08e-05	0.000149
chr12	132493486	132493986	6.52	-1.16	1.08e-05	0.000149
chr19	50178364	50178864	4.97	-1.96	1.08e-05	0.00015
chr10	17431950	17432450	4.81	-2.13	1.09e-05	0.00015
chr12	54428607	54429107	6.11	-1.22	1.09e-05	0.000151
chr7	33850804	33851304	4.71	-2.2	1.09e-05	0.000151
chr15	41568492	41568992	4.91	-1.97	1.1e-05	0.000152
chr11	74278542	74279042	5.68	-1.54	1.11e-05	0.000152
chr5	133336208	133336708	4.56	-2.34	1.11e-05	0.000152
chr12	116320004	116320504	4.89	-1.93	1.11e-05	0.000153
chr11	65382220	65382720	5.9	-1.5	1.12e-05	0.000153
chr13	49098107	49098607	5.14	-1.86	1.12e-05	0.000153
chr14	18489680	18490180	5.87	-1.54	1.13e-05	0.000154
chr2	189360783	189361283	5.05	-1.87	1.13e-05	0.000155
chr7	159024924	159025424	5.6	-1.53	1.14e-05	0.000155
chr12	26832533	26833033	4.1	-3.06	1.14e-05	0.000155
chr16	83652808	83653308	5.4	-1.63	1.14e-05	0.000156
chr17	30363895	30364395	5.47	-1.84	1.15e-05	0.000156
chr7	116633489	116633989	5.61	-1.52	1.15e-05	0.000156
chr8	76616818	76617318	6.78	-0.99	1.15e-05	0.000157
chr2	151774368	151774868	3.96	-5.02	1.17e-05	0.000159
chr15	70603058	70603558	5.13	-1.8	1.17e-05	0.000159
chr12	89733714	89734214	6.7	-1.03	1.18e-05	0.00016
chr5	31678206	31678706	6.68	-0.99	1.18e-05	0.00016
chr5	159912296	159912796	7.23	-0.89	1.18e-05	0.00016
chr22	44025848	44026348	4.38	-2.47	1.19e-05	0.000161
chr4	123361492	123361992	5.29	-1.7	1.19e-05	0.000161
chr1	91801699	91802199	4.98	-2.01	1.19e-05	0.000161
chr17	77405069	77405569	4.72	-2.09	1.19e-05	0.000161
chr16	80023654	80024154	4.45	-2.39	1.19e-05	0.000161
chr14	58738208	58738708	6.94	-1.02	1.2e-05	0.000161
chr14	75491510	75492010	4.34	-2.6	1.21e-05	0.000162
chr13	110006274	110006774	5.58	-1.53	1.21e-05	0.000162
chr2	10457714	10458214	4.9	-2.04	1.21e-05	0.000162
chr10	85648105	85648605	5.82	-1.36	1.21e-05	0.000163
chr8	123405472	123405972	6.71	-1.02	1.23e-05	0.000165
chr1	47894560	47895060	5.81	-1.38	1.23e-05	0.000165
chr3	102130175	102130675	6.47	-1.19	1.24e-05	0.000166
chr1	21322523	21323023	5.84	-1.42	1.24e-05	0.000166
chr2	44959885	44960385	7.07	-0.89	1.25e-05	0.000166
chr14	77033220	77033720	5.09	-1.81	1.25e-05	0.000167
chr1	23562025	23562525	5.93	-1.31	1.26e-05	0.000167
chr2	108193237	108193737	5.94	-1.35	1.26e-05	0.000167
chr13	114198568	114199068	4.73	-2.06	1.26e-05	0.000167
chr8	144620573	144621073	4.23	-2.75	1.26e-05	0.000168
chr12	75651136	75651636	4.96	-1.89	1.27e-05	0.000168
chr2	95004233	95004733	4.88	-1.92	1.27e-05	0.000168
chr15	100140598	100141098	4.5	-2.33	1.27e-05	0.000169
chr1	52665582	52666082	6.22	-1.24	1.28e-05	0.000169
chr22	44822549	44823049	5.73	-1.5	1.28e-05	0.000169
chr16	84649464	84649964	7.04	-0.99	1.28e-05	0.000169
chr4	55033208	55033708	6.29	-1.34	1.29e-05	0.000169
chr9	77712665	77713165	6.36	-1.14	1.29e-05	0.000169
chr6	111238329	111238829	4.87	-2.03	1.29e-05	0.000169
chr1	183471923	183472423	4.57	-2.23	1.29e-05	0.00017
chr6	142871769	142872269	5.01	-1.86	1.3e-05	0.00017
chr3	194004981	194005481	4.74	-2.05	1.3e-05	0.000171
chr20	56859573	56860073	5.23	-1.69	1.3e-05	0.000171
chr10	34584200	34584700	4.36	-2.58	1.32e-05	0.000173
chr2	85705487	85705987	5.26	-1.7	1.32e-05	0.000173
chr3	177345570	177346070	5.51	-1.55	1.32e-05	0.000173
chr20	50137851	50138351	4.9	-2.07	1.33e-05	0.000174
chr20	38167880	38168380	4.08	-3.1	1.34e-05	0.000175
chr11	118919737	118920237	5.63	-1.56	1.34e-05	0.000175
chr22	47474893	47475393	6.02	-1.5	1.34e-05	0.000175
chr6	159701455	159701955	4.74	-2.06	1.34e-05	0.000175
chr3	177893210	177893710	4.89	-1.95	1.34e-05	0.000175
chr7	2694062	2694562	5.95	-1.29	1.35e-05	0.000175
chr5	74288493	74288993	5.34	-1.66	1.35e-05	0.000176
chr8	122054024	122054524	3.93	-4.98	1.36e-05	0.000176
chr7	5531473	5531973	5.56	-1.57	1.37e-05	0.000177
chr2	41934050	41934550	4.46	-2.38	1.37e-05	0.000177
chr3	42544583	42545083	6.35	-1.12	1.37e-05	0.000178
chr2	67063672	67064172	4.7	-2.09	1.37e-05	0.000178
chr20	49420445	49420945	6.05	-1.36	1.38e-05	0.000178
chr2	60717736	60718236	5.28	-1.68	1.38e-05	0.000178
chr14	73784388	73784888	4.74	-2.22	1.38e-05	0.000178
chr10	4316446	4316946	5.15	-1.8	1.38e-05	0.000178
chr7	21580146	21580646	4.95	-1.91	1.4e-05	0.00018
chr9	129488358	129488858	7.12	-0.9	1.41e-05	0.000181
chr12	25286794	25287294	4.78	-2	1.41e-05	0.000181
chr20	59820498	59820998	5.86	-1.4	1.41e-05	0.000181
chr6	167031008	167031508	4.48	-2.32	1.41e-05	0.000181
chr2	238768012	238768512	4.17	-2.82	1.42e-05	0.000181
chr9	133558243	133558743	3.99	-3.44	1.44e-05	0.000184
chr22	33070467	33070967	4.5	-2.3	1.44e-05	0.000185
chr1	8259058	8259558	6.37	-1.1	1.45e-05	0.000185
chr18	75638076	75638576	4.16	-3.18	1.46e-05	0.000186
chr7	134875812	134876312	5.09	-1.88	1.48e-05	0.000188
chr20	42498916	42499416	5.22	-1.72	1.48e-05	0.000188
chr12	76259686	76260186	5.58	-1.48	1.48e-05	0.000189
chr2	98775047	98775547	5.16	-1.86	1.49e-05	0.000189
chr2	33152911	33153411	6.98	-0.91	1.49e-05	0.00019
chr1	31376776	31377276	3.95	-5	1.49e-05	0.00019
chr2	179104621	179105121	5.51	-1.68	1.5e-05	0.00019
chr17	17549936	17550436	6.07	-1.28	1.5e-05	0.00019
chr1	59670648	59671148	6.41	-1.11	1.5e-05	0.00019
chr12	54421060	54421560	7.55	-0.83	1.5e-05	0.00019
chr6	169288487	169288987	5.7	-1.5	1.51e-05	0.000191
chr2	98768493	98768993	5.51	-1.8	1.53e-05	0.000193
chr3	16741963	16742463	5.81	-1.39	1.53e-05	0.000193
chr20	46619826	46620326	4.46	-2.33	1.54e-05	0.000194
chrX	47235784	47236284	4.3	-2.62	1.54e-05	0.000194
chr2	223699391	223699891	6.79	-1.03	1.54e-05	0.000194
chr7	135772153	135772653	4.93	-1.89	1.54e-05	0.000194
chr12	117802994	117803494	6.13	-1.24	1.55e-05	0.000194
chr2	98883680	98884180	5.12	-1.96	1.55e-05	0.000194
chr2	25618523	25619023	4.84	-1.95	1.56e-05	0.000195
chr15	62138119	62138619	4.35	-2.49	1.57e-05	0.000196
chr22	29031251	29031751	6.79	-1.13	1.57e-05	0.000196
chr17	63978958	63979458	5.15	-1.97	1.58e-05	0.000197
chr1	116484004	116484504	5.88	-1.41	1.58e-05	0.000198
chr5	137564437	137564937	6.38	-1.09	1.59e-05	0.000198
chr16	81604890	81605390	6.74	-1.13	1.59e-05	0.000199
chr20	32972732	32973232	4.56	-2.26	1.59e-05	0.000199
chr16	50557023	50557523	4.21	-2.73	1.6e-05	0.0002
chr2	151959148	151959648	4.76	-2.56	1.62e-05	0.000202
chr10	107275703	107276203	6.95	-0.91	1.64e-05	0.000204
chr5	175693300	175693800	4.67	-2.09	1.66e-05	0.000206
chr15	69852334	69852834	5.84	-1.33	1.66e-05	0.000206
chr19	45443423	45443923	4.88	-1.96	1.66e-05	0.000206
chr4	14667857	14668357	6.81	-0.97	1.67e-05	0.000207
chr11	70016966	70017466	5.46	-1.62	1.67e-05	0.000207
chr16	4935178	4935678	5.09	-1.89	1.67e-05	0.000207
chr4	78962562	78963062	4.97	-1.92	1.68e-05	0.000208
chr22	50640845	50641345	5.9	-1.49	1.68e-05	0.000208
chr1	54124567	54125067	3.96	-3.41	1.69e-05	0.000209
chr19	39402385	39402885	5.62	-1.49	1.7e-05	0.000209
chr11	104337349	104337849	5.38	-1.71	1.7e-05	0.000209
chr2	31666274	31666774	5.19	-1.69	1.7e-05	0.000209
chr8	29249932	29250432	5.83	-1.37	1.7e-05	0.000209
chr5	95857199	95857699	4.52	-2.28	1.7e-05	0.000209
chr13	77990848	77991348	3.93	-4.98	1.72e-05	0.000211
chr10	43843291	43843791	5.86	-1.38	1.72e-05	0.000211
chr9	120916405	120916905	5.11	-1.78	1.73e-05	0.000212
chr1	54987371	54987871	5.72	-1.4	1.74e-05	0.000213
chr8	47353504	47354004	7.54	-0.74	1.74e-05	0.000213
chr17	56323139	56323639	5.57	-1.47	1.74e-05	0.000213
chr6	117440983	117441483	5.54	-1.63	1.76e-05	0.000215
chr20	9300343	9300843	4.37	-2.59	1.76e-05	0.000215
chr22	19597400	19597900	3.89	-4.95	1.77e-05	0.000216
chr8	104746801	104747301	4.85	-2	1.78e-05	0.000217
chr2	102487955	102488455	5.31	-1.65	1.78e-05	0.000217
chr5	142356749	142357249	7.69	-0.73	1.78e-05	0.000217
chr7	461422	461922	5.5	-1.63	1.8e-05	0.000219
chr5	10229643	10230143	5.41	-1.74	1.81e-05	0.00022
chr10	21383409	21383909	4.71	-2.12	1.82e-05	0.00022
chr3	10189448	10189948	4.68	-2.14	1.82e-05	0.000221
chr2	101120485	101120985	7.58	-0.74	1.83e-05	0.000221
chr8	141114878	141115378	5.11	-1.76	1.84e-05	0.000222
chr8	134712497	134712997	5.52	-1.52	1.85e-05	0.000223
chr8	133326791	133327291	4.46	-2.65	1.85e-05	0.000224
chr9	72139802	72140302	4.91	-1.95	1.86e-05	0.000225
chr17	71071894	71072394	6.7	-1.02	1.86e-05	0.000225
chr1	113981932	113982432	5.42	-1.56	1.86e-05	0.000225
chr5	160197224	160197724	4.4	-2.4	1.87e-05	0.000225
chr7	91628668	91629168	5.76	-1.39	1.87e-05	0.000225
chr8	142522028	142522528	4.85	-2	1.88e-05	0.000226
chr20	47973039	47973539	6.22	-1.18	1.88e-05	0.000226
chr8	118194491	118194991	4.16	-2.83	1.89e-05	0.000227
chr6	63806435	63806935	4.61	-2.17	1.9e-05	0.000228
chr19	6061314	6061814	5.35	-1.65	1.91e-05	0.000228
chr18	11955627	11956127	5.66	-1.44	1.92e-05	0.000229
chr6	111657085	111657585	4.74	-2.03	1.92e-05	0.00023
chr11	94794183	94794683	4.54	-2.2	1.92e-05	0.00023
chr22	25104247	25104747	5.1	-1.72	1.93e-05	0.00023
chr15	71519492	71519992	4.48	-2.39	1.93e-05	0.00023
chr17	79020221	79020721	6.28	-1.11	1.93e-05	0.00023
chr11	43920647	43921147	4.75	-1.97	1.94e-05	0.000231
chr3	14378294	14378794	6.49	-1.13	1.94e-05	0.000231
chr10	67517546	67518046	4.21	-2.64	1.94e-05	0.000231
chr9	107810362	107810862	6.19	-1.25	1.94e-05	0.000231
chr14	61542499	61542999	5.8	-1.36	1.97e-05	0.000233
chr5	102799102	102799602	3.86	-4.34	1.98e-05	0.000234
chr20	14288499	14288999	5.98	-1.38	1.98e-05	0.000234
chr16	85396101	85396601	6.59	-1.02	2e-05	0.000236
chr6	168574574	168575074	5.53	-1.49	2e-05	0.000237
chr17	79025229	79025729	4.7	-2.05	2e-05	0.000237
chr7	26201441	26201941	5.14	-1.79	2.01e-05	0.000237
chr22	32591616	32592116	4.49	-2.3	2.02e-05	0.000238
chr10	52541111	52541611	6.06	-1.31	2.02e-05	0.000238
chr22	40710545	40711045	4.57	-2.2	2.03e-05	0.000239
chr19	1774681	1775181	4.59	-2.17	2.06e-05	0.000242
chr3	41330395	41330895	5.62	-1.44	2.07e-05	0.000243
chr6	48137183	48137683	3.9	-3.63	2.07e-05	0.000243
chr13	44237228	44237728	4.68	-2.03	2.07e-05	0.000243
chr16	86387428	86387928	4.58	-2.15	2.08e-05	0.000244
chr7	2713153	2713653	5.51	-1.49	2.08e-05	0.000244
chr5	150269535	150270035	5.6	-1.43	2.09e-05	0.000245
chr18	70636919	70637419	4.2	-2.72	2.1e-05	0.000246
chr7	46772692	46773192	6.08	-1.19	2.11e-05	0.000246
chr8	27348425	27348925	5.19	-1.71	2.12e-05	0.000247
chr9	108040695	108041195	7.04	-0.86	2.13e-05	0.000248
chr15	87762124	87762624	4.13	-2.91	2.13e-05	0.000248
chrX	45710374	45710874	5.55	-1.47	2.13e-05	0.000248
chr2	102082904	102083404	7.61	-0.75	2.13e-05	0.000248
chr20	9301637	9302137	4.67	-2.12	2.14e-05	0.000249
chr5	170333125	170333625	5.43	-1.94	2.15e-05	0.00025
chr1	54615522	54616022	4.32	-2.46	2.16e-05	0.00025
chr1	47237425	47237925	4.91	-1.84	2.16e-05	0.000251
chr7	46752916	46753416	5.68	-1.49	2.18e-05	0.000253
chr14	51005016	51005516	5.47	-1.5	2.18e-05	0.000253
chr2	71704176	71704676	4.52	-2.19	2.18e-05	0.000253
chr2	102273673	102274173	5.32	-1.63	2.18e-05	0.000253
chr6	37131159	37131659	3.94	-3.39	2.19e-05	0.000253
chr11	57639738	57640238	4.55	-2.13	2.2e-05	0.000254
chr9	90230168	90230668	4.14	-2.8	2.2e-05	0.000254
chr22	48536977	48537477	7.37	-0.79	2.2e-05	0.000254
chr9	4237717	4238217	7.07	-0.88	2.21e-05	0.000254
chr8	90699759	90700259	4.37	-2.37	2.21e-05	0.000255
chr13	114089672	114090172	5.23	-1.66	2.23e-05	0.000256
chr7	50585184	50585684	5.79	-1.38	2.24e-05	0.000258
chr9	130151001	130151501	5.29	-1.89	2.25e-05	0.000258
chr4	76526377	76526877	6.02	-1.37	2.25e-05	0.000258
chr3	123660777	123661277	4.2	-2.72	2.25e-05	0.000258
chr1	40875686	40876186	5.88	-1.31	2.26e-05	0.000259
chr5	87900440	87900940	4.43	-2.33	2.26e-05	0.000259
chr2	15782211	15782711	4.74	-1.99	2.27e-05	0.00026
chr20	57189769	57190269	5.2	-1.69	2.29e-05	0.000262
chr1	182290054	182290554	5.15	-1.74	2.3e-05	0.000262
chr16	66996434	66996934	5.04	-1.83	2.3e-05	0.000262
chr9	18330920	18331420	5.43	-1.58	2.3e-05	0.000262
chr1	177949795	177950295	4.47	-2.27	2.32e-05	0.000264
chr2	47752364	47752864	6.69	-1.04	2.32e-05	0.000264
chr16	69039415	69039915	4.62	-2.31	2.34e-05	0.000267
chr3	197352346	197352846	5.86	-1.41	2.36e-05	0.000268
chr10	110388044	110388544	4.86	-1.95	2.36e-05	0.000268
chr2	54041021	54041521	6.79	-1	2.37e-05	0.000269
chr1	61181989	61182489	5.05	-1.77	2.42e-05	0.000274
chr8	6599343	6599843	5.39	-1.63	2.42e-05	0.000274
chr9	35859557	35860057	4.58	-2.34	2.42e-05	0.000274
chr11	62541285	62541785	4.08	-2.91	2.43e-05	0.000274
chr18	11954393	11954893	4.87	-2.04	2.45e-05	0.000277
chr9	135662752	135663252	7	-0.86	2.45e-05	0.000277
chr1	31381520	31382020	5.05	-1.82	2.45e-05	0.000277
chr2	28633899	28634399	6.61	-1.04	2.46e-05	0.000277
chr10	80048876	80049376	7.07	-0.84	2.46e-05	0.000277
chr10	113398979	113399479	3.99	-3.2	2.47e-05	0.000279
chr18	45720651	45721151	5.95	-1.25	2.48e-05	0.000279
chr3	16238737	16239237	4.05	-3	2.49e-05	0.000279
chr3	177197175	177197675	5.27	-1.64	2.49e-05	0.00028
chr17	71910047	71910547	5.61	-1.58	2.5e-05	0.00028
chr2	238900575	238901075	4.5	-2.18	2.5e-05	0.00028
chr1	176696171	176696671	5.81	-1.33	2.5e-05	0.00028
chr1	229098586	229099086	6.14	-1.4	2.51e-05	0.000281
chr6	41061117	41061617	5.04	-1.8	2.52e-05	0.000281
chr3	183370727	183371227	7.9	-0.64	2.52e-05	0.000281
chr1	159779456	159779956	6.62	-1.05	2.53e-05	0.000282
chr12	5511747	5512247	3.94	-3.32	2.53e-05	0.000282
chr10	111986041	111986541	5.55	-1.57	2.53e-05	0.000282
chr22	20532144	20532644	5.75	-1.34	2.54e-05	0.000283
chr12	115660319	115660819	5.77	-1.35	2.55e-05	0.000284
chr10	24293387	24293887	5.21	-1.63	2.56e-05	0.000284
chr11	47974244	47974744	5.67	-1.5	2.56e-05	0.000285
chr8	90701104	90701604	5.83	-1.31	2.56e-05	0.000285
chr10	122307766	122308266	5.21	-1.66	2.57e-05	0.000285
chr2	28643762	28644262	5.04	-1.83	2.58e-05	0.000286
chr6	137261305	137261805	6.25	-1.48	2.6e-05	0.000288
chr9	86405895	86406395	7.07	-0.83	2.6e-05	0.000288
chr4	77564070	77564570	6.74	-1.05	2.61e-05	0.000288
chr1	21262297	21262797	5.08	-1.97	2.61e-05	0.000288
chr5	172875870	172876370	5.38	-1.55	2.61e-05	0.000288
chr7	54349129	54349629	7.04	-0.9	2.62e-05	0.000289
chr1	204088904	204089404	6.04	-1.25	2.62e-05	0.000289
chr1	94544073	94544573	5.31	-1.62	2.63e-05	0.000289
chr13	49086712	49087212	5.38	-1.54	2.63e-05	0.00029
chr22	16228949	16229449	4.18	-2.67	2.64e-05	0.00029
chr1	94753160	94753660	6.87	-0.96	2.64e-05	0.00029
chr19	3450957	3451457	5.17	-1.69	2.64e-05	0.00029
chr2	98864996	98865496	6.96	-1.01	2.65e-05	0.00029
chr10	32962047	32962547	5.1	-1.77	2.65e-05	0.000291
chr16	85579986	85580486	4.68	-1.98	2.65e-05	0.000291
chr14	95389650	95390150	7.12	-0.89	2.67e-05	0.000292
chr18	7656967	7657467	5.45	-1.73	2.67e-05	0.000292
chr12	128669033	128669533	4.02	-3.03	2.69e-05	0.000294
chr1	63983726	63984226	4.64	-2.09	2.7e-05	0.000295
chr13	113821017	113821517	6.36	-1.11	2.71e-05	0.000295
chr6	45283752	45284252	4.96	-1.82	2.71e-05	0.000295
chr1	54546992	54547492	5.32	-1.62	2.71e-05	0.000295
chr8	133371977	133372477	5.37	-1.57	2.72e-05	0.000296
chr9	127578834	127579334	5.76	-1.35	2.72e-05	0.000296
chr5	132659837	132660337	4.66	-2.07	2.73e-05	0.000297
chr8	73356359	73356859	4.8	-1.9	2.74e-05	0.000298
chr6	41747419	41747919	5.12	-1.71	2.75e-05	0.000299
chr2	180731009	180731509	5.75	-1.4	2.76e-05	0.000299
chr1	11569560	11570060	8.06	-0.58	2.76e-05	0.000299
chr3	57159234	57159734	5.65	-1.43	2.76e-05	0.000299
chr11	128026579	128027079	4.41	-2.47	2.78e-05	0.000301
chr3	98971097	98971597	5.3	-1.63	2.78e-05	0.000301
chr20	59795292	59795792	5.21	-1.65	2.78e-05	0.000301
chr2	19235176	19235676	4.12	-2.78	2.78e-05	0.000301
chr13	40221244	40221744	6.1	-1.19	2.79e-05	0.000301
chr22	20580902	20581402	4.69	-2.41	2.79e-05	0.000301
chr20	1325898	1326398	4.35	-2.37	2.81e-05	0.000302
chr17	58525063	58525563	4.42	-2.49	2.81e-05	0.000302
chr12	65649013	65649513	7.9	-0.75	2.81e-05	0.000302
chr2	216298524	216299024	5.27	-1.65	2.82e-05	0.000304
chr22	42743528	42744028	5.05	-1.74	2.83e-05	0.000304
chr20	51023735	51024235	6.09	-1.17	2.85e-05	0.000306
chr12	14278489	14278989	4.89	-1.91	2.86e-05	0.000307
chr1	205449796	205450296	5.26	-1.63	2.87e-05	0.000308
chr11	61820955	61821455	5.33	-1.55	2.89e-05	0.00031
chr10	69819684	69820184	4.96	-1.86	2.89e-05	0.00031
chr20	51041682	51042182	4.61	-2.05	2.9e-05	0.00031
chr9	129716134	129716634	4.36	-2.36	2.91e-05	0.000311
chr18	74013938	74014438	4.18	-3.84	2.93e-05	0.000312
chr7	11540283	11540783	4.39	-2.31	2.93e-05	0.000312
chr22	24985728	24986228	5.02	-1.74	2.93e-05	0.000312
chr20	10558424	10558924	5.51	-1.52	2.93e-05	0.000313
chr8	125338774	125339274	4.93	-2.13	2.94e-05	0.000313
chr5	2757840	2758340	8.33	-0.56	2.94e-05	0.000313
chr14	24982461	24982961	5.08	-1.82	2.94e-05	0.000313
chr7	30970510	30971010	6.34	-1.1	2.95e-05	0.000313
chr20	61437087	61437587	4.52	-2.2	2.95e-05	0.000313
chr10	113461021	113461521	5.2	-1.7	2.95e-05	0.000313
chr10	76543535	76544035	5.42	-1.62	2.96e-05	0.000314
chr18	63262686	63263186	4.47	-2.21	2.97e-05	0.000314
chr8	133674921	133675421	6.49	-1.01	2.99e-05	0.000316
chr4	73776191	73776691	4.68	-2.21	2.99e-05	0.000316
chr10	77244684	77245184	4.35	-2.36	3e-05	0.000317
chr16	82071355	82071855	5.04	-1.76	3e-05	0.000317
chr5	55003576	55004076	4.66	-2.08	3.03e-05	0.000319
chr10	13923931	13924431	3.78	-4.25	3.03e-05	0.000319
chr20	33423553	33424053	4.61	-2.05	3.03e-05	0.000319
chr10	37403672	37404172	4.51	-2.16	3.03e-05	0.000319
chr7	40824456	40824956	4.94	-1.83	3.03e-05	0.000319
chr12	110917478	110917978	6.49	-1.07	3.03e-05	0.000319
chr1	245986461	245986961	4.94	-1.8	3.03e-05	0.000319
chr21	35203575	35204075	4.69	-2.13	3.04e-05	0.000319
chr3	5020008	5020508	5.05	-1.76	3.04e-05	0.000319
chr2	181944393	181944893	3.78	-4.26	3.05e-05	0.00032
chr12	93777100	93777600	4.59	-2.09	3.06e-05	0.00032
chr11	86558306	86558806	4.82	-2.01	3.06e-05	0.00032
chr11	114554007	114554507	4.94	-1.97	3.06e-05	0.00032
chr20	47708174	47708674	6.65	-0.98	3.07e-05	0.000321
chr17	57929426	57929926	5.58	-1.66	3.08e-05	0.000322
chr2	145012192	145012692	6.96	-1.02	3.09e-05	0.000323
chr2	71026791	71027291	4.47	-2.75	3.11e-05	0.000325
chr4	40548069	40548569	7.18	-0.96	3.11e-05	0.000325
chr20	57467579	57468079	5.13	-1.78	3.14e-05	0.000327
chr15	90667318	90667818	5.68	-1.36	3.14e-05	0.000327
chr3	46864917	46865417	4.78	-2.14	3.16e-05	0.000329
chr18	7061685	7062185	5.68	-1.42	3.17e-05	0.000329
chr15	77885023	77885523	5.27	-1.58	3.18e-05	0.00033
chr19	1723501	1724001	4.67	-1.97	3.18e-05	0.00033
chr3	153138492	153138992	5.8	-1.29	3.19e-05	0.00033
chr2	52934105	52934605	4.16	-2.67	3.2e-05	0.000332
chr2	217064311	217064811	5.53	-1.62	3.21e-05	0.000332
chr5	36494860	36495360	4.55	-2.32	3.22e-05	0.000333
chr22	44597631	44598131	5.1	-1.79	3.23e-05	0.000334
chr8	23761579	23762079	5.37	-1.57	3.24e-05	0.000334
chr3	171198168	171198668	5	-1.81	3.24e-05	0.000335
chr5	28953837	28954337	5.84	-1.32	3.25e-05	0.000335
chr4	53536331	53536831	4.38	-2.3	3.26e-05	0.000337
chr2	216535343	216535843	7.62	-0.73	3.27e-05	0.000337
chr22	39277980	39278480	4.86	-1.86	3.27e-05	0.000337
chr1	228501163	228501663	4.34	-2.43	3.27e-05	0.000337
chr15	96064122	96064622	4.53	-2.16	3.28e-05	0.000337
chr1	84365795	84366295	6.31	-1.08	3.28e-05	0.000337
chr15	35690767	35691267	6.35	-1.06	3.29e-05	0.000337
chr4	89417288	89417788	4.16	-2.67	3.29e-05	0.000337
chr21	44972720	44973220	6.19	-1.11	3.29e-05	0.000337
chr18	22355658	22356158	3.8	-3.8	3.29e-05	0.000337
chr2	27715476	27715976	6.48	-1.08	3.3e-05	0.000337
chr22	45997257	45997757	5.27	-1.72	3.3e-05	0.000338
chr12	106527669	106528169	4.24	-2.49	3.31e-05	0.000339
chr13	113531858	113532358	4.89	-1.94	3.33e-05	0.00034
chr20	48114687	48115187	4.65	-2.05	3.33e-05	0.00034
chr19	39412338	39412838	6.26	-1.1	3.33e-05	0.00034
chr1	94271491	94271991	4.61	-2.04	3.34e-05	0.000341
chr6	140043402	140043902	4.62	-2.03	3.35e-05	0.000341
chr3	37590352	37590852	4.96	-1.91	3.35e-05	0.000341
chr9	68675537	68676037	4.27	-2.48	3.36e-05	0.000341
chr22	25139618	25140118	6.33	-1.06	3.36e-05	0.000341
chr2	152405212	152405712	4.63	-2.09	3.37e-05	0.000342
chr1	154971388	154971888	5.27	-1.72	3.39e-05	0.000344
chr14	59321149	59321649	3.9	-3.34	3.4e-05	0.000344
chr7	402708	403208	4.85	-1.82	3.41e-05	0.000345
chr22	36329204	36329704	5.93	-1.25	3.41e-05	0.000345
chr16	72291435	72291935	6.99	-0.86	3.41e-05	0.000345
chr5	67248643	67249143	7.06	-0.96	3.41e-05	0.000345
chr1	59516790	59517290	5.16	-1.72	3.44e-05	0.000348
chr2	106559837	106560337	5.42	-1.57	3.47e-05	0.00035
chr20	47329036	47329536	4.2	-2.58	3.5e-05	0.000353
chr7	41189825	41190325	5.35	-1.85	3.53e-05	0.000356
chr9	27199949	27200449	5.46	-1.5	3.53e-05	0.000356
chr16	997402	997902	6.37	-1.2	3.53e-05	0.000356
chr1	220300208	220300708	4.38	-2.29	3.55e-05	0.000357
chr2	127599242	127599742	6.08	-1.15	3.57e-05	0.000359
chr7	73992058	73992558	5.16	-2.04	3.57e-05	0.000359
chr17	60161726	60162226	5.37	-1.67	3.59e-05	0.00036
chr3	107065237	107065737	5.42	-1.56	3.59e-05	0.00036
chr7	112271065	112271565	4.43	-2.29	3.6e-05	0.000361
chr2	33021651	33022151	5.47	-1.52	3.61e-05	0.000361
chr8	121695964	121696464	5.47	-1.54	3.61e-05	0.000361
chr14	23149451	23149951	4.97	-1.73	3.61e-05	0.000361
chr11	119676559	119677059	4.75	-1.94	3.63e-05	0.000363
chr2	112936097	112936597	6.83	-0.9	3.63e-05	0.000363
chr8	124649555	124650055	5.82	-1.46	3.64e-05	0.000363
chr8	140588751	140589251	5.01	-1.78	3.65e-05	0.000364
chr19	40417035	40417535	5.12	-1.7	3.65e-05	0.000364
chr16	10520406	10520906	4.65	-1.98	3.67e-05	0.000365
chr6	42045616	42046116	8.32	-0.53	3.67e-05	0.000365
chr10	75127316	75127816	5.44	-1.54	3.69e-05	0.000367
chr4	110533794	110534294	5.97	-1.26	3.71e-05	0.000369
chr22	49277891	49278391	5.54	-1.44	3.73e-05	0.000371
chr16	22685294	22685794	7.01	-0.86	3.75e-05	0.000372
chr18	11798999	11799499	4.47	-2.16	3.77e-05	0.000374
chr1	205365933	205366433	5.86	-1.27	3.78e-05	0.000375
chr5	5362960	5363460	5.3	-1.81	3.8e-05	0.000376
chr4	2746291	2746791	5.78	-1.36	3.81e-05	0.000377
chr3	98789622	98790122	4.34	-2.3	3.82e-05	0.000378
chr7	131111726	131112226	4.28	-2.41	3.83e-05	0.000379
chr12	91940987	91941487	3.94	-3.15	3.83e-05	0.000379
chr10	60511757	60512257	4.93	-1.83	3.84e-05	0.000379
chr17	56185297	56185797	4.78	-1.97	3.85e-05	0.00038
chr20	8583293	8583793	5.05	-1.68	3.87e-05	0.000382
chr6	45445726	45446226	4.53	-2.09	3.89e-05	0.000383
chr6	132063633	132064133	6.6	-0.99	3.89e-05	0.000383
chr16	24298792	24299292	4.73	-2.22	3.9e-05	0.000384
chr10	16986112	16986612	4.87	-1.9	3.91e-05	0.000385
chr2	38146442	38146942	7.25	-0.85	3.92e-05	0.000385
chr10	33248540	33249040	5.67	-1.36	3.93e-05	0.000386
chr16	66408590	66409090	5.01	-1.74	3.95e-05	0.000387
chr20	60034075	60034575	5.34	-1.73	3.96e-05	0.000388
chr1	29709407	29709907	4.63	-2.05	3.96e-05	0.000388
chr20	57545887	57546387	4.73	-1.93	3.97e-05	0.000389
chr8	139701134	139701634	5.86	-1.24	3.98e-05	0.00039
chr10	62052098	62052598	4.28	-2.39	3.98e-05	0.00039
chr3	62604208	62604708	5.49	-1.53	4e-05	0.000391
chr8	123536310	123536810	6.24	-1.19	4.01e-05	0.000391
chr10	90179543	90180043	6.5	-1.02	4.01e-05	0.000391
chr14	47677302	47677802	4.43	-2.21	4.02e-05	0.000392
chr8	130443950	130444450	4.43	-2.21	4.02e-05	0.000392
chr22	36330919	36331419	5.15	-1.67	4.03e-05	0.000392
chr21	45294375	45294875	4.64	-2.02	4.04e-05	0.000393
chr1	116768437	116768937	4.05	-2.87	4.06e-05	0.000395
chr2	66595468	66595968	6.34	-1.06	4.08e-05	0.000397
chr21	45117284	45117784	4.11	-2.68	4.09e-05	0.000397
chr9	135666984	135667484	5.18	-1.62	4.11e-05	0.000399
chr10	110536023	110536523	5.74	-1.32	4.12e-05	0.0004
chr5	98428671	98429171	4.93	-1.77	4.14e-05	0.000401
chr2	50951107	50951607	5.57	-1.43	4.21e-05	0.000408
chr16	72967917	72968417	4.4	-2.22	4.23e-05	0.00041
chr2	107711106	107711606	4.47	-2.18	4.26e-05	0.000412
chr9	20297569	20298069	6.6	-1	4.27e-05	0.000412
chr6	161038433	161038933	5.89	-1.32	4.28e-05	0.000413
chr3	105362272	105362772	5.56	-1.41	4.28e-05	0.000413
chr17	17023719	17024219	4.85	-1.82	4.28e-05	0.000413
chr12	65656810	65657310	5.99	-1.27	4.29e-05	0.000413
chr17	81142734	81143234	6.11	-1.19	4.29e-05	0.000414
chr3	27485778	27486278	4.18	-2.59	4.3e-05	0.000414
chr7	72037565	72038065	4.33	-2.46	4.31e-05	0.000415
chr2	122341027	122341527	6.14	-1.28	4.32e-05	0.000415
chr6	153167061	153167561	4.43	-2.23	4.36e-05	0.000419
chr2	186544202	186544702	4.88	-1.83	4.38e-05	0.00042
chr5	64678240	64678740	3.79	-3.78	4.4e-05	0.000422
chr22	50310168	50310668	6.75	-0.9	4.4e-05	0.000422
chr16	55753145	55753645	5.42	-1.47	4.43e-05	0.000424
chr20	22775702	22776202	6.79	-0.89	4.43e-05	0.000424
chr1	157284311	157284811	8.72	-0.44	4.43e-05	0.000424
chr7	6290226	6290726	5.37	-1.66	4.44e-05	0.000424
chr22	35369548	35370048	5.26	-1.57	4.45e-05	0.000425
chr9	70438496	70438996	6.27	-1.17	4.46e-05	0.000426
chr12	114655959	114656459	6.48	-0.98	4.46e-05	0.000426
chr17	14738278	14738778	5.06	-1.72	4.47e-05	0.000426
chr14	51761187	51761687	3.76	-4.8	4.47e-05	0.000426
chr1	159835091	159835591	5.48	-1.45	4.5e-05	0.000428
chr8	142251673	142252173	6.33	-1.07	4.51e-05	0.000429
chr13	43004855	43005355	5.55	-1.42	4.52e-05	0.00043
chr8	139215171	139215671	5.94	-1.24	4.53e-05	0.000431
chr3	72625606	72626106	3.75	-4.8	4.55e-05	0.000432
chr12	32446489	32446989	4.87	-1.79	4.57e-05	0.000434
chr8	133877455	133877955	4.32	-2.37	4.58e-05	0.000434
chr7	30170842	30171342	4.39	-2.21	4.58e-05	0.000435
chr1	46806590	46807090	6.75	-1.1	4.59e-05	0.000435
chr16	51538993	51539493	6.41	-1.07	4.61e-05	0.000436
chr4	8099778	8100278	6	-1.23	4.61e-05	0.000436
chr5	147906285	147906785	4.85	-1.9	4.62e-05	0.000437
chr14	55542982	55543482	6.07	-1.18	4.65e-05	0.000439
chr4	98446601	98447101	6.08	-1.26	4.65e-05	0.000439
chr1	27430719	27431219	4.22	-2.47	4.66e-05	0.000439
chr2	162093174	162093674	6.25	-1.23	4.67e-05	0.00044
chr9	129413283	129413783	5.64	-1.55	4.74e-05	0.000447
chr22_KI270878v1_alt	170790	171290	6.58	-0.98	4.76e-05	0.000448
chr9	94135205	94135705	6.81	-1.03	4.76e-05	0.000448
chr11	114162756	114163256	8.35	-0.49	4.78e-05	0.00045
chr2	234679935	234680435	5.27	-1.56	4.8e-05	0.000451
chr1	26961749	26962249	5.34	-1.57	4.8e-05	0.000451
chr7	28207353	28207853	4.26	-2.39	4.81e-05	0.000452
chr2	108220032	108220532	5.95	-1.28	4.82e-05	0.000452
chr19	34481510	34482010	4.32	-2.32	4.83e-05	0.000452
chr9	14027077	14027577	5.52	-1.42	4.84e-05	0.000453
chr2	113867260	113867760	3.74	-4.21	4.86e-05	0.000455
chr22	28560348	28560848	5.17	-1.66	4.88e-05	0.000457
chr2	179741282	179741782	6.1	-1.14	4.9e-05	0.000458
chr6	160391306	160391806	5.47	-1.43	4.9e-05	0.000458
chr3	63019379	63019879	4.35	-2.26	4.93e-05	0.000461
chr6	137776933	137777433	4.34	-2.26	4.94e-05	0.000461
chr11	43926180	43926680	4.08	-2.69	4.94e-05	0.000461
chr9	89732252	89732752	4.47	-2.11	4.95e-05	0.000462
chr3	98783104	98783604	5.72	-1.38	4.97e-05	0.000463
chr22	38034466	38034966	5.99	-1.19	5.01e-05	0.000466
chr5	96259151	96259651	5.47	-1.6	5.01e-05	0.000466
chr8	122637415	122637915	5.32	-1.9	5.03e-05	0.000468
chr5	94983718	94984218	6.19	-1.34	5.11e-05	0.000474
chr11	68460664	68461164	5.01	-1.77	5.12e-05	0.000475
chr14	90491511	90492011	6.91	-0.88	5.12e-05	0.000475
chr2	238597041	238597541	6.99	-0.94	5.13e-05	0.000475
chr12	65695532	65696032	5.63	-1.55	5.14e-05	0.000476
chr11	17710736	17711236	4.36	-2.22	5.14e-05	0.000476
chr12	31749179	31749679	5.28	-1.67	5.15e-05	0.000476
chr5	149471504	149472004	4.61	-2.44	5.15e-05	0.000476
chr12	111067494	111067994	6.19	-1.15	5.16e-05	0.000477
chr3	177478499	177478999	5.11	-1.61	5.19e-05	0.000479
chr21	35924606	35925106	5.24	-1.58	5.21e-05	0.00048
chr4	3932657	3933157	4.55	-2.21	5.22e-05	0.000481
chr5	126445502	126446002	6.6	-0.94	5.24e-05	0.000483
chr1	203663063	203663563	6.6	-1	5.26e-05	0.000484
chr6	35722404	35722904	7.9	-0.6	5.26e-05	0.000484
chr3	188061104	188061604	6.12	-1.37	5.26e-05	0.000484
chr4	79210165	79210665	4.36	-2.43	5.27e-05	0.000484
chr2	101517217	101517717	5.43	-1.73	5.27e-05	0.000484
chr7	25620103	25620603	5.63	-1.43	5.28e-05	0.000484
chr1	47941944	47942444	4.69	-1.93	5.29e-05	0.000485
chr8	98180083	98180583	4.78	-1.92	5.29e-05	0.000485
chr9	116275664	116276164	5.32	-1.6	5.29e-05	0.000485
chr8	125342087	125342587	4.76	-1.9	5.3e-05	0.000485
chr17	82134058	82134558	5.39	-1.55	5.3e-05	0.000485
chr16	86112121	86112621	5.14	-1.84	5.32e-05	0.000486
chr7	95628641	95629141	4.74	-1.87	5.32e-05	0.000486
chr20	1327080	1327580	7.2	-1	5.34e-05	0.000487
chr3	21053989	21054489	4.86	-1.82	5.36e-05	0.000489
chr22	16232245	16232745	4.93	-1.75	5.36e-05	0.000489
chr2	74003499	74003999	5.45	-1.46	5.37e-05	0.000489
chr1	33153114	33153614	4.44	-2.31	5.39e-05	0.000491
chr11	110878374	110878874	4.97	-1.7	5.41e-05	0.000492
chr20	44465120	44465620	5.15	-1.62	5.41e-05	0.000492
chr1	8070864	8071364	5.32	-1.65	5.44e-05	0.000494
chr7	50656403	50656903	5.77	-1.37	5.44e-05	0.000494
chr10	112389255	112389755	4.48	-2.14	5.46e-05	0.000495
chr16	64881003	64881503	5.96	-1.25	5.46e-05	0.000496
chr22	27105475	27105975	6.05	-1.14	5.46e-05	0.000496
chr17	27585340	27585840	4.41	-2.14	5.49e-05	0.000497
chr11	79486707	79487207	3.95	-3.55	5.52e-05	0.0005
chr2	33425681	33426181	5.58	-1.88	5.55e-05	0.000502
chr10	80974231	80974731	5.29	-1.55	5.57e-05	0.000504
chr14	98906517	98907017	5.03	-1.68	5.59e-05	0.000505
chr8	118908317	118908817	5.14	-1.61	5.59e-05	0.000505
chr1	153608741	153609241	4.69	-1.95	5.62e-05	0.000508
chr1	181152846	181153346	6.44	-1.09	5.63e-05	0.000508
chr3	124248623	124249123	5.52	-1.4	5.63e-05	0.000508
chr9	93248355	93248855	4.68	-2.25	5.67e-05	0.000511
chr3	59566544	59567044	4.71	-1.86	5.67e-05	0.000511
chr22	39968527	39969027	6.21	-1.08	5.68e-05	0.000511
chr2	41926587	41927087	5.01	-1.7	5.69e-05	0.000511
chr17	81223289	81223789	4.77	-1.89	5.7e-05	0.000512
chr12	77394468	77394968	4.37	-2.19	5.71e-05	0.000513
chr10	86350521	86351021	3.86	-3.3	5.72e-05	0.000513
chr3	23036069	23036569	5.59	-1.46	5.73e-05	0.000514
chr7	40570159	40570659	5.33	-1.59	5.77e-05	0.000517
chr20	50224903	50225403	7.14	-0.93	5.77e-05	0.000517
chr6	158042361	158042861	5.92	-1.18	5.78e-05	0.000517
chr20	9306524	9307024	4.18	-2.56	5.78e-05	0.000517
chr8	126459954	126460454	4.18	-2.56	5.78e-05	0.000517
chr5	116766263	116766763	5.38	-1.48	5.8e-05	0.000518
chr1	20323209	20323709	5.04	-1.83	5.8e-05	0.000518
chr14	61470374	61470874	4.26	-2.33	5.81e-05	0.000518
chr14	75340904	75341404	6.56	-1.13	5.81e-05	0.000518
chr14	75301713	75302213	5.48	-1.43	5.83e-05	0.00052
chr9	22158920	22159420	5	-1.7	5.83e-05	0.00052
chr15	91065369	91065869	5.62	-1.38	5.85e-05	0.000521
chr2	128242940	128243440	5.62	-1.38	5.85e-05	0.000521
chr20	37598824	37599324	4.71	-2	5.85e-05	0.000521
chr1	94739539	94740039	6.11	-1.14	5.89e-05	0.000524
chr19	49613946	49614446	5.25	-1.6	5.9e-05	0.000524
chr1	186495000	186495500	4.49	-2.09	5.91e-05	0.000524
chr6	37624471	37624971	5.58	-1.38	5.91e-05	0.000524
chr14	18491268	18491768	4.88	-1.78	5.95e-05	0.000527
chr1	36199999	36200499	5.32	-1.58	5.95e-05	0.000527
chr1	56735104	56735604	4.22	-2.46	5.97e-05	0.000529
chr3	30597160	30597660	4.4	-2.22	5.99e-05	0.00053
chr1	94590242	94590742	4.32	-2.27	6.04e-05	0.000534
chr7	92641851	92642351	6.07	-1.15	6.06e-05	0.000536
chr20	47894499	47894999	7.01	-0.91	6.09e-05	0.000538
chr17	71922422	71922922	4.89	-1.8	6.09e-05	0.000538
chr5	127956961	127957461	4.86	-1.83	6.1e-05	0.000538
chr11	79437932	79438432	5.41	-1.47	6.11e-05	0.000538
chr12	38153071	38153571	5.47	-1.53	6.13e-05	0.00054
chr3	23159897	23160397	5.07	-1.61	6.15e-05	0.000542
chr2	157032084	157032584	5.07	-1.72	6.16e-05	0.000542
chr7	3239200	3239700	7	-0.82	6.18e-05	0.000543
chr21	34545181	34545681	3.71	-4.76	6.21e-05	0.000545
chr8	12704924	12705424	4.97	-1.76	6.21e-05	0.000546
chr1	11938950	11939450	6.36	-1.14	6.25e-05	0.000549
chr3	177723905	177724405	4.49	-2.15	6.27e-05	0.00055
chr16	88918455	88918955	5.62	-1.55	6.31e-05	0.000553
chr17	77917936	77918436	5.25	-1.52	6.31e-05	0.000553
chr20	47317198	47317698	8.73	-0.41	6.35e-05	0.000556
chr6	73704290	73704790	5.64	-1.33	6.37e-05	0.000557
chr17	10028814	10029314	3.78	-3.5	6.39e-05	0.000559
chr10	107160677	107161177	4.99	-1.82	6.39e-05	0.000559
chr11	128628512	128629012	4.54	-2.09	6.43e-05	0.000562
chr10	52542260	52542760	5.14	-1.74	6.44e-05	0.000562
chr12	124509725	124510225	7.11	-0.85	6.45e-05	0.000562
chr18	58417766	58418266	4.82	-1.95	6.48e-05	0.000565
chr2	12321161	12321661	5.78	-1.29	6.49e-05	0.000565
chr1	55580770	55581270	6.84	-0.9	6.49e-05	0.000565
chr1	145996920	145997420	5.89	-1.23	6.52e-05	0.000567
chr7	42964863	42965363	4.49	-2.1	6.58e-05	0.000572
chr9	34987484	34987984	4.91	-1.71	6.59e-05	0.000573
chr9	84295620	84296120	4.71	-1.85	6.61e-05	0.000574
chr15	61654850	61655350	4.2	-2.44	6.64e-05	0.000576
chr14	68548931	68549431	7.7	-0.63	6.64e-05	0.000576
chr11	61602999	61603499	6.29	-1.16	6.64e-05	0.000576
chr9	72382526	72383026	4.63	-2.02	6.66e-05	0.000577
chr9	95462646	95463146	6.04	-1.23	6.67e-05	0.000578
chr3	188947889	188948389	8.33	-0.48	6.68e-05	0.000578
chr8	124425245	124425745	4.44	-2.33	6.68e-05	0.000578
chr7	106217128	106217628	6.2	-1.15	6.69e-05	0.000578
chr8	103229650	103230150	5.4	-1.55	6.71e-05	0.000579
chr2	150471995	150472495	4.28	-2.57	6.72e-05	0.00058
chr1	156616416	156616916	7.4	-0.79	6.73e-05	0.000581
chr2	219688760	219689260	4.84	-2.09	6.75e-05	0.000582
chr9	122384007	122384507	4.59	-2.01	6.76e-05	0.000583
chr17	65202215	65202715	4.32	-2.27	6.77e-05	0.000583
chr19	45956035	45956535	5.73	-1.32	6.78e-05	0.000584
chr17	61361035	61361535	4.37	-2.24	6.8e-05	0.000585
chr5	73338036	73338536	4.7	-1.86	6.86e-05	0.00059
chr17	82613888	82614388	6.78	-0.94	6.9e-05	0.000593
chr20	23039882	23040382	6.45	-0.97	6.9e-05	0.000593
chr8	133001383	133001883	4.29	-3.18	6.91e-05	0.000593
chr10	93471065	93471565	5.74	-1.3	6.92e-05	0.000593
chr12	124608975	124609475	6.61	-0.95	6.95e-05	0.000595
chr8	133861347	133861847	6.85	-0.89	6.95e-05	0.000595
chr11	108597710	108598210	5.22	-1.6	6.96e-05	0.000595
chr22	49930688	49931188	5.03	-1.65	6.97e-05	0.000596
chr2	100780660	100781160	5.27	-1.54	7e-05	0.000598
chr15	81189836	81190336	6.36	-1.04	7e-05	0.000598
chr7	158045462	158045962	5.35	-1.55	7.01e-05	0.000598
chr2	108594133	108594633	5.54	-1.41	7.04e-05	0.000601
chr4	188706921	188707421	4.49	-2.1	7.08e-05	0.000604
chr8	139958443	139958943	6.23	-1.08	7.12e-05	0.000607
chr12	51441509	51442009	6.12	-1.1	7.16e-05	0.00061
chr6	44058541	44059041	6.97	-0.96	7.18e-05	0.000611
chr5	173534593	173535093	4.83	-1.8	7.19e-05	0.000612
chr22	27685474	27685974	4.74	-1.82	7.23e-05	0.000615
chr13	34358985	34359485	4.77	-2.34	7.26e-05	0.000617
chr10	62895004	62895504	3.68	-4.72	7.28e-05	0.000618
chr20	57452223	57452723	4.63	-1.93	7.29e-05	0.000618
chr12	65846316	65846816	3.82	-3.26	7.29e-05	0.000618
chr7	54995853	54996353	4.95	-1.72	7.29e-05	0.000618
chr17	57903013	57903513	5.06	-1.81	7.32e-05	0.00062
chr7	140581459	140581959	3.79	-3.73	7.34e-05	0.000621
chr2	171798361	171798861	4.25	-2.34	7.34e-05	0.000621
chr1	41739057	41739557	5.37	-1.57	7.34e-05	0.000621
chr1	47933445	47933945	4.87	-1.86	7.45e-05	0.00063
chr20	31572888	31573388	6.26	-1.12	7.48e-05	0.000632
chr19	46300817	46301317	8.83	-0.38	7.49e-05	0.000632
chr2	220811025	220811525	3.72	-4.77	7.49e-05	0.000632
chr4	183331358	183331858	4.85	-1.78	7.49e-05	0.000632
chr3	48563805	48564305	4.31	-2.22	7.5e-05	0.000632
chr6	42979531	42980031	4.25	-2.34	7.51e-05	0.000633
chr12	2845362	2845862	5.05	-1.65	7.55e-05	0.000636
chr1	116496665	116497165	4.37	-2.14	7.57e-05	0.000637
chr12	101616040	101616540	4.51	-2.14	7.57e-05	0.000637
chr6	160278803	160279303	7.12	-0.78	7.58e-05	0.000637
chr16	8582127	8582627	5.48	-1.55	7.61e-05	0.000639
chr9	88733646	88734146	4.67	-1.87	7.66e-05	0.000643
chr22	23538039	23538539	5.5	-1.52	7.67e-05	0.000644
chr22	23521575	23522075	6.76	-0.93	7.75e-05	0.00065
chr12	97767324	97767824	6.5	-1.04	7.75e-05	0.00065
chr8	3760279	3760779	5.61	-1.4	7.76e-05	0.00065
chr3	61811059	61811559	3.71	-3.76	7.78e-05	0.000651
chr5	31651271	31651771	5.2	-1.57	7.78e-05	0.000651
chr9	108579856	108580356	4.83	-1.82	7.79e-05	0.000651
chr14	35403840	35404340	8.75	-0.42	7.8e-05	0.000651
chr1	108053311	108053811	4.71	-1.86	7.81e-05	0.000652
chr12	89370711	89371211	6.14	-1.07	7.82e-05	0.000652
chr3	94586485	94586985	4.87	-1.74	7.82e-05	0.000652
chr14	95892138	95892638	5.33	-1.56	7.82e-05	0.000652
chr2	21038700	21039200	7.24	-0.77	7.83e-05	0.000653
chr15	68340172	68340672	3.88	-3.08	7.84e-05	0.000653
chr6	139520365	139520865	4.25	-2.39	7.85e-05	0.000653
chr22	42933769	42934269	5.19	-1.6	7.86e-05	0.000653
chr3	65006358	65006858	5.59	-1.35	7.86e-05	0.000653
chr22	39961309	39961809	6.21	-1.06	7.87e-05	0.000654
chr5	172920332	172920832	3.69	-4.74	7.89e-05	0.000655
chr2	108594925	108595425	5.21	-1.65	7.9e-05	0.000655
chr21	28186508	28187008	5.35	-1.43	7.9e-05	0.000655
chr17	73770427	73770927	4.5	-2.02	7.91e-05	0.000655
chr3	169760272	169760772	5.12	-1.6	7.94e-05	0.000658
chr7	97960222	97960722	4.28	-2.25	7.95e-05	0.000658
chr10	11684650	11685150	5.13	-1.64	7.96e-05	0.000659
chr3	193946911	193947411	5.48	-1.4	7.98e-05	0.000659
chr16	81141224	81141724	5.48	-1.39	7.98e-05	0.000659
chr10	112227539	112228039	5.66	-1.36	8e-05	0.00066
chr1	224057936	224058436	5.94	-1.34	8e-05	0.00066
chr17	64385357	64385857	6.2	-1.12	8.01e-05	0.000661
chr2	48855116	48855616	5.34	-1.46	8.02e-05	0.000661
chr10	117827736	117828236	3.87	-3.07	8.09e-05	0.000666
chr9	89878687	89879187	7.98	-0.6	8.09e-05	0.000666
chr2	200156410	200156910	5.51	-1.41	8.1e-05	0.000666
chr15	62120362	62120862	4.84	-1.78	8.1e-05	0.000666
chr2	133580873	133581373	4.04	-2.65	8.1e-05	0.000666
chr1	41666828	41667328	5.34	-1.49	8.11e-05	0.000666
chr1	94743886	94744386	7.07	-0.84	8.11e-05	0.000666
chr18	13500371	13500871	5.16	-1.61	8.12e-05	0.000667
chr2	207164121	207164621	5.7	-1.28	8.15e-05	0.000668
chr11	21564788	21565288	4.54	-2.06	8.25e-05	0.000676
chr12	6267173	6267673	5.18	-1.9	8.25e-05	0.000676
chr15	94083460	94083960	5.4	-1.43	8.26e-05	0.000676
chr11	59706752	59707252	5.14	-1.66	8.28e-05	0.000677
chr10	69703910	69704410	5.33	-1.48	8.28e-05	0.000677
chr1	26744034	26744534	5.77	-1.43	8.3e-05	0.000678
chr2	234251734	234252234	3.71	-3.7	8.3e-05	0.000678
chr17	72391876	72392376	4.82	-1.73	8.33e-05	0.00068
chr11	79236660	79237160	4.46	-2.06	8.38e-05	0.000683
chr17	57440877	57441377	5.34	-1.44	8.39e-05	0.000684
chr2	215460691	215461191	5.34	-1.5	8.43e-05	0.000687
chr20	22341407	22341907	6.4	-0.97	8.44e-05	0.000687
chr8	8635281	8635781	5.22	-1.53	8.45e-05	0.000688
chr6	168554324	168554824	5.7	-1.28	8.5e-05	0.000691
chrX	129842462	129842962	3.95	-2.92	8.51e-05	0.000692
chr22	17785384	17785884	4.17	-2.41	8.53e-05	0.000693
chr14	86639161	86639661	5	-1.69	8.53e-05	0.000693
chr1	225736274	225736774	6.69	-0.93	8.54e-05	0.000693
chr3	33184750	33185250	4.35	-2.16	8.55e-05	0.000694
chr6	4460785	4461285	4.58	-1.98	8.56e-05	0.000694
chr5	124343363	124343863	4.46	-2.01	8.56e-05	0.000694
chr8	120102983	120103483	6.22	-1.1	8.57e-05	0.000694
chr20	45358894	45359394	7.27	-0.72	8.58e-05	0.000694
chr1	200368117	200368617	3.66	-4.7	8.61e-05	0.000695
chr2	111955130	111955630	3.66	-4.7	8.61e-05	0.000695
chr3	194014802	194015302	3.66	-4.7	8.61e-05	0.000695
chr8	128991208	128991708	6.42	-0.98	8.61e-05	0.000695
chr3	5564977	5565477	6.19	-1.16	8.61e-05	0.000695
chr10	102627387	102627887	5.93	-1.3	8.62e-05	0.000695
chr16	5016885	5017385	4.9	-1.75	8.64e-05	0.000696
chr1	117171844	117172344	3.79	-3.74	8.67e-05	0.000699
chr4	41709926	41710426	4.88	-1.85	8.74e-05	0.000704
chr4	111064393	111064893	4.94	-1.7	8.75e-05	0.000704
chr22	30408640	30409140	5.28	-1.52	8.75e-05	0.000704
chr22	23522753	23523253	5.37	-1.56	8.8e-05	0.000707
chr10	77586730	77587230	4.62	-1.98	8.81e-05	0.000708
chr2	54389428	54389928	4.57	-1.92	8.82e-05	0.000708
chr7	77326879	77327379	5.21	-1.54	8.82e-05	0.000708
chr8	58879400	58879900	5.53	-1.35	8.85e-05	0.000709
chr1	59669721	59670221	4.66	-2.03	8.85e-05	0.000709
chr1	145891982	145892482	7.39	-0.69	8.95e-05	0.000717
chr1	198776584	198777084	7.92	-0.63	8.96e-05	0.000717
chr17	78879538	78880038	5.68	-1.29	8.97e-05	0.000718
chr11	107708796	107709296	4.71	-1.86	8.99e-05	0.000719
chr4	184813289	184813789	5.52	-1.41	9.01e-05	0.00072
chr22	39997828	39998328	3.81	-3.25	9.08e-05	0.000726
chr11	61971657	61972157	6.61	-0.91	9.11e-05	0.000727
chr11	91382861	91383361	3.99	-2.91	9.11e-05	0.000727
chr7	455513	456013	6.2	-1.13	9.16e-05	0.00073
chr6	107247161	107247661	4.21	-2.33	9.17e-05	0.000731
chr13	33312060	33312560	4.46	-2.01	9.19e-05	0.000732
chr22	37233576	37234076	5.73	-1.32	9.2e-05	0.000733
chr16	89609530	89610030	3.67	-4.71	9.22e-05	0.000734
chr2	119426049	119426549	4.21	-2.62	9.24e-05	0.000735
chr19	5773608	5774108	4.73	-1.8	9.28e-05	0.000738
chr5	179356522	179357022	5.46	-1.45	9.3e-05	0.000739
chr20	44714139	44714639	7.11	-0.78	9.31e-05	0.00074
chr1	242530672	242531172	5.87	-1.19	9.34e-05	0.000742
chr1	52667952	52668452	4.13	-2.47	9.41e-05	0.000746
chr3	71998828	71999328	7.23	-0.8	9.42e-05	0.000747
chr3	45593865	45594365	5.15	-1.56	9.43e-05	0.000747
chr7	47482071	47482571	5.84	-1.31	9.44e-05	0.000748
chr7	2876032	2876532	5.21	-1.53	9.46e-05	0.000748
chr15	62740530	62741030	5.15	-1.6	9.47e-05	0.000749
chr6	160337867	160338367	6.06	-1.11	9.53e-05	0.000754
chr17	73224748	73225248	7.01	-0.78	9.57e-05	0.000756
chr8	29975080	29975580	5.31	-1.47	9.59e-05	0.000757
chr11	13260395	13260895	4.99	-1.7	9.59e-05	0.000757
chr19	15495114	15495614	5.45	-1.4	9.64e-05	0.00076
chr20	50721803	50722303	7.24	-0.87	9.67e-05	0.000762
chr20	53827848	53828348	5.36	-1.46	9.67e-05	0.000762
chr2	27706179	27706679	5.03	-1.77	9.77e-05	0.000769
chr6	38722114	38722614	4.26	-2.25	9.8e-05	0.000771
chr10	97781922	97782422	4.35	-2.16	9.86e-05	0.000775
chr5	154288831	154289331	4.47	-2.2	9.86e-05	0.000775
chr7	17677301	17677801	5.29	-2.09	9.92e-05	0.000779
chr7	21568369	21568869	4.3	-2.18	9.95e-05	0.000781
chr10	113056495	113056995	5.44	-1.56	9.97e-05	0.000782
chr7	74012819	74013319	4.49	-1.96	9.99e-05	0.000783
chr10	122491252	122491752	5.09	-1.62	0.0001	0.000784
chr18	49160275	49160775	5.41	-1.41	0.0001	0.000785
chr20	47979085	47979585	4.7	-1.89	0.000101	0.000787
chr18	21283791	21284291	3.63	-4.1	0.000101	0.000792
chr15	41544561	41545061	6.25	-1.03	0.000101	0.000793
chr1	234310356	234310856	6.24	-1.1	0.000101	0.000793
chr15	69861824	69862324	6.37	-1.06	0.000102	0.000793
chr12	116855964	116856464	5.35	-1.42	0.000102	0.000794
chr16	1689056	1689556	4.45	-2	0.000102	0.000794
chr1	157272240	157272740	4.76	-1.84	0.000102	0.000794
chr16	80027056	80027556	5.23	-1.49	0.000102	0.000796
chr17	77356312	77356812	4.95	-1.64	0.000102	0.000797
chr8	140393764	140394264	4.97	-1.63	0.000102	0.000798
chr11	115153010	115153510	5.61	-1.29	0.000103	0.000799
chr3	141368099	141368599	6.57	-0.91	0.000103	0.0008
chr11	99693784	99694284	4.67	-2.17	0.000103	0.000801
chr3	29280844	29281344	5.36	-1.41	0.000104	0.000805
chr4	56908669	56909169	4.77	-1.74	0.000104	0.000807
chr1	29688451	29688951	6	-1.15	0.000104	0.000809
chr10	80282347	80282847	4.18	-2.38	0.000105	0.000812
chr7	2860499	2860999	5.53	-1.34	0.000105	0.000812
chr3	159763555	159764055	4.24	-2.25	0.000105	0.000813
chr9	82454898	82455398	5.07	-1.7	0.000105	0.000813
chr10	45474004	45474504	5.19	-1.59	0.000105	0.000813
chr2	109214178	109214678	5.87	-1.29	0.000105	0.000813
chr16	84742470	84742970	5.63	-1.36	0.000106	0.000816
chr17	58219712	58220212	5.55	-1.53	0.000106	0.000817
chr12	124720747	124721247	6.74	-0.91	0.000106	0.000817
chr9	98035655	98036155	5.34	-1.44	0.000106	0.000817
chr20	50226511	50227011	5.3	-1.45	0.000106	0.000817
chr11	132072031	132072531	4.93	-1.74	0.000106	0.000817
chr6	154510677	154511177	5.8	-1.2	0.000106	0.000817
chr16	56911614	56912114	4.77	-1.77	0.000106	0.000819
chr1	5389105	5389605	5.21	-1.51	0.000106	0.00082
chr20	16188758	16189258	5.04	-1.56	0.000107	0.00082
chr11	26947338	26947838	4.11	-2.57	0.000107	0.000821
chr1	30677400	30677900	4.49	-1.99	0.000107	0.000821
chr8	144078107	144078607	3.97	-2.78	0.000107	0.000821
chr12	127237974	127238474	5.29	-1.79	0.000107	0.000823
chr13	40113570	40114070	5.08	-1.67	0.000108	0.000826
chr4	52311765	52312265	4.03	-2.61	0.000108	0.000826
chr14	77039929	77040429	5.96	-1.17	0.000108	0.000827
chr1	30114379	30114879	4.51	-2	0.000108	0.000829
chr10	22246733	22247233	4.85	-1.69	0.000108	0.000829
chr21	38631216	38631716	5.44	-1.38	0.000109	0.000831
chr16	89580987	89581487	8.79	-0.4	0.000109	0.000835
chr1	26620720	26621220	7.09	-0.9	0.000109	0.000835
chr2	12318118	12318618	6.6	-0.97	0.000109	0.000836
chr7	100545789	100546289	6.2	-1.06	0.00011	0.000837
chr20	44495523	44496023	4.72	-1.79	0.00011	0.000837
chr20	47411185	47411685	5.53	-1.39	0.00011	0.000839
chr1	9376881	9377381	6.55	-0.95	0.00011	0.000839
chr2	30178620	30179120	6.58	-0.98	0.000111	0.000843
chr17	80193243	80193743	7.14	-0.75	0.000111	0.000848
chr1	33338715	33339215	4.25	-2.26	0.000111	0.000848
chr1	101181947	101182447	4.91	-1.73	0.000112	0.000854
chr20	57628154	57628654	5.14	-1.7	0.000112	0.000854
chr6	119147244	119147744	4.87	-1.69	0.000113	0.000854
chr22	27113126	27113626	4.81	-1.72	0.000113	0.000854
chr17	78592333	78592833	5.12	-1.63	0.000113	0.000854
chr9	34559429	34559929	5.01	-1.64	0.000113	0.000855
chr16	89586735	89587235	3.82	-3.25	0.000113	0.000857
chr8	135228483	135228983	5.86	-1.28	0.000113	0.000857
chr21	44890152	44890652	4.35	-2.09	0.000113	0.000857
chr2	31286933	31287433	4.95	-1.8	0.000113	0.000857
chr7	4631766	4632266	5.07	-1.54	0.000113	0.000859
chr5	31610834	31611334	4.66	-1.82	0.000114	0.000862
chr16	86298664	86299164	4.56	-2.14	0.000114	0.000862
chr15	70604427	70604927	6.2	-1.08	0.000115	0.000865
chr18	11089463	11089963	5.25	-1.49	0.000115	0.000865
chr1	67583566	67584066	4.81	-1.71	0.000115	0.000867
chr5	93189652	93190152	4.72	-1.83	0.000115	0.000867
chr10	110429151	110429651	5.95	-1.17	0.000115	0.000869
chr1	179825160	179825660	3.9	-2.89	0.000115	0.00087
chr18	76230757	76231257	4.97	-1.61	0.000115	0.00087
chr14	54447149	54447649	4.32	-2.13	0.000116	0.00087
chr3	45057046	45057546	4.24	-2.24	0.000116	0.00087
chr5	3740947	3741447	4.99	-1.61	0.000116	0.000874
chr1	15965555	15966055	3.99	-2.88	0.000116	0.000874
chr9	35853681	35854181	4.21	-2.29	0.000117	0.000876
chr20	23622873	23623373	7.72	-0.62	0.000117	0.000876
chr3	8488446	8488946	5.1	-1.56	0.000117	0.000878
chr1	234980822	234981322	6.8	-0.91	0.000117	0.000878
chr5	120053126	120053626	5.84	-1.18	0.000117	0.000879
chr11	133072532	133073032	4.47	-1.97	0.000117	0.00088
chr2	79994035	79994535	4.83	-1.7	0.000118	0.00088
chr2	28626814	28627314	6.12	-1.12	0.000118	0.000885
chr21	33383004	33383504	6.17	-1.02	0.000118	0.000885
chr14	77955734	77956234	4	-2.64	0.00012	0.000895
chr8	126161528	126162028	4.89	-1.7	0.00012	0.000897
chr5	51432903	51433403	4.1	-3.42	0.000121	0.000902
chr10	97834568	97835068	5.68	-1.29	0.000121	0.000905
chr2	28172419	28172919	3.87	-3.82	0.000122	0.00091
chr10	100696974	100697474	5.55	-1.32	0.000122	0.000911
chr17	62819714	62820214	7.26	-0.78	0.000123	0.000914
chr5	168650998	168651498	6.55	-1.16	0.000123	0.000916
chr11	102759671	102760171	4.87	-1.7	0.000123	0.000918
chr2	168639409	168639909	5.23	-1.47	0.000123	0.000919
chr17	82214012	82214512	5.26	-1.52	0.000124	0.000921
chr8	140635537	140636037	4.85	-1.65	0.000125	0.000926
chr8	66559842	66560342	5.33	-1.4	0.000125	0.000926
chr5	2656208	2656708	6.22	-1.03	0.000125	0.000926
chr1	96538308	96538808	5.09	-1.81	0.000125	0.000927
chr6	35720230	35720730	5.43	-1.43	0.000126	0.000937
chr20	51327380	51327880	5.4	-1.39	0.000127	0.000938
chr7	139734404	139734904	6.08	-1.08	0.000127	0.000941
chr10	60956026	60956526	6.54	-0.9	0.000127	0.000943
chr1	223235017	223235517	5.44	-1.38	0.000128	0.000948
chr12	130639931	130640431	6.84	-0.85	0.000129	0.000953
chr5	16888488	16888988	4.95	-1.63	0.000129	0.000956
chr8	47735016	47735516	4.38	-2.05	0.000129	0.000956
chr11	45557323	45557823	4.94	-1.73	0.00013	0.00096
chr2	47118997	47119497	5.65	-1.28	0.00013	0.000961
chr10	95289211	95289711	6.08	-1.1	0.00013	0.000962
chr3	112013243	112013743	5.5	-1.49	0.00013	0.000962
chr7	29857580	29858080	4.69	-1.88	0.000131	0.000962
chr5	172869018	172869518	8.25	-0.48	0.000131	0.000962
chr2	214103563	214104063	5.29	-1.46	0.000131	0.000965
chr14	61545678	61546178	7.04	-0.81	0.000131	0.000967
chr17	72416027	72416527	5.54	-1.34	0.000132	0.000968
chr12	32920586	32921086	4.56	-1.95	0.000132	0.000969
chr13	21033406	21033906	4.51	-1.9	0.000132	0.000969
chr20	11170448	11170948	4.95	-1.6	0.000132	0.00097
chr3	123712088	123712588	4.19	-2.38	0.000132	0.000971
chr8	48308593	48309093	4.19	-2.46	0.000133	0.000976
chr2	109030868	109031368	4.22	-2.46	0.000133	0.000976
chr11	18749675	18750175	4.19	-2.28	0.000134	0.000981
chr2	205657495	205657995	6.18	-1.12	0.000134	0.000982
chr21	35777183	35777683	3.82	-3.02	0.000134	0.000982
chr13	52071024	52071524	6.13	-1.23	0.000134	0.000984
chr1	176699943	176700443	5.35	-1.38	0.000135	0.000986
chr12	76275453	76275953	5.11	-1.52	0.000135	0.000988
chr16	85720118	85720618	4.65	-1.8	0.000136	0.000995
chr2	28691722	28692222	4.91	-1.78	0.000137	0.001
chr15	91116227	91116727	4.43	-1.99	0.000137	0.001
chr8	123630443	123630943	5.78	-1.19	0.000137	0.001
chr14	90439983	90440483	4.03	-2.61	0.000138	0.00101
chr2	43131154	43131654	7.3	-0.76	0.000139	0.00101
chr7	218728	219228	6.3	-1.07	0.000139	0.00101
chr7	51971144	51971644	4.24	-2.24	0.000139	0.00101
chr15	60374576	60375076	5.91	-1.32	0.000139	0.00101
chr1	30675589	30676089	3.7	-3.41	0.000139	0.00101
chr2	160870959	160871459	4.22	-2.35	0.00014	0.00102
chr15	66661428	66661928	5.46	-1.35	0.00014	0.00102
chr5	159820048	159820548	7.04	-0.83	0.00014	0.00102
chr1	40877663	40878163	5.57	-1.35	0.000141	0.00102
chr17	79026621	79027121	6.34	-1.07	0.000141	0.00103
chr6	137241617	137242117	5.66	-1.25	0.000142	0.00103
chr5	173764423	173764923	4.67	-1.79	0.000142	0.00103
chr17	74994339	74994839	5.01	-1.61	0.000142	0.00103
chr22	38177963	38178463	5.25	-1.46	0.000143	0.00103
chr2	9636429	9636929	5.4	-1.37	0.000143	0.00103
chr17	58083214	58083714	4.56	-1.88	0.000143	0.00103
chr2	88613910	88614410	6.05	-1.07	0.000143	0.00103
chr7	11458651	11459151	5.46	-1.36	0.000143	0.00103
chr2	62578994	62579494	4.34	-2.26	0.000143	0.00103
chr18	48453235	48453735	7.18	-0.75	0.000143	0.00103
chr7	138194573	138195073	4.75	-1.71	0.000144	0.00104
chr2	98766047	98766547	5.15	-1.62	0.000144	0.00104
chr19	40715447	40715947	6.56	-0.95	0.000144	0.00104
chr18	46321240	46321740	4.76	-1.85	0.000144	0.00104
chr22	49188127	49188627	5.39	-1.41	0.000144	0.00104
chr2	207041208	207041708	4.39	-2	0.000145	0.00104
chr15	87099908	87100408	4.37	-2.13	0.000145	0.00105
chr14	62252088	62252588	5.08	-1.51	0.000146	0.00105
chr18	70372443	70372943	5.49	-1.31	0.000147	0.00105
chr10	103908192	103908692	6.06	-1.08	0.000147	0.00106
chr21	38240862	38241362	5.26	-1.58	0.000147	0.00106
chr8	6606943	6607443	4.09	-2.45	0.000149	0.00107
chr22	39657179	39657679	7.12	-0.79	0.00015	0.00107
chr9	92474017	92474517	3.58	-4.04	0.00015	0.00108
chr14	64503850	64504350	5.52	-1.34	0.00015	0.00108
chr4	154004707	154005207	4.5	-1.94	0.000151	0.00108
chr17	17774082	17774582	6.62	-1.01	0.000151	0.00108
chr2	27795627	27796127	6.04	-1.37	0.000151	0.00108
chrX	47645449	47645949	4.94	-1.68	0.000151	0.00108
chr2	53961582	53962082	4.07	-2.5	0.000152	0.00108
chr4	71950141	71950641	5.33	-1.39	0.000152	0.00108
chr2	50360834	50361334	4.43	-1.99	0.000152	0.00108
chr1	10066841	10067341	4.39	-2.1	0.000152	0.00108
chr20	50422437	50422937	7.96	-0.6	0.000152	0.00108
chr16	89320270	89320770	4.01	-2.66	0.000152	0.00108
chr20	37989599	37990099	5.66	-1.27	0.000152	0.00109
chr13	80048744	80049244	4.71	-1.73	0.000153	0.00109
[truncated: 1,904 more rows]
