# Supplementary material for: Different chromatin and DNA sequence characteristics define glucocorticoid receptor binding sites that are blocked or not blocked by coregulator Hic-5
Source: PLoS One. 2018 May 8;13(5):e0196965. doi: 10.1371/journal.pone.0196965 (PMC5940187; doi:10.1371/journal.pone.0196965)
Supplement: S3 Dataset — This dataset contains the Hic-5 blocked and non-blocked GBR with chromosome positions for each peak. Sheet 1–3 are the sets of GBR obtained by overlapping the siHic5siNS peaks with the siNSsiNS peaks identified with the MACS2+IDR method (illustrated in Fig 1B). Sheet 1 contains the Hic-5 blocked GBR, sheet 2 is the shared GBR, and sheet 3 is the peaks for the Hic-5 dependent GBR. Sheets 4 and 5 are the Hic-5 blocked GBR and non-blocked GBR, respectively, when differentially bound peaks between siHic5siNS and siNSsiNS as defined by DiffBind are overlapped with the sets of peaks identified using the MACS2+IDR (illustrated in Fig 1D). Within each sheet of the Excel file: column A, chromosome number; column B, chromosome start position; column C, chromosome end position. (XLSX) [file pone.0196965.s007.xlsx]

## Sheet: blocked GBR MACS2+IDR
chromosome	chromosome start position	chromosome end position
chr1	2255003	2256421
chr6	44058292	44059347
chr1	27630883	27631816
chr13	48953972	48954638
chr2	20424253	20425176
chr16	89316033	89316703
chr15	25503975	25505085
chr22	47292327	47293146
chr17	39222053	39222639
chr11	79414901	79415666
chr9	108150649	108151231
chr17	71908919	71909679
chr15	66390595	66391243
chr10	104299812	104300622
chr5	94983590	94984319
chr8	104360962	104361789
chr17	17773969	17774791
chr17	77363869	77364535
chr10	78578725	78579453
chr16	53090559	53091539
chr2	151842798	151843582
chr10	63799045	63799850
chr1	223109573	223110271
chr9	60523417	60524297
chr2	118466673	118467172
chr3	138187980	138188580
chr2	46230601	46231224
chr8	132420220	132420908
chr8	10623317	10624288
chr1	21639290	21640188
chr1	86788200	86789200
chr18	22446074	22446609
chr20	49989191	49990585
chr16	79182471	79183008
chr17	79026319	79027279
chr4	26171871	26172437
chr1	234310207	234311111
chr3	40971168	40972079
chr20	32583137	32584734
chr4	74005435	74006521
chr10	95400609	95401205
chr14	77037885	77038692
chr20	59299622	59300638
chr5	172795263	172795897
chr12	115151413	115151940
chr17	40015388	40015942
chr5	142341998	142343153
chr10	15043577	15044093
chr8	139701164	139701682
chr6	124223474	124224009
chr15	100726748	100728107
chr11	61602946	61603574
chr8	123671085	123672049
chr12	627713	628594
chr16	84358483	84359335
chr22	48702483	48703140
chr17	60940838	60941399
chr17	40021348	40022050
chr17	45252606	45253109
chr14	58733427	58733925
chr9	35790063	35790600
chr8	132224276	132224830
chr8	125333853	125334574
chr17	45228754	45229435
chr1	161971223	161972482
chr10	117454138	117454742
chr22	46634798	46635935
chr17	45176147	45176790
chr2	47751944	47753159
chr11	69157036	69158134
chr7	92633264	92634121
chr20	51365813	51367213
chr1	8947155	8947759
chr3	90184746	90185387
chr7	20340806	20341427
chr8	27286043	27286989
chr9	91100824	91101339
chr3	155233136	155233761
chr8	142802825	142804827
chr2	222114982	222115740
chr5	36575263	36575983
chr4	1053217	1053843
chr20	4102272	4102745
chr12	103851059	103851680
chr19	7368234	7368778
chr8	143264657	143265172
chr2	113283276	113284308
chr8	29249898	29250463
chr3	48694072	48694952
chr2	12317520	12318960
chr12	51441405	51442012
chr2	127599207	127599796
chr10	78442872	78443824
chr8	141318266	141319863
chr22	38034437	38034987
chr6	155528845	155529680
chr12	124916353	124917895
chr17	77327840	77328381
chr1	37479601	37480232
chr8	133556258	133557501
chr7	103504520	103504969
chr6	129889578	129890093
chr8	121742873	121743458
chr6	142551385	142552031
chr13	113836737	113837997
chr3	57159141	57159731
chr18	75489847	75490380
chr16	67594672	67595468
chr6	165178018	165178541
chr10	110364490	110365029
chr10	85648092	85648637
chr17	17191214	17192115
chr19	472222	472853
chr9	129490976	129491709
chr9	132716833	132717694
chr3	109806939	109807610
chr17	67421864	67422521
chr8	120102904	120103600
chr20	43751094	43751809
chr2	112642739	112643399
chrX	105482992	105483516
chr7	2983731	2984397
chr5	32089327	32089828
chr20	62655893	62657327
chr6	160337827	160338625
chr5	120053162	120053618
chr10	35495372	35495927
chr3	72821924	72822510
chr8	40174523	40175243
chr14	69719452	69720012
chr14	30267116	30267859
chr2	122340916	122341501
chr17	28436566	28437176
chr22	19727292	19728402
chr1	116376249	116376835
chr11	9364107	9364785
chr2	109321900	109322523
chr22	46631815	46632275
chr9	127720752	127721395
chr17	40484370	40484961
chr8	138340383	138341203
chr8	64729542	64730277
chr7	123024921	123025704
chr19	45424184	45424900
chr2	235162183	235162860
chr19	47531883	47532839
chr8	60943636	60944478
chr6	63899303	63899912
chrX	45715793	45716480
chr22	50002726	50003273
chr1	94544913	94545507
chr6	134539801	134540500
chr16	56910527	56911550
chr20	48002410	48002918
chr19	16886266	16886777
chr2	215722289	215722855
chr2	7059216	7059703
chr3	10393421	10393941
chr8	95100498	95101676
chr18	3579692	3580251
chr2	118242162	118242836
chr10	110429073	110429856
chr10	12954648	12955332
chr20	62651941	62652670
chr11	65419814	65420455
chr16	75237690	75238944
chr2	215843518	215844075
chr12	122944439	122945098
chr7	353231	354555
chr2	27715287	27716093
chr17	57255916	57256839
chr18	42009357	42009959
chr4	128660125	128661102
chr6	88365184	88365705
chr11	115153022	115153520
chr8	60388272	60388771
chr3	71504444	71505087
chr1	60572998	60573549
chr17	42815059	42815618
chr8	130062004	130062762
chr6	169288495	169289046
chr14	68685253	68686070
chr3	46873256	46873930
chr8	17348762	17349532
chr2	71721142	71721775
chr8	127390997	127391705
chr7	81155667	81156376
chr10	43680093	43680805
chr1	6385629	6386256
chr13	111844176	111845120
chr19	55546040	55546592
chr11	61061113	61061904
chr6	80541043	80541698
chr10	103908122	103908758
chr8	124649473	124650091
chr1	109298453	109299557
chr2	27795472	27796164
chr1	29688294	29689191
chr13	97257842	97258400
chr17	32503246	32504000
chr2	19120614	19121766
chr10	69679641	69680267
chr13	47499187	47500029
chr14	64296545	64296975
chr2	71884101	71884752
chr12	92030604	92031125
chr12	65891713	65892533
chr20	53893251	53893736
chr7	2529485	2530931
chr11	118919377	118920302
chr18	56139510	56140146
chr19	43667671	43668220
chr4	108433409	108434203
chr6	10347811	10348302
chr7	101941700	101942409
chr9	121285077	121285663
chr1	43783604	43784258
chr22	27495231	27495745
chr10	52541130	52541653
chr17	64384972	64386126
chr9	19184121	19184782
chr17	57929476	57929880
chr2	193824280	193824906
chr20	32634164	32634758
chr11	111911709	111912564
chr2	217064288	217064887
chr7	105248762	105249371
chr19	39411277	39412018
chr4	182832416	182833125
chr5	178527299	178528038
chr8	25345336	25345868
chr2	237159318	237159908
chr8	138679841	138680478
chr3	129611660	129612793
chr2	101080128	101080764
chr13	110006246	110006787
chr22	47195615	47196197
chr20	35302762	35303390
chr8	90701029	90701727
chr10	60123008	60123740
chr4	40255506	40256164
chr8	139386821	139387364
chr7	53238082	53238625
chr10	85527584	85528497
chr10	106506426	106507258
chr6	151035867	151036782
chr20	31698864	31699541
chr17	58534821	58535710
chr2	1556717	1557219
chr6	168571538	168571993
chr2	9640569	9641028
chr3	13024789	13025595
chr5	115841837	115842936
chr4	76526271	76527107
chr2	74003545	74004073
chr1	17814388	17815323
chr20	63577637	63578080
chr15	66661438	66661924
chr2	28583823	28584552
chr8	133372019	133372440
chr18	70372439	70373419
chr17	40521001	40522063
chr2	217934165	217934864
chr13	83896131	83896627
chr16	1097680	1098298
chr16	89161151	89161745
chr18	49160246	49160795
chr1	19033417	19034320
chr7	30681726	30682409
chr5	174235220	174235845
chr12	3928612	3929203
chr10	49552096	49552725
chr2	46314990	46315846
chr1	47894361	47895539
chr1	54567893	54568525
chr16	1531940	1532888
chr4	6724364	6725101
chr9	18330878	18331447
chr7	67821002	67821647
chr6	138718905	138719533
chr2	38427885	38428391
chr1	91731439	91731923
chr3	112013259	112013710
chr5	16540379	16540904
chr5	36279063	36279635
chr20	14288319	14289368
chr11	119684138	119684789
chr14	96053887	96054372
chr18	47336554	47337032
chr22	46630970	46631579
chr5	172875793	172876363
chr6	168574535	168575102
chr8	139828047	139828488
chr8	143369897	143370532
chr1	207963897	207964609
chr2	234989032	234989650
chr9	34988280	34988807
chr17	77365669	77366475
chr20	47258580	47259521
chr1	116679568	116680023
chr17	49438361	49439211
chr7	47327461	47328426
chr4	110533760	110534380
chr3	55500319	55500928
chr4	26093405	26094080
chr17	59837174	59838217
chr3	14125539	14126472
chr5	159849341	159849946
chr12	52036609	52037551
chr2	240372001	240372937
chr20	31695969	31696655
chr6	43496178	43497004
chr20	49562128	49562760
chr10	69061300	69061980
chr10	124524985	124525666
chr19	3808211	3808799
chr2	230932330	230933051
chr22	32281027	32281549
chr6	110529291	110529876
chr8	23760984	23762082
chrX	107741676	107742459
chr6	123105517	123105968
chr11	6992145	6993048
chr14	55241644	55242123
chr10	97823597	97824200
chr9	35367543	35367950
chr17	77001982	77002797
chr19	46298580	46299465
chr4	153651662	153652735
chr5	149791834	149792441
chr7	34198284	34198792
chr9	129143078	129144282
chr5	36657494	36658305
chr20	47411118	47411633
chr3	125622113	125622892
chr6	89022552	89023046
chr3	178736034	178736743
chr15	69852265	69852977
chr4	121358440	121359012
chr7	26265101	26265631
chr7	66254968	66255493
chr8	141131009	141132362
chr12	5456802	5457321
chr2	47076401	47077395
chr3	40116439	40117073
chr5	126536784	126537258
chr7	25895158	25895662
chr8	142544987	142545592
chr17	72404688	72405584
chr6	132020184	132020687
chr10	62433140	62433715
chr5	170333074	170333687
chr2	179104543	179105152
chr22	39252776	39254307
chr6	3324171	3324886
chr9	27200001	27200413
chr1	9700069	9700705
chr8	101445605	101446138
chr1	25727224	25727933
chr10	131739166	131739649
chr14	95891995	95892597
chr18	37310475	37310995
chr18	44696734	44697387
chr18	46283088	46283667
chr3	75751580	75752981
chr9	127578725	127579735
chr9	3879255	3879746
chr14	69887973	69888403
chr20	47972946	47973524
chr5	32027956	32028468
chr12	25699444	25699968
chr17	51121791	51122425
chr6	158042332	158042969
chr7	101882697	101883268
chr5	35205489	35206090
chr1	94875631	94876312
chr2	237525737	237526164
chr9	16627914	16628378
chr9	19192360	19192857
chr9	89463951	89464969
chr11	19627947	19628447
chr17	75078390	75079098
chr2	11571075	11571641
chr1	63659434	63659876
chr8	135228497	135228989
chr16	84742449	84743125
chr17	59853241	59853925
chr3	146746201	146746798
chr6	170115489	170115963
chr8	139215165	139215806
chr22	29778928	29779448
chr10	69769078	69769792
chr6	34235094	34235977
chr7	95608755	95609307
chr15	60392720	60393428
chr16	85888717	85889480
chr3	5330442	5331049
chr4	11281418	11281978
chr8	3760163	3761217
chr9	127521179	127522029
chr4	140095969	140096961
chr6	45538695	45539111
chr1	116483880	116485244
chr5	2725727	2726233
chr8	29897505	29898118
chr17	47278935	47279716
chr17	74981703	74982515
chr18	7657018	7657451
chr13	114089654	114090133
chr2	9538125	9538691
chr15	76177198	76178066
chr17	17549629	17550481
chr5	9447549	9448232
chr8	94024443	94025340
chr1	146007151	146007626
chr1	203528874	203529378
chr20	60713271	60713837
chr13	49086678	49087231
chr6	3911907	3912452
chr5	91162724	91163363
chr11	94136193	94136683
chr10	4677699	4678497
chr17	71909980	71910479
chr20	10604448	10604977
chr6	154510675	154511193
chr8	85863852	85864442
chr10	71230421	71231169
chr19	42253104	42254881
chr10	3887868	3888473
chr14	75301700	75302211
chr16	9518046	9518511
chr3	195198102	195198624
chr5	74288520	74289069
chr9	60520830	60521968
chr4	123478749	123479274
chr22	24995652	24996148
chr2	120749641	120750392
chr8	124997411	124997933
chr6	133170637	133171199
chr6	153092561	153093109
chr11	16982135	16982685
chr11	76226975	76227416
chr13	48892220	48892839
chr13	72295198	72295681
chr15	68594013	68594582
chr4	183328872	183329398
chr9	129481937	129483503
chrX	53086441	53086916
chr14	77043165	77043874
chr17	48972205	48972823
chr1	26743948	26744611
chr14	77039911	77041185
chr20	57519317	57519850
chr5	40374824	40375314
chr1	205449850	205450513
chr11	102312520	102313192
chr18	11089468	11089909
chr14	61542485	61543039
chr1	176699906	176700438
chr11	70016834	70017438
chr2	203743532	203744166
chr9	60524431	60525209
chr14	25151305	25151947
chr8	66290302	66290912
chr14	63877046	63877629
chr1	202223102	202223668
chr1	214454557	214455058
chr10	107160741	107161139
chr2	60717748	60718202
chr22	27670101	27671556
chr1	111489602	111490198
chr5	9546041	9546760
chr12	3931759	3932498
chr4	39664815	39665317
chr10	132517006	132517988
chr11	102560263	102560953
chr2	49286700	49287231
chr16	12801257	12802108
chr10	114274650	114275313
chr11	47974250	47974855
chr22	32649395	32650127
chr7	3027898	3028558
chr2	9760341	9760839
chr2	11420086	11420551
chr6	14732636	14733437
chr1	52636949	52637568
chr11	134406783	134407275
chr11	45557362	45557771
chr11	69970806	69971476
chr11	86547544	86548303
chr12	54197001	54197933
chr12	92957019	92957574
chr16	4935174	4935673
chr16	49663659	49664263
chr17	27773317	27773822
chr17	50909259	50909703
chr19	38209550	38209993
chr21	45490222	45490868
chr4	173917312	173917828
chr6	6750038	6750593
chr9	130150905	130151454
chr9	135398475	135399078
chrX	82134307	82134764
chrX	85052264	85053147
chr1	201450751	201451501
chr21	19525832	19526297
chr5	38167460	38167941
chr9	34741661	34742185
chr2	109326182	109326744
chr8	85861827	85862460
chr3	44886777	44887264
chr12	111409627	111410655
chr1	223234993	223235474
chr2	109702293	109702988
chr3	192011051	192011572
chr14	61355824	61356449
chr16	959619	960097
chr18	80075811	80076225
chr15	64892639	64893216
chr2	207311486	207312503
chr20	47379571	47380238
chr2	39379689	39380139
chr12	114933348	114934135
chr2	127079417	127079966
chr6	43126180	43126674
chr2	108193250	108193762
chr1	42973261	42973740
chr1	40875577	40876154
chr6	137707428	137707987
chr6	133815308	133815771
chr10	111986071	111986578
chr18	22214681	22215143
chr6	40962030	40962570
chr20	58623679	58624367
chr2	102273717	102274160
chr2	62424876	62425416
chr10	86644348	86644838
chr21	33976129	33977099
chr1	116489163	116489771
chr20	35883785	35884466
chr22	20531215	20532753
chr12	14257612	14258909
chr11	115985887	115986331
chr1	3109731	3110883
chr1	54547025	54547571
chr15	41490326	41490798
chr16	5001451	5001948
chr19	41887004	41888268
chr21	38631124	38631736
chr3	184314532	184315652
chr4	71950174	71950625
chr6	108653980	108654455
chr9	134421449	134422776
chrX	139738975	139739518
chr10	93471038	93471594
chr9	40905243	40906309
chr10	95474326	95474791
chr2	113251005	113251709
chr7	40700950	40701545
chr12	65656539	65657480
chr17	29584341	29584802
chr12	115656972	115657469
chr8	20866342	20866975
chr8	29846164	29846736
chr10	97834309	97835021
chr12	76205962	76206435
chr12	80190013	80190444
chr16	89165583	89166029
chr18	59008223	59008840
chr19	18281526	18282311
chr9	120916442	120917005
chr1	93779430	93780264
chr11	62553200	62554322
chr12	92538774	92539780
chr20	60034022	60034708
chr13	94309947	94310753
chr14	68779752	68780371
chr8	48638364	48638939
chr18	7061684	7062190
chr2	22534326	22534842
chr7	69412423	69412966
chr5	68433980	68435021
chr1	182290066	182290591
chr7	36053501	36053969
chr1	152047654	152048618
chr1	159835092	159835678
chr4	60378124	60378509
chr14	20591235	20591742
chr17	17545508	17546095
chr17	77755468	77756505
chr15	59313610	59314078
chr9	72041512	72042139
chr10	82606472	82607011
chr1	232538556	232539192
chr12	120237257	120238222
chr15	79682205	79682862
chr2	46025141	46025541
chr5	107092512	107093065
chr18	59954669	59955300
chr3	190566326	190566930
chr3	75180644	75181369
chr4	123477771	123478325
chr5	107331257	107331717
chr6	149032566	149033688
chr7	131612898	131613477
chr7	40570198	40570664
chr1	94737324	94738024
chr8	123630417	123631001
chr12	92593714	92594539
chr14	74963202	74964355
chr19	14384280	14384808
chr21	35924586	35925217
chr4	1055289	1055709
chr5	179378755	179379413
chr5	1962449	1963173
chr10	63629346	63630934
chr13	49247345	49247753
chr2	119255755	119256442
chr2	237235487	237235964
chr12	65495305	65495849
chr2	120540389	120540899
chr7	3106276	3106797
chr3	153138330	153139114
chr5	10456664	10457412
chr1	113981920	113982445
chr17	81371906	81372564
chr19	49613962	49614528
chr13	110094637	110095102
chr19	13846507	13848090
chr20	42498910	42499375
chr4	73740330	73740798
chr22	44658252	44658967
chr4	92149933	92150513
chr15	90667161	90667835
chr8	142251437	142252268
chr8	127853938	127854667
chr9	132647170	132647827
chr20	50513743	50514260
chr20	56689239	56690332
chr3	61848816	61849346
chr17	78882732	78884118
chr7	20330108	20330877
chr20	56859687	56860183
chr15	71093275	71093934
chr17	70576198	70576595
chr5	3324716	3325710
chr17	40536646	40537280
chr2	150133525	150134075
chr2	31666326	31666819
chr2	45650464	45651078
chr17	62791870	62792446
chr22	28236963	28237573
chr22	30205223	30206228
chr10	62384151	62385045
chr12	75705986	75706601
chr13	40114576	40114978
chr14	32564493	32565294
chr16	17313161	17313631
chr17	39104589	39105164
chr17	9060891	9061291
chr18	80074819	80075240
chr19	11142261	11143635
chr20	16288702	16289178
chr5	77418461	77419163
chr6	170039407	170040165
chr6	84522060	84522693
chr7	159202452	159202829
chr7	95385544	95386097
chr9	128043585	128044090
chrX	3143029	3143795
chr20	53899339	53900184
chr10	76543534	76544058
chr12	13376954	13377510
chr2	207240644	207241123
chr6	38508169	38508640
chr15	91065319	91065940
chr2	151959194	151959619
chr18	3448001	3448767
chr5	14406444	14406858
chr1	156114038	156114625
chr1	175232287	175232877
chr11	1828968	1829489
chr6	151040813	151041514
chr1	240399373	240399852
chr5	122908592	122909067
chr13	40113500	40114051
chr13	40406689	40407145
chr16	88077244	88077711
chr4	137755064	137755599
chr7	158093280	158094274
chr8	17466860	17467357
chr8	134513708	134514271
chr1	102732801	102733341
chr6	129501398	129501834
chr5	5362917	5363527
chr12	4011563	4011935
chr18	77478622	77479088
chr14	76956336	76957049
chr13	113917236	113917811
chr5	28953810	28954524
chr6	129141553	129142020
chr1	18944578	18945321
chr10	110535960	110536858
chr12	54428462	54429304
chr19	45955837	45956660
chr3	23959345	23959947
chr6	72639007	72639590
chr7	50584934	50585773
chr17	80159923	80160489
chr2	128242945	128243432
chr3	115667148	115667738
chr6	45650488	45651081
chr8	128065565	128066034
chr2	33021653	33022147
chr9	93144101	93144721
chr2	122236371	122236945
chr7	2981936	2982455
chr21	35253981	35254532
chr10	95269999	95270731
chr14	53670814	53671527
chr17	78879419	78880300
chr7	48708691	48709117
chr1	5389059	5389648
chr1	96538306	96538825
chr10	11163095	11163723
chr11	66373168	66373719
chr14	95882834	95883317
chr16	2086033	2086558
chr19	1290815	1291402
chr19	6061024	6061790
chr20	37598779	37599200
chr20	60995729	60996181
chr22	36549131	36549600
chr3	9175414	9175866
chr5	1897773	1898205
chr7	157620887	157621504
chr2	112938712	112939207
chr2	12321104	12321680
chr2	116988301	116988857
chr7	2492984	2493614
chr5	172775553	172776013
chr13	34156772	34157379
chr16	85235088	85236730
chr16	87806026	87806596
chr18	77206717	77207164
chr2	232890658	232891205
chr8	115238940	115239571
chr16	12338071	12338555
chr7	5423316	5424317
chr8	125512931	125513800
chr20	63060947	63062435
chr22	22349322	22349961
chr17	61337912	61339059
chr2	118430399	118431367
chr11	69948357	69949925
chr22	36878458	36878933
chr22	39635876	39636415
chr9	89421960	89422826
chr2	101517027	101517770
chr5	122121876	122122593
chr6	134564636	134565137
chr12	111404275	111405658
chr20	4201985	4202620
chr9	22098358	22099362
chr1	31381535	31382232
chr10	78176435	78176835
chr2	113337893	113338371
chr8	26608956	26609850
chr20	44465107	44465564
chr12	46389180	46389569
chr3	86922603	86923291
chr12	121923322	121924209
chr18	8140977	8141564
chr1	47431910	47432410
chr11	61820949	61821418
chr11	74278506	74279256
chr15	58135543	58135948
chr1	171432081	171432503
chr1	94544040	94544548
chr16	86778162	86778804
chr2	108593488	108594699
chr2	121626834	121627598
chr5	178452946	178453553
chr5	5350073	5350642
chr7	5452285	5452775
chr9	36029723	36030359
chr15	91270699	91271216
chr10	89481669	89482039
chr6	52388766	52389194
chr17	67390407	67390985
chr2	120465929	120466404
chr2	30361909	30362507
chr7	2860554	2860997
chr1	221845936	221846417
chr1	156510744	156511187
chr11	3205076	3205493
chr12	97075813	97076315
chr13	112150214	112150630
chr16	66702931	66703518
chr17	14738141	14738814
chr18	59516313	59516764
chr2	127622556	127623031
chr3	159872477	159873172
chr5	72598625	72599007
chr6	11207023	11207595
chr6	156600250	156600668
chr7	159024441	159025566
chrX	44003838	44004432
chr10	80467872	80468370
chr4	52853341	52853707
chr22	39277101	39277604
chr1	168622922	168623547
chr2	130820227	130820772
chr16	86751015	86751832
chr2	219160087	219160799
chr6	156508077	156508480
chr20	57189781	57190238
chr20	57468568	57469080
chr21	21364781	21365280
chr5	1515262	1516441
chr6	117440467	117441582
chr7	461334	462116
chr17	68383463	68384409
chr21	28186419	28186959
chr12	46403572	46404056
chr12	3930187	3930752
chr16	88357393	88358565
chr3	16060106	16060661
chr11	5809205	5810052
chr9	105299420	105299919
chr12	65695254	65696076
chr6	71287747	71288763
chr1	40877640	40878198
chr14	51331778	51332250
chr20	15642595	15643089
chr2	71882897	71883483
chr1	27111966	27112633
chr8	124655126	124655703
chr11	93528496	93529266
chr10	112360500	112362327
chr10	63760604	63761054
chr2	11899453	11899914
chr22	30717144	30717835
chr5	124655712	124656474
chr17	56674557	56675076
chr9	12064946	12065524
chr20	47927276	47927981
chr22	43614579	43615181
chr12	105107082	105107516
chr2	205768790	205769985
chr10	32952964	32953646
chr20	50430390	50431500
chr5	32791437	32791886
chr3	41198950	41199702
chr2	17976786	17977614
chr11	79437885	79438434
chr4	122666692	122667397
chr7	77326929	77327355
chr12	124914458	124915452
chr6	163790341	163790754
chr1	233704791	233705240
chr4	30757368	30757839
chr18	13500333	13500814
chr4	1720630	1721367
chr4	3488343	3488759
chr5	1161223	1162195
chr7	107811949	107812443
chr8	9057382	9057912
chr9	116207840	116208316
chr2	105620627	105621131
chr1	59516733	59517244
chr12	6064042	6064585
chr3	53769369	53769849
chr8	42214804	42215727
chr9	121282488	121283329
chr9	116275703	116276157
chr9	107760977	107761392
chr6	163533354	163533888
chr2	168639389	168639970
chr3	21053995	21054446
chr2	223262733	223263409
chr6	141483487	141483950
chr14	69755763	69756222
chr20	10558418	10558889
chr6	155791126	155791719
chr11	19725332	19726038
chr13	113849763	113850341
chr14	75523766	75524312
chr16	69039488	69039910
chr1	26961719	26962301
chr1	59393552	59394100
chr10	16509805	16510248
chr11	59560625	59561430
chr2	200156391	200157081
chr20	46255188	46255737
chr4	184792832	184793452
chr6	46734122	46734645
chr11	104337323	104337940
chr11	110196073	110196672
chr22	39174432	39175208
chr12	3295065	3295587
chr18	67265675	67266448
chr4	115360379	115360820
chr5	174505549	174506074
chr6	35719644	35720788
chr11	108597714	108598260
chr2	120820706	120821448
chr3	126911316	126911964
chr3	112391142	112391960
chr8	126161598	126161987
chr18	13306053	13306498
chr17	82134076	82134513
chr20	50560841	50561318
chr15	33985137	33985597
chr9	16385910	16386406
chr7	2497501	2498154
chr4	123361407	123362045
chr17	82214065	82214562
chr17	72602999	72603998
chr2	6186480	6187276
chr3	105362241	105362769
chr2	10936059	10936729
chr20	62369727	62370501
chr4	47852064	47852481
chr21	34032956	34033433
chr5	54807389	54807902
chr11	107704977	107705340
chr2	20578902	20580098
chr10	45474001	45474458
chr2	15170718	15171123
chr5	4542181	4542721
chr7	17677304	17677770
chr7	46752419	46753522
chr19	45443446	45443871
chr22	32055275	32055802
chr7	19039909	19040553
chr2	100813420	100814008
chr8	133046436	133046955
chr8	100502228	100503169
chr11	70010753	70011487
chr11	83126749	83127309
chr10	43843104	43843778
chr10	45160077	45160773
chr2	71764436	71764861
chr2	88628030	88628544
chr8	21583714	21584214
chr19	18374217	18374844
chr2	238143568	238144146
chr2	98766037	98766526
chr5	5357847	5358424
chr9	108049160	108049682
chr1	47940517	47941375
chr1	6259516	6260345
chr11	14191282	14191729
chr11	61961364	61961968
chr11	75372470	75372866
chr13	28597648	28598080
chr13	34358948	34359460
chr13	45812918	45813401
chr17	4533281	4533702
chr19	2543541	2544413
chr22	41417911	41418372
chr22	49475054	49475439
chr7	131145024	131145521
chr7	632285	632940
chr9	108760833	108761235
chr9	128920335	128921134
chr9	135666983	135667554
chr9	136966066	136966614
chr9	89933547	89934030
chr11	84408868	84409298
chr17	81149817	81150305
chr17	82262262	82262868
chr19	46813217	46813662
chr14	45253076	45253971
chr3	99857182	99857561
chr22	38177918	38178463
chr5	157603282	157603758
chr11	91163619	91164218
chr16	3020751	3021393
chr3	65006247	65006897
chr13	94195639	94196229
chr8	104025800	104026238
chr1	176515186	176516249
chr2	14756669	14757259
chr8	101949650	101950173
chr1	41812463	41812992
chr6	52065379	52065985
chr8	58458057	58458481
chr17	77472590	77473292
chr1	43801252	43801714
chr16	87580662	87581388
chr5	6504832	6505618
chr6	41061072	41061593
chr7	82039580	82039953
chr18	59788009	59788474
chr10	110837416	110837865
chr10	15710394	15710834
chr7	6290232	6290833
chr1	230629548	230629975
chr11	44257310	44257731
chr2	240255812	240256299
chr4	147829431	147829967
chr6	14706302	14706896
chr9	72573166	72573745
chr1	92804724	92805361
chr14	56271509	56272303
chr3	64814278	64814752
chr6	37624450	37625256
chr7	5531452	5532412
chr8	8635220	8635766
chr2	222736888	222737297
chr12	126931693	126932072
chr8	103229543	103230110
chr7	41028896	41029669
chr8	102810264	102811155
chr1	25022062	25023341
chr14	87430732	87431331
chr2	102027164	102028073
chr20	50509827	50510425
chr3	109099335	109099850
chr5	111367052	111367477
chr20	50262242	50262677
chr3	102089673	102090237
chr1	243979322	243979923
chr22	45997111	45997961
chr2	64876055	64876768
chr10	89522396	89522878
chr2	39725257	39725713
chr1	32262761	32263275
chr10	71349136	71349898
chr10	8639425	8640143
chr11	45766502	45766912
chr2	67063689	67064100
chr5	124824780	124825259
chr5	78699463	78700086
chr7	107069256	107069729
chr1	85313789	85314377
chr2	113984100	113984652
chr2	28269159	28269781
chr1	78101671	78102446
chr16	89505349	89505950
chr2	227822439	227822879
chr2	85705534	85706086
chr5	44178493	44178948
chr6	137804610	137805120
chr6	34462511	34463021
chr1	31798376	31799062
chr3	104952290	104952875
chr6	166556570	166557505
chr1	17616651	17617138
chr1	21261702	21262910
chr1	234875578	234876033
chr1	43600324	43600769
chr11	34316669	34317181
chr12	108838277	108838811
chr13	110014815	110015366
chr14	23153922	23154559
chr16	20051194	20051659
chr16	55752491	55754099
chr16	86112100	86112660
chr18	58998121	58998925
chr19	41809245	41809750
chr2	72031377	72031906
chr20	32538200	32539092
chr21	34526594	34527324
chr22	46604199	46604918
chr22	48803629	48804073
chr4	119067699	119068107
chr4	150664944	150665490
chr7	123407976	123408564
chr7	157881545	157883087
chr8	12013955	12014320
chr9	93248382	93248845
chrX	17032258	17032729
chrX	45788794	45789490
chrX	55008406	55009768
chr1	24730413	24731119
chr3	64992411	64992992
chr12	57088448	57089273
chr8	125338808	125339207
chr17	74994386	74994822
chr6	89950213	89950694
chr1	182143985	182144494
chr3	16203715	16204340
chr3	169760344	169760820
chr1	47178084	47178470
chr12	76020897	76021319
chr15	99708606	99709119
chr16	84532507	84533298
chr7	44693813	44694253
chr6	52933332	52933767
chr7	21099511	21099916
chr8	6598787	6599861
chr6	35729714	35730141
chr17	57868052	57868798
chr17	58391403	58392046
chr10	24415770	24416601
chr10	30776121	30776651
chr5	4368749	4369231
chr6	74774350	74774859
chr20	36153907	36154530
chr3	193946780	193947401
chr6	139591804	139592315
chr12	117048033	117048566
chr13	106151304	106151884
chr15	88714616	88715165
chr18	76230730	76231235
chr19	47250459	47250924
chr2	191333973	191334610
chr6	111238312	111238896
chr8	12817729	12818237
chr8	19767316	19767833
chr9	131675173	131675618
chr17	72362116	72363190
chr19	40720580	40720956
chr17	56322995	56323706
chr11	14335657	14336124
chr10	80196258	80196887
chr2	33425494	33426156
chr7	49803790	49804219
chr18	21330202	21330886
chr5	25105873	25106364
chr11	95092683	95093138
chr3	5565016	5565453
chr11	23897390	23897935
chr2	11379625	11380188
chr1	224057789	224058661
chr1	84253870	84254343
chr10	110460054	110460887
chr2	168515474	168516008
chr2	186575130	186575696
chr6	157514852	157515522
chr7	139915994	139916716
chr3	172040039	172040846
chr2	127064598	127065391
chr20	22346641	22347103
chr5	3310129	3311946
chr6	47200433	47200862
chr9	129412888	129414203
chr12	5043465	5044236
chr3	102090747	102091204
chr11	124800600	124801534
chr11	68460621	68461261
chr13	113816809	113818056
chr2	120525028	120525577
chr2	219410400	219410973
chr20	11170531	11170953
chr20	62539579	62540076
chr22	30212380	30213476
chr3	176237617	176238149
chr19	45428561	45429344
chr10	110414415	110415133
chr11	17209319	17209766
chr11	82250765	82251189
chr12	54935084	54935821
chr15	25965373	25965770
chr2	216298494	216299101
chr4	67403134	67403637
chr5	31651286	31651725
chr6	101614677	101615249
chr9	20835094	20836010
chr13	99626697	99627224
chr5	82148179	82148566
chr22	35371747	35372872
chr5	39100590	39101416
chr8	134712466	134713330
chr1	41109245	41109900
chr2	133972720	133973227
chr9	70601036	70601978
chr7	32155641	32156081
chr1	11874086	11874600
chr1	25880672	25881097
chr1	9482816	9483487
chr12	104969432	104969917
chr15	76185894	76186998
chr15	88791638	88792052
chr16	25257690	25258491
chr16	81437779	81438769
chr17	80119812	80120241
chr19	14510408	14510909
chr19	40909417	40910087
chr2	3523933	3524404
chr21	43991719	43992179
chr21	45043417	45044087
chr3	5497640	5498321
chr4	153344854	153345423
chr5	87899388	87899968
chr7	20919861	20920299
chr8	26610398	26610907
chr2	37566089	37566845
chr1	24070695	24071205
chr11	9568889	9569294
chr1	91608874	91609382
chr5	148141588	148142074
chr1	108190677	108191050
chr1	216456633	216457215
chr2	196113472	196113928
chrX	45473000	45473498
chr5	172872996	172873558
chr8	37079252	37080124
chr9	96241064	96241789
chr9	22158931	22159463
chr8	124846929	124847336
chr11	13260406	13261343
chr17	82275315	82275864
chr17	73366025	73366457
chrX	45747916	45748412
chr2	214103458	214104086
chr10	32957763	32958682
chr22	27460703	27461206
chr2	96146291	96147103
chr22	24503921	24504437
chr8	132688503	132688963
chr1	20400394	20400980
chr14	101720198	101720618
chr16	85940075	85940601
chr17	13415812	13416526
chr18	58201607	58202025
chr22	49936011	49936622
chr5	10219103	10219728
chr6	33571990	33572341
chr8	41157708	41158530
chr8	48649069	48649643
chr9	89621552	89621971
chrX	47645425	47645892
chr5	50343702	50344193
chr17	72149681	72150120
chr2	145906283	145906754
chr5	149203811	149204335
chr7	2693864	2694559
chr10	122468877	122469412
chr12	5185589	5186044
chr14	77051067	77051646
chr17	76485508	76486026
chr5	154368032	154368440
chr8	50666028	50666600
chr4	23333759	23334482
chr16	4944618	4945343
chr10	72260382	72261110
chr17	76557207	76557789
chr14	61525130	61525924
chr10	90969844	90970308
chr2	234203146	234203773
chr7	50653943	50654393
chr8	26847667	26848070
chr3	158808545	158809151
chr10	110399241	110399762
chr12	7555768	7556172
chr12	116389422	116389881
chr20	48616459	48617044
chr12	24499561	24500166
chr15	62740484	62741000
chr2	215681000	215681569
chr20	46901367	46901934
chr20	58459440	58459907
chr4	103012580	103013025
chr6	122696838	122697424
chr6	138722966	138723557
chr6	170048535	170049087
chr6	35954123	35954695
chr6	73704067	73705250
chr2	237254607	237255504
chr3	30493919	30494358
chr11	55324503	55325067
chr12	124747222	124747972
chr13	24630816	24631372
chr16	82071151	82071940
chr19	45810100	45810824
chr2	216934104	216934576
chr22	24146067	24146837
chr22	32760799	32761234
chrX	152834778	152835228
chr8	141114914	141115393
chr9	88776597	88777180
chr10	52542321	52543095
chr17	67246542	67247041
chr2	20491867	20492660
chr3	29280860	29281438
chr7	41189871	41190550
chr1	218705858	218706585
chr10	75127210	75127981
chr22	19718452	19719563
chr7	76069335	76069725
chr9	121286863	121287608
chr8	123612660	123613064
chr2	30410286	30410772
chr2	27989071	27989592
chr18	2515957	2516697
chr11	48081048	48081646
chr12	110934311	110935084
chr12	7109016	7109523
chr16	73768846	73769411
chr2	218964153	218964712
chr20	49988243	49988891
chr7	68691823	68692360
chr8	142026653	142027277
chr9	102521073	102521501
chr8	133595055	133595506
chr14	20628789	20629275
chr2	112794179	112794641
chr2	236679884	236680389
chr1	155077729	155078275
chr1	21944294	21944795
chr1	29684841	29685325
chr10	126895218	126895690
chr10	132765629	132765999
chr11	3576058	3576458
chr12	126153454	126153944
chr12	130086157	130086647
chr12	67939448	67939980
chr13	97724311	97724824
chr14	22552309	22552862
chr15	99096934	99097319
chr16	10520445	10520855
chr16	5016939	5017433
chr16	88729749	88730186
chr17	39216299	39216796
chr19	10226429	10227551
chr19	2090008	2090700
chr2	238727936	238728462
chr20	57452252	57452672
chr22	45309647	45310389
chr3	149180010	149180504
chr3	195558709	195559176
chr3	48598293	48598940
chr3	50169749	50170258
chr3	61926783	61927357
chr4	168716692	168717127
chr4	182230044	182230598
chr4	183331396	183331847
chr4	6463316	6463829
chr6	170167884	170168547
chr8	22383321	22384377
chr9	113634240	113635025
chr9	124510764	124511154
chr9	135661809	135662270
chr9	135680014	135680378
chr9	34084534	34084896
chrX	109268159	109268560
chrX	18873090	18873599
chr20	12166130	12166504
chr8	117866297	117867207
chr1	200233368	200233831
chr16	5015567	5015973
chr16	66517769	66518238
chr2	104626795	104627136
chr3	58463793	58464288
chr4	135538314	135538911
chr5	95720248	95720708
chr8	23798091	23798968
chr9	72139755	72140233
chr16	66874519	66875120
chr2	222519060	222519548
chr6	33590129	33590992
chr8	48396615	48397245
chr17	17983430	17983856
chr5	153467109	153467580
chr20	45036033	45036502
chr5	31471837	31472289
chr1	112851664	112852076
chr16	1691829	1692524
chr17	60161706	60162320
chr17	49439822	49440560
chr12	38153103	38153699
chr17	30363733	30364419
chr20	57467598	57468061
chr7	73894742	73895420
chr3	195914615	195915176
chr9	33162945	33163319
chr6	39279529	39279944
chr12	89375593	89376199
chr13	102733658	102734107
chr15	74417227	74417693
chr22	15422903	15423405
chr22	18147064	18147418
chr22	29073205	29074404
chr6	7338142	7338499
chr8	27348347	27349252
chr9	136023869	136024753
chr2	41926613	41927092
chr14	62252092	62252673
chr3	25459741	25460241
chr4	38308868	38309341
chr2	190648393	190649787
chr14	50039824	50040719
chr22	28560421	28560808
chr11	65417670	65418363
chr1	79193091	79193793
chr15	81236179	81236773
chr2	223099920	223100389
chr12	120677510	120678624
chr2	107965597	107966224
chr2	27720104	27720584
chr1	118304878	118305295
chr10	51547845	51548365
chr14	80606479	80606872
chr14	95265354	95265814
chr16	87178732	87179475
chr2	234368877	234369332
chr20	46033930	46034383
chr7	46269396	46269777
chr17	71914952	71915435
chr15	70603060	70603527
chr6	162058249	162058695
chr12	75651094	75651622
chr22	38228594	38229046
chr6	133951339	133951730
chr1	182139180	182139621
chr11	70107820	70108606
chr14	77076246	77076776
chr15	63340731	63341219
chr22	45208224	45209318
chr7	50653118	50653610
chr9	73039207	73039709
chr2	108220837	108221301
chr17	44438641	44439065
chr5	74285646	74286067
chr7	729721	730197
chr4	78962623	78963125
chr14	75204142	75204572
chr2	31286995	31287557
chr3	171198147	171198625
chr9	87662921	87663290
chr12	1429905	1430420
chr3	149575466	149576112
chr10	70290617	70291023
chr17	63356216	63356697
chr8	80122600	80122935
chr11	95266583	95267081
chr7	44257710	44258263
chr1	48031548	48032064
chr17	40314222	40314969
chr7	31545547	31545970
chr8	122637308	122637849
chr12	111400908	111401321
chr1	213201464	213201857
chr18	59748528	59748944
chr20	8583084	8583791
chr4	57282448	57282870
chr3	177345480	177346082
chr1	26336405	26336987
chr1	52659366	52659899
chr11	122162101	122162475
chr11	32113202	32113646
chr11	66510424	66511109
chr12	105253965	105254803
chr12	52084898	52085328
chr13	110409224	110410077
chr14	26966969	26967379
chr16	57415465	57415925
chr16	85402925	85403633
chr17	7959514	7959927
chr18	74282587	74283055
chr19	50178368	50178928
chr2	16068432	16068860
chr2	216302914	216303516
chr21	32529731	32530127
chr22	23537808	23538650
chr6	14841783	14842354
chr7	159016606	159017445
chr9	130327728	130328325
chr9	63917629	63918512
chr10	13715955	13716690
chr14	67437963	67438313
chr2	43759214	43759683
chr8	144408935	144409747
chr14	97712987	97713582
chr16	89603242	89603646
chr19	13851127	13851810
chr11	130798253	130798649
chr19	40416990	40417558
chr20	44446037	44446528
chr22	37432141	37432626
chr3	52410884	52411529
chr7	132065559	132066108
chr17	76833220	76833609
chr5	32767973	32768555
chr1	30786543	30787111
chr1	54542266	54543396
chr11	31437557	31437992
chr2	33079078	33079457
chr2	43168400	43169771
chr6	33788091	33788614
chr8	133268857	133269434
chr8	133499129	133499871
chr8	79420426	79420834
chr9	27539596	27540022
chr6	154649729	154650193
chr10	24293300	24293886
chr20	47371157	47371597
chr5	96226844	96227662
chr2	28390121	28391358
chr8	127969356	127969978
chr17	17023768	17024182
chr5	10563273	10564454
chr14	64649229	64649843
chr17	61303530	61303935
chr17	69506196	69506618
chr12	122830686	122831240
chr1	178057925	178058689
chr10	106637092	106637498
chr10	5317610	5318276
chr3	72177000	72177585
chr6	71478873	71479739
chr2	100780674	100781215
chr20	11229788	11230361
chr1	109766940	109767513
chr1	182217928	182218329
chr1	4430913	4431435
chr13	97479400	97479986
chr14	78401876	78402367
chr16	2769683	2770176
chr18	76428432	76428825
chr19	16461671	16462139
chr19	2168596	2169473
chr19	3603316	3603723
chr2	197269729	197270128
chr20	7362557	7363103
chr3	55624241	55624720
chr8	142521801	142522555
chr9	33662173	33662647
chr9	96246192	96246605
chr3	62604104	62604707
chr8	133184743	133185183
chr10	17431826	17432442
chr15	62394090	62394543
chr1	157272283	157272667
chr1	36199874	36200484
chr10	19637476	19637914
chr17	39210686	39211242
chr19	35318731	35319441
chr9	128874404	128874912
chr2	219406821	219407290
chr2	28610297	28611338
chr3	126389060	126389653
chr22	25113443	25113924
chr10	76120484	76120962
chr9	88766702	88767176
chr17	45172607	45173145
chr22	39254552	39255453
chr2	33237925	33238798
chr1	244341364	244342198
chr12	132393992	132394426
chr2	160869410	160869786
chr2	200130830	200131292
chr7	41916446	41916932
chr11	65421972	65422900
chr15	90364169	90365143
chr17	41617058	41617537
chr3	70716729	70717216
chr5	115793983	115794602
chr5	95961828	95962447
chr6	44271923	44272344
chr7	135170041	135170925
chr9	82454731	82455362
chr1	95115786	95116213
chr1	244162705	244163143
chr12	15532205	15532711
chr17	77412562	77413078
chr1	38139953	38140309
chr15	71294964	71296261
chr16	8581901	8582634
chr1	231138960	231139482
chr4	124060169	124060999
chr1	244834874	244835761
chr3	117825313	117825757
chr22	46006835	46007569
chr15	61558696	61559124
chr20	57627978	57628625
chr10	116768739	116769191
chr15	81091962	81092633
chr19	3450918	3451487
chr2	110101311	110102378
chr11	6251061	6251465
chr17	30344606	30345245
chr12	10752970	10753420
chr17	57903052	57903537
chr17	56185376	56185797
chr5	10229160	10230116
chr8	118033103	118033522
chr11	12066151	12066620
chr12	127241102	127241671
chr16	88315675	88316207
chr19	49640496	49640945
chr20	50345615	50346105
chr5	107474571	107474981
chr3	94586590	94586958
chr13	49098155	49098668
chr17	56698994	56699982
chr18	6926776	6927231
chr20	59795296	59795752
chr4	2745992	2746879
chr5	141848630	141849228
chr8	133881286	133882104
chr8	66559854	66560386
chr10	100696683	100697513
chr10	12333553	12334102
chr1	155034502	155034965
chr20	16351427	16351817
chr7	135772140	135772691
chr7	28586616	28587109
chr20	59044248	59044660
chr2	160516900	160517696
chr1	17340347	17340786
chr1	216898764	216899216
chr2	151949294	151949713
chr22	36995028	36995452
chr3	10189558	10190002
chr5	3162719	3163097
chr1	156866286	156866726
chr1	18926273	18926973
chr1	20323059	20323737
chr1	214076579	214077006
chr1	229585245	229585669
chr1	3471222	3472134
chr11	45209823	45210210
chr12	132474037	132474612
chr12	93626212	93626624
chr13	109509515	109509925
chr13	43057581	43057998
chr15	41568450	41568946
chr16	1104316	1104764
chr17	11998223	11998816
chr19	47664134	47664932
chr2	236988716	236989150
chr2	240362243	240362846
chr21	37658931	37659416
chr21	38787472	38787989
chr21	43299987	43300404
chr22	44597562	44598159
chr22	49277780	49278486
chr3	10205363	10206004
chr3	177196981	177198117
chr3	184358969	184359479
chr3	32842423	32843052
chr3	58690306	58690743
chr4	11505366	11505965
chr5	137565103	137565986
chr5	178428408	178428950
chr5	96329902	96330329
chr6	7343680	7344214
chr7	138194614	138195015
chr7	72025648	72026210
chr8	12133479	12133948
chr8	27288537	27288965
chr9	100175558	100176038
chr9	134171669	134172158
chr9	134375004	134375399
chr9	134396239	134397304
chrX	101744939	101745479
chrX	71603475	71604461
chrX	72247492	72248208
chr1	230104616	230105420
chr13	102731572	102732146
chr22	45934628	45935345
chr6	34568746	34569330
chr9	123049834	123050221
chr22	26427060	26427472
chr11	114080316	114080692
chr17	40344902	40345681
chr2	98883619	98884196
chr10	32962049	32962495
chr17	65173268	65173919
chr5	40389548	40390048
chr8	48316341	48317462
chr8	98297074	98297550
chr12	2170320	2170802
chr10	112332468	112332976
chr10	12720357	12720746
chr10	69360628	69361224
chr2	10330959	10331574
chr3	23159846	23160420
chr8	125345295	125345803
chr22	45968799	45969405
chr4	88803305	88803924
chr10	63711968	63712636
chr11	33690319	33690812
chr14	51539433	51540253
chr15	34682563	34683068
chr5	2798596	2799024
chr17	63978951	63979685
chr15	88915941	88916243
chr15	67013701	67014155
chr14	51005039	51005601
chr7	38382354	38383007
chr11	9840775	9841131
chr12	25286888	25287281
chr11	121041030	121041543
chr16	85994710	85995506
chr22	48617563	48618064
chr6	158207455	158207791
chr7	157883977	157884375
chr8	42051895	42052668
chr9	127758807	127759187
chr9	38359081	38359545
chr1	217275714	217276334
chr1	221891724	221892144
chr10	72119493	72119859
chr12	127125831	127126356
chr18	76740032	76740752
chr4	98449394	98449844
chr7	73991963	73992686
chr1	223233412	223234087
chr10	58853214	58853650
chr5	168794122	168794883
chr6	72500761	72501308
chr2	123494301	123494786
chr12	2180260	2180935
chr10	90784659	90785081
chr2	110937092	110937591
chr22	27718098	27718688
chr1	209895634	209896176
chr11	13073478	13074042
chr2	195319025	195319475
chr5	16776531	16776931
chr7	213605	214015
chr2	25618524	25618980
chr1	13619880	13620305
chr1	160995129	160995673
chr16	78866304	78866932
chr17	35022620	35023111
chr2	237201986	237202486
chr20	42496843	42497282
chr5	147403782	147404572
chr5	174825372	174825921
chr5	98428615	98429373
chr6	112039119	112039644
chr8	98166742	98167227
chr9	106075416	106076438
chr5	4372467	4373003
chr6	139376626	139377211
chr2	67937847	67938398
chr20	9200288	9200937
chr5	159965194	159965638
chr14	64082880	64083323
chr3	185732724	185733221
chr4	76518205	76518628
chr11	32092576	32092994
chr12	111056753	111057420
chr2	157032037	157032626
chr2	223488776	223489214
chr3	56852447	56852972
chr5	133113422	133113924
chr5	94901497	94901996
chr12	2250783	2251229
chr10	59991626	59992008
chr19	45175685	45176116
chr5	35854317	35854745
chr6	160391233	160391914
chr9	96875018	96875608
chr20	62882241	62882813
chr11	107708827	107709279
chr10	4283734	4284247
chr2	223260574	223261054
chr8	29858621	29859340
chr14	71218348	71218784
chr1	163163964	163164713
chr1	209532839	209533331
chr19	29671408	29672054
chr19	18479839	18480461
chr2	152404974	152405631
chr1	24315184	24315855
chr10	75935946	75936327
chr22	35445995	35446700
chr3	188077098	188077681
chr15	62922542	62923012
chr17	77109579	77110456
chr8	123658316	123658928
chr20	53827871	53828499
chr17	59619282	59619967
chr13	42720451	42720892
chr17	50689990	50690431
chr3	186438234	186438777
chr7	130368847	130369441
chr1	159613657	159614164
chr1	226967705	226968121
chr1	46807426	46807925
chr10	96329724	96330125
chr11	123122339	123122739
chr11	44747275	44747708
chr11	69533924	69534455
chr12	104736034	104736507
chr12	105933862	105934654
chr12	108616842	108617625
chr12	132866201	132866882
chr12	98471009	98471491
chr13	95271462	95271966
chr14	77250850	77251202
chr14	98909031	98909932
chr16	81468273	81468704
chr16	85556645	85557163
chr16	85580030	85580496
chr17	21031944	21032471
chr17	76132622	76133424
chr19	35903518	35904131
chr2	235051125	235051897
chr2	237878821	237879422
chr2	8494617	8495189
chr20	23637133	23638136
chr21	34736847	34737414
chr21	45927897	45928443
chr3	180040968	180041588
chr3	50159630	50160056
chr4	173436165	173436584
chr5	132659910	132660350
chr5	42415437	42415797
chr6	170176921	170177635
chr7	143380611	143381508
chr7	158166037	158166860
chr8	6648707	6649714
chr8	98282076	98282493
chr9	115944319	115944949
chr9	129755633	129756033
chr9	34559437	34559989
chr9	88732177	88733010
chr9	93207990	93208450
chrX	153088400	153089145
chr2	150619848	150620330
chr22	26471461	26471983
chr5	151093373	151093961
chr6	134175820	134176313
chr8	138830687	138831773
chr20	46827696	46828252
chr5	173884244	173884661
chr5	170135853	170136361
chr12	12282296	12283133
chr20	59101856	59102247
chr8	130073415	130073796
chr2	109459495	109459945
chr12	46556024	46556530
chr14	72471070	72471632
chr1	46556806	46557349
chr12	52280067	52281345
chr14	101721888	101722572
chr14	77027966	77029076
chr2	7328511	7329418
chr22	30408617	30409218
chr7	40824439	40824922
chrX	45709936	45711012
chr8	118908331	118908777
chr8	86004356	86004710
chr1	231651759	231652135
chr10	118956651	118957140
chr12	132595838	132596290
chr14	100439200	100439595
chr19	5773710	5774120
chr2	240386392	240386875
chr2	42382176	42382765
chr7	134532844	134533604
chr8	29594436	29595054
chr9	77731927	77732340
chr7	92698146	92698881
chr17	58575490	58575998
chr13	113916062	113916753
chr22	42960223	42960624
chr5	16539014	16539780
chr18	14907477	14907886
chr1	10596833	10597216
chr6	53623602	53624092
chr1	47933498	47933963
chr13	44237240	44237699
chr15	40937233	40937684
chr15	77495897	77496370
chr16	84199952	84200380
chr2	11011226	11011594
chr2	113285045	113285427
chr2	237895896	237896349
chr3	8845629	8846107
chr5	78518318	78518916
chr5	95960724	95961555
chr6	154653855	154654301
chr7	121544657	121545230
chr9	81499747	81500215
chr8	133356164	133356633
chr10	44112426	44113122
chr11	16925605	16926030
chr11	47993732	47994129
chr14	23149459	23150025
chr17	64731574	64731917
chr20	48114743	48115145
chr6	122971829	122972320
chr2	110105974	110106513
chr10	30094737	30095299
chr5	16983054	16983470
chr2	99880237	99881040
chr1	24970262	24970840
chr12	2845321	2845849
chr14	69979877	69981481
chr15	69760529	69761298
chr19	46529854	46530343
chr2	32618564	32618962
chr6	166565959	166566336
chr6	37127958	37128409
chr9	116008175	116008772
chr9	35689611	35690363
chr17	45226003	45226614
chr1	205344085	205344673
chr18	22683251	22683784
chr17	69828098	69828556
chr22	49930740	49931308
chr3	157360044	157360505
chr7	36686486	36687040
chr16	79970374	79970816
chr6	132106668	132107187
chr1	229231294	229231757
chr17	57878986	57879457
chr17	61209540	61210128
chr18	1707969	1708401
chr2	47118973	47119677
chr7	96235986	96236503
chr15	57635602	57635961
chr1	198763390	198763812
chr5	4540777	4541297
chr15	60379592	60380141
chr14	68144218	68144654
chr11	57569173	57569749
chr13	111971536	111971989
chr2	68807767	68808226
chr7	29857690	29858099
chr9	116073683	116074486
chr9	69131677	69132076
chr10	34280668	34281071
chr14	73802371	73802804
chr7	134875826	134876331
chr2	170525523	170526088
chr17	77917900	77918350
chr2	17416676	17417476
chr2	63788017	63788361
chr3	107065191	107065737
chr20	59124352	59124798
chr8	140591090	140591797
chr1	108828522	108829727
chr12	13100927	13101771
chr7	4877592	4878084
chr1	93629036	93629530
chr20	57251385	57251950
chr3	123067967	123068412
chr3	4807610	4808004
chr6	40997435	40997956
chr8	27037654	27038217
chr8	39001220	39001587
chr20	12938644	12939057
chr7	3805209	3805670
chr12	56725174	56725639
chr14	98906376	98906997
chr17	50178087	50178675
chr2	202556161	202556626
chr4	174154500	174154911
chr14	61569489	61570512
chr14	52364918	52365398
chr12	27573926	27574386
chr1	152912936	152913382
chr1	181112467	181112895
chr1	218887120	218887524
chr10	23369364	23369780
chr5	176167834	176168186
chr9	108579890	108580358
chr1	91729752	91730189
chr22	25104264	25104699
chr1	19436682	19437148
chr1	24121499	24121941
chr1	30677487	30677855
chr1	34780658	34781783
chr1	36203647	36204617
chr10	78742606	78743162
chr11	64735057	64735514
chr11	7348882	7349413
chr12	131994982	131995381
chr13	30713020	30713584
chr13	49792372	49792993
chr16	57142201	57142581
chr16	72967971	72968346
chr16	85720181	85720624
chr17	44002300	44002783
chr17	76492869	76493365
chr2	241540493	241541134
chr2	69955859	69956233
chr22	32136008	32136375
chr3	127588858	127589300
chr3	184652145	184652820
chr3	2392926	2393424
chr3	42683920	42684461
chr3	6558936	6559404
chr4	184992479	184992953
chr4	4575654	4576447
chr4	9990297	9990787
chr6	33820156	33820573
chr6	43699579	43700033
chr7	105345700	105346147
chr7	139853431	139854287
chr7	57348833	57349272
chr7	76293247	76293699
chr8	98402490	98402891
chr9	109251931	109252809
chr9	130937378	130937779
chr9	35859608	35860122
chr9	78437581	78438049
chrX	47797745	47798322
[truncated: 5,056 more rows]

## Sheet: shared GBR MACS2+IDR
chromosome	chromosome start position	chromosome end position
chr6	33745296	33747041
chr14	35403351	35405148
chr6	35725452	35728701
chr6	35725452	35728701
chr6	35725452	35728701
chr16	56606558	56608992
chr16	56606558	56608992
chr19	46300659	46301551
chr7	98569509	98570688
chr5	6519166	6520350
chr5	134465711	134467044
chr16	56625039	56626346
chr16	89580786	89581880
chr19	18020042	18021875
chr19	18020042	18021875
chr2	96163400	96164375
chr11	114178965	114180218
chr2	240251017	240252231
chr12	124927883	124928874
chr22	30290579	30291762
chr6	35731234	35732740
chr19	39409307	39410268
chr5	172868387	172869921
chr3	127303893	127304987
chr1	157419530	157420740
chr1	26036126	26037060
chr1	11569252	11570148
chr20	50415236	50416223
chr10	72248155	72249516
chr1	30788340	30789192
chr20	58017175	58018778
chr14	61465827	61467219
chr20	50724496	50725387
chr6	42045418	42046343
chr3	188947537	188948859
chr8	90001189	90002282
chr15	67884345	67885340
chr17	8154119	8154933
chr9	89878447	89879430
chr14	75535608	75536539
chr20	47316777	47317938
chr2	20539022	20540507
chr2	121197016	121198209
chr10	72254858	72255694
chr20	11196046	11196820
chr11	114162456	114164491
chr11	114162456	114164491
chr8	95800109	95801058
chr14	94598471	94600091
chr5	2757613	2758514
chr17	80724586	80725481
chr20	47333622	47334797
chr2	102063648	102064727
chr22	49970774	49972264
chr7	51606364	51607350
chr7	50502040	50503336
chr16	86951736	86952748
chr5	149133867	149136064
chr5	149133867	149136064
chr12	6375913	6377069
chr19	3336440	3337495
chr4	186546436	186547913
chr17	82297119	82298609
chr7	47757292	47758461
chr5	149857263	149858171
chr20	51331279	51332093
chr11	114159704	114160686
chr12	54420705	54421651
chr20	51335193	51336078
chr2	20438327	20439316
chr10	104809095	104810234
chr1	198776353	198777218
chr15	67943726	67944497
chr2	237155979	237157213
chr12	52494183	52495053
chr20	23622773	23623551
chr5	126508710	126509681
chr6	35601353	35602542
chr14	54669550	54670488
chr11	102305999	102306779
chr15	85331005	85331803
chr8	140479379	140480279
chr7	101099987	101100848
chr20	37990508	37991126
chr1	64042447	64043212
chr12	55847708	55848588
chr2	71716592	71717802
chr8	142681557	142682424
chr1	16015671	16016569
chr10	72242506	72243247
chr4	8100758	8101764
chr20	59826078	59827023
chr1	157283781	157285029
chr5	174737304	174738068
chr2	102048114	102048966
chr16	85594696	85595386
chr1	169485506	169486537
chr2	27798629	27799792
chr11	68651342	68652413
chr6	35722202	35723010
chr17	72715743	72716719
chr3	183370438	183371885
chr10	12246511	12247841
chr2	113240669	113241673
chr10	44963817	44964703
chr11	114171033	114171967
chr1	211198067	211198821
chr20	59811971	59812899
chr14	49998824	49999658
chr9	130961551	130963085
chr17	59825278	59826057
chr2	121185394	121186636
chr8	131218277	131219155
chr20	50422097	50423726
chr20	50422097	50423726
chr2	216535083	216536134
chr12	5616522	5617980
chr16	83918190	83920337
chr10	79329301	79330067
chr20	51631107	51632314
chr17	48482929	48484441
chr1	155017136	155017892
chr17	76527428	76528412
chr1	156616369	156617022
chr12	52126261	52127236
chr3	72336692	72337660
chr9	70418872	70421574
chr7	74022527	74023962
chr12	65648890	65649752
chr10	29946653	29948181
chr20	31712142	31713690
chr19	8355469	8356332
chr11	69122655	69123579
chr22	45518186	45519175
chr11	113363340	113363972
chr6	25006258	25007096
chr3	71998826	71999449
chr22	48536495	48537609
chr8	117811005	117811808
chr1	209530772	209531508
chr2	21038568	21039270
chr7	40221771	40222403
chr2	160228063	160229233
chr17	81096459	81098337
chr3	12143704	12144604
chr16	24700679	24701373
chr2	101120302	101121089
chr15	62112754	62113682
chr7	74097973	74098868
chr14	95389548	95390390
chr16	85401654	85402563
chr2	10407584	10408767
chr8	47659081	47659908
chr22	30422514	30423896
chr5	159819928	159820550
chr8	133492827	133493497
chr2	227817949	227819253
chr12	15628632	15629715
chr3	188220376	188221554
chr8	131842634	131843600
chr15	70374692	70375591
chr2	113253194	113253881
chr2	25936874	25937572
chr11	12070215	12070981
chr20	62623096	62625254
chr2	128376452	128377224
chr22	39657053	39657766
chr14	68546818	68549531
chr14	68546818	68549531
chr5	67267935	67268992
chr5	159912186	159912874
chr5	172533296	172534369
chr20	51120914	51122253
chr17	80511931	80512657
chr12	29741400	29742156
chr7	19560290	19561023
chr22	49948880	49949887
chr17	79948657	79949346
chr7	123271027	123271751
chr8	47353259	47354094
chr11	65471513	65472512
chr2	100281315	100282330
chr6	124742807	124743644
chr22	30206654	30207697
chr16	84648508	84650512
chr9	90919644	90920387
chr1	41496046	41497040
chr22	38222484	38223270
chr3	127889171	127890047
chr10	97762683	97763455
chr6	42153351	42154535
chr9	135662735	135663432
chr2	64403895	64404715
chr9	108040503	108041254
chr8	48591378	48592169
chr12	1659770	1660641
chr2	74560290	74560988
chrX	48591131	48591878
chr2	20592772	20593942
chr8	141111036	141112022
chr5	172772110	172772953
chr18	10040983	10041642
chr5	134509265	134509914
chr7	72405128	72405809
chr2	207133688	207134530
chr12	80627576	80628290
chr13	44921663	44922845
chr7	158863334	158864439
chr8	142272522	142273265
chr7	90594756	90595624
chr1	234996881	234997786
chr9	85535955	85536919
chr1	172746040	172746909
chr7	6317566	6318538
chr11	114154254	114155088
chr12	13135603	13136337
chr12	76266477	76267351
chr7	74477691	74478664
chr7	101112076	101112763
chr12	15274459	15275213
chr8	141018514	141019369
chr2	44959775	44960423
chr11	86559404	86560071
chr17	77601931	77603291
chr20	50395065	50395836
chr14	90491355	90492269
chr18	9824611	9825300
chr2	102082696	102083722
chr10	70253848	70254867
chr5	150780004	150780776
chr8	133402394	133403811
chr2	45821548	45822532
chr14	59695099	59695721
chr2	127080673	127081444
chr7	12715476	12716254
chr5	175809521	175810537
chr9	40922534	40930423
chr9	40922534	40930423
chr9	40922534	40930423
chr1	209873236	209874011
chr22	37724285	37725329
chr9	128911105	128912856
chr20	50721650	50722386
chr22	19724413	19726284
chr2	219124500	219125877
chr8	143201217	143202041
chr19	4877855	4878997
chr5	142356447	142357451
chr6	160278648	160279353
chr20	45358284	45359745
chr1	31588502	31589360
chr2	222452279	222452946
chr9	40911217	40915959
chr9	40911217	40915959
chr5	67248577	67249164
chr11	35907822	35908741
chr20	47710888	47711907
chr1	206892388	206893207
chr11	110184280	110185709
chr11	110184280	110185709
chr8	25689641	25690744
chr12	124509607	124510614
chr20	53345927	53347104
chr5	32785299	32786132
chr10	74056060	74057040
chr14	68695300	68696348
chr3	134035680	134036642
chr1	224652508	224653226
chr20	51739552	51740165
chr6	35590391	35591166
chr12	31731670	31732344
chr17	39666989	39668041
chr19	2627287	2628213
chr5	95646546	95647192
chr19	18697684	18699249
chr22	49017459	49018353
chr1	154418055	154418777
chr1	201447988	201449572
chr17	32496183	32497184
chr11	29773506	29774257
chr3	64988122	64988779
chr16	11224011	11224823
chr20	25237492	25238379
chr1	167617189	167618140
chr3	105792204	105792829
chr17	49565903	49566548
chr2	240319361	240320941
chr13	40236043	40237221
chrX	107673945	107674643
chr5	148268095	148268917
chr16	86664027	86665573
chr18	7414314	7415403
chr22	39650349	39651110
chr17	73480641	73481614
chr6	44000921	44001586
chr14	90501852	90502701
chr20	63698642	63699718
chr20	44714023	44714902
chr22	50310084	50310723
chr10	72334661	72335661
chr3	30496353	30497073
chr15	70587884	70588658
chr2	215528343	215529176
chr1	46806380	46807193
chr2	23601970	23602826
chr2	46866741	46867440
chr1	208207138	208208072
chr20	1326888	1327679
chr8	123689501	123690632
chr2	85924322	85924977
chr4	88612147	88612761
chr5	31678150	31678780
chr4	53676170	53677050
chr1	94743746	94744494
chr9	81498772	81499601
chr12	53798359	53799221
chr7	118057275	118057906
chr10	126504355	126505096
chr12	124745680	124746573
chr2	33152731	33153552
chr2	9699026	9699855
chr6	158706354	158707624
chr6	158706354	158707624
chr4	40547882	40548706
chr7	2309895	2310599
chr22	20141457	20142293
chr9	129488133	129489053
chr4	14667687	14668473
chr15	68019016	68019841
chr1	93701476	93702346
chr10	21184089	21184983
chr17	40509833	40510779
chr1	150561161	150562118
chr2	238596896	238597608
chr8	135234024	135234698
chr2	14189517	14190462
chr22	45809311	45809969
chr18	13520151	13520809
chrX	72620410	72621027
chr12	119716407	119717087
chr22	39668011	39668750
chr20	50224612	50225500
chr7	3239156	3239762
chr1	26999254	26999956
chr19	45958912	45959943
chr9	35907448	35908697
chr2	121502034	121502676
chr8	29377596	29378214
chr3	141366329	141367696
chr5	154220409	154221073
chr6	11364751	11365647
chr2	20582340	20583260
chr10	73117806	73118444
chr8	102805987	102807812
chr7	54348963	54349679
chr2	71793237	71793991
chr2	43050119	43051016
chr16	22685200	22685887
chr18	11948844	11949520
chr16	50602494	50604211
chr3	40939221	40940244
chr14	71143079	71144481
chr3	39180490	39181338
chr5	71748248	71748950
chr8	139370076	139370884
chr8	48696046	48696756
chr22	27236969	27237611
chr2	37590014	37590684
chr1	26620189	26621481
chr9	22148013	22148694
chr8	132946978	132947834
chr10	106559245	106559899
chr7	55018944	55019984
chr21	21612302	21612884
chrX	53071476	53072066
chr16	10088195	10088878
chr2	49306786	49307417
chr18	7037950	7038858
chr7	108308707	108309396
chr2	38146292	38147675
chr2	207238829	207239760
chr1	181096287	181097020
chr2	85708570	85709136
chr7	157873117	157874050
chr1	145891836	145892549
chr9	101400014	101400567
chr6	39823220	39823880
chr10	80048462	80049507
chr4	105923390	105924178
chr1	94753095	94754141
chrX	41381550	41382069
chr22	34429016	34429762
chr9	94135098	94135769
chr10	22849277	22849927
chr17	73799231	73800829
chr17	73799231	73800829
chr14	61545654	61546244
chr7	41107322	41108689
chr12	30794686	30796461
chr14	71574968	71575581
chr17	61330975	61331692
chr5	10595637	10596465
chr17	80750926	80751559
chr11	3198959	3199973
chr4	77564019	77564787
chr1	234980572	234981403
chr5	67257380	67257964
chr19	47305238	47305882
chr2	145012017	145012797
chr6	155026176	155026945
chr1	221991014	221991725
chr18	1580313	1580916
chr3	131216769	131217647
chr8	76616658	76617370
chr18	7921019	7921848
chr3	64977043	64978134
chr7	156903458	156904006
chr20	41248422	41249216
chr7	74094005	74095111
chr17	82613527	82614614
chr2	45238120	45238765
chr11	114197757	114198696
chr8	133161773	133162533
chr16	81604748	81605459
chr14	79045210	79045819
chr11	10659456	10660217
chr5	31988080	31988762
chr17	39208957	39210390
chr3	185658327	185659272
chr2	20615644	20616383
chr8	125679950	125680720
chr13	113801317	113802354
chr12	130639814	130640464
chr7	50342549	50343236
chr8	133861346	133861916
chr20	44187132	44187933
chr12	7557079	7557770
chr20	10217361	10218919
chr4	40183799	40184368
chr1	20301933	20302621
chr9	116837362	116837982
chr16	11309582	11310317
chr11	111436735	111437456
chr16	72291277	72292112
chr17	62819672	62820278
chr2	67561381	67562046
chr3	193868708	193870279
chr3	193868708	193870279
chr4	41142904	41143822
chr1	48046968	48047652
chr1	168636487	168637284
chr21	34965362	34965895
chr3	193530509	193531224
chr12	124754850	124755776
chr14	75340839	75341582
chr1	150567915	150568531
chr22	29030463	29031956
chr22	29030463	29031956
chr20	47704752	47705948
chr10	71990639	71991182
chr10	72243631	72244314
chr19	40715330	40716226
chr3	193863726	193864596
chr5	36374158	36374989
chr1	8202225	8203126
chr2	43130862	43132179
chr8	133321609	133322847
chr20	25310127	25311357
chr15	62898949	62899498
chr6	160400280	160401257
chr4	69726275	69726885
chr22	42990744	42991374
chr1	204149905	204150583
chr12	89733420	89734280
chr13	41610354	41611004
chr12	32917056	32917656
chr5	159904884	159906167
chr20	60967196	60967931
chr10	107275622	107276301
chr18	29154114	29155277
chr5	124527585	124528404
chr22	36541546	36542350
chr12	47819879	47821095
chr5	148965490	148966834
chr12	55681053	55681908
chr12	53770022	53770760
chr2	104897458	104898264
chr9	40909404	40910723
chr17	40074947	40075935
chr8	126379231	126379985
chr1	9376688	9377434
chr18	48452945	48454157
chr2	85437393	85438132
chr22	37723453	37723956
chr9	4237551	4238402
chr11	116373408	116374039
chr12	97767252	97767807
chr6	124203233	124203979
chr17	75693485	75694371
chr20	41002840	41004349
chr22	27456784	27457676
chr1	159779378	159780159
chr2	223699290	223699965
chr6	137811241	137811873
chr5	173766207	173766835
chr22	50308074	50308927
chr3	120875854	120876406
chr13	110480561	110481060
chr18	39946394	39947281
chr9	136968937	136969622
chr17	77124089	77124816
chr18	3449409	3450628
chr16	13307135	13308483
chr16	13307135	13308483
chr10	132482101	132482650
chr12	117802991	117803544
chr5	178447685	178448732
chr20	44467059	44467963
chr17	17036281	17036972
chr20	35307010	35307636
chr2	98916745	98917542
chr12	124608902	124609575
chr19	2032221	2032941
chr2	95315736	95316559
chr7	47453368	47454328
chr3	129651077	129652129
chr22	30210062	30211025
chr2	102618652	102619851
chr8	143208070	143208905
chr12	65536596	65537671
chr1	9436174	9436806
chr2	136136089	136136823
chr5	31824966	31825781
chr22	22358262	22358750
chr12	52925766	52926404
chr2	128378852	128379556
chr2	19801152	19801888
chr2	16649156	16649977
chr2	98911328	98913836
chr2	98911328	98913836
chr2	98911328	98913836
chr13	49097272	49097930
chr13	20419567	20420489
chr2	85447353	85447913
chr20	23039743	23040400
chr4	1462147	1462808
chr9	20297462	20298204
chr8	118449839	118450625
chr8	48589990	48590822
chr1	58929484	58930472
chr2	28661426	28662089
chr4	76723682	76724534
chr7	657216	657979
chr13	112925948	112926754
chr2	38179047	38179729
chr2	98864925	98866013
chr4	54064550	54065144
chr7	51138568	51139168
chr13	113410051	113412257
chr13	113410051	113412257
chr20	22775528	22776273
chr3	14288785	14289625
chr1	119101513	119102036
chr2	96941310	96941885
chr8	123405343	123405998
chr7	335901	336498
chr4	55038127	55038684
chr5	126445390	126445994
chr6	147156808	147157439
chr20	62159614	62160223
chr3	127559911	127560917
chr16	88306651	88307649
chr1	55580601	55581439
chr3	14378246	14378910
chr15	94965450	94966056
chr3	4978146	4979533
chr22	17570783	17571500
chr4	128552777	128553403
chr6	44655210	44655876
chr7	107971547	107972519
chr1	8197630	8198530
chr14	74619472	74620863
chr7	601429	602999
chr13	114167820	114168379
chr16	86182640	86183176
chr1	84619101	84619980
chr10	76086591	76087524
chr12	53049467	53050212
chr11	76083551	76084171
chr8	123597446	123598180
chr17	81043220	81044405
chr16	86709132	86709584
chr10	72255777	72256464
chr20	47701494	47702250
chr22	29306348	29307309
chr6	35715340	35715866
chr12	108305502	108306616
chr2	86017812	86018439
chrX	65772663	65773206
chr1	43241134	43242311
chr5	172900912	172901622
chr10	95273307	95274008
chr5	149895781	149896620
chr13	112959133	112959800
chr15	68340865	68341511
chr4	114382996	114383588
chr2	148642697	148643355
chr10	97595948	97597284
chr17	65463089	65463720
chr11	15106530	15107249
chr20	37994491	37995360
chr2	168278303	168278984
chr5	68543118	68543656
chr10	80265903	80266724
chr2	205657490	205657996
chr17	80192926	80194308
chr22_KI270878v1_alt	170720	171363
chr3	185162758	185163362
chr4	6750730	6751400
chr5	137564327	137564978
chr7	336806	337485
chr12	132493372	132494641
chr19	43450481	43451049
chr1	52669503	52670144
chr22	24155779	24157536
chr22	24155779	24157536
chr17	79573388	79574324
chr1	201358453	201359046
chr2	203811328	203812026
chr2	128584413	128585067
chr15	90419605	90420218
chr1	109927894	109928456
chr22	23521356	23522269
chr1	48049723	48050398
chr3	90010153	90010887
chr17	79020107	79020734
chr8	102790834	102791441
chr10	3810032	3810667
chr12	111247981	111248766
chr18	77162536	77163079
chr2	239240439	239241112
chr6	150372157	150373424
chr8	116583059	116583752
chr8	143188822	143189517
chr8	121163817	121164727
chr6	3913046	3914123
chr7	50657203	50658064
chr3	23739381	23740945
chr3	23739381	23740945
chr8	140588672	140590043
chr1	32501823	32502381
chr8	143952579	143953729
chr3	141368042	141369115
chr2	54040970	54041561
chr4	56728451	56729157
chr5	172900006	172900747
chr3	98922633	98923356
chr11	66326185	66327418
chr14	68550006	68550882
chr11	61971309	61972400
chr21	43734546	43735193
chr5	173767445	173768614
chr1	8259029	8259642
chr16	88952365	88953526
chr22	48531593	48532240
chr3	170356607	170358703
chr11	27972417	27973007
chr2	9702825	9704130
chr22	23283225	23284268
chr2	42922746	42923464
chr5	38653312	38653928
chr3	23202846	23203881
chr10	117804558	117805134
chr10	129549964	129550621
chr16	997000	998212
chr3	11452905	11453556
chr12	110917444	110918178
chr1	229843906	229845203
chr1	229843906	229845203
chr9	72364538	72366296
chr19	14835050	14835634
chr20	50440339	50441391
chr9	35510901	35511906
chr7	71770389	71770950
chr11	1826741	1827725
chr19	18017386	18018109
chr12	121719964	121720479
chr3	194002915	194004070
chr2	112935998	112936713
chr15	35690687	35691431
chr22	38755183	38755937
chr11	18265794	18266283
chr12	94953940	94954681
chr19	2474520	2475080
chr3	186413303	186414112
chr9	129432569	129433191
chr18	22279711	22280516
chr1	20698041	20699004
chr1	94551635	94552867
chr1	94551635	94552867
chr11	91981842	91982380
chr1	55575791	55576343
chr15	78798001	78798828
chr9	107810307	107811032
chr16	72989442	72990669
chr7	116434608	116435433
chr2	45128403	45129167
chr9	86405687	86406883
chr12	52231667	52232181
chr15	64897103	64898007
chr19	6744697	6745371
chr21	43728091	43729203
chr4	6633073	6633954
chr7	30970416	30971039
chr2	229585838	229586625
chr17	44955921	44956635
chr2	30177906	30179388
chr3	99543154	99543850
chr16	88303889	88305204
chr1	228860762	228861735
chr17	80063564	80064688
chr5	19854818	19855426
chr10	97608853	97609682
chr2	85713010	85713679
chr8	27282388	27283009
chr2	229407011	229407618
chr10	9012244	9012803
chr8	128176525	128177455
chr10	124560304	124560921
chr6	170250927	170251624
chr20	47708034	47708756
chr8	142677242	142677974
chr1	109370532	109371483
chr5	149195424	149196010
chr5	76690742	76691997
chr3	188266882	188267432
chr1	24558392	24559265
chr13	98129132	98129751
chr16	72985795	72986490
chr2	232378190	232378788
chr3	25508393	25509443
chrX	39894346	39895214
chr3	178170556	178171141
chr7	45889119	45889992
chr9	108142573	108143200
chr1	10107815	10109224
chr10	11898182	11899001
chr3	93843978	93844500
chr22	43028173	43028714
chr3	31272188	31272963
chr12	46773920	46774546
chr15	41544517	41545176
chr13	49858292	49858987
chr11	111441326	111441889
chr8	128991210	128991756
chr19	46080466	46081216
chr9	70438416	70439052
chr12	65631433	65632341
chr12	9115598	9116230
chr16	57951810	57952508
chr15	70159473	70160152
chr1	177448847	177449496
chr6	46217398	46218090
chr3	4831108	4831774
chr8	140228320	140228913
chr5	168650741	168652026
chr1	20494643	20495533
chr5	132260592	132261148
chr7	95550031	95550581
chr1	221839680	221840388
chr10	90960213	90960984
chr12	124720625	124721338
chr22	24245487	24246600
chr13	112072390	112073676
chr1	94553099	94553827
chr10	90179344	90180202
chr15	71515198	71516082
chr4	1201845	1202684
chr7	139734375	139734884
chr4	87342105	87342716
chr12	25585063	25585855
chr1	181152799	181153525
chr19	45154172	45154975
chr4	46506739	46507259
chr8	139958428	139958934
chr7	101162795	101163746
chr1	23010640	23011180
chr7	2980746	2981406
chr1	4302735	4303448
chr11	66327635	66328747
chr12	111067341	111068096
chr12	93809887	93810409
chr3	141276037	141276779
chr4	121519161	121519872
chr5	2134817	2136103
chrX	43707835	43708373
chr2	47309453	47310040
chr9	88852646	88853356
chr1	225736180	225736976
chr2	121500959	121501598
chr14	68505850	68506654
chr1	52665471	52666179
chr16	10961235	10961830
chr22	41410209	41410829
chr12	114655902	114656636
chr3	102129971	102130741
chr6	124676002	124676556
chr6	36678298	36679973
chr1	156112212	156112780
chr18	51211561	51212306
chr20	63847689	63848534
chr4	8096295	8096996
chr9	122125860	122126711
chr15	75646791	75647867
chr2	237234115	237234793
chr5	1164710	1165315
chr15	73941684	73942280
chr19	48485685	48486723
chr10	71963179	71963766
chr5	55994721	55995524
chr7	47457758	47458790
chr16	88984003	88984573
chr12	2347941	2348590
chr6	52603329	52604013
chr8	102653674	102654847
chr1	21573988	21575033
chr17	81142785	81143354
chr6	88367958	88368557
chr9	129596805	129597922
chr22	39175872	39176566
chr14	102552851	102553422
chr15	101615364	101615927
chr18	45720635	45721141
chr20	61185773	61186500
chr8	23335793	23336629
chr9	137611930	137612858
chr10	85541942	85542549
chr3	188262746	188263456
chr10	62763090	62763647
chr20	51023642	51024209
chr7	3243241	3243804
chr5	173472155	173473269
chr1	52670431	52671099
chr6	54053917	54054650
chr1	156463826	156465338
chr15	70156794	70157517
chr2	144426934	144427820
chr4	128571658	128572235
chr1	11938937	11939649
chr11	79794830	79795583
chr15	39283640	39284108
chr20	48614248	48614967
chr2	234862579	234863197
chr8	48628180	48629173
chr20	45104509	45105284
chr2	10389564	10390130
chr8	133674724	133675460
chr2	138072191	138072908
chr1	8189866	8190337
chr10	86664757	86665509
chr12	89370440	89371373
chr2	96122109	96122946
chr7	29212669	29213287
chr9	136960154	136961014
chr2	150697571	150698105
chr17	72955530	72956099
chr20	49344774	49345923
chr5	120388192	120388826
chr1	64898014	64898829
chr15	58251574	58252152
chr21	44005531	44006898
chr22	37306253	37308114
chr1	192907523	192908106
chr14	90533666	90534495
chr17	68377945	68379301
chr4	52822962	52823982
chr3	14359745	14361024
chr13	80469635	80470242
chr4	102717346	102718012
chr6	72826746	72827446
chr8	128316994	128317604
chr22	40732651	40733207
chr2	70661428	70661993
chr7	43250257	43250852
chr22	23547759	23548336
chr6	139595102	139595716
chr1	162388427	162388991
chr13	40221146	40222241
chr13	52070966	52071624
chr18	47323148	47323736
chr21	44972506	44973224
chr22	22703480	22704086
chr22	50213283	50213704
chr4	559497	560338
chr10	62373952	62374589
chr20	35305648	35306284
chr22	24207861	24208570
chr2	105873705	105874277
chr5	132215077	132215786
chr2	108220023	108220569
chr1	204088711	204089432
chr13	80132586	80133341
chr3	156615600	156616311
chr4	53558191	53558898
chr20	50308396	50309510
chr6	150269559	150270307
chr2	98378856	98379649
chr6	129683968	129684516
chr22	34866714	34867410
chr12	132982693	132983528
chr2	66897011	66897542
chr8	122786523	122787024
chr9	127570279	127570900
chr1	229098577	229099180
chr12	116426121	116426741
chr20	47318242	47319332
chr11	70106268	70106880
chr11	112756510	112757787
chr1	231512023	231512930
chr22	27108448	27109155
chr12	110543461	110544063
chr12	71469213	71469722
chr19	50510147	50510659
chrX	107676731	107677553
chr2	237223133	237223877
chr1	59670555	59671570
chr10	97839708	97840520
chr13	30743200	30744056
chr15	91041773	91042414
chr2	85771995	85772834
chr5	81789038	81789611
chr9	38682424	38683213
chr16	66223271	66223958
chr15	77069545	77070070
chr20	38997378	38998023
chr7	95596659	95597544
chr17	73224565	73225329
chr2	229921514	229922713
chr3	14379250	14380002
chr5	115558512	115559096
chr6	137873276	137873958
chr13	67369784	67370334
chr22	24808708	24809260
chr11	61695281	61696519
chr12	103858930	103859640
chr19	2064990	2065552
chr5	35761550	35762064
chr15	62135445	62136304
chr8	55537176	55537802
chr17	71071796	71072388
chr20	22341293	22341926
chr11	65775390	65775898
chr2	85449194	85449741
chr9	88076216	88077291
chrX	13845555	13846330
chr6	53047785	53048567
chr16	51538659	51539564
chr8	9088597	9089191
chr3	74531413	74531991
chr7	69458077	69458661
chr20	33731880	33732974
chr7	106217019	106217700
chr4	55033184	55033967
chr16	31117654	31118489
chr17	74544276	74544778
chr2	129888654	129889264
chr5	175585200	175585826
chr16	84829176	84829810
chr5	154593030	154593629
chr5	2657709	2658735
chr14	61326830	61327359
chr17	62847915	62848389
chr1	167135966	167136799
chr5	53031540	53032622
chr14	58738158	58738855
chr20	34861563	34862068
chr5	177996530	177997479
chr6	33730496	33731290
chr1	176379521	176380239
chr1	27298942	27300202
chr19	4229043	4229713
chr20	25308734	25310013
chr1	183353594	183354071
chr3	37863111	37863725
chr2	182916143	182916893
chr15	61796015	61796562
chr20	45449406	45449918
chr12	1809696	1810456
chr2	43086324	43087095
chr1	153565366	153568075
chr16	4212279	4213387
chr2	30293053	30293842
chr18	3652521	3653214
chr5	32032831	32033597
chr10	70656207	70657134
chr16	66516668	66517455
chr17	65433547	65434676
chr2	150591916	150592631
chr3	188635146	188635938
chr20	56986765	56987554
chr2	66595453	66596089
chr21	35138649	35139397
chr10	75525622	75526134
chr22	23567106	23568123
chr1	195894298	195894864
chr1	60489520	60489989
chr22_KI270878v1_alt	168465	169106
chr5	96080380	96081796
chr9	95385266	95385826
chr2	127411126	127411705
chr22	47474869	47475481
chr5	126280250	126280812
chr1	210393655	210394812
chr5	91469613	91470269
chr10	69668664	69669192
chr5	168404332	168404974
chr8	101277850	101278581
chr20	48186269	48186969
chr22	39968533	39969069
chr7	46772700	46773174
chr4	98446585	98447261
chr19	41225561	41226770
chr2	179741176	179741831
chr5	173788919	173789873
chr13	40352123	40352821
chr16	11671748	11672411
chr16	85055071	85055745
chr17	75549239	75549856
chr2	221610600	221611066
chr22	37233599	37234191
chr4	165580280	165580988
chr5	172503829	172504490
chr2	145007065	145007708
chr3	32226728	32227307
chr17	72422670	72423595
chr22	27511569	27512200
chr21	28805639	28806313
chr15	99454841	99455621
chr5	2093771	2095114
chr7	37332932	37333465
chr9	40930565	40931610
chr17	47883175	47883690
chr2	240135918	240136627
chr21	14888907	14889666
chr7	95376843	95377336
chr19	1773106	1773757
chr6	53168322	53168882
chr22	50640797	50641404
chr10	118870506	118871190
chr2	28633757	28634468
chr6	156827432	156828191
chr21	33382816	33383928
chr10	110425853	110427162
chr3	125140067	125140911
chr8	134866861	134867388
chr16	56547009	56547731
chr2	235086509	235087147
chr14	82387505	82388200
chr17	77125222	77126058
chr15	93358361	93359006
chr1	176696106	176696597
chr22	43629544	43630181
chr22	45526656	45527284
chr3	133745388	133745864
chr16	690161	690693
chr7	100545579	100546375
chr18	3153120	3153758
chr20	50790308	50791064
chr1	41488066	41488746
chr15	67954652	67955219
chr15	81189660	81190582
chr4	1457872	1458778
chr2	237434651	237435520
chr8	74177562	74178100
chr1	61436567	61437307
chr3	127787044	127787795
chr7	131298244	131298735
chr3	14295737	14296215
chr22	36999536	37000120
chr3	197352244	197352820
chr11	68775127	68775617
chr20	49510427	49511121
chr1	145996455	145997748
chr1	192531017	192531490
chr11	64744522	64745592
chr22	39290565	39291490
chr22	49933067	49933709
chr6	1200384	1201313
chr9	130451403	130452461
chr11	19723436	19724085
chr14	50000465	50001935
chr2	28613927	28614550
chr10	110784130	110784780
chr19	3683499	3684193
chr10	24007242	24007803
chr5	150144160	150145004
chr7	455351	455982
chr19	30661985	30662570
chr22	19607234	19607898
chr11	95520910	95521553
chr15	89167388	89168395
chr22	37999718	38000483
chr8	128141803	128142312
chr3	194572197	194572857
chr2	168545452	168546298
chr18	13618814	13619491
chr7	5549149	5549687
chr2	240373946	240374968
chr13	99124839	99125487
chr16	56681880	56682967
chr2	222756930	222757516
chr8	38936549	38937339
chr11	12412358	12412861
chr16	64880938	64881608
chr2	56444385	56444943
chr20	53830208	53830686
chr5	31990656	31991285
chr6	168554335	168554831
chr2	210553288	210553872
chr12	97939066	97939626
chr13	110481852	110482367
chr15	88792447	88793207
chr16	49834429	49834975
chr3	127536152	127536994
chr4	94515922	94516388
chr17	70107397	70107885
chr22	20010124	20010708
chr1	203662943	203663641
chr20	50278819	50279371
chr3	5026174	5027099
chr6	137261200	137262000
chr12	46445376	46445991
chr16	11315363	11316076
chr1	68327423	68328001
chr3	113830371	113831393
chr5	160199714	160200211
chr16	13110056	13110945
chr15	101465019	101465678
chr6	37531006	37531813
chr7	96349406	96350084
chr2	185583307	185583846
chr4	26141854	26142468
chr15	98904599	98905288
chr1	236067923	236068437
chr9	90921039	90921581
chr3	100040441	100041034
chr16	87407517	87408044
chr18	3367423	3368639
chr2	239099612	239100555
chr5	1201780	1202396
chr2	70489137	70489656
chr10	103504208	103504847
chr6	37102223	37103061
chr8	130482920	130483776
chr6	42048530	42049094
chr16	84832432	84832931
chr2	231604285	231605272
chr6	11650581	11651126
chr17	56313018	56313610
chr18	8341349	8342107
chr13	74891429	74892158
chr21	25296022	25296929
chr10	28400035	28400491
chr18	7576564	7577106
chr16	89602181	89603009
chr5	81755201	81755783
chr8	25073496	25074054
chr20	58031539	58032258
chr3	185731801	185732400
chr18	10101565	10102043
chr19	39412114	39412913
chr20	10861291	10862055
chr8	142287907	142288829
chr9	77712557	77713231
chr17	82281791	82283855
chr10	5573971	5574426
chr11	17411046	17411553
chr16	85311856	85312378
chr16	88973372	88973857
chr5	178642323	178643013
chr7	157861598	157862547
chr2	45819199	45819748
chr3	156603185	156604320
chr14	55543019	55543506
chr15	70271372	70272238
chr8	18954700	18955371
chr9	70480649	70481191
chr22	26800840	26801366
chr7	54967330	54967879
chr13	90416490	90417071
chr5	140220686	140221175
chr12	5095815	5097048
chr2	70514667	70515122
chr14	28671345	28671944
chr2	10342262	10343141
chr2	237904679	237905746
chr6	41732431	41733150
chr7	69596049	69596570
chr1	44552784	44553309
chr3	182794077	182794669
chr17	73796495	73797194
chr22	25139637	25140177
chr8	139959759	139961426
chr10	31100962	31101519
chr1	177471183	177471712
chr11	2462931	2463708
chr16	88918302	88918963
chr6	12369773	12370446
chr7	116633337	116634007
chr9	85527436	85528119
chr2	28635140	28635698
chr22	35191409	35191924
chr20	47348830	47349269
chr5	67238005	67238569
chr6	132063286	132064303
chr2	54038715	54039321
chr1	77039577	77040441
chr3	126355650	126356257
chr6	37550483	37550904
chr8	123536289	123536821
chr10	60955914	60956528
chr10	82266423	82266884
chr6	169172374	169172925
chr16	11016681	11017768
chr18	45084144	45084682
chr9	91042926	91043479
chrX	96432547	96433195
chr20	59820459	59821031
chr5	36570207	36570760
chr2	223697787	223698291
chr7	69549437	69549897
chr17	50027755	50028780
chr16	85395360	85396978
chr20	31572736	31573455
chr8	82501830	82502275
chr1	21322419	21323309
chr5	181044525	181045360
chr10	112906908	112907387
chr1	112700189	112701103
chr2	145751535	145752017
chr6	41728274	41728885
chr8	117520569	117521304
chr3	16741927	16742487
chr14	21071200	21072112
chr2	7825419	7826289
chr2	11986041	11986647
chr12	68914816	68915703
chr18	73563855	73564901
chr2	47310634	47311544
chr3	156906228	156906762
chr2	15780482	15780936
chr6	143333079	143333607
chr2	207164027	207164587
chr2	109324603	109325231
chr2	209472633	209473350
chr10	77737447	77737971
chr11	12279758	12280298
chr15	33135293	33136052
chr5	958622	959260
chr9	75892371	75892896
chr11	112942896	112943583
chr16	72877190	72877950
chr17	79908119	79908619
chr3	74643627	74644168
chr5	2656069	2656791
chr18	60266531	60267090
chr22	39960885	39961936
chr1	205976059	205977093
chr14	86799352	86800041
chr2	28626705	28627340
chr1	67749638	67750341
chr16	53131234	53132029
chr8	144547344	144547975
chr7	354966	355476
chr11	76578939	76579626
chr16	81141268	81141735
chr2	42924399	42925811
chr5	17157779	17158356
chr7	47254132	47254779
chr17	66540034	66540714
chr9	102072350	102072944
chr5	116442135	116442729
chr1	8070876	8071326
chr12	47753174	47753952
chr15	38397979	38398599
chr15	44288152	44288822
chr19	5805733	5806291
chr21	25298446	25299140
chr22	39728959	39729512
chr22	44822498	44823131
chr7	74478883	74479848
chr2	23452763	23453567
chr22	27105507	27105978
chr17	64988407	64988955
chr2	237432315	237433667
chr12	105485216	105485819
chr12	52146972	52147843
chr15	68592519	68593008
chr17	40485509	40486884
chr4	8099769	8100385
chr6	67881014	67881588
chr2	130823962	130824663
chr6	123090941	123091594
chr2	240369877	240370720
chr22	40258412	40258945
chr1	148424200	148424611
chr10	62099335	62099860
chr3	190807709	190808127
chr14	68458890	68459430
chr14	97180299	97180949
chr5	124274930	124275427
chr17	56126241	56126731
chr1	64955017	64955599
chr14	22807526	22807999
chr16	23124178	23124690
chr22	37754310	37754786
chr4	184813300	184813805
chr5	150269514	150270047
chr5	179356530	179357044
chr9	115649953	115650479
chr13	113820639	113821628
chr7	4909747	4910425
chr8	101079931	101081247
chr1	23562004	23562619
chr17	28808454	28809396
chr1	204319147	204319990
chr12	32447644	32448303
chr16	57938646	57939362
chr5	166772583	166773221
chr12	7896768	7897149
chr1	229979830	229980553
chr6	157461094	157461673
chr7	76294040	76294980
chr12	115660278	115661000
chr11	34749921	34750672
chr10	44878851	44879482
chr13	109243179	109244150
chr2	227863984	227864491
chr2	43013832	43014338
chr5	77103297	77103903
chr15	70604443	70605010
chr18	9365282	9365941
chr7	33974566	33975091
chr1	231684331	231684831
chr14	23579459	23580054
chr12	42766584	42767108
chr17	79904762	79905324
chr7	91628576	91629219
chr4	69718838	69719405
chr2	65710844	65711340
chr1	42946406	42947005
chr17	72609340	72609907
chr11	8717464	8718074
chr7	54664425	54664911
chr15	93152844	93153404
chr5	132363274	132363857
chr20	46222630	46223227
chr10	103675906	103676636
chr19	15495143	15495654
chr19	40411314	40412012
chr3	126057185	126057742
chr9	134320950	134321434
chr9	14027071	14027538
chrX	54419846	54420349
chr17	79947421	79948008
chr6	161038145	161039001
chr17	82285050	82285585
chr1	94739544	94740049
chr17	43570109	43571091
chr2	121072831	121073325
chr20	9344177	9345158
chr3	41330357	41330924
chr5	150497437	150498079
chr21	43585889	43586429
chr17	64706793	64707685
chr3	4814235	4814865
chr17	81094636	81096123
chr16	10947106	10947632
chr10	61410488	61410953
chr1	180229181	180229765
chr13	110012112	110012695
chr4	24872241	24873607
chr6	109921924	109922434
chr11	12200122	12201485
chr15	69861580	69862818
chr5	145479211	145479789
chr2	209495756	209496444
chr6	129490693	129491459
chr2	197210402	197210874
chr2	112630992	112631577
chr11	80162822	80163707
chr12	122072576	122073020
chr5	14261075	14261553
chr2	146821339	146822043
chr2	195363059	195364008
chr7	3218662	3219232
chr11	114149971	114150438
chr5	37962344	37962787
chr1	54987257	54987915
chr11	133950960	133952221
chr11	34318467	34319030
chr13	41059981	41060539
chr22	46105378	46105972
chr5	135753500	135754391
chr8	108066644	108067152
chr2	39523574	39524601
chr7	3275797	3276227
chr9	15211168	15211804
chr2	75268143	75268613
chr1	201299902	201300483
chr6	134630279	134631130
chr10	122301015	122301665
chr3	156673986	156674616
chr9	96116256	96117035
chr15	73982461	73983178
chr17	72622370	72623159
chr1	112360033	112360918
chr8	130193520	130194235
chr10	102627422	102628281
chr15	66679699	66680212
chr9	40906954	40909187
chr11	34654564	34655390
chr10	95289013	95290096
chr10	95289013	95290096
chr5	125485062	125485688
chr2	61180531	61180970
chr17	75079598	75080148
chr20	38144087	38145448
chr11	109552232	109552847
chr2	9144387	9144980
chr7	25620143	25620661
chr11	120124845	120125389
chr11	17467444	17468604
chr17	2960071	2960698
chr22	41411553	41412037
chr3	52019310	52020096
chr13	28719682	28720219
chr19	18629482	18630282
chr20	57277611	57278198
chr3	41327582	41328104
chr5	31647062	31647552
chr1	93618021	93618508
chr15	69035164	69035684
chr6	37697687	37698552
chr1	172544404	172544842
chr14	73789795	73790526
chr2	30274440	30275274
chr7	5591500	5592266
chr2	112620186	112620704
chr6	132192913	132193377
chr1	234719509	234719976
chr13	106096498	106097047
chr12	124722857	124723351
chr2	187541660	187542187
chr7	47791606	47792291
chr2	100752577	100753470
chr20	47136682	47137803
chr16	10922063	10922702
chr9	83431812	83432717
chr22	50022618	50023285
chr1	42947159	42947675
chr11	66480291	66480933
chr14	61561642	61562507
chr2	46855317	46855799
chr20	40493473	40493966
chr10	112227523	112228028
chr18	70221095	70221820
chr9	90936378	90936929
chr1	155038519	155039199
chr5	94433311	94433793
chr17	82277517	82278123
chr11	17405541	17406123
chr12	22149217	22149706
chr16	67173772	67174365
chr17	18139424	18139962
chr17	44959607	44960426
chr20	64080300	64080871
chr3	42544443	42545308
chr4	161762721	161763271
chr6	21754868	21755281
chr9	129320550	129320989
chrX	47562377	47562826
chr7	2713077	2713630
chr9	73327051	73327628
chr1	207309658	207310165
chr1	201383654	201384859
chr17	56184548	56185100
chr4	77921595	77922110
chr6	47204549	47205009
chr2	162092899	162093734
chr2	237182250	237182797
chr2	10376616	10377222
chr8	132222414	132223048
chr13	37294850	37295448
chr19	5345724	5346391
chr17	80504922	80505762
chr1	94039613	94040569
chr2	71699998	71701576
chr5	2715746	2716204
chr18	9808388	9809101
chr2	120541443	120542157
chr6	162056770	162057340
chr2	226583531	226584003
chr13	40061452	40062050
chr15	68021932	68022573
chr3	195119508	195120308
chr8	107195849	107196300
chr20	56787641	56788907
chr7	3194539	3195375
chr1	109272441	109273045
chr17	59371490	59371999
chr19	28313678	28314177
chr1	15356078	15356645
chr10	112631550	112632300
chr2	36779457	36780013
chr3	133944848	133945500
chr5	92552084	92553221
chr1	6968448	6969007
chr15	87949143	87949762
chr17	6548550	6548975
chr18	22267511	22268198
chr19	1538780	1539408
chr7	69360872	69361462
chr8	130067537	130068119
chr22	21942614	21943331
chr1	205294241	205294891
chr12	114913901	114914788
chr4	122700145	122700575
chr11	110349559	110350150
chr15	60374580	60375070
chr8	29848147	29848671
chr1	179585886	179586658
chr11	44243725	44244468
chr10	116848063	116848837
chr2	28615714	28616152
chr3	65714055	65714512
chr7	17679286	17679767
chr17	57215328	57215795
chr2	240991581	240992368
chr17	55730699	55731265
chr1	244163696	244164430
chr1	245880485	245881393
chr3	48402137	48402749
chr2	217687729	217688208
chr2	85711255	85711698
chr11	65381928	65382995
chr12	47825033	47825692
chr14	36996648	36997277
chr5	56058230	56058754
chr8	102976821	102977283
chr9	135980853	135981404
chr22	27452945	27453438
chr10	20598601	20599167
chr3	62587081	62588393
chr3	62587081	62588393
chr1	9384221	9385404
chr4	168796393	168797571
chr11	113674837	113675725
chr2	84958125	84958974
chr2	190948640	190949213
chr5	126360151	126360841
chr8	113740178	113740789
chr13	43004788	43005385
chr14	89425805	89426403
chr3	131386424	131386896
chr3	38717420	38717951
chr5	139708787	139710264
chr8	40378249	40378776
chrX	3697695	3698247
chr15	61050021	61050453
chr22	36329010	36329897
chr9	73780710	73781219
chr8	28347940	28348493
chr20	49420059	49421412
chr9	95462502	95463332
chr1	241688643	241689281
chr1	67747703	67748330
chr2	15169579	15170183
chr8	129077523	129078366
chr1	85607072	85607719
chr3	118932179	118932636
chr12	124574124	124574597
chr6	11614323	11615076
chr7	218260	219380
chr9	91099897	91100540
chr12	4145882	4146671
chr14	28382658	28383190
chr21	43307009	43307814
chr3	23036109	23036669
chr18	10010545	10011182
chr2	98768353	98768967
chr7	39430312	39430880
chr1	84365559	84366339
chr15	60758182	60758926
chr22	40499097	40499651
chr1	30587660	30588073
chr1	48066948	48067492
chr16	83652845	83653382
chr8	17606458	17606856
chr16	86669828	86670278
chr1	205365908	205366556
chr17	77139783	77140947
chr18	11955470	11956075
chr21	45931376	45932031
chr6	12354407	12354996
chr6	157755665	157756118
chr6	45609001	45609812
chr2	19607522	19608414
chr3	125102000	125102557
chr20	54999105	54999586
chr18	10516812	10517282
chr11	118920607	118921082
chr2	9636429	9637087
chr20	63575740	63576193
chr20	50312744	50313385
chr5	115455259	115455667
chr8	58879434	58879932
chr10	77179186	77179753
chr17	80528995	80529524
chr5	72949407	72949873
chr10	13991295	13991868
chr3	188061010	188061712
chr8	81842068	81842814
chr11	12076100	12077129
chr5	34991462	34991992
chr11	33168683	33169164
chr17	75764221	75765328
chr22	42742079	42742574
chr8	130491111	130492187
chr2	9714791	9715303
chr9	91151004	91151499
chr15	98914523	98915104
chr5	150316712	150317673
chr10	71622198	71622671
chr12	6372784	6373400
chr8	143939048	143941118
chr20	51446477	51447834
chr9	90964414	90964936
chr13	40175484	40176067
chr17	21374415	21375072
chr19	14496817	14497513
chrX	87409289	87409947
chr2	88613892	88614586
chr20	50442877	50443416
chr2	201123892	201124335
chr2	237290214	237290757
chr1	207823842	207824229
chr3	140595233	140595725
chr4	2256735	2257325
chr14	45500738	45501165
chr10	120477644	120478080
chr5	71974125	71974650
chr7	50655733	50656964
chr15	83991280	83991686
chr1	10782397	10782841
chr1	115558218	115558701
chr12	132472466	132472979
chr16	67484003	67484474
chr16	58021799	58022589
chr16	80347289	80347765
chr9	34991616	34992911
chr1	27366898	27367312
chr5	107542326	107542825
chr8	95801819	95802608
chr10	70664639	70665180
chr11	11992131	11992846
chr10	25062189	25063045
chr22	30232589	30233297
chr3	194141183	194142063
chr14	60532373	60532899
chr5	68343309	68343891
chr1	17314655	17315153
chr1	20495908	20496631
chr1	208178018	208178608
chr1	95370349	95371071
chr11	44659320	44660055
chr12	47878255	47878808
chr12	76259644	76260274
chr2	236295760	236296282
chr6	24960876	24961538
chr7	346107	346545
chr9	19127341	19127903
chrX	44940501	44941077
chrX	9865970	9866481
chr19	2517877	2518824
chr6	52931346	52931907
chr8	63220202	63220694
chr5	67693629	67694668
chr2	211408299	211408910
chr15	67120962	67122075
chr2	109214139	109214852
chr2	38720391	38721020
chr1	181022474	181023226
chr20	31608171	31609043
chr2	57443849	57444421
chr8	130444566	130445505
chr12	124410465	124411893
chr16	66224074	66225128
chr21	46038769	46039420
chr9	84271434	84271944
chr2	165720563	165720996
chr20	37989541	37990128
chr3	54863161	54863822
chr8	124671384	124671970
chr2	227858112	227858743
chr5	111748223	111748685
chr3	15781919	15782457
chr17	15397570	15398153
chr5	38607382	38607874
chr15	62394955	62395434
chr5	2708082	2708972
chr8	129199129	129199562
chr22	39291700	39292993
chr1	224012381	224012919
chr12	124500559	124501051
chr12	131536248	131536727
chr16	23258256	23258711
chr17	6003075	6003608
chr18	45773928	45774715
chr3	55343617	55344185
chr2	10406000	10406475
chr8	89961341	89961805
chr10	44191908	44192431
chr8	121696002	121696401
chr13	113896929	113897644
chr10	33746898	33747470
chr20	40654815	40655271
chr2	127407711	127408657
chr15	58469686	58470309
chr11	132064946	132065512
chr15	74386718	74387220
chr3	69282223	69282686
chr5	71891801	71892392
chr9	112028389	112029033
chr12	68497553	68498214
chr13	112141523	112141980
chr19	31023003	31023450
chr7	21961903	21962399
chr16	86738254	86738942
chr6	140857622	140858357
chr17	16653439	16653916
chr6	44663477	44663957
chr22	27238722	27239657
chr5	31645614	31646310
chr15	70835174	70835874
chr1	202283858	202284388
chr3	8560580	8561249
chr8	117025901	117026341
chr1	224013702	224014607
chr3	107217228	107217729
chr10	31071435	31072092
chr11	75831898	75832386
chr2	65708999	65709589
chr1	21324128	21325109
chr13	29140299	29140787
chr13	36883382	36883864
chr19	35129569	35130080
chr2	106261915	106262533
chr20	38198328	38198870
chrX	39908107	39908760
chr5	20694085	20694611
chr20	47464255	47465060
chr18	11826844	11827318
chr3	23741025	23741492
chr7	42479421	42480168
chr16	29029270	29029775
chr14	18489016	18490433
chr22	50621863	50622408
chr5	72470662	72471258
chr15	70504299	70505022
chr5	38666904	38667386
chr10	24306578	24307034
chr2	229155991	229156521
chr20	12388861	12389423
chr14	65349009	65349519
chr10	71766622	71767364
chr15	89098232	89098656
chr2	174836470	174837035
chr5	32225421	32225873
chr7	14207178	14207746
chr3	126347359	126348021
chr10	116178034	116178579
chr11	102300964	102301511
chr11	130429956	130430390
chr12	96196770	96197260
chr4	182079591	182079984
chr5	78515762	78516264
chr6	35778443	35778900
chr7	97421314	97421964
chr8	9104221	9104741
chr9	112012049	112013073
chr1	242530570	242531270
chr14	64645186	64645872
chr2	37391197	37391747
chr1	44239933	44240425
chrX	52979590	52980060
chr4	61443796	61444352
chr8	121172369	121172886
chr8	102788756	102789514
chr2	59680743	59681370
chr1	95332691	95333132
chr3	98783026	98783637
chr5	41193746	41194240
chr1	1208615	1209372
chr21	38240796	38241366
chr14	73800922	73801428
chr12	120262418	120263046
chr2	219452548	219453424
chr8	101154758	101155804
chr8	136259109	136260022
chr17	40341334	40342267
chr8	29679861	29680328
chr18	60024189	60025194
chr5	159928161	159928747
chr5	160132860	160133762
chr11	35319550	35320060
chr21	34034433	34034965
chr3	99509322	99509785
chr8	128157270	128157677
chr12	10385291	10385716
chr2	180730867	180731563
chr15	94083432	94084098
chr14	61152829	61153691
chr10	102669424	102669871
chr12	124807533	124808004
chr12	94072985	94073776
chr17	63492883	63493390
chr19	1264694	1266112
chr19	12783735	12784373
chr20	9460646	9461074
chr20	53622512	53622957
chr14	81400704	81401206
chr10	79223602	79224152
chr18	6057570	6057977
chr2	42064458	42065012
chr8	79317127	79317734
chr12	97568478	97569202
chr19	18018193	18018650
chr19	4869539	4870452
chr7	47806652	47807129
chr8	122601649	122602159
chr20	50929328	50929720
chr1	203276882	203277483
chr2	48197028	48197568
chr17	50210261	50210869
chr12	12785259	12785703
chr2	19538362	19539370
chr12	433815	434233
chr9	5389182	5389662
chr13	31092860	31093399
chr4	53593033	53593487
chr22	35521376	35521857
chr12	52507025	52507481
chr6	16277298	16278156
chr11	29094420	29095054
chr15	40787188	40787789
chr3	24145943	24146597
chr9	134602378	134603208
chr5	40552087	40552592
chr3	188076207	188076590
chr20	47124532	47125221
chr1	242610190	242610725
chr1	50209636	50210198
chr12	116855748	116856505
chr18	59779896	59780400
chr20	48127181	48127600
chr5	170280165	170280770
chr12	2335767	2336822
chr12	52927067	52927998
chr9	60518864	60520425
chr5	42840286	42840870
chr11	128207819	128208796
chr1	39957290	39957826
chr17	77425008	77425552
chr1	206842671	206843422
chr18	24076258	24076710
chr20	59830895	59831480
chr7	92641634	92642763
chr11	113579354	113579886
chr12	49854740	49855193
chr17	44552324	44552757
chr11	19370238	19370817
chr1	204079643	204080854
chr1	91801689	91802145
chr20	51026093	51026553
chr1	216330271	216330696
chr10	96684251	96684693
chr11	66189321	66189753
chr3	9884298	9884941
chr6	53192590	53193094
chr7	73893273	73894201
chr16	66920916	66921366
chr4	95639119	95639638
chr6	14458745	14459513
chr8	48428403	48428874
chr7	6576243	6576730
chr5	40471810	40472215
chr17	79951548	79952431
chr8	61656952	61657714
chr10	33009927	33010636
chr10	43700270	43700770
chr20	38109840	38110617
chr17	57948464	57949370
chr4	53010240	53010763
chr14	77184382	77185208
chr19	3483065	3483505
chr19	676894	677843
chr6	41747439	41747998
chrX	148365238	148365681
chr2	200300335	200301325
chr1	214573380	214574309
chr19	39402262	39403043
chr6	158730392	158731043
chr5	171494705	171495177
chr10	52883882	52884605
chr2	144659692	144660346
chr2	233974385	233975355
chr2	55995185	55995705
chr8	133182374	133183109
chr18	79791443	79792133
chr22	32986919	32987524
chr11	23822383	23822736
chr8	9448592	9449052
chr2	235021659	235022226
chr7	132292794	132293243
chr1	59750578	59751103
chr12	7498708	7499306
chr6	133609569	133610106
chr10	72319376	72320141
chr8	126375220	126375813
chr20	43849826	43850263
chr11	67022195	67023181
chr19	51362490	51363163
chr2	9001034	9001618
chr2	48855049	48855670
chr4	13907305	13907922
chr11	62508255	62508895
chr19	12750145	12750765
chr22	38456821	38457736
chr3	44893152	44893713
chr3	72956979	72957590
chr6	151668872	151669395
chr7	128217062	128217982
chr8	22133124	22133822
chr9	20833890	20834380
chr1	67880204	67880683
chr1	23984315	23984973
chr11	74268266	74268762
chr20	34270157	34270675
chr1	119631201	119631927
chr12	15188051	15188540
chr20	50242892	50243574
chr12	129028901	129029333
chr8	28004555	28005095
chr15	80424043	80424678
chr2	200172566	200173459
chr5	136006681	136007707
chr12	71475342	71475779
chr3	34008216	34008682
chr3	61615576	61616056
chr9	75993158	75993830
chr5	172902702	172903348
chr7	47481921	47482642
chr10	70255685	70256363
chr5	17124409	17124835
chr14	72781671	72782499
chr2	104769727	104770171
chr4	123832251	123833113
chr20	38208989	38209552
chr3	61448274	61448737
chr17	17021150	17021630
chr1	158430070	158430506
chr15	54150235	54150684
chr15	68578141	68579751
chr2	201126753	201127209
chr5	149600912	149601351
chr11	34242109	34242533
chr2	215460600	215461160
chr4	156614958	156615626
chr4	76563408	76564057
chr7	1097067	1098007
chr14	34044338	34044832
chr16	6215383	6215869
chr20	38870957	38871415
chr9	129506899	129507313
chr6	158040342	158041026
chr1	91556951	91557343
chr4	76597415	76597850
chr1	8075429	8075908
chr6	22821735	22822273
chr7	141456242	141456681
chr1	16154845	16155382
chr18	45344852	45345403
chr22	27468327	27468792
chr8	131924385	131924854
chr17	56128273	56128685
chr16	77877731	77878164
chr4	101953057	101953668
chr10	80541364	80542374
[truncated: 472 more rows]

## Sheet: Hic5 dep GBR MACS2+IDR
chromosome	chromosome start position	chromosome end position
chr9	69861009	69861452
chr1	112027236	112027632
chr20	8021520	8021904
chr12	116138350	116138741
chr17	60573492	60573884
chr1	59994569	59994917
chr8	105520504	105520837
chr5	32852445	32852773
chr10	38498021	38498453
chr10	94092834	94093186
chr12	127650335	127651289
chr5	170273370	170273784
chr2	89822616	89823627
chr12	115004743	115005182
chr11	44270652	44271321
chr4	148653694	148654044
chr10	94397479	94398158
chr14	68947682	68948208
chr11	86747324	86747760
chr21	30922295	30922686
chr7	146653988	146654357
chr20	50448764	50449064
chr2	84874898	84875352
chr4	156710635	156711010
chr1	9281939	9282330
chr22	26681359	26681837
chr10	89476799	89477281
chr14	99579858	99580300
chr3	42844269	42844682
chr4	107619096	107619398
chr17	55454854	55455249
chr22	30235705	30236138
chr2	28356486	28356892
chr4	73895408	73895849
chr1	204031360	204031703
chr1	941680	942328
chr2	7191197	7191559
chr22	45961881	45962220
chr4	38242596	38242939
chr9	136951738	136952066
chr13	113897874	113898225
chr9	2810182	2810597
chrX	39905170	39905635
chr2	127418206	127418488
chr19	2523678	2524157
chr9	107628706	107629026
chr8	74755397	74755680
chr1	41672072	41672496
chr8	56451429	56451881
chr5	160526733	160527115
chr7	15198119	15198388
chr2	128362777	128363184
chr10	92826606	92827034
chr8	46571052	46571388
chr21	10693297	10693840
chr16	70694004	70694398
chr17	27506431	27506937
chr8	18666319	18666930
chr1	205890555	205890976
chr22	42769887	42770504
chr7	77223253	77223562
chr16	80687635	80688045
chr19	31066327	31066747
chr6	166005695	166006341
chr13	79127991	79128426
chr2	26704597	26705018
chr2	95042713	95043005
chr22	37328752	37329290
chr1	167137379	167137658
chr1	33043844	33044167
chr6	169167993	169168338
chr17	81419295	81419742
chr5	44002213	44002515
chr14	101442365	101442852
chr12	122974947	122975422
chr1	218868264	218868595
chr1	225655641	225656156
chr2	89824335	89824874
chr2	43041905	43042346
chr1	227933867	227934271
chr1	57301291	57301599
chr17	81412325	81413402

## Sheet: DiffBind blocked GBR
chromosome	chromosome start position	chromosome end position
chr1	2255003	2256421
chr1	3109731	3110883
chr1	4044873	4045387
chr1	4430913	4431435
chr1	4614369	4615118
chr1	5389059	5389648
chr1	6259516	6260345
chr1	6385629	6386256
chr1	6600350	6600694
chr1	7168570	7168979
chr1	8167908	8168377
chr1	8202225	8203126
chr1	8947155	8947759
chr1	9555954	9556382
chr1	9700069	9700705
chr1	10066759	10067247
chr1	10107815	10109224
chr1	10818606	10819048
chr1	11874086	11874600
chr1	12104284	12104737
chr1	12184049	12184672
chr1	13542188	13542615
chr1	14399914	14400369
chr1	14996101	14996663
chr1	15415916	15416392
chr1	16012722	16013568
chr1	16015671	16016569
chr1	16905186	16905524
chr1	17012945	17013364
chr1	17616651	17617138
chr1	17618882	17619377
chr1	17630723	17631378
chr1	17768442	17768895
chr1	17814388	17815323
chr1	17873018	17873682
chr1	18041106	18041536
chr1	18726341	18726705
chr1	18926273	18926973
chr1	18944578	18945321
chr1	19033417	19034320
chr1	19436682	19437148
chr1	20323059	20323737
chr1	20618662	20619136
chr1	21261702	21262910
chr1	21639290	21640188
chr1	22359398	22360103
chr1	22826585	22827036
chr1	22831833	22832377
chr1	22876882	22877226
chr1	23585493	23586099
chr1	23591621	23592227
chr1	24070695	24071205
chr1	24266455	24266933
chr1	24315184	24315855
chr1	24558392	24559265
chr1	24720015	24720478
chr1	24770878	24771458
chr1	24970262	24970840
chr1	25022062	25023341
chr1	25160127	25160473
chr1	25167544	25168103
chr1	25584682	25585195
chr1	25727224	25727933
chr1	26555570	26556052
chr1	26743948	26744611
chr1	26849216	26849802
chr1	26961719	26962301
chr1	27111966	27112633
chr1	27430801	27431161
chr1	27540183	27540700
chr1	27630883	27631816
chr1	28437929	28438495
chr1	29684841	29685325
chr1	29688294	29689191
chr1	29709437	29709944
chr1	30114379	30114793
chr1	30677487	30677855
chr1	30786543	30787111
chr1	31376687	31377249
chr1	31381535	31382232
chr1	31798376	31799062
chr1	33338804	33339158
chr1	33433586	33434185
chr1	36199874	36200484
chr1	36203647	36204617
chr1	37479601	37480232
chr1	37999453	38000038
chr1	39625427	39626203
chr1	39646082	39646521
chr1	40875577	40876154
chr1	40877640	40878198
chr1	41738924	41739712
chr1	41743397	41743795
chr1	41812463	41812992
chr1	41852803	41853378
chr1	41875533	41875893
chr1	41955392	41955848
chr1	42312585	42312979
chr1	43783604	43784258
chr1	43801252	43801714
chr1	44557774	44558179
chr1	46556806	46557349
chr1	46806380	46807193
chr1	46810652	46811069
chr1	47175187	47175513
chr1	47237409	47237983
chr1	47241554	47241982
chr1	47431910	47432410
chr1	47894361	47895539
chr1	47942005	47942493
chr1	48031548	48032064
chr1	51583406	51583966
chr1	52636949	52637568
chr1	52659366	52659899
chr1	52665471	52666179
chr1	52668005	52668461
chr1	53413109	53413916
chr1	54542266	54543396
chr1	54547025	54547571
chr1	54567893	54568525
chr1	54615601	54615968
chr1	55580601	55581439
chr1	56735188	56735536
chr1	58727342	58727927
chr1	59056023	59056648
chr1	59516733	59517244
chr1	59750578	59751103
chr1	60489520	60489989
chr1	60572998	60573549
chr1	61436567	61437307
chr1	61606551	61606985
chr1	63119802	63120219
chr1	63475678	63476265
chr1	63659434	63659876
chr1	67583606	67584038
chr1	67749638	67750341
chr1	68384349	68385376
chr1	71089866	71090492
chr1	76123619	76124034
chr1	76640214	76640620
chr1	78101671	78102446
chr1	79193091	79193793
chr1	82629383	82629843
chr1	84253870	84254343
chr1	84363597	84364040
chr1	84619101	84619980
chr1	85330170	85330670
chr1	85556190	85556514
chr1	86788200	86789200
chr1	91729752	91730189
chr1	94045499	94046096
chr1	94094122	94094572
chr1	94271476	94271977
chr1	94544913	94545507
chr1	94709911	94710693
chr1	94737324	94738024
chr1	94863898	94864336
chr1	94875631	94876312
chr1	95115786	95116213
chr1	96538306	96538825
chr1	102732801	102733341
chr1	108053318	108053859
chr1	109541670	109542031
chr1	109766940	109767513
chr1	109895834	109896288
chr1	110292466	110292927
chr1	111489602	111490198
chr1	111571062	111571556
chr1	113981920	113982445
chr1	116151804	116152461
chr1	116376249	116376835
chr1	116433530	116433972
chr1	116483880	116485244
chr1	116489163	116489771
chr1	116492172	116492705
chr1	116679568	116680023
chr1	116768457	116768841
chr1	117017724	117018171
chr1	117026403	117026806
chr1	119001141	119001867
chr1	119052717	119053167
chr1	145996455	145997748
chr1	148424200	148424611
chr1	150611371	150611939
chr1	151311926	151312535
chr1	151972980	151973405
chr1	151992343	151992895
chr1	152047654	152048618
chr1	152168421	152168879
chr1	152904732	152905314
chr1	153302313	153302649
chr1	153608776	153609512
chr1	153633687	153633992
chr1	154418055	154418777
chr1	154970939	154972033
chr1	155034502	155034965
chr1	156106301	156106717
chr1	156112212	156112780
chr1	156114038	156114625
chr1	156504805	156505242
chr1	156510744	156511187
chr1	156866286	156866726
chr1	158146842	158147253
chr1	158989378	158989861
chr1	159015406	159015812
chr1	160526977	160527366
chr1	160952248	160952598
chr1	160995129	160995673
chr1	161765904	161766435
chr1	161971223	161972482
chr1	162687913	162688410
chr1	163163964	163164713
chr1	168622922	168623547
chr1	170663744	170664421
chr1	171794001	171794458
chr1	175232287	175232877
chr1	176515186	176516249
chr1	176696106	176696597
chr1	176699906	176700438
chr1	176789562	176790297
chr1	177448847	177449496
chr1	177471183	177471712
chr1	177949682	177950375
chr1	179550820	179551288
chr1	181112467	181112895
chr1	181152799	181153525
chr1	182139180	182139621
chr1	182143985	182144494
chr1	182173900	182174213
chr1	182290066	182290591
chr1	183471677	183472643
chr1	183896422	183897031
chr1	183916109	183916445
chr1	184494044	184494512
chr1	186492508	186492857
chr1	186495029	186495410
chr1	192531017	192531490
chr1	192834962	192835610
chr1	192904470	192905395
chr1	195664551	195665005
chr1	200233368	200233831
chr1	200669373	200670091
chr1	201358453	201359046
chr1	201383654	201384859
chr1	201849624	201850303
chr1	202217586	202218120
chr1	202222256	202222689
chr1	203523034	203523437
chr1	203528874	203529378
chr1	203558224	203558763
chr1	204079643	204080854
chr1	204873217	204873925
chr1	205259374	205259880
chr1	205344085	205344673
chr1	205449850	205450513
chr1	205749256	205749913
chr1	206730389	206730972
chr1	206823735	206824102
chr1	206892388	206893207
chr1	207847036	207847637
chr1	209382566	209382973
chr1	209839957	209840628
chr1	210052188	210052640
chr1	210100015	210100366
chr1	210377640	210378008
chr1	210438758	210439540
chr1	211353963	211354374
chr1	211530097	211530780
chr1	216056981	216057388
chr1	217275714	217276334
chr1	217345732	217346171
chr1	219710640	219711271
chr1	220300322	220300680
chr1	221839680	221840388
chr1	221845936	221846417
chr1	221891724	221892144
chr1	221991014	221991725
chr1	222948266	222948707
chr1	223109573	223110271
chr1	223234993	223235474
chr1	224057789	224058661
chr1	226967705	226968121
chr1	228501074	228501561
chr1	229624774	229625571
chr1	230629548	230629975
chr1	231138960	231139482
chr1	231493397	231493856
chr1	231512023	231512930
chr1	231800087	231800578
chr1	232538556	232539192
chr1	232704751	232705235
chr1	232705861	232706812
chr1	233704791	233705240
chr1	234310207	234311111
chr1	234863381	234863978
chr1	234980572	234981403
chr1	235075198	235075866
chr1	235910437	235910886
chr1	235917346	235917836
chr1	237074447	237074820
chr1	237891957	237892387
chr1	238895763	238896249
chr1	240312843	240313263
chr1	244348757	244349256
chr1	245823031	245823421
chr1	246947267	246947690
chr1	247056040	247056450
chr10	265120	265500
chr10	3852112	3852764
chr10	3887868	3888473
chr10	4241578	4242036
chr10	4283734	4284247
chr10	4316402	4316930
chr10	4677699	4678497
chr10	4865902	4866186
chr10	5297518	5297996
chr10	5317610	5318276
chr10	8639425	8640143
chr10	9986906	9987576
chr10	11163095	11163723
chr10	11684464	11685369
chr10	12333553	12334102
chr10	12555077	12555526
chr10	12954648	12955332
chr10	12958621	12959030
chr10	13715955	13716690
chr10	15043577	15044093
chr10	15710394	15710834
chr10	15742500	15743150
chr10	16509805	16510248
chr10	16986048	16986623
chr10	17431826	17432442
chr10	17785519	17785882
chr10	17882555	17882885
chr10	19637476	19637914
chr10	19638455	19638912
chr10	21100767	21101261
chr10	21134959	21135505
chr10	22246765	22247273
chr10	22824669	22825348
chr10	22849277	22849927
chr10	24263228	24263674
chr10	24306578	24307034
chr10	24811876	24812262
chr10	26275095	26275556
chr10	27154876	27155421
chr10	28984406	28984759
chr10	29106399	29106719
chr10	29714229	29714873
chr10	30776121	30776651
chr10	31075393	31075928
chr10	31262047	31262502
chr10	31940738	31941206
chr10	32680795	32681404
chr10	32962049	32962495
chr10	33000239	33000631
chr10	33145358	33146251
chr10	33365685	33366371
chr10	33377271	33377952
chr10	34280668	34281071
chr10	35495372	35495927
chr10	37401489	37401845
chr10	43680093	43680805
chr10	43682481	43682849
chr10	43843104	43843778
chr10	44112426	44113122
chr10	44115459	44115772
chr10	44985140	44985719
chr10	45160077	45160773
chr10	45474001	45474458
chr10	49552096	49552725
chr10	51547845	51548365
chr10	52541130	52541653
chr10	52542321	52543095
chr10	59991626	59992008
chr10	60123008	60123740
chr10	60511798	60512214
chr10	61028638	61029378
chr10	62052173	62052524
chr10	62373952	62374589
chr10	62384151	62385045
chr10	62733045	62733446
chr10	62739021	62739450
chr10	62760896	62761325
chr10	63629346	63630934
chr10	63711968	63712636
chr10	63760604	63761054
chr10	63799045	63799850
chr10	67517584	67517974
chr10	69061300	69061980
chr10	69668664	69669192
chr10	69679641	69680267
chr10	69703654	69704438
chr10	69773091	69773504
chr10	69819604	69820508
chr10	70227976	70228392
chr10	70492803	70493231
chr10	70809059	70809673
chr10	71230421	71231169
chr10	71260408	71261110
chr10	71600653	71601237
chr10	71963179	71963766
chr10	72260382	72261110
chr10	73117806	73118444
chr10	75127210	75127981
chr10	75525622	75526134
chr10	75935946	75936327
chr10	77244714	77245154
chr10	78053210	78053602
chr10	78256011	78256538
chr10	78442872	78443824
chr10	78578725	78579453
chr10	78742606	78743162
chr10	78973257	78974432
chr10	79331583	79332047
chr10	80196258	80196887
chr10	80467872	80468370
chr10	80974256	80974937
chr10	82358809	82359147
chr10	82606472	82607011
chr10	85527584	85528497
chr10	85532789	85533192
chr10	85648092	85648637
chr10	86351663	86352117
chr10	90784659	90785081
chr10	91608603	91609084
chr10	95216674	95217053
chr10	95269999	95270731
chr10	95400609	95401205
chr10	95474326	95474791
chr10	96610872	96611316
chr10	97595948	97597284
chr10	97762683	97763455
chr10	97823597	97824200
chr10	97834309	97835021
chr10	103758957	103759405
chr10	103908122	103908758
chr10	104299812	104300622
chr10	106506426	106507258
chr10	106560874	106561459
chr10	107160741	107161139
chr10	109183281	109184213
chr10	110323490	110323854
chr10	110356536	110357073
chr10	110364490	110365029
chr10	110376253	110376917
chr10	110387999	110388564
chr10	110429073	110429856
chr10	110501027	110501622
chr10	110535960	110536858
chr10	111986071	111986578
chr10	112332468	112332976
chr10	112360500	112362327
chr10	112389353	112389758
chr10	113056427	113057041
chr10	113399082	113399461
chr10	114681522	114681776
chr10	116227808	116228296
chr10	116768739	116769191
chr10	117454138	117454742
chr10	117827799	117828168
chr10	122146751	122147325
chr10	122307628	122308277
chr10	122748400	122748879
chr10	123382650	123382993
chr10	124233043	124233607
chr10	124524985	124525666
chr10	124560304	124560921
chr10	125064956	125065407
chr10	126056100	126056423
chr10	126504355	126505096
chr10	128629169	128629917
chr10	129546875	129547460
chr10	131739166	131739649
chr10	131881608	131882174
chr10	132517006	132517988
chr11	819504	820022
chr11	2462931	2463708
chr11	3205076	3205493
chr11	6251061	6251465
chr11	6992145	6993048
chr11	7348882	7349413
chr11	8809383	8810022
chr11	9568889	9569294
chr11	10293326	10293867
chr11	10490542	10490960
chr11	12163779	12164788
chr11	12412358	12412861
chr11	13073478	13074042
chr11	13260406	13261343
chr11	14191282	14191729
chr11	15123754	15124209
chr11	16982135	16982685
chr11	17411046	17411553
chr11	17710746	17711191
chr11	19627947	19628447
chr11	19720115	19720460
chr11	21564864	21565303
chr11	26947348	26947836
chr11	27754062	27754502
chr11	27972417	27973007
chr11	32092576	32092994
chr11	33701364	33702194
chr11	34266454	34267077
chr11	34316669	34317181
chr11	34825611	34825940
chr11	35914719	35915354
chr11	36431682	36432189
chr11	40602872	40603232
chr11	43920669	43921198
chr11	45423016	45423611
chr11	45557362	45557771
chr11	45725135	45725480
chr11	47991475	47991846
chr11	58070549	58071016
chr11	61061113	61061904
chr11	61106061	61106413
chr11	61602946	61603574
chr11	61820949	61821418
chr11	61961364	61961968
chr11	61971309	61972400
chr11	62553200	62554322
chr11	64429416	64429853
chr11	64735057	64735514
chr11	65358022	65358459
chr11	65417670	65418363
chr11	65419814	65420455
chr11	65471513	65472512
chr11	66373168	66373719
chr11	66967591	66968077
chr11	67045283	67045789
chr11	67404705	67405472
chr11	67641737	67642091
chr11	68460621	68461261
chr11	69144996	69145410
chr11	69157036	69158134
chr11	69950815	69951238
chr11	69970806	69971476
chr11	70010753	70011487
chr11	70016834	70017438
chr11	70066397	70066882
chr11	70739854	70740378
chr11	73242539	73242889
chr11	74278506	74279256
chr11	74412672	74413129
chr11	74710579	74711055
chr11	75100273	75100889
chr11	75345009	75345640
chr11	75372470	75372866
chr11	76083551	76084171
chr11	76700373	76701055
chr11	78715692	78716209
chr11	79412809	79413243
chr11	79414901	79415666
chr11	79417400	79417823
chr11	79437885	79438434
chr11	79794830	79795583
chr11	86517285	86517573
chr11	86547544	86548303
chr11	88554849	88555278
chr11	93054848	93055293
chr11	93528496	93529266
chr11	94136193	94136683
chr11	94794221	94795012
chr11	95378152	95378572
chr11	102560263	102560953
chr11	104337323	104337940
chr11	107704977	107705340
chr11	107708827	107709279
chr11	107777899	107778386
chr11	110357197	110357825
chr11	110878359	110878928
chr11	111911709	111912564
chr11	112157069	112157660
chr11	112834172	112834616
chr11	113384578	113384912
chr11	113580431	113580916
chr11	114080316	114080692
chr11	114088832	114089323
chr11	114197757	114198696
chr11	114308890	114309273
chr11	114553716	114554496
chr11	114563024	114563433
chr11	115153022	115153520
chr11	115985887	115986331
chr11	118919377	118920302
chr11	119676535	119677151
chr11	119684138	119684789
chr11	122898720	122899223
chr11	128026606	128027071
chr11	128628647	128629074
chr11	128806801	128807271
chr11	132071951	132072555
chr11	133072536	133072986
chr11	134406783	134407275
chr11_KI270827v1_alt	19179	19682
chr12	627713	628594
chr12	1473497	1474543
chr12	1659770	1660641
chr12	1809696	1810456
chr12	2180260	2180935
chr12	2194578	2195077
chr12	2268566	2269176
chr12	2845321	2845849
chr12	3168656	3169221
chr12	3295065	3295587
chr12	3312355	3312780
chr12	3463911	3464534
chr12	3928612	3929203
chr12	3930187	3930752
chr12	3931759	3932498
chr12	4011563	4011935
chr12	4866239	4866686
chr12	5013884	5014593
chr12	5043465	5044236
chr12	5185589	5186044
chr12	5511773	5512147
chr12	6167359	6168326
chr12	7396071	7396541
chr12	7555768	7556172
chr12	9115598	9116230
chr12	10362372	10362660
chr12	11704883	11705376
chr12	12899662	12900553
chr12	13376954	13377510
chr12	14257612	14258909
chr12	14278408	14279061
chr12	21416821	21417213
chr12	21831860	21832449
chr12	24487693	24488030
chr12	24499561	24500166
chr12	24538072	24538579
chr12	24900976	24901425
chr12	25585063	25585855
chr12	25699444	25699968
chr12	27192665	27193373
chr12	27573926	27574386
chr12	28130606	28131168
chr12	29617034	29617452
chr12	29741400	29742156
chr12	30457509	30457982
chr12	30794686	30796461
chr12	31749074	31749722
chr12	32446287	32446984
chr12	32454021	32454418
chr12	38153103	38153699
chr12	41743862	41744302
chr12	46403572	46404056
chr12	46445376	46445991
chr12	46468240	46468563
chr12	46549502	46550158
chr12	46556024	46556530
chr12	47753174	47753952
chr12	47812781	47813306
chr12	47819879	47821095
chr12	51441405	51442012
chr12	52036609	52037551
chr12	52051061	52051552
chr12	52508194	52508947
chr12	53123618	53123978
chr12	54420705	54421651
chr12	54428462	54429304
chr12	54935084	54935821
chr12	55681053	55681908
chr12	55728865	55729670
chr12	55847708	55848588
chr12	56725174	56725639
chr12	57088448	57089273
chr12	57522186	57522985
chr12	60535229	60535708
chr12	60921479	60921859
chr12	65536596	65537671
chr12	65631433	65632341
chr12	65648890	65649752
chr12	65656539	65657480
chr12	65695254	65696076
chr12	65891713	65892533
chr12	66898969	66899505
chr12	68787386	68787816
chr12	68951749	68952172
chr12	70691149	70691546
chr12	75651094	75651622
chr12	75705986	75706601
chr12	76020897	76021319
chr12	76205962	76206435
chr12	77394521	77395010
chr12	78952092	78952578
chr12	80627576	80628290
chr12	89370440	89371373
chr12	89373956	89374532
chr12	89375593	89376199
chr12	90712691	90713061
chr12	92538774	92539780
chr12	92593714	92594539
chr12	92957019	92957574
chr12	93624485	93625015
chr12	93777127	93777615
chr12	101616041	101616531
chr12	103851059	103851680
chr12	104695560	104696143
chr12	104737679	104738116
chr12	108305502	108306616
chr12	108616842	108617625
chr12	108691718	108692201
chr12	110742642	110743152
chr12	111056753	111057420
chr12	111067341	111068096
chr12	111399281	111399845
chr12	111400908	111401321
chr12	111404275	111405658
chr12	114933348	114934135
chr12	115151413	115151940
chr12	115155575	115156524
chr12	115341293	115341909
chr12	115597094	115597621
chr12	115656972	115657469
chr12	116319894	116320660
chr12	117048033	117048566
chr12	117060103	117060603
chr12	117119198	117119710
chr12	120230310	120231857
chr12	121140060	121140458
chr12	121748657	121749290
chr12	121923322	121924209
chr12	121965268	121965732
chr12	122830686	122831240
chr12	122944439	122945098
chr12	124745680	124746573
chr12	124904751	124905080
chr12	124916353	124917895
chr12	125246268	125246782
chr12	126153454	126153944
chr12	127237886	127238518
chr12	128528496	128528865
chr12	128669066	128669696
chr12	130086157	130086647
chr12	130576671	130577199
chr12	130847082	130847540
chr12	130928483	130929009
chr12	131278560	131278902
chr12	131287713	131288504
chr12	132327360	132328220
chr12	132343529	132344042
chr12	132393992	132394426
chr12	132493372	132494641
chr12	132595838	132596290
chr12	132866201	132866882
chr13	21033466	21033884
chr13	24148575	24149279
chr13	28597648	28598080
chr13	28658777	28659248
chr13	30713020	30713584
chr13	33312092	33312451
chr13	34156772	34157379
chr13	34358948	34359460
chr13	37294850	37295448
chr13	40236043	40237221
chr13	40406689	40407145
chr13	41496527	41496962
chr13	42720451	42720892
chr13	43057581	43057998
chr13	44237240	44237699
chr13	45142718	45143147
chr13	47499187	47500029
chr13	48892220	48892839
chr13	48953972	48954638
chr13	49086678	49087231
chr13	49097272	49097930
chr13	49098155	49098668
chr13	49247345	49247753
chr13	51811982	51812541
chr13	76659134	76659629
chr13	77386839	77388179
chr13	77990970	77991386
chr13	80040473	80041214
chr13	80048693	80049258
chr13	80469635	80470242
chr13	84400686	84401072
chr13	94309947	94310753
chr13	95271462	95271966
chr13	95784930	95785296
chr13	97257842	97258400
chr13	98476398	98476923
chr13	99626697	99627224
chr13	101049251	101049838
chr13	102731572	102732146
chr13	102733658	102734107
chr13	110006246	110006787
chr13	110396901	110397720
chr13	111623052	111623559
chr13	111844176	111845120
chr13	112150214	112150630
chr13	112959133	112959800
chr13	112982406	112983058
chr13	113816809	113818056
chr13	113836737	113837997
chr13	113916062	113916753
chr13	113917236	113917811
chr13	114089654	114090133
chr14	20628789	20629275
chr14	22552309	22552862
chr14	22556082	22556759
chr14	23145748	23146329
chr14	23149459	23150025
chr14	26966969	26967379
chr14	28382658	28383190
chr14	30267116	30267859
chr14	31992002	31992602
chr14	32023033	32023521
chr14	34235636	34236019
chr14	37254321	37254738
chr14	50039824	50040719
chr14	51005039	51005601
chr14	51206364	51206786
chr14	51331778	51332250
chr14	51452720	51453163
chr14	51474609	51474989
chr14	51905758	51906186
chr14	53670814	53671527
chr14	54447129	54447518
chr14	55608968	55609423
chr14	55806967	55807577
chr14	56333393	56333986
chr14	58082460	58083039
chr14	58395730	58396387
chr14	58733427	58733925
chr14	58744795	58745351
chr14	59161532	59162131
chr14	59695099	59695721
chr14	61103526	61104278
chr14	61355824	61356449
chr14	61511631	61512071
chr14	61525130	61525924
chr14	61528423	61528988
chr14	61766153	61766500
chr14	62252092	62252673
chr14	62252775	62253292
chr14	62693965	62694464
chr14	63877046	63877629
chr14	64296545	64296975
chr14	64503685	64504623
chr14	64632565	64632987
chr14	64633187	64633613
chr14	64649229	64649843
chr14	64708019	64708473
chr14	65348037	65348495
chr14	67437963	67438313
chr14	67522332	67522709
chr14	67523851	67524187
chr14	68464673	68465148
chr14	68505850	68506654
chr14	68685253	68686070
chr14	68703044	68703570
chr14	68778732	68779292
chr14	68779752	68780371
chr14	68795093	68796312
chr14	68977544	68978894
chr14	69719452	69720012
chr14	69755763	69756222
chr14	69880302	69880642
chr14	69979877	69981481
chr14	71143079	71144481
chr14	71218348	71218784
chr14	71372341	71372724
chr14	72471070	72471632
chr14	73784373	73784803
chr14	73802371	73802804
chr14	74571586	74572224
chr14	74942013	74942373
chr14	74963202	74964355
chr14	75278158	75278750
chr14	75301700	75302211
chr14	75340839	75341582
chr14	75491515	75491927
chr14	75523766	75524312
chr14	75534216	75534595
chr14	76956336	76957049
chr14	77027966	77029076
chr14	77033145	77033806
chr14	77037885	77038692
chr14	77039911	77041185
chr14	77043165	77043874
chr14	77051067	77051646
chr14	77076246	77076776
chr14	78401876	78402367
chr14	87133381	87133964
chr14	87430732	87431331
chr14	89000525	89000975
chr14	90440001	90440415
chr14	90501852	90502701
chr14	91963440	91963825
chr14	92876030	92876505
chr14	94598471	94600091
chr14	95042762	95043208
chr14	95389548	95390390
chr14	95882834	95883317
chr14	95891995	95892597
chr14	96053887	96054372
chr14	96983812	96984189
chr14	97180299	97180949
chr14	97712987	97713582
chr14	98477919	98478286
chr14	105070169	105070657
chr14	105333251	105333652
chr15	25503975	25505085
chr15	25737183	25737837
chr15	27454210	27455035
chr15	33135293	33136052
chr15	33504919	33505397
chr15	34682563	34683068
chr15	38129502	38129912
chr15	39196058	39196590
chr15	41490326	41490798
chr15	51332202	51332609
chr15	51338342	51338758
chr15	55899537	55899927
chr15	56048140	56048580
chr15	56886945	56887581
chr15	58135543	58135948
chr15	58248111	58248586
chr15	60421450	60421845
chr15	61327097	61327675
chr15	62098994	62099623
chr15	62112754	62113682
chr15	62135445	62136304
chr15	62138189	62138570
chr15	62928219	62929300
chr15	63497743	63498153
chr15	63968005	63968354
chr15	64355666	64356382
chr15	64892639	64893216
chr15	64897103	64898007
chr15	66390595	66391243
chr15	66661438	66661924
chr15	69504579	69505216
chr15	69760529	69761298
chr15	69794638	69795159
chr15	69852265	69852977
chr15	69861580	69862818
chr15	70089065	70089442
chr15	70374692	70375591
chr15	70394937	70395486
chr15	70509226	70509639
chr15	70597224	70597634
chr15	70603060	70603527
chr15	70625563	70625920
chr15	70833820	70834400
chr15	71136412	71137032
chr15	71515198	71516082
chr15	72163900	72164260
chr15	74315514	74316061
chr15	74403881	74404310
chr15	74417227	74417693
chr15	75700673	75701049
chr15	76062210	76062664
chr15	76177198	76178066
chr15	76185894	76186998
chr15	77884934	77885569
chr15	77888957	77889290
chr15	79004050	79005338
chr15	79026247	79026672
chr15	79682205	79682862
chr15	81091962	81092633
chr15	81161187	81161525
chr15	81236179	81236773
chr15	83848292	83848598
chr15	85563389	85563773
chr15	86164132	86164617
chr15	87099911	87100307
chr15	87762150	87762567
chr15	88649027	88649737
chr15	88714616	88715165
chr15	88791638	88792052
chr15	88792447	88793207
chr15	89167388	89168395
chr15	89836615	89837160
chr15	90174439	90174946
chr15	90364169	90365143
chr15	90419605	90420218
chr15	90667161	90667835
chr15	91065319	91065940
chr15	91098458	91098929
chr15	91116251	91116673
chr15	96285159	96285839
chr15	98896751	98897320
chr15	98907870	98908331
chr15	99096934	99097319
chr15	99536650	99537085
chr15	99708606	99709119
chr15	100060525	100060962
chr16	997000	998212
chr16	1097680	1098298
chr16	1531940	1532888
chr16	4935174	4935673
chr16	5015567	5015973
chr16	5016939	5017433
chr16	5392986	5393546
chr16	8581901	8582634
chr16	8583149	8583528
chr16	9047626	9048677
chr16	10520445	10520855
chr16	11251785	11252178
chr16	11670010	11670585
chr16	12338071	12338555
chr16	12801257	12802108
chr16	14400523	14400949
chr16	17777506	17777961
chr16	20051194	20051659
chr16	22026125	22026955
chr16	23269606	23270006
chr16	24152419	24152750
chr16	24298731	24299347
chr16	47713123	47713561
chr16	49020883	49021469
chr16	49663659	49664263
chr16	50928321	50928601
chr16	50928683	50928938
chr16	51538659	51539564
chr16	51621595	51622276
chr16	53090559	53091539
chr16	55752491	55754099
chr16	56609549	56610577
chr16	56901640	56902109
chr16	56910527	56911550
chr16	56917142	56917590
chr16	57409039	57409497
chr16	57415465	57415925
chr16	57622483	57623306
chr16	57623398	57624099
chr16	57671263	57671870
chr16	57938646	57939362
chr16	57951810	57952508
chr16	64049189	64049628
chr16	66036530	66037106
chr16	66408607	66409122
chr16	66874519	66875120
chr16	66919041	66919476
chr16	66996362	66997414
chr16	67240939	67241539
chr16	67504304	67505090
chr16	67594672	67595468
chr16	69039488	69039910
chr16	71198291	71198755
chr16	72967971	72968346
chr16	72985185	72985640
chr16	73768846	73769411
chr16	74449069	74450114
chr16	75237690	75238944
chr16	75502876	75503281
chr16	75973440	75973849
chr16	78742466	78742889
chr16	79182471	79183008
chr16	80026957	80027599
chr16	80946418	80947020
chr16	81141268	81141735
chr16	81482425	81482903
chr16	82071151	82071940
chr16	82396109	82396739
chr16	82632305	82632716
chr16	83072936	83073358
chr16	83199102	83199734
chr16	83247718	83248098
chr16	83591231	83591661
chr16	83601956	83602445
chr16	83615484	83615972
chr16	83726850	83727477
chr16	84199952	84200380
chr16	84358483	84359335
chr16	84648508	84650512
chr16	84742449	84743125
chr16	84829176	84829810
chr16	85132429	85132840
chr16	85285961	85286537
chr16	85402925	85403633
chr16	85580030	85580496
chr16	85720181	85720624
chr16	85888717	85889480
chr16	86387411	86388081
chr16	87806026	87806596
chr16	88109355	88110036
chr16	88729749	88730186
chr16	89161151	89161745
chr16	89165583	89166029
chr16	89166411	89167064
chr16	89174693	89175175
chr16	89301586	89302006
chr16	89316033	89316703
chr16	89505349	89505950
chr17	1268049	1268682
chr17	2049702	2050852
chr17	6591462	6591960
chr17	9012504	9012894
chr17	13415812	13416526
chr17	13544113	13544631
chr17	14205841	14206291
chr17	17023768	17024182
chr17	17087225	17087588
chr17	17151140	17151636
chr17	17191214	17192115
chr17	17545508	17546095
chr17	17549629	17550481
chr17	17575655	17576212
chr17	17773969	17774791
chr17	19346655	19348239
chr17	19771352	19771685
chr17	21374415	21375072
chr17	27773317	27773822
chr17	27776855	27777349
chr17	28034039	28034650
chr17	28436566	28437176
chr17	29584341	29584802
chr17	30344606	30345245
chr17	30363733	30364419
chr17	31723921	31724631
chr17	32503246	32504000
chr17	32569171	32569763
chr17	34150934	34151498
chr17	34252348	34252858
chr17	35022620	35023111
chr17	39104589	39105164
chr17	39208957	39210390
chr17	39210686	39211242
chr17	39216299	39216796
chr17	39222053	39222639
chr17	39817868	39818280
chr17	40015388	40015942
chr17	40021348	40022050
chr17	40074947	40075935
chr17	40101092	40101560
chr17	40484370	40484961
chr17	40521001	40522063
chr17	41910109	41910559
chr17	42815059	42815618
chr17	43570109	43571091
chr17	44002300	44002783
chr17	44955921	44956635
chr17	45172607	45173145
chr17	45176147	45176790
chr17	45226003	45226614
chr17	45228754	45229435
chr17	45252606	45253109
chr17	47239782	47240688
chr17	47265978	47266628
chr17	47278935	47279716
chr17	47884439	47884827
chr17	48472595	48473313
chr17	49260154	49260652
chr17	49438361	49439211
chr17	49439822	49440560
chr17	49565903	49566548
chr17	50178087	50178675
chr17	50618262	50618727
chr17	50661660	50662226
chr17	50893406	50893968
chr17	51121791	51122425
chr17	55763748	55764280
chr17	56185376	56185797
chr17	56322995	56323706
chr17	56540773	56541262
chr17	56785318	56785822
chr17	57255916	57256839
chr17	57440560	57441458
chr17	57929476	57929880
chr17	57954398	57955715
chr17	58224415	58224869
chr17	58525156	58525589
chr17	58534821	58535710
chr17	58575490	58575998
chr17	59782747	59783292
chr17	59855268	59856043
chr17	60156758	60157165
chr17	60163300	60163865
chr17	60940838	60941399
chr17	61209540	61210128
chr17	61303530	61303935
chr17	61330975	61331692
chr17	62791870	62792446
chr17	63275335	63275687
chr17	63356216	63356697
chr17	63516850	63517411
chr17	63963149	63963456
chr17	63978951	63979685
chr17	64384972	64386126
chr17	64731574	64731917
chr17	64988407	64988955
chr17	64992261	64992858
chr17	65173268	65173919
chr17	66540034	66540714
chr17	66978386	66978786
chr17	67390407	67390985
chr17	67421864	67422521
chr17	67490795	67491565
chr17	67779265	67779690
chr17	67813107	67813706
chr17	68377945	68379301
chr17	68380978	68381481
chr17	68383463	68384409
chr17	69828098	69828556
chr17	70107397	70107885
chr17	70302258	70302558
chr17	70576198	70576595
chr17	71071796	71072388
chr17	71438718	71439092
chr17	71908919	71909679
chr17	71909980	71910479
chr17	71911337	71911756
chr17	71914952	71915435
chr17	72362116	72363190
chr17	72391976	72392391
chr17	72404688	72405584
chr17	72415928	72416882
chr17	72602999	72603998
chr17	72609340	72609907
chr17	72614921	72615416
chr17	72622370	72623159
chr17	73480641	73481614
chr17	73799231	73800829
chr17	73860533	73860967
chr17	74541646	74542251
chr17	74544276	74544778
chr17	74981703	74982515
chr17	76132622	76133424
chr17	76268361	76268731
chr17	76485508	76486026
chr17	76557207	76557789
chr17	76833220	76833609
chr17	76840426	76840781
chr17	77001982	77002797
chr17	77109579	77110456
chr17	77129884	77130390
chr17	77327840	77328381
chr17	77356112	77356685
chr17	77363869	77364535
chr17	77365669	77366475
chr17	77404795	77405634
chr17	77412562	77413078
chr17	77455286	77455898
chr17	77472590	77473292
chr17	77601931	77603291
chr17	77755468	77756505
chr17	77917900	77918350
chr17	78538470	78538905
chr17	78879419	78880300
chr17	79026319	79027279
chr17	79038488	79038932
chr17	79573388	79574324
chr17	80159923	80160489
chr17	80192926	80194308
chr17	81223159	81223907
chr17	81326946	81327435
chr17	82214065	82214562
chr17	82262262	82262868
chr17	83192233	83192657
chr18	1024700	1025139
chr18	1580313	1580916
chr18	2515957	2516697
chr18	3340805	3341316
chr18	3449409	3450628
chr18	3579692	3580251
chr18	6478479	6479062
chr18	7037950	7038858
chr18	7061684	7062190
chr18	7414314	7415403
chr18	7657018	7657451
chr18	7755837	7756213
chr18	8140977	8141564
chr18	9017102	9018217
chr18	10304593	10305313
chr18	11799002	11799442
chr18	11954228	11954902
chr18	11955470	11956075
chr18	12282243	12282804
chr18	13306053	13306498
chr18	13438210	13438759
chr18	13614608	13615012
chr18	14907477	14907886
chr18	15251448	15251807
chr18	21330202	21330886
chr18	22214681	22215143
chr18	22446074	22446609
chr18	42009357	42009959
chr18	44696734	44697387
chr18	45720635	45721141
chr18	45764230	45764766
chr18	46283088	46283667
chr18	46321215	46321849
chr18	47313807	47314295
chr18	47323148	47323736
chr18	47336554	47337032
chr18	51211561	51212306
chr18	55110320	55110880
chr18	56139510	56140146
chr18	58139969	58140405
chr18	58201607	58202025
chr18	59516313	59516764
chr18	63262653	63263164
chr18	63553064	63553651
chr18	70372439	70373419
chr18	72086540	72086985
chr18	73736160	73736730
chr18	73848564	73849153
chr18	73947270	73947699
chr18	74013965	74014450
chr18	74282587	74283055
chr18	75489847	75490380
chr18	76606649	76607192
chr18	77478622	77479088
chr18	77865852	77866286
chr18	79885535	79885909
chr18	79886984	79887481
chr19	472222	472853
chr19	997892	998439
chr19	1290815	1291402
chr19	1774709	1775214
chr19	2168596	2169473
chr19	3020273	3020746
chr19	3155035	3155589
chr19	3450918	3451487
chr19	3459117	3459956
chr19	3608655	3609078
chr19	3655593	3656232
chr19	3808211	3808799
chr19	4131056	4131554
chr19	4744718	4745194
chr19	4877855	4878997
chr19	6061024	6061790
chr19	7368234	7368778
chr19	8367095	8368011
chr19	10226429	10227551
chr19	12224658	12225380
chr19	13055153	13055616
chr19	13846507	13848090
chr19	13938161	13938648
chr19	14384280	14384808
chr19	16435141	16435785
chr19	16457816	16458295
chr19	16886266	16886777
chr19	17686192	17687116
chr19	18374217	18374844
chr19	18479839	18480461
chr19	28465304	28465773
chr19	30661985	30662570
chr19	31673761	31674115
chr19	34481381	34482124
chr19	35306026	35306449
chr19	35318731	35319441
chr19	35404976	35405754
chr19	35565388	35565828
chr19	35903518	35904131
chr19	37999475	37999985
chr19	38209550	38209993
chr19	39412114	39412913
chr19	40416990	40417558
chr19	40715330	40716226
chr19	40909417	40910087
chr19	41809245	41809750
chr19	41887004	41888268
chr19	42253104	42254881
chr19	45154172	45154975
chr19	45175685	45176116
chr19	45424184	45424900
chr19	45428561	45429344
chr19	45439525	45440172
chr19	45443446	45443871
chr19	45810100	45810824
chr19	45955837	45956660
chr19	46813217	46813662
chr19	47315329	47315730
chr19	47531883	47532839
chr19	47742989	47743902
chr19	48724995	48725400
chr19	49613962	49614528
chr19	49640496	49640945
chr19	50178368	50178928
chr19	51064663	51065280
chr19	51364146	51364644
chr19	55546040	55546592
chr2	68295	69156
chr2	1556717	1557219
chr2	3207267	3207574
chr2	3286646	3287192
chr2	3749286	3749823
chr2	6186480	6187276
chr2	7011763	7012074
chr2	7059216	7059703
chr2	7328511	7329418
chr2	8494617	8495189
chr2	8545000	8545618
chr2	9538125	9538691
chr2	9640569	9641028
chr2	9702825	9704130
chr2	11379625	11380188
chr2	11420086	11420551
chr2	11524354	11524797
chr2	11571075	11571641
chr2	11582778	11583197
chr2	12321104	12321680
chr2	14189517	14190462
chr2	14324295	14324699
chr2	14756669	14757259
chr2	17416676	17417476
chr2	17799651	17800471
chr2	17976786	17977614
chr2	19120614	19121766
chr2	19705293	19705694
chr2	20424253	20425176
chr2	20438327	20439316
chr2	20483334	20483818
chr2	20491867	20492660
chr2	20561597	20561990
chr2	20578902	20580098
chr2	20582340	20583260
chr2	20592772	20593942
chr2	20597012	20597479
chr2	20599120	20599475
chr2	21263619	21264003
chr2	22534326	22534842
chr2	23596305	23596824
chr2	24084043	24084875
chr2	25618524	25618980
chr2	26274307	26274660
chr2	27705935	27706698
chr2	27715287	27716093
chr2	27720104	27720584
chr2	27725289	27725811
chr2	27795472	27796164
chr2	28275924	28276618
chr2	28386989	28387470
chr2	28390121	28391358
chr2	28583823	28584552
chr2	28639748	28640298
chr2	28643824	28644350
chr2	28691705	28692171
chr2	30177906	30179388
chr2	30269673	30270299
chr2	30361909	30362507
chr2	30366082	30366804
chr2	30373759	30374338
chr2	30410286	30410772
chr2	31286995	31287557
chr2	31337876	31338606
chr2	31342268	31342724
chr2	31666326	31666819
chr2	33079078	33079457
chr2	33152731	33153552
chr2	33237925	33238798
chr2	33405265	33405683
chr2	33425494	33426156
chr2	37566089	37566845
chr2	38179047	38179729
chr2	39379689	39380139
chr2	41934121	41934656
chr2	44958691	44959292
chr2	45254478	45255000
chr2	45650464	45651078
chr2	45938752	45939337
chr2	46230601	46231224
chr2	46314990	46315846
chr2	46334830	46335648
chr2	46801941	46802684
chr2	46866741	46867440
chr2	47118973	47119677
chr2	47300690	47301027
chr2	47528965	47529405
chr2	47751944	47753159
chr2	47906318	47906733
chr2	48314270	48315134
chr2	49286700	49287231
chr2	49306786	49307417
chr2	54040970	54041561
chr2	54945368	54945759
chr2	54952445	54953246
chr2	56230189	56230615
chr2	57179508	57180447
chr2	60717748	60718202
chr2	60861702	60862162
chr2	61713405	61713916
chr2	62424876	62425416
chr2	63792638	63793106
chr2	64403895	64404715
chr2	64750901	64751836
chr2	64831150	64831798
chr2	64876055	64876768
chr2	65070270	65070636
chr2	66364417	66364849
chr2	66888825	66889481
chr2	66897011	66897542
chr2	67063689	67064100
chr2	67937847	67938398
chr2	68807767	68808226
chr2	69946242	69946972
chr2	69976518	69976943
chr2	70142228	70143060
chr2	71052955	71053529
chr2	71704215	71704627
chr2	71721142	71721775
chr2	71882897	71883483
chr2	71884101	71884752
chr2	72965805	72966271
chr2	74003545	74004073
chr2	74560290	74560988
chr2	74805539	74805884
chr2	76708614	76709006
chr2	85073072	85073513
chr2	85705534	85706086
chr2	85924322	85924977
chr2	86223462	86224221
chr2	86440586	86441343
chr2	88265542	88266095
chr2	88628030	88628544
chr2	89765112	89765614
chr2	94583441	94583810
chr2	95333927	95334424
chr2	95695759	95696110
chr2	96122109	96122946
chr2	96146291	96147103
chr2	96148452	96149111
chr2	96163400	96164375
chr2	96665083	96665699
chr2	97662774	97663139
chr2	98378856	98379649
chr2	98766037	98766526
chr2	98883619	98884196
chr2	98937535	98938239
chr2	99700609	99701614
chr2	99880237	99881040
chr2	100281315	100282330
chr2	100780674	100781215
chr2	100813420	100814008
chr2	100840523	100841044
chr2	101517027	101517770
chr2	102027164	102028073
chr2	102056279	102056625
chr2	102082696	102083722
chr2	102273717	102274160
chr2	102304401	102305186
chr2	102487881	102488523
chr2	102618652	102619851
chr2	103026861	103027223
chr2	105865188	105865511
chr2	105919289	105919764
chr2	106559620	106560312
chr2	107965597	107966224
chr2	108220023	108220569
chr2	108412885	108413450
chr2	109030913	109031319
chr2	109031651	109032183
chr2	109321900	109322523
chr2	109326182	109326744
chr2	109332410	109332986
chr2	109702293	109702988
chr2	110101311	110102378
chr2	110105974	110106513
chr2	110149712	110150268
chr2	110936580	110936932
chr2	111698775	111699236
chr2	112627236	112627733
chr2	112642739	112643399
chr2	112794179	112794641
chr2	112935998	112936713
chr2	113251005	113251709
chr2	113253194	113253881
chr2	113283276	113284308
chr2	113337893	113338371
chr2	113984100	113984652
chr2	116988301	116988857
chr2	118242162	118242836
chr2	118430399	118431367
chr2	118466673	118467172
chr2	119426047	119426508
chr2	120722616	120723170
chr2	120749641	120750392
chr2	120820706	120821448
chr2	121185394	121186636
chr2	121187594	121188476
chr2	121197016	121198209
chr2	121626834	121627598
chr2	122340916	122341501
chr2	122748600	122749059
chr2	123494301	123494786
chr2	127079417	127079966
chr2	127599207	127599796
chr2	128242945	128243432
chr2	130380868	130381280
chr2	130820227	130820772
chr2	133971892	133972387
chr2	133972720	133973227
chr2	134455754	134456127
chr2	138060264	138060754
chr2	139122675	139123054
chr2	141021137	141021610
chr2	143083728	143084149
chr2	145906283	145906754
chr2	149827663	149828036
chr2	150472113	150472654
chr2	150586834	150587286
chr2	150591916	150592631
chr2	150619848	150620330
chr2	151842798	151843582
chr2	151949294	151949713
chr2	151959194	151959619
chr2	152395116	152395520
chr2	152404974	152405631
chr2	152406568	152407118
chr2	152920901	152921474
chr2	157032037	157032626
chr2	158936947	158937325
chr2	159091450	159091789
chr2	167272047	167272391
chr2	167604834	167605266
chr2	168450188	168450619
chr2	168515474	168516008
chr2	168639389	168639970
chr2	170029975	170030434
chr2	170307964	170308399
chr2	171711179	171711651
chr2	172480952	172481283
chr2	174778413	174779025
chr2	179104543	179105152
chr2	179214657	179215010
chr2	180979413	180979833
chr2	185222234	185222652
chr2	190343148	190343832
chr2	191333973	191334610
chr2	193824280	193824906
chr2	193833895	193834152
chr2	197059871	197060227
chr2	200130830	200131292
chr2	200156391	200157081
chr2	201149113	201149589
chr2	201413939	201414523
chr2	203743532	203744166
chr2	203811328	203812026
chr2	205657490	205657996
chr2	205768790	205769985
chr2	207041307	207041643
chr2	207311486	207312503
chr2	207334549	207335126
chr2	207394677	207395307
chr2	209368913	209369386
chr2	209472633	209473350
chr2	209525653	209526194
chr2	214103458	214104086
chr2	215681000	215681569
chr2	215716891	215717423
chr2	215722289	215722855
chr2	215843518	215844075
chr2	215848555	215849250
chr2	216298494	216299101
chr2	216302914	216303516
chr2	217064288	217064887
chr2	217085638	217086576
chr2	217162486	217162911
chr2	217656613	217657009
chr2	217934165	217934864
chr2	219160087	219160799
chr2	219406821	219407290
chr2	219688414	219689460
chr2	221517486	221518075
chr2	222114982	222115740
chr2	222756930	222757516
chr2	223260574	223261054
chr2	223262733	223263409
chr2	223488776	223489214
chr2	223699290	223699965
chr2	226115012	226115512
chr2	230219891	230220458
chr2	230667353	230667912
chr2	230932330	230933051
chr2	231613859	231614625
chr2	231707828	231708443
chr2	232890658	232891205
chr2	234203146	234203773
chr2	234989032	234989650
chr2	234995545	234996062
chr2	235162183	235162860
chr2	236988716	236989150
chr2	237097873	237098347
chr2	237155979	237157213
chr2	237159318	237159908
chr2	237254607	237255504
chr2	237280237	237280705
chr2	237434651	237435520
chr2	237435910	237436561
chr2	237525737	237526164
chr2	237878821	237879422
chr2	237895896	237896349
chr2	237904679	237905746
chr2	238143568	238144146
chr2	238423208	238423651
chr2	238439254	238439897
chr2	238596896	238597608
chr2	238697305	238697692
chr2	239425270	239425899
chr2	239937150	239937616
chr2	240362243	240362846
chr2	240372001	240372937
chr2	241617752	241618239
chr20	1291485	1291907
chr20	1326888	1327679
chr20	1415948	1416395
chr20	4102272	4102745
chr20	4225757	4226174
chr20	8583084	8583791
chr20	9199263	9199672
chr20	9300457	9300934
chr20	9301328	9302337
chr20	11170531	11170953
chr20	11229788	11230361
chr20	11996116	11996622
chr20	12166130	12166504
chr20	12938644	12939057
chr20	14288319	14289368
chr20	15642595	15643089
chr20	16288152	16288570
chr20	16288702	16289178
chr20	16351427	16351817
chr20	18320588	18320981
chr20	22341293	22341926
chr20	23637133	23638136
chr20	25000401	25000739
chr20	25308734	25310013
chr20	25310127	25311357
chr20	25868930	25869428
chr20	31485448	31486036
chr20	31610647	31611139
chr20	31695969	31696655
chr20	31698864	31699541
chr20	32538200	32539092
chr20	32583137	32584734
chr20	32634164	32634758
chr20	33423399	33424011
chr20	35302762	35303390
chr20	35307010	35307636
chr20	35883785	35884466
chr20	36096366	36096714
chr20	36153907	36154530
chr20	37598779	37599200
chr20	38167955	38168346
chr20	38376372	38376795
chr20	41329360	41329881
chr20	41436628	41437118
chr20	41575110	41575496
chr20	42254875	42255246
chr20	42496843	42497282
chr20	43751094	43751809
chr20	43779138	43779632
chr20	44137100	44137697
chr20	44472314	44472870
chr20	44495279	44495586
chr20	44495744	44496358
chr20	44785962	44786434
chr20	44861588	44862096
chr20	45611043	45611552
chr20	46033930	46034383
chr20	46411991	46412481
chr20	46714416	46714756
chr20	47126627	47126979
chr20	47258580	47259521
chr20	47278998	47279381
chr20	47318242	47319332
chr20	47358627	47359411
chr20	47371157	47371597
chr20	47379571	47380238
chr20	47411118	47411633
chr20	47540966	47541333
chr20	47708034	47708756
chr20	47927276	47927981
chr20	47972946	47973524
chr20	47979072	47979487
chr20	48002410	48002918
chr20	48616459	48617044
chr20	48763097	48763537
chr20	48948449	48948828
chr20	49595671	49596671
chr20	49776060	49776715
chr20	49982124	49982914
chr20	49988243	49988891
chr20	49989191	49990585
chr20	50137706	50138398
chr20	50226445	50227100
chr20	50292491	50293113
chr20	50305210	50305721
chr20	50305806	50306509
chr20	50345615	50346105
chr20	50395065	50395836
chr20	50400083	50400713
chr20	50439038	50439692
chr20	50513743	50514260
chr20	50655548	50655959
chr20	50931214	50931707
chr20	51041698	51042326
chr20	51087413	51087966
chr20	51354555	51355138
chr20	51360257	51361062
chr20	51365813	51367213
chr20	51376954	51377334
chr20	52791112	52791476
chr20	52896391	52896793
chr20	53827871	53828499
chr20	53893251	53893736
chr20	53899339	53900184
chr20	53900591	53901293
chr20	54050954	54051407
chr20	56265764	56266293
chr20	56689239	56690332
chr20	57251385	57251950
chr20	57547204	57547569
chr20	57627978	57628625
chr20	57994001	57994752
chr20	58014506	58015193
chr20	58629941	58630528
chr20	59124352	59124798
chr20	59299622	59300638
chr20	59795296	59795752
chr20	60034022	60034708
chr20	60967196	60967931
chr20	61436253	61437687
chr20	61449836	61450182
chr20	62159614	62160223
chr20	62539579	62540076
chr20	62655893	62657327
chr20	62698654	62699193
chr20	62739431	62740888
chr20	63060947	63062435
chr20	63847689	63848534
chr21	19810852	19811301
chr21	20783637	20784046
chr21	26390016	26390426
chr21	28162526	28162874
chr21	29146080	29146396
chr21	32456462	32457008
chr21	32846400	32846840
chr21	33380551	33381204
chr21	33382816	33383928
chr21	33976129	33977099
chr21	34037152	34037893
chr21	34526594	34527324
chr21	34811527	34811940
chr21	34965362	34965895
chr21	35203566	35203978
chr21	35253981	35254532
chr21	35924586	35925217
chr21	36626699	36627042
chr21	38631124	38631736
chr21	42449970	42450425
chr21	42545300	42545772
chr21	43728091	43729203
chr21	43991719	43992179
chr21	44889830	44890548
chr21	44972506	44973224
chr21	45043417	45044087
chr21	45070409	45070790
chr21	45117240	45117673
chr21	45294240	45294963
chr21	45306822	45307421
chr21	45490222	45490868
chr21	45818923	45819420
chr21	45927897	45928443
chr21	46077265	46077644
chr22	16232221	16232786
chr22	17570783	17571500
chr22	18061088	18061700
chr22	19277050	19277368
chr22	19555579	19556014
chr22	19724413	19726284
chr22	19749941	19750411
chr22	20316722	20317191
chr22	20520102	20520511
chr22	20531215	20532753
chr22	21837215	21837727
chr22	22703480	22704086
chr22	23283225	23284268
chr22	23522746	23523274
chr22	23535781	23536152
chr22	24146067	24146837
chr22	24503921	24504437
chr22	24985801	24986277
chr22	24991772	24992278
chr22	24995652	24996148
chr22	25104264	25104699
chr22	25139637	25140177
chr22	26210259	26210588
chr22	26610200	26610729
chr22	27421039	27421501
chr22	27670101	27671556
chr22	27685548	27685939
chr22	27718098	27718688
chr22	27866085	27866656
chr22	28236963	28237573
chr22	28560421	28560808
chr22	29023124	29023600
chr22	29073205	29074404
chr22	29149956	29150483
chr22	29217166	29217681
chr22	30205223	30206228
chr22	30210062	30211025
chr22	30228363	30228970
chr22	30275926	30276639
chr22	30408617	30409218
chr22	30422514	30423896
chr22	30717144	30717835
chr22	32020001	32020636
chr22	32055275	32055802
chr22	32136008	32136375
chr22	32281027	32281549
chr22	32649395	32650127
chr22	32760799	32761234
chr22	32996712	32997145
chr22	33070516	33070943
chr22	35369612	35370006
chr22	35371747	35372872
chr22	35445995	35446700
chr22	36327983	36328500
chr22	36541546	36542350
chr22	36549131	36549600
chr22	36878458	36878933
chr22	37082207	37082648
chr22	37233599	37234191
chr22	37749910	37750297
chr22	38034437	38034987
chr22	38172631	38173263
chr22	38177918	38178463
chr22	38222484	38223270
chr22	38228594	38229046
chr22	38239003	38239599
chr22	38764114	38764777
chr22	39252776	39254307
chr22	39254552	39255453
chr22	39277976	39278507
chr22	39820123	39820624
chr22	40024361	40024810
chr22	40258412	40258945
chr22	40543160	40543473
chr22	41410209	41410829
chr22	41417911	41418372
chr22	42743258	42744221
chr22	42933543	42934217
chr22	42960223	42960624
chr22	43028173	43028714
chr22	43614579	43615181
chr22	43623871	43624336
chr22	44025822	44026345
chr22	44262788	44263184
chr22	44315884	44316275
chr22	44597562	44598159
chr22	44658252	44658967
chr22	44853070	44853454
chr22	45997111	45997961
chr22	46469693	46470059
chr22	46604199	46604918
chr22	46631815	46632275
chr22	46634798	46635935
chr22	46754225	46754838
chr22	47129935	47130355
chr22	47292327	47293146
chr22	47293410	47294040
chr22	48531593	48532240
chr22	48617563	48618064
chr22	48702483	48703140
chr22	49017459	49018353
chr22	49187850	49188659
chr22	49277780	49278486
chr22	49475054	49475439
chr22	49521763	49522334
chr22	49930740	49931308
chr22	49936011	49936622
chr22	49962082	49962858
chr22	50002726	50003273
chr22	50213283	50213704
chr22	50308074	50308927
chr22	50640797	50641404
chr22	50675482	50675905
chr3	2392926	2393424
chr3	4751301	4751783
chr3	4807610	4808004
chr3	4835396	4835983
chr3	4986776	4987307
chr3	4994921	4995284
chr3	5070930	5071410
chr3	5304809	5305244
chr3	5330442	5331049
chr3	5497640	5498321
chr3	5565016	5565453
chr3	6855701	6856189
chr3	7977350	7977681
chr3	8488426	8488961
chr3	8845629	8846107
chr3	10189558	10190002
chr3	10192058	10192523
chr3	10205363	10206004
chr3	10393421	10393941
chr3	10577435	10577818
chr3	11568026	11568968
chr3	12143704	12144604
chr3	13024789	13025595
chr3	13262585	13263144
chr3	14125539	14126472
chr3	14452178	14452563
[truncated: 1,103 more rows]

## Sheet: DiffBind non-blocked GBR
chromosome	chromosome start position	chromosome end position
chr1	1208615	1209372
chr1	4302735	4303448
chr1	6968448	6969007
chr1	6970365	6970978
chr1	8070876	8071326
chr1	8075429	8075908
chr1	8189866	8190337
chr1	8197630	8198530
chr1	8259029	8259642
chr1	8343391	8344072
chr1	9002002	9002493
chr1	9376688	9377434
chr1	9384221	9385404
chr1	9436174	9436806
chr1	9438649	9439277
chr1	10782397	10782841
chr1	11569252	11570148
chr1	11938937	11939649
chr1	12636821	12637325
chr1	15356078	15356645
chr1	16154845	16155382
chr1	16250493	16251012
chr1	17314655	17315153
chr1	20301933	20302621
chr1	20494643	20495533
chr1	20495908	20496631
chr1	20698041	20699004
chr1	21322419	21323309
chr1	21324128	21325109
chr1	21573988	21575033
chr1	21941609	21942068
chr1	23010640	23011180
chr1	23554516	23555188
chr1	23562004	23562619
chr1	23984315	23984973
chr1	26036126	26037060
chr1	26620189	26621481
chr1	26999254	26999956
chr1	27298942	27300202
chr1	27366898	27367312
chr1	30587660	30588073
chr1	30788340	30789192
chr1	31573869	31574269
chr1	31588502	31589360
chr1	32501823	32502381
chr1	39944627	39945104
chr1	39957290	39957826
chr1	41485515	41485970
chr1	41488066	41488746
chr1	41496046	41497040
chr1	41666832	41667323
chr1	42936280	42936813
chr1	42946406	42947005
chr1	42947159	42947675
chr1	43206450	43207652
chr1	43241134	43242311
chr1	44239933	44240425
chr1	44552784	44553309
chr1	48046968	48047652
chr1	48049723	48050398
chr1	48066948	48067492
chr1	48939142	48939591
chr1	50209636	50210198
chr1	52669503	52670144
chr1	52670431	52671099
chr1	54987257	54987915
chr1	55575791	55576343
chr1	56446654	56447173
chr1	58922237	58923046
chr1	58929484	58930472
chr1	59670555	59671570
chr1	61081896	61082526
chr1	61182029	61182514
chr1	61337956	61338917
chr1	63731447	63732006
chr1	64042447	64043212
chr1	64898014	64898829
chr1	64955017	64955599
chr1	67747703	67748330
chr1	67880204	67880683
chr1	68327423	68328001
chr1	77039577	77040441
chr1	84365559	84366339
chr1	85298001	85298828
chr1	85607072	85607719
chr1	91556951	91557343
chr1	91801689	91802145
chr1	93618021	93618508
chr1	93701476	93702346
chr1	94039613	94040569
chr1	94551635	94552867
chr1	94553099	94553827
chr1	94739544	94740049
chr1	94743746	94744494
chr1	94753095	94754141
chr1	95332691	95333132
chr1	95370349	95371071
chr1	109272441	109273045
chr1	109370532	109371483
chr1	109927894	109928456
chr1	112360033	112360918
chr1	112700189	112701103
chr1	115075886	115076258
chr1	115558218	115558701
chr1	119101513	119102036
chr1	119631201	119631927
chr1	145891836	145892549
chr1	150561161	150562118
chr1	150567915	150568531
chr1	153260945	153261982
chr1	153565366	153568075
chr1	155017136	155017892
chr1	155038519	155039199
chr1	156463826	156465338
chr1	156616369	156617022
chr1	157283781	157285029
chr1	157419530	157420740
chr1	158430070	158430506
chr1	159598168	159598727
chr1	159779378	159780159
chr1	160124705	160125137
chr1	160131961	160132499
chr1	162388427	162388991
chr1	164780884	164781268
chr1	166944167	166944604
chr1	167135966	167136799
chr1	167617189	167618140
chr1	168636487	168637284
chr1	169485506	169486537
chr1	172544404	172544842
chr1	172746040	172746909
chr1	173527114	173527508
chr1	176379521	176380239
chr1	177975726	177976499
chr1	179585886	179586658
chr1	180229181	180229765
chr1	181022474	181023226
chr1	181096287	181097020
chr1	181325073	181325641
chr1	183353594	183354071
chr1	192907523	192908106
chr1	195894298	195894864
chr1	198776353	198777218
chr1	200429238	200429586
chr1	201299902	201300483
chr1	201447988	201449572
chr1	202283858	202284388
chr1	202709326	202709927
chr1	203276882	203277483
chr1	203662943	203663641
chr1	204088711	204089432
chr1	204149905	204150583
chr1	204319147	204319990
chr1	205294241	205294891
chr1	205365908	205366556
chr1	205976059	205977093
chr1	206842671	206843422
chr1	207309658	207310165
chr1	207823842	207824229
chr1	208178018	208178608
chr1	208207138	208208072
chr1	209367360	209367763
chr1	209530772	209531508
chr1	209873236	209874011
chr1	210393655	210394812
chr1	211198067	211198821
chr1	211258797	211259443
chr1	214573380	214574309
chr1	216330271	216330696
chr1	224012381	224012919
chr1	224013702	224014607
chr1	224637538	224638342
chr1	224652508	224653226
chr1	225736180	225736976
chr1	228860762	228861735
chr1	229094738	229095311
chr1	229098577	229099180
chr1	229843906	229845203
chr1	229979830	229980553
chr1	231684331	231684831
chr1	234719509	234719976
chr1	234996881	234997786
chr1	236067923	236068437
chr1	241688643	241689281
chr1	242530570	242531270
chr1	242546820	242547426
chr1	242610190	242610725
chr1	244163696	244164430
chr1	245880485	245881393
chr10	3810032	3810667
chr10	4266326	4266882
chr10	5573971	5574426
chr10	6779055	6779526
chr10	9012244	9012803
chr10	11898182	11899001
chr10	12246511	12247841
chr10	13991295	13991868
chr10	20598601	20599167
chr10	21184089	21184983
chr10	24007242	24007803
chr10	24008672	24009239
chr10	25062189	25063045
chr10	28400035	28400491
chr10	29658868	29659488
chr10	29946653	29948181
chr10	29949340	29950113
chr10	31071435	31072092
chr10	31100962	31101519
chr10	33009927	33010636
chr10	33746898	33747470
chr10	34254615	34254952
chr10	38529131	38529653
chr10	43700270	43700770
chr10	44191908	44192431
chr10	44249241	44249653
chr10	44878851	44879482
chr10	44963817	44964703
chr10	50918549	50918896
chr10	52883882	52884605
chr10	56383932	56384206
chr10	58856520	58857417
chr10	60955914	60956528
chr10	61410488	61410953
chr10	62099335	62099860
chr10	62763090	62763647
chr10	70253848	70254867
chr10	70255685	70256363
chr10	70656207	70657134
chr10	70661472	70661990
chr10	70664639	70665180
chr10	71512796	71513255
chr10	71622198	71622671
chr10	71766622	71767364
chr10	71990639	71991182
chr10	72242506	72243247
chr10	72243631	72244314
chr10	72248155	72249516
chr10	72254858	72255694
chr10	72255777	72256464
chr10	72319376	72320141
chr10	72334661	72335661
chr10	74056060	74057040
chr10	75294577	75295175
chr10	76086591	76087524
chr10	77179186	77179753
chr10	77498829	77499251
chr10	77737447	77737971
chr10	78965016	78965685
chr10	79223602	79224152
chr10	79329301	79330067
chr10	80048462	80049507
chr10	80265903	80266724
chr10	80541364	80542374
chr10	82266423	82266884
chr10	84684247	84685872
chr10	85541942	85542549
chr10	86664757	86665509
chr10	90179344	90180202
chr10	90921144	90921725
chr10	90930998	90931439
chr10	90960213	90960984
chr10	95273307	95274008
chr10	95289013	95290096
chr10	96684251	96684693
chr10	97608853	97609682
chr10	97839708	97840520
chr10	98268156	98268593
chr10	98269261	98269818
chr10	102627422	102628281
chr10	102669424	102669871
chr10	103231232	103231623
chr10	103504208	103504847
chr10	103675906	103676636
chr10	104809095	104810234
chr10	106559245	106559899
chr10	107275622	107276301
chr10	110425853	110427162
chr10	110496010	110496707
chr10	110784130	110784780
chr10	112227523	112228028
chr10	112631550	112632300
chr10	112906908	112907387
chr10	116178034	116178579
chr10	116848063	116848837
chr10	117442012	117442567
chr10	117804558	117805134
chr10	118870506	118871190
chr10	120477644	120478080
chr10	122121014	122121396
chr10	122190238	122190795
chr10	122301015	122301665
chr10	122491219	122491784
chr10	129549964	129550621
chr10	132482101	132482650
chr11	1826741	1827725
chr11	3124303	3124748
chr11	3159288	3159758
chr11	3198959	3199973
chr11	8035421	8035917
chr11	8717464	8718074
chr11	10659456	10660217
chr11	11992131	11992846
chr11	12070215	12070981
chr11	12076100	12077129
chr11	12080057	12080694
chr11	12200122	12201485
chr11	12279758	12280298
chr11	12545070	12545452
chr11	15106530	15107249
chr11	15665389	15665997
chr11	15668619	15669056
chr11	17405541	17406123
chr11	17467444	17468604
chr11	18265794	18266283
chr11	19370238	19370817
chr11	19723436	19724085
chr11	23822383	23822736
chr11	28860861	28861266
chr11	29094420	29095054
chr11	29773506	29774257
chr11	33168683	33169164
chr11	34242109	34242533
chr11	34318467	34319030
chr11	34639749	34640272
chr11	34654564	34655390
chr11	34749921	34750672
chr11	35319550	35320060
chr11	35907822	35908741
chr11	40445236	40445688
chr11	41713925	41714391
chr11	44243725	44244468
chr11	44301701	44302221
chr11	44562256	44562686
chr11	44564556	44565351
chr11	44659320	44660055
chr11	61695281	61696519
chr11	62508255	62508895
chr11	64744522	64745592
chr11	65381928	65382995
chr11	65775390	65775898
chr11	66189321	66189753
chr11	66324306	66325132
chr11	66326185	66327418
chr11	66327635	66328747
chr11	66480291	66480933
chr11	66985803	66986141
chr11	67022195	67023181
chr11	68651342	68652413
chr11	68775127	68775617
chr11	69122655	69123579
chr11	69280831	69281419
chr11	69297136	69298112
chr11	69496936	69497742
chr11	70106268	70106880
chr11	74268266	74268762
chr11	75831898	75832386
chr11	76578939	76579626
chr11	80162822	80163707
chr11	86483994	86484719
chr11	86559404	86560071
chr11	91981842	91982380
chr11	94145885	94146297
chr11	95520910	95521553
chr11	96156915	96157657
chr11	101761273	101761654
chr11	102300964	102301511
chr11	102305999	102306779
chr11	109552232	109552847
chr11	110184280	110185709
chr11	110349559	110350150
chr11	111436735	111437456
chr11	111441326	111441889
chr11	112756510	112757787
chr11	112942896	112943583
chr11	113288261	113288652
chr11	113363340	113363972
chr11	113579354	113579886
chr11	113674837	113675725
chr11	114149971	114150438
chr11	114154254	114155088
chr11	114159704	114160686
chr11	114162456	114164491
chr11	114171033	114171967
chr11	114178965	114180218
chr11	114294714	114295601
chr11	115579245	115579716
chr11	116373408	116374039
chr11	117281142	117281575
chr11	118920607	118921082
chr11	119367647	119368112
chr11	120124845	120125389
chr11	125338432	125338785
chr11	128207819	128208796
chr11	130429956	130430390
chr11	132064946	132065512
chr11	133950960	133952221
chr12	433815	434233
chr12	2335767	2336822
chr12	2347941	2348590
chr12	4145882	4146671
chr12	5095815	5097048
chr12	5616522	5617980
chr12	6372784	6373400
chr12	6375913	6377069
chr12	7498708	7499306
chr12	7557079	7557770
chr12	7896768	7897149
chr12	10301033	10301676
chr12	10385291	10385716
chr12	12785259	12785703
chr12	13135603	13136337
chr12	15188051	15188540
chr12	15274459	15275213
chr12	15628632	15629715
chr12	22149217	22149706
chr12	23949584	23949900
chr12	26274624	26275142
chr12	31731670	31732344
chr12	32399084	32399885
chr12	32435816	32436317
chr12	32447644	32448303
chr12	32917056	32917656
chr12	42766584	42767108
chr12	42775159	42775536
chr12	42796349	42796767
chr12	46125187	46125631
chr12	46773920	46774546
chr12	47825033	47825692
chr12	47878255	47878808
chr12	49222593	49222956
chr12	49854740	49855193
chr12	51820289	51820682
chr12	52126261	52127236
chr12	52146972	52147843
chr12	52215499	52215918
chr12	52231667	52232181
chr12	52243108	52243506
chr12	52494183	52495053
chr12	52507025	52507481
chr12	52925766	52926404
chr12	52927067	52927998
chr12	53049467	53050212
chr12	53770022	53770760
chr12	53798359	53799221
chr12	62602306	62603209
chr12	63301379	63301878
chr12	68497553	68498214
chr12	68914816	68915703
chr12	71469213	71469722
chr12	71475342	71475779
chr12	76259644	76260274
chr12	76266477	76267351
chr12	76275443	76275956
chr12	89733420	89734280
chr12	93809887	93810409
chr12	94072985	94073776
chr12	94953940	94954681
chr12	96196770	96197260
chr12	97568478	97569202
chr12	97767252	97767807
chr12	97939066	97939626
chr12	103858930	103859640
chr12	105485216	105485819
chr12	110543461	110544063
chr12	110917444	110918178
chr12	111247981	111248766
chr12	114655902	114656636
chr12	114913901	114914788
chr12	115660278	115661000
chr12	116426121	116426741
chr12	116855748	116856505
chr12	117518681	117519355
chr12	117802991	117803544
chr12	119716407	119717087
chr12	120262418	120263046
chr12	121719964	121720479
chr12	122072576	122073020
chr12	122679013	122679683
chr12	124410465	124411893
chr12	124422591	124423279
chr12	124500559	124501051
chr12	124509607	124510614
chr12	124574124	124574597
chr12	124608902	124609575
chr12	124678416	124678912
chr12	124720625	124721338
chr12	124722857	124723351
chr12	124754850	124755776
chr12	124807533	124808004
chr12	124927883	124928874
chr12	129028901	129029333
chr12	130639814	130640464
chr12	131536248	131536727
chr12	132472466	132472979
chr12	132982693	132983528
chr13	20419567	20420489
chr13	28719682	28720219
chr13	29140299	29140787
chr13	30743200	30744056
chr13	31092860	31093399
chr13	36883382	36883864
chr13	40061452	40062050
chr13	40160335	40160837
chr13	40175484	40176067
chr13	40221146	40222241
chr13	40352123	40352821
chr13	41059981	41060539
chr13	41547359	41547925
chr13	41563344	41563725
chr13	41610354	41611004
chr13	43004788	43005385
chr13	44921663	44922845
chr13	49858292	49858987
chr13	52070966	52071624
chr13	67369784	67370334
chr13	74891429	74892158
chr13	77507991	77508516
chr13	80132586	80133341
chr13	87124052	87124383
chr13	90416490	90417071
chr13	98129132	98129751
chr13	99124839	99125487
chr13	106096498	106097047
chr13	108957290	108957903
chr13	109243179	109244150
chr13	109256868	109257427
chr13	110008779	110009208
chr13	110012112	110012695
chr13	110054029	110054517
chr13	110480561	110481060
chr13	110481852	110482367
chr13	112072390	112073676
chr13	112141523	112141980
chr13	112174248	112174944
chr13	112925948	112926754
chr13	113410051	113412257
chr13	113413395	113414201
chr13	113801317	113802354
chr13	113820639	113821628
chr13	113896929	113897644
chr13	114167820	114168379
chr14	18489016	18490433
chr14	21071200	21072112
chr14	22614117	22614803
chr14	22807526	22807999
chr14	23579459	23580054
chr14	24982466	24983135
chr14	25122140	25122635
chr14	28671345	28671944
chr14	30225085	30225595
chr14	34044338	34044832
chr14	35390781	35391292
chr14	35403351	35405148
chr14	36996648	36997277
chr14	45500738	45501165
chr14	49998824	49999658
chr14	50000465	50001935
chr14	52457788	52458497
chr14	54251943	54252475
chr14	54669550	54670488
chr14	55543019	55543506
chr14	57085598	57085993
chr14	58738158	58738855
chr14	60532373	60532899
chr14	61152829	61153691
chr14	61326830	61327359
chr14	61465827	61467219
chr14	61545654	61546244
chr14	61553608	61554251
chr14	61561642	61562507
chr14	61639046	61639310
chr14	61642270	61642649
chr14	64645186	64645872
chr14	65349009	65349519
chr14	66358274	66358624
chr14	67490216	67490623
chr14	68458890	68459430
chr14	68546818	68549531
chr14	68550006	68550882
chr14	68695300	68696348
chr14	71574968	71575581
chr14	72781671	72782499
chr14	73789795	73790526
chr14	73800922	73801428
chr14	74336745	74337168
chr14	74619472	74620863
chr14	75040516	75040899
chr14	75535608	75536539
chr14	77184382	77185208
chr14	79045210	79045819
chr14	80390935	80391421
chr14	81400704	81401206
chr14	82387505	82388200
chr14	86639131	86639731
chr14	86799352	86800041
chr14	89425805	89426403
chr14	90491355	90492269
chr14	90533666	90534495
chr14	91374390	91374852
chr14	102552851	102553422
chr14	104005548	104005932
chr15	35308754	35309113
chr15	35690687	35691431
chr15	38397979	38398599
chr15	39283640	39284108
chr15	40787188	40787789
chr15	41544517	41545176
chr15	44288152	44288822
chr15	54150235	54150684
chr15	58251574	58252152
chr15	58469686	58470309
chr15	60374580	60375070
chr15	60758182	60758926
chr15	61050021	61050453
chr15	61796015	61796562
chr15	62394955	62395434
chr15	62896954	62897483
chr15	62898949	62899498
chr15	63107871	63108517
chr15	66679699	66680212
chr15	66842236	66843150
chr15	67120962	67122075
chr15	67884345	67885340
chr15	67914816	67915577
chr15	67943726	67944497
chr15	67954652	67955219
chr15	68019016	68019841
chr15	68021932	68022573
chr15	68340865	68341511
chr15	68578141	68579751
chr15	68592519	68593008
chr15	69035164	69035684
chr15	70156794	70157517
chr15	70159473	70160152
chr15	70271372	70272238
chr15	70504299	70505022
chr15	70587884	70588658
chr15	70604443	70605010
chr15	70835174	70835874
chr15	71752486	71753610
chr15	73940972	73941456
chr15	73941684	73942280
chr15	73982461	73983178
chr15	74386718	74387220
chr15	75176268	75176766
chr15	75646791	75647867
chr15	77069545	77070070
chr15	78798001	78798828
chr15	80424043	80424678
chr15	81189660	81190582
chr15	83991280	83991686
chr15	85331005	85331803
chr15	87949143	87949762
chr15	89098232	89098656
chr15	91041773	91042414
chr15	93152844	93153404
chr15	93358361	93359006
chr15	94083432	94084098
chr15	94965450	94966056
chr15	98904599	98905288
chr15	98914523	98915104
chr15	99454841	99455621
chr15	101277402	101277829
chr15	101465019	101465678
chr15	101615364	101615927
chr16	690161	690693
chr16	4212279	4213387
chr16	4943251	4943713
chr16	6215383	6215869
chr16	10088195	10088878
chr16	10601850	10602346
chr16	10922063	10922702
chr16	10947106	10947632
chr16	10961235	10961830
chr16	11016681	11017768
chr16	11078087	11078579
chr16	11224011	11224823
chr16	11309582	11310317
chr16	11315363	11316076
chr16	11671748	11672411
chr16	13110056	13110945
chr16	13307135	13308483
chr16	13316079	13316592
chr16	20851579	20851951
chr16	20906436	20907019
chr16	22683937	22684572
chr16	22685200	22685887
chr16	23124178	23124690
chr16	23256413	23256788
chr16	23258256	23258711
chr16	24700679	24701373
chr16	29029270	29029775
chr16	31117654	31118489
chr16	49834429	49834975
chr16	50602494	50604211
chr16	53131234	53132029
chr16	56547009	56547731
chr16	56606558	56608992
chr16	56625039	56626346
chr16	56681880	56682967
chr16	58021799	58022589
chr16	64880938	64881608
chr16	66223271	66223958
chr16	66224074	66225128
chr16	66516668	66517455
chr16	66920916	66921366
chr16	67173772	67174365
chr16	67484003	67484474
chr16	72291277	72292112
chr16	72877190	72877950
chr16	72985795	72986490
chr16	72989442	72990669
chr16	76639704	76640112
chr16	77877731	77878164
chr16	79658010	79658729
chr16	80347289	80347765
chr16	81604748	81605459
chr16	83652845	83653382
chr16	83918190	83920337
chr16	84832432	84832931
chr16	85052471	85052881
chr16	85055071	85055745
chr16	85311856	85312378
chr16	85395360	85396978
chr16	85401654	85402563
chr16	85594696	85595386
chr16	86182640	86183176
chr16	86657948	86658390
chr16	86664027	86665573
chr16	86669828	86670278
chr16	86709132	86709584
chr16	86738254	86738942
chr16	86951736	86952748
chr16	87129476	87129970
chr16	87132502	87133032
chr16	87407517	87408044
chr16	88303889	88305204
chr16	88306651	88307649
chr16	88331955	88333314
chr16	88918302	88918963
chr16	88952365	88953526
chr16	88973372	88973857
chr16	88984003	88984573
chr16	89580786	89581880
chr16	89602181	89603009
chr17	2960071	2960698
chr17	6003075	6003608
chr17	6548550	6548975
chr17	8154119	8154933
chr17	9937134	9937543
chr17	15397570	15398153
chr17	15963297	15964080
chr17	16407970	16408385
chr17	16568916	16569380
chr17	16653439	16653916
chr17	17021150	17021630
chr17	17036281	17036972
chr17	18139424	18139962
chr17	28808454	28809396
chr17	32496183	32497184
chr17	39666989	39668041
chr17	40341334	40342267
chr17	40485509	40486884
chr17	40509833	40510779
chr17	44552324	44552757
chr17	44959607	44960426
chr17	47883175	47883690
chr17	48482929	48484441
chr17	49022397	49022866
chr17	49836381	49836850
chr17	50027755	50028780
chr17	50064439	50065147
chr17	50210261	50210869
chr17	50638539	50639706
chr17	50641325	50641732
chr17	55730699	55731265
chr17	56126241	56126731
chr17	56128273	56128685
chr17	56184548	56185100
chr17	56313018	56313610
chr17	57215328	57215795
chr17	57948464	57949370
chr17	59371490	59371999
chr17	59756109	59756766
chr17	59825278	59826057
chr17	60559574	60559967
chr17	61431952	61432305
chr17	62819672	62820278
chr17	62847915	62848389
chr17	63492883	63493390
chr17	64706793	64707685
chr17	65433547	65434676
chr17	65463089	65463720
chr17	66717464	66717817
chr17	72419806	72420605
chr17	72422670	72423595
chr17	72538571	72538924
chr17	72715743	72716719
chr17	72955530	72956099
chr17	73091395	73091768
chr17	73224565	73225329
chr17	73341709	73343293
chr17	73796495	73797194
chr17	75079598	75080148
chr17	75549239	75549856
chr17	75693485	75694371
chr17	75764221	75765328
chr17	76527428	76528412
chr17	77124089	77124816
chr17	77125222	77126058
chr17	77139783	77140947
chr17	77425008	77425552
chr17	78352640	78353596
chr17	79020107	79020734
chr17	79562886	79563994
chr17	79610932	79611361
chr17	79904762	79905324
chr17	79908119	79908619
chr17	79947421	79948008
chr17	79948657	79949346
chr17	79951548	79952431
chr17	80063564	80064688
chr17	80504922	80505762
chr17	80511931	80512657
chr17	80528995	80529524
chr17	80724586	80725481
chr17	80750926	80751559
chr17	81043220	81044405
chr17	81048789	81049592
chr17	81057363	81057878
chr17	81094636	81096123
chr17	81096459	81098337
chr17	81142785	81143354
chr17	81422571	81423974
chr17	82277517	82278123
chr17	82281791	82283855
chr17	82285050	82285585
chr17	82297119	82298609
chr17	82613527	82614614
chr18	2981126	2981595
chr18	3153120	3153758
chr18	3225979	3226481
chr18	3367423	3368639
chr18	3652521	3653214
chr18	6057570	6057977
chr18	7576564	7577106
chr18	7921019	7921848
chr18	8140087	8140519
chr18	8298981	8299434
chr18	8341349	8342107
chr18	9365282	9365941
chr18	9808388	9809101
chr18	9824611	9825300
chr18	9855144	9855574
chr18	10010545	10011182
chr18	10040983	10041642
chr18	10101565	10102043
chr18	10516812	10517282
chr18	11826844	11827318
chr18	11948844	11949520
chr18	13222498	13223266
chr18	13520151	13520809
chr18	13618814	13619491
chr18	22267511	22268198
chr18	22279711	22280516
chr18	24076258	24076710
chr18	29154114	29155277
chr18	39946394	39947281
chr18	45084144	45084682
chr18	45344852	45345403
chr18	45773928	45774715
chr18	48452945	48454157
chr18	48930383	48930801
chr18	48998094	48998602
chr18	59779896	59780400
chr18	60024189	60025194
chr18	60266531	60267090
chr18	68532280	68532697
chr18	70221095	70221820
chr18	73563855	73564901
chr18	77162536	77163079
chr18	79791443	79792133
chr19	676894	677843
chr19	1264694	1266112
chr19	1538780	1539408
chr19	1773106	1773757
chr19	2032221	2032941
chr19	2064990	2065552
chr19	2474520	2475080
chr19	2491325	2491967
chr19	2517877	2518824
chr19	2627287	2628213
chr19	2893626	2894104
chr19	3305084	3305515
chr19	3336440	3337495
chr19	3483065	3483505
chr19	3683499	3684193
chr19	4229043	4229713
chr19	4869539	4870452
chr19	5345724	5346391
chr19	5805733	5806291
chr19	6744697	6745371
chr19	8355469	8356332
chr19	9075605	9075929
chr19	12750145	12750765
chr19	12783735	12784373
chr19	14496817	14497513
chr19	14835050	14835634
chr19	15495143	15495654
chr19	18017386	18018109
chr19	18018193	18018650
chr19	18020042	18021875
chr19	18629482	18630282
chr19	18648881	18649326
chr19	18697684	18699249
chr19	28313678	28314177
chr19	31023003	31023450
chr19	35129569	35130080
chr19	35388182	35388623
chr19	39402262	39403043
chr19	39409307	39410268
chr19	40411314	40412012
chr19	41225561	41226770
chr19	43450481	43451049
chr19	45455713	45456328
chr19	45958912	45959943
chr19	46080466	46081216
chr19	46300659	46301551
chr19	47305238	47305882
chr19	48485685	48486723
chr19	50510147	50510659
chr19	51362490	51363163
chr2	7825419	7826289
chr2	9001034	9001618
chr2	9144387	9144980
chr2	9287629	9288082
chr2	9636429	9637087
chr2	9699026	9699855
chr2	9702350	9702745
chr2	9714791	9715303
chr2	10270714	10271105
chr2	10342262	10343141
chr2	10376616	10377222
chr2	10389564	10390130
chr2	10406000	10406475
chr2	10407584	10408767
chr2	10846092	10846871
chr2	11539383	11539870
chr2	11986041	11986647
chr2	12714484	12714912
chr2	14575917	14576380
chr2	15169579	15170183
chr2	15747135	15747499
chr2	15780482	15780936
chr2	16649156	16649977
chr2	19538362	19539370
chr2	19607522	19608414
chr2	19801152	19801888
chr2	20539022	20540507
chr2	20615644	20616383
chr2	21038568	21039270
chr2	23452763	23453567
chr2	23601970	23602826
chr2	25936874	25937572
chr2	27798629	27799792
chr2	28433939	28434510
chr2	28613927	28614550
chr2	28615714	28616152
chr2	28626705	28627340
chr2	28633757	28634468
chr2	28635140	28635698
chr2	28661426	28662089
chr2	28695126	28695683
chr2	30274440	30275274
chr2	30293053	30293842
chr2	31531467	31532361
chr2	35835644	35836057
chr2	36779457	36780013
chr2	37391197	37391747
chr2	37583378	37583820
chr2	37590014	37590684
chr2	37711360	37711758
chr2	37803012	37803413
chr2	38146292	38147675
chr2	38720391	38721020
chr2	39523574	39524601
chr2	40113894	40114390
chr2	42064458	42065012
chr2	42922746	42923464
chr2	42924399	42925811
chr2	43013832	43014338
chr2	43046502	43047035
chr2	43050119	43051016
chr2	43086324	43087095
chr2	43130862	43132179
chr2	44959775	44960423
chr2	45128403	45129167
chr2	45238120	45238765
chr2	45819199	45819748
chr2	45821548	45822532
chr2	46855317	46855799
chr2	47309453	47310040
chr2	47310634	47311544
chr2	48197028	48197568
chr2	48855049	48855670
chr2	50951140	50951649
chr2	54038715	54039321
chr2	55779609	55780093
chr2	55992340	55992865
chr2	55995185	55995705
chr2	56444385	56444943
chr2	57443849	57444421
chr2	59680743	59681370
chr2	61180531	61180970
chr2	62412035	62412498
chr2	65708999	65709589
chr2	65710844	65711340
chr2	66595453	66596089
chr2	67446606	67446991
chr2	67561381	67562046
chr2	68828816	68829573
chr2	70489137	70489656
chr2	70514667	70515122
chr2	70661428	70661993
chr2	71699998	71701576
chr2	71716592	71717802
chr2	71793237	71793991
chr2	71811658	71812115
chr2	75268143	75268613
chr2	76895451	76895920
chr2	84958125	84958974
chr2	85437393	85438132
chr2	85447353	85447913
chr2	85449194	85449741
chr2	85708570	85709136
chr2	85711255	85711698
chr2	85713010	85713679
chr2	85771995	85772834
chr2	86017812	86018439
chr2	88613892	88614586
chr2	95004286	95004945
chr2	95315736	95316559
chr2	96098805	96099287
chr2	96941310	96941885
chr2	98768353	98768967
chr2	98864925	98866013
chr2	98911328	98913836
chr2	98916745	98917542
chr2	100752577	100753470
chr2	101096628	101097058
chr2	101120302	101121089
chr2	101989614	101990132
chr2	102048114	102048966
chr2	102063648	102064727
chr2	104769727	104770171
chr2	104897458	104898264
chr2	105873705	105874277
chr2	106261915	106262533
chr2	109214139	109214852
chr2	109324603	109325231
chr2	109457788	109458282
chr2	109486697	109487187
chr2	112620186	112620704
chr2	112630992	112631577
chr2	113240669	113241673
chr2	119208523	119209117
chr2	119524853	119525364
chr2	120532007	120532614
chr2	120541443	120542157
chr2	120546011	120546696
chr2	120741526	120742052
chr2	121072831	121073325
chr2	121500959	121501598
chr2	121502034	121502676
chr2	127080673	127081444
chr2	127407711	127408657
chr2	127411126	127411705
chr2	128376452	128377224
chr2	128378852	128379556
chr2	128584413	128585067
chr2	128746394	128746879
chr2	129888654	129889264
chr2	130823962	130824663
chr2	136136089	136136823
chr2	138071235	138071609
chr2	138072191	138072908
chr2	143955322	143955804
chr2	144426934	144427820
chr2	144659692	144660346
chr2	145007065	145007708
chr2	145012017	145012797
chr2	145751535	145752017
chr2	146821339	146822043
chr2	148642697	148643355
chr2	150697571	150698105
chr2	160228063	160229233
chr2	160906763	160907329
chr2	162092899	162093734
chr2	162103393	162103790
chr2	165720563	165720996
chr2	168278303	168278984
chr2	168545452	168546298
chr2	174836470	174837035
chr2	179741176	179741831
chr2	180730867	180731563
chr2	182916143	182916893
chr2	185583307	185583846
chr2	187541660	187542187
chr2	190467894	190468427
chr2	190948640	190949213
chr2	195363059	195364008
chr2	197210402	197210874
chr2	200172566	200173459
chr2	200300335	200301325
chr2	201123892	201124335
chr2	201126753	201127209
chr2	207133688	207134530
chr2	207164027	207164587
chr2	207238829	207239760
chr2	209495756	209496444
chr2	210553288	210553872
chr2	211408299	211408910
chr2	215460600	215461160
chr2	215528343	215529176
chr2	216535083	216536134
chr2	217249884	217250321
chr2	217687729	217688208
chr2	219124500	219125877
chr2	219452548	219453424
chr2	221610600	221611066
chr2	222452279	222452946
chr2	222791910	222792425
chr2	223697787	223698291
chr2	226211388	226211827
chr2	226583531	226584003
chr2	227817949	227819253
chr2	227858112	227858743
chr2	227863984	227864491
chr2	229155991	229156521
chr2	229407011	229407618
chr2	229585838	229586625
chr2	229921514	229922713
chr2	231604285	231605272
chr2	232378190	232378788
chr2	233486850	233487595
chr2	233974385	233975355
chr2	234862579	234863197
chr2	235021659	235022226
chr2	235086509	235087147
chr2	236295760	236296282
chr2	236744592	236745076
chr2	237182250	237182797
chr2	237223133	237223877
chr2	237234115	237234793
chr2	237290214	237290757
chr2	237432315	237433667
chr2	239099612	239100555
chr2	239116926	239117419
chr2	239118314	239118731
chr2	239240439	239241112
chr2	240135918	240136627
chr2	240251017	240252231
chr2	240319361	240320941
chr2	240369877	240370720
chr2	240373946	240374968
chr2	240578228	240578721
chr2	240991581	240992368
chr20	9344177	9345158
chr20	9460646	9461074
chr20	10217361	10218919
chr20	10861291	10862055
chr20	11196046	11196820
chr20	12388861	12389423
chr20	16947518	16948016
chr20	18006041	18006515
chr20	22775528	22776273
chr20	23039743	23040400
chr20	23622773	23623551
chr20	25237492	25238379
chr20	25277841	25278451
chr20	31572736	31573455
chr20	31608171	31609043
chr20	31712142	31713690
chr20	32067411	32067806
chr20	32074605	32075006
chr20	33731880	33732974
chr20	34270157	34270675
chr20	34861563	34862068
chr20	35263125	35263711
chr20	35305648	35306284
chr20	37989541	37990128
chr20	37990508	37991126
chr20	37994491	37995360
chr20	38109162	38109556
chr20	38109840	38110617
chr20	38144087	38145448
chr20	38198328	38198870
chr20	38208989	38209552
chr20	38395077	38395624
chr20	38870957	38871415
chr20	38997378	38998023
chr20	40493473	40493966
chr20	40654815	40655271
chr20	41002840	41004349
chr20	41248422	41249216
chr20	43849826	43850263
chr20	44187132	44187933
chr20	44467059	44467963
chr20	44714023	44714902
chr20	45015110	45015579
chr20	45104509	45105284
chr20	45358284	45359745
chr20	45449406	45449918
chr20	46222630	46223227
chr20	47124532	47125221
chr20	47136682	47137803
chr20	47316777	47317938
chr20	47333622	47334797
chr20	47348830	47349269
chr20	47464255	47465060
chr20	47701494	47702250
chr20	47704752	47705948
chr20	47710888	47711907
chr20	48127181	48127600
chr20	48186269	48186969
chr20	48614248	48614967
chr20	49344774	49345923
chr20	49420059	49421412
chr20	49510427	49511121
chr20	49605128	49605497
chr20	50224612	50225500
chr20	50242892	50243574
chr20	50278819	50279371
chr20	50308396	50309510
chr20	50312744	50313385
chr20	50415236	50416223
chr20	50422097	50423726
chr20	50440339	50441391
chr20	50442877	50443416
chr20	50450968	50451607
chr20	50540924	50541370
chr20	50721650	50722386
chr20	50724496	50725387
chr20	50790308	50791064
chr20	50929328	50929720
chr20	51023642	51024209
chr20	51026093	51026553
chr20	51120914	51122253
chr20	51308677	51309064
chr20	51331279	51332093
chr20	51335193	51336078
chr20	51446477	51447834
chr20	51631107	51632314
chr20	51739552	51740165
chr20	52484474	52485026
chr20	53345927	53347104
chr20	53622512	53622957
chr20	53830208	53830686
chr20	54999105	54999586
chr20	55744858	55745315
chr20	56787641	56788907
chr20	56986765	56987554
chr20	57277611	57278198
chr20	58017175	58018778
chr20	58031539	58032258
chr20	59811971	59812899
chr20	59820459	59821031
chr20	59826078	59827023
chr20	59830895	59831480
chr20	60060598	60061282
chr20	60078493	60079126
chr20	61185773	61186500
chr20	62355527	62356388
chr20	62396963	62397336
chr20	62550535	62551126
chr20	62623096	62625254
chr20	63575740	63576193
chr20	63698642	63699718
chr20	64080300	64080871
chr21	10681315	10681779
chr21	14888907	14889666
chr21	15441108	15441559
chr21	19541616	19542229
chr21	21612302	21612884
chr21	25296022	25296929
chr21	25298446	25299140
chr21	28805639	28806313
chr21	31283732	31284389
chr21	33763463	33763828
chr21	34034433	34034965
chr21	35138649	35139397
chr21	38240796	38241366
chr21	42731242	42731830
chr21	43307009	43307814
chr21	43343048	43343547
chr21	43585889	43586429
chr21	43734546	43735193
chr21	44005531	44006898
chr21	45012231	45012904
chr21	45050361	45051012
chr21	45931376	45932031
chr21	46038769	46039420
chr22	19607234	19607898
chr22	20010124	20010708
chr22	20141457	20142293
chr22	21066662	21067104
chr22	21942614	21943331
chr22	22358262	22358750
chr22	23281846	23282765
chr22	23315334	23315718
chr22	23521356	23522269
chr22	23547759	23548336
chr22	23567106	23568123
chr22	24155779	24157536
chr22	24207861	24208570
chr22	24245487	24246600
chr22	24808708	24809260
chr22	26416204	26417378
chr22	26800840	26801366
chr22	27105507	27105978
chr22	27108448	27109155
chr22	27236969	27237611
chr22	27238722	27239657
chr22	27452945	27453438
chr22	27456784	27457676
chr22	27468327	27468792
chr22	27511569	27512200
chr22	29030463	29031956
chr22	29306348	29307309
chr22	30206654	30207697
chr22	30232589	30233297
chr22	30250375	30251067
chr22	30290579	30291762
chr22	32618387	32618845
chr22	32986919	32987524
chr22	34429016	34429762
chr22	34866714	34867410
chr22	35191409	35191924
chr22	35364197	35364680
chr22	35521376	35521857
chr22	35553351	35553959
chr22	36268914	36269466
chr22	36329010	36329897
chr22	36999536	37000120
chr22	37306253	37308114
chr22	37723453	37723956
chr22	37724285	37725329
chr22	37754310	37754786
chr22	37999718	38000483
chr22	38456821	38457736
chr22	38755183	38755937
chr22	39175872	39176566
chr22	39290565	39291490
chr22	39291700	39292993
chr22	39650349	39651110
chr22	39657053	39657766
chr22	39668011	39668750
chr22	39728959	39729512
chr22	39960885	39961936
chr22	39968533	39969069
chr22	40499097	40499651
chr22	40732651	40733207
chr22	41411553	41412037
chr22	42742079	42742574
chr22	42990744	42991374
chr22	43629544	43630181
chr22	43882902	43883309
chr22	44152337	44152729
chr22	44822498	44823131
chr22	45518186	45519175
chr22	45526656	45527284
chr22	45809311	45809969
chr22	46105378	46105972
chr22	47474869	47475481
chr22	48536495	48537609
chr22	49429314	49429861
chr22	49933067	49933709
chr22	49948880	49949887
chr22	49970774	49972264
chr22	50022618	50023285
chr22	50310084	50310723
chr22	50621863	50622408
chr22_KI270878v1_alt	168465	169106
chr22_KI270878v1_alt	170720	171363
chr3	385024	385554
chr3	4814235	4814865
chr3	4831108	4831774
chr3	4978146	4979533
chr3	5023192	5023734
chr3	5026174	5027099
chr3	8560580	8561249
chr3	8741474	8742152
chr3	9884298	9884941
chr3	10292179	10292578
chr3	11452905	11453556
chr3	14288785	14289625
chr3	14295737	14296215
chr3	14359745	14361024
chr3	14378246	14378910
chr3	14379250	14380002
chr3	15781919	15782457
chr3	16056159	16056613
chr3	16741927	16742487
chr3	23036109	23036669
chr3	23202846	23203881
chr3	23739381	23740945
chr3	23741025	23741492
chr3	24145943	24146597
chr3	27359949	27360886
chr3	29278161	29278640
chr3	30262880	30263283
chr3	30440835	30441222
chr3	30496353	30497073
chr3	30511447	30511969
chr3	31272188	31272963
chr3	31968721	31969370
chr3	34008216	34008682
chr3	38717420	38717951
chr3	39180490	39181338
chr3	40939221	40940244
chr3	41327582	41328104
chr3	41330357	41330924
chr3	43753756	43754267
chr3	44885548	44886010
chr3	44893152	44893713
chr3	45178262	45178767
chr3	48402137	48402749
chr3	52019310	52020096
chr3	54863161	54863822
chr3	54873336	54873944
chr3	54901197	54901661
chr3	55343617	55344185
chr3	56995433	56995905
chr3	57972693	57973178
chr3	58577397	58577730
chr3	61448274	61448737
chr3	61615576	61616056
chr3	62587081	62588393
chr3	64342947	64343367
chr3	64533466	64533911
chr3	65714055	65714512
chr3	66596310	66596778
chr3	69282223	69282686
chr3	72336692	72337660
chr3	72956979	72957590
chr3	74531413	74531991
chr3	74643627	74644168
chr3	90010153	90010887
chr3	93843978	93844500
chr3	94158966	94159359
chr3	98783026	98783637
chr3	98922633	98923356
chr3	99509322	99509785
chr3	99543154	99543850
chr3	100040441	100041034
chr3	105792204	105792829
chr3	107217228	107217729
chr3	107404595	107405185
chr3	112671956	112672446
chr3	113830371	113831393
chr3	118932179	118932636
chr3	124713562	124713896
chr3	125063014	125063496
chr3	125102000	125102557
chr3	125140067	125140911
chr3	126057185	126057742
chr3	126347359	126348021
chr3	126355650	126356257
chr3	127303893	127304987
chr3	127787044	127787795
chr3	129651077	129652129
chr3	131216769	131217647
chr3	131386424	131386896
chr3	133944848	133945500
chr3	138609082	138609803
chr3	139120279	139120804
chr3	140595233	140595725
chr3	141274802	141275480
chr3	141276037	141276779
chr3	141366329	141367696
chr3	141368042	141369115
chr3	156602451	156603075
chr3	156603185	156604320
chr3	156615600	156616311
chr3	156673986	156674616
chr3	156906228	156906762
chr3	162525058	162525438
chr3	170356607	170358703
chr3	177770771	177771166
chr3	177807130	177807545
chr3	177893134	177893735
chr3	178170556	178171141
chr3	182794077	182794669
chr3	183370438	183371885
chr3	185162758	185163362
chr3	185658327	185659272
chr3	185731801	185732400
chr3	188061010	188061712
chr3	188076207	188076590
chr3	188266882	188267432
chr3	188290303	188290796
chr3	188635146	188635938
chr3	188947537	188948859
chr3	190807709	190808127
chr3	193530509	193531224
chr3	193863726	193864596
chr3	193868708	193870279
chr3	194002915	194004070
chr3	194070576	194071548
chr3	194141183	194142063
chr3	194572197	194572857
chr3	195119508	195120308
chr3	197352244	197352820
chr4	559497	560338
chr4	1201845	1202684
chr4	1457872	1458778
chr4	1462147	1462808
chr4	2256735	2257325
chr4	4672021	4672778
chr4	6633073	6633954
chr4	6750730	6751400
chr4	8096295	8096996
chr4	8099769	8100385
chr4	8100758	8101764
chr4	13907305	13907922
chr4	24872241	24873607
chr4	30867006	30867725
chr4	31088969	31089326
chr4	39043182	39043890
chr4	40547882	40548706
chr4	41124871	41125280
chr4	41142904	41143822
chr4	41160040	41160731
chr4	46506739	46507259
chr4	52822473	52822891
chr4	52822962	52823982
chr4	53010240	53010763
chr4	53558191	53558898
chr4	53593033	53593487
chr4	53676170	53677050
chr4	54064550	54065144
chr4	54152833	54153279
chr4	55033184	55033967
chr4	55038127	55038684
chr4	56728451	56729157
chr4	61443796	61444352
chr4	69718838	69719405
chr4	69726275	69726885
chr4	71151012	71151366
chr4	74431069	74431540
chr4	76443616	76444059
chr4	76563408	76564057
chr4	76597415	76597850
chr4	77564019	77564787
chr4	77921595	77922110
chr4	94515922	94516388
chr4	95639119	95639638
chr4	101953057	101953668
chr4	102717346	102718012
chr4	114382996	114383588
chr4	121519161	121519872
chr4	122700145	122700575
chr4	123832251	123833113
chr4	128552777	128553403
chr4	128571658	128572235
chr4	156614958	156615626
chr4	159598622	159599022
chr4	161762721	161763271
chr4	168796393	168797571
chr4	182079591	182079984
chr4	184156215	184156651
chr4	184813300	184813805
chr4	186546436	186547913
chr5	958622	959260
chr5	1164710	1165315
chr5	1201780	1202396
chr5	2093771	2095114
chr5	2134817	2136103
chr5	2656069	2656791
chr5	2657709	2658735
chr5	2708082	2708972
chr5	2715746	2716204
chr5	2757613	2758514
chr5	4387208	4387848
chr5	4802031	4802699
chr5	6519166	6520350
chr5	14261075	14261553
chr5	14268231	14268653
chr5	14588856	14589374
chr5	17124409	17124835
chr5	19854818	19855426
chr5	31645614	31646310
chr5	31647062	31647552
chr5	31678150	31678780
chr5	31988080	31988762
chr5	31990656	31991285
chr5	32032831	32033597
chr5	32225421	32225873
chr5	32785299	32786132
chr5	33788815	33789424
chr5	34991462	34991992
chr5	35211118	35211554
chr5	35761550	35762064
chr5	35783617	35783948
chr5	36374158	36374989
chr5	36570207	36570760
chr5	36680123	36680500
chr5	37962344	37962787
chr5	38607382	38607874
chr5	38653312	38653928
chr5	38666904	38667386
chr5	38670836	38671248
chr5	38831903	38832248
chr5	40471810	40472215
chr5	40552087	40552592
chr5	41193746	41194240
chr5	41763121	41763829
chr5	42840286	42840870
chr5	53031540	53032622
chr5	55994721	55995524
chr5	56058230	56058754
chr5	57435682	57436210
chr5	61917067	61917695
chr5	65885885	65886222
chr5	67238005	67238569
chr5	67257380	67257964
chr5	67267935	67268992
chr5	67693629	67694668
chr5	68343309	68343891
chr5	68543118	68543656
chr5	71748248	71748950
chr5	71891801	71892392
chr5	71974125	71974650
chr5	72470662	72471258
chr5	72604409	72604852
chr5	72949407	72949873
chr5	76690742	76691997
chr5	76823482	76823962
chr5	77103297	77103903
chr5	78515762	78516264
chr5	81755201	81755783
chr5	81789038	81789611
chr5	91469613	91470269
chr5	92552084	92553221
chr5	94433311	94433793
chr5	96080380	96081796
chr5	96259134	96259807
chr5	107542326	107542825
chr5	109656765	109657394
chr5	111748223	111748685
chr5	115455259	115455667
chr5	116442135	116442729
chr5	124000386	124000786
chr5	124274930	124275427
chr5	124599499	124599881
chr5	125485062	125485688
chr5	126280250	126280812
chr5	126360151	126360841
chr5	127956872	127957498
chr5	132215077	132215786
chr5	132260592	132261148
chr5	132268681	132269117
chr5	132363274	132363857
chr5	132459106	132459854
chr5	134465711	134467044
chr5	134509265	134509914
chr5	135651184	135651610
chr5	135693928	135694380
chr5	135753500	135754391
chr5	136006681	136007707
chr5	136058231	136058924
chr5	137564327	137564978
chr5	139696822	139698098
chr5	139708787	139710264
chr5	140220686	140221175
chr5	142356447	142357451
chr5	145479211	145479789
chr5	148268095	148268917
chr5	148965490	148966834
chr5	148978922	148979370
chr5	149133867	149136064
chr5	149195424	149196010
chr5	149600912	149601351
chr5	149857263	149858171
chr5	149895781	149896620
chr5	150144160	150145004
chr5	150269514	150270047
chr5	150316712	150317673
chr5	150497437	150498079
chr5	150637280	150638057
chr5	154220409	154221073
chr5	154538256	154538719
chr5	154593030	154593629
chr5	155532894	155533274
chr5	158414234	158414731
chr5	158654340	158654681
chr5	159787176	159787631
chr5	159819928	159820550
chr5	159904884	159906167
chr5	159912186	159912874
chr5	159928161	159928747
chr5	159936635	159937117
chr5	160132860	160133762
chr5	160199714	160200211
chr5	166772583	166773221
chr5	167949970	167950660
chr5	168105984	168106476
chr5	168314742	168315387
chr5	168404332	168404974
chr5	168650741	168652026
chr5	169695839	169696512
chr5	170280165	170280770
chr5	170755754	170756100
chr5	170863014	170863487
chr5	171493652	171494045
chr5	171494705	171495177
chr5	172503829	172504490
chr5	172533296	172534369
chr5	172772110	172772953
chr5	172868387	172869921
chr5	172900006	172900747
chr5	172900912	172901622
chr5	172902702	172903348
chr5	172945120	172945446
chr5	173472155	173473269
chr5	173766207	173766835
chr5	173767445	173768614
chr5	174709258	174709728
chr5	174737304	174738068
chr5	175378457	175379157
chr5	175585200	175585826
chr5	175809521	175810537
chr5	176787895	176788274
chr5	178447685	178448732
chr5	178642323	178643013
chr5	178651040	178651524
chr5	178674072	178674453
chr5	178787884	178788312
chr5	179356530	179357044
chr5	180071627	180072358
chr6	3876163	3876526
chr6	3913046	3914123
chr6	6320925	6321285
chr6	11614323	11615076
chr6	11650581	11651126
chr6	12354407	12354996
chr6	12369773	12370446
chr6	14458745	14459513
chr6	16277298	16278156
chr6	17268132	17268552
chr6	21754868	21755281
chr6	22236666	22237235
chr6	22821735	22822273
chr6	24960876	24961538
chr6	33730496	33731290
chr6	33745296	33747041
chr6	35590391	35591166
chr6	35601353	35602542
chr6	35715340	35715866
chr6	35722202	35723010
chr6	35725452	35728701
chr6	35731234	35732740
chr6	35778443	35778900
chr6	36678298	36679973
chr6	37102223	37103061
chr6	37529855	37530316
chr6	37531006	37531813
chr6	37550483	37550904
chr6	37697687	37698552
chr6	41728274	41728885
chr6	41732431	41733150
chr6	41747439	41747998
chr6	42045418	42046343
chr6	42048530	42049094
chr6	42153351	42154535
chr6	43831914	43832387
chr6	44655210	44655876
chr6	44663477	44663957
chr6	45445756	45446206
chr6	45609001	45609812
chr6	45966630	45967133
chr6	47204549	47205009
chr6	52931346	52931907
chr6	53047785	53048567
chr6	53192590	53193094
chr6	67881014	67881588
chr6	72826746	72827446
chr6	88367958	88368557
chr6	90368880	90369410
chr6	109921924	109922434
chr6	117423455	117424206
chr6	123090941	123091594
chr6	124203233	124203979
chr6	124676002	124676556
chr6	124742807	124743644
chr6	129031014	129031335
chr6	129683968	129684516
chr6	132063286	132064303
chr6	132192913	132193377
chr6	133609569	133610106
chr6	133763895	133764812
chr6	134422658	134423189
chr6	134630279	134631130
chr6	134676503	134677081
chr6	134806509	134806821
chr6	134903569	134903957
chr6	137241299	137242117
chr6	137873276	137873958
chr6	140857622	140858357
chr6	143333079	143333607
chr6	148570808	148571316
chr6	150199293	150199739
chr6	150372157	150373424
chr6	151668872	151669395
chr6	155026176	155026945
chr6	156827432	156828191
chr6	157461094	157461673
chr6	157755665	157756118
chr6	158040342	158041026
chr6	158177410	158177777
chr6	158706354	158707624
chr6	158730392	158731043
chr6	159900373	159900833
chr6	160278648	160279353
chr6	160400280	160401257
chr6	161038145	161039001
chr6	166471996	166472376
chr6	166827134	166827861
chr6	168006261	168006730
chr6	168007423	168008016
chr6	168514098	168514485
chr6	168554335	168554831
chr6	168650532	168650992
chr6	169172374	169172925
chr6	170250927	170251624
chr7	218260	219380
chr7	335901	336498
chr7	336806	337485
chr7	346107	346545
chr7	354966	355476
chr7	455351	455982
chr7	657216	657979
chr7	1097067	1098007
chr7	1536973	1538652
chr7	2309895	2310599
chr7	2517000	2517982
chr7	2521008	2521572
chr7	2713077	2713630
chr7	3194539	3195375
chr7	3218662	3219232
chr7	3239156	3239762
chr7	3243241	3243804
chr7	3275797	3276227
chr7	3369288	3369854
chr7	4909747	4910425
chr7	5591500	5592266
chr7	6576243	6576730
chr7	12715476	12716254
chr7	14207178	14207746
chr7	17420475	17421024
chr7	17679286	17679767
chr7	19560290	19561023
chr7	21961903	21962399
chr7	23981723	23982192
chr7	25620143	25620661
chr7	29212669	29213287
chr7	30970416	30971039
chr7	33974566	33975091
chr7	36116482	36116909
chr7	36128550	36129148
chr7	37332932	37333465
chr7	37987731	37988172
chr7	39430312	39430880
chr7	40221771	40222403
chr7	41027331	41028062
chr7	41107322	41108689
chr7	41579947	41580364
chr7	42479421	42480168
chr7	43250257	43250852
chr7	43535627	43536304
chr7	45889119	45889992
chr7	46603403	46604206
chr7	46772700	46773174
chr7	47254132	47254779
chr7	47481921	47482642
chr7	47757292	47758461
chr7	47786454	47787119
chr7	47791606	47792291
chr7	47806652	47807129
chr7	50342549	50343236
chr7	50502040	50503336
chr7	50655733	50656964
chr7	50657203	50658064
chr7	51138568	51139168
chr7	51140548	51141209
chr7	51606364	51607350
chr7	54664425	54664911
chr7	54967330	54967879
chr7	55018944	55019984
chr7	69360872	69361462
chr7	69411567	69412019
chr7	69549437	69549897
chr7	69596049	69596570
chr7	71770389	71770950
chr7	72405128	72405809
chr7	73893273	73894201
chr7	74022527	74023962
chr7	74478883	74479848
chr7	74635603	74635992
chr7	75854182	75854567
chr7	76294040	76294980
chr7	91628576	91629219
chr7	92641634	92642763
chr7	92791558	92791997
chr7	95376843	95377336
chr7	95550031	95550581
chr7	95596659	95597544
chr7	96349406	96350084
chr7	97421314	97421964
chr7	98569509	98570688
chr7	98719415	98719754
chr7	101099987	101100848
chr7	101112076	101112763
chr7	101118212	101118647
chr7	101162795	101163746
chr7	101779133	101779638
chr7	106206816	106207296
chr7	106217019	106217700
chr7	116434608	116435433
chr7	118057275	118057906
chr7	123271027	123271751
chr7	128217062	128217982
chr7	130994693	130995092
chr7	132292794	132293243
chr7	134919072	134919633
chr7	139734375	139734884
chr7	141456242	141456681
chr7	143512513	143512893
chr7	156903458	156904006
chr7	157861598	157862547
chr7	157873117	157874050
chr7	158863334	158864439
chr8	9104221	9104741
chr8	9448592	9449052
chr8	11545710	11546085
chr8	17606458	17606856
chr8	18954700	18955371
chr8	22133124	22133822
chr8	23335793	23336629
chr8	25073496	25074054
chr8	26641491	26642066
chr8	27282388	27283009
chr8	28004555	28005095
chr8	28347940	28348493
chr8	28351370	28352064
chr8	29679861	29680328
chr8	38936549	38937339
chr8	40378249	40378776
chr8	47353259	47354094
chr8	47659081	47659908
chr8	48428403	48428874
chr8	48589990	48590822
chr8	48591378	48592169
chr8	48628180	48629173
chr8	48696046	48696756
chr8	55537176	55537802
chr8	58879434	58879932
chr8	61656952	61657714
chr8	63220202	63220694
chr8	63264753	63265107
chr8	66531524	66531894
chr8	74177562	74178100
chr8	76616658	76617370
chr8	79299551	79300072
chr8	79317127	79317734
chr8	81842068	81842814
chr8	82501830	82502275
chr8	84604745	84605160
chr8	90001189	90002282
chr8	95800109	95801058
chr8	95801819	95802608
chr8	101079931	101081247
chr8	101154758	101155804
chr8	101277850	101278581
chr8	101504723	101505105
chr8	102653674	102654847
chr8	102788756	102789514
chr8	102790834	102791441
chr8	102805987	102807812
chr8	102976821	102977283
chr8	107195849	107196300
chr8	108066644	108067152
chr8	117025901	117026341
chr8	117520569	117521304
chr8	117811005	117811808
chr8	118449839	118450625
chr8	121163817	121164727
chr8	121172369	121172886
chr8	121696002	121696401
[truncated: 157 more rows]
