# Supplementary material for: Different chromatin and DNA sequence characteristics define glucocorticoid receptor binding sites that are blocked or not blocked by coregulator Hic-5
Source: PLoS One. 2018 May 8;13(5):e0196965. doi: 10.1371/journal.pone.0196965 (PMC5940187; doi:10.1371/journal.pone.0196965)
Supplement: S4 Dataset — The dataset contains the ATAC sequencing data of open chromatin regions as identified by MACS2 (illustrated in Fig 4A), with peaks for each condition described in separate sheets of the Excel file: ethanol treated cells containing Hic-5 (siNS etoh), dex treated cells containing Hic-5 (siNS dex), ethanol treated cells depleted of Hic-5 (siHic5 etoh), dex treated cells depleted of Hic-5 (siHic5 dex). Consensus peaks between the two replicates for each condition are shown. Within each sheet: column A, chromosome number; column B, chromosome start position; column C, chromosome end position; column D, average enrichment under the peak in counts per million (CPM); column E, −log10 of the p-values for each peak; column F, −log10 of the FDR adjusted p-values (q-values). (XLSX) [file pone.0196965.s008.xlsx]

## Sheet: siNS etoh
chromosome	chromosome start position	chromosome end position	average enrichment (counts per million)	-log10(p-value)	-log10(q-value)
chr2	32916155	32916623	20.9133	19004.3	18997.4
chr13	109424031	109424433	24.5241	8117.26	8111.14
chr17	22521110	22521674	14.302	7397.32	7391.25
chr3	93470265	93470893	15.5864	6481.82	6475.85
chr1	629087	634869	2.11686	2574.52	2569.38
chr11	10507832	10510080	6.09286	2545.13	2540.55
chr10	9919	10521	16.182	2408.1	2402.75
chr12	133264846	133265394	17.421	2034.1	2028.8
chrX	156030104	156030828	12.7519	1962.03	1957.03
chr2	148881629	148881947	26.6887	1767.81	1762.74
chr5	9955	11860	5.17645	1564.49	1559.34
chr18	80262800	80263351	16.6505	1558.48	1553.38
chr5	80650029	80651898	5.67356	1538.74	1534.26
chr3	96617189	96618415	8.46018	1408.33	1403.42
chr12	41363545	41363818	29.6548	1380.19	1375.04
chr7	145997243	145997523	31.0309	1339.25	1334.13
chr22	50807812	50808559	11.0977	1257.53	1252.8
chrY	4344684	4344946	35.7367	1082.58	1077.46
chr21	10014762	10015109	24.8391	1055.36	1050.36
chr12	9914	10649	10.5383	1054.6	1050.21
chrY	9141799	9142056	37.048	977.563	972.478
chr4	190122360	190123169	11.5857	862.86	858.322
chr5	134924046	134925714	3.60861	859.185	854.915
chr2	87824795	87825445	13.7198	740.548	735.794
chr3	9908	10812	10.5451	734.116	729.423
chr1	236097011	236097496	15.4346	724.637	720.02
chr17	53105661	53106478	11.1753	661.979	657.442
chr18	47853176	47853515	24.3756	641.579	637.096
chr5	134926516	134928464	2.84004	615.261	611.569
chr7	106101339	106101567	30.0288	600.086	595.298
chr4	9905	10291	20.1302	577.896	573.441
chr1	248945609	248946493	8.1488	575.541	571.142
chr18	9904	10719	11.5214	554.315	549.713
chr18	2842172	2842448	18.504	544.094	539.518
chr1	76971127	76971510	20.385	503.302	498.565
chr1	125178839	125183182	2.4934	498.964	494.792
chr1	9913	10614	10.2801	477.896	473.614
chr7	9914	10334	19.5447	476.948	472.517
chr1	91387141	91387634	17.1478	473.96	469.513
chr8	99495773	99496048	23.2324	461.872	457.35
chr7	45251900	45252222	18.652	455.716	451.374
chr4	49709119	49711972	3.48282	448.187	443.888
chr5	49599528	49603102	3.05324	441.188	437.379
chr21	46184359	46184876	10.7746	432.291	428.301
chr5	49666079	49667426	5.54949	419.913	415.486
chr2	49229536	49229962	16.2788	412.198	408.032
chr17	22524327	22524569	2.98416	407.997	403.609
chrX	222251	222529	29.6309	402.973	398.522
chr14	77269693	77269920	16.7712	367.259	362.834
chr15	101980795	101981281	10.7196	350.716	346.792
chr14	32484067	32485213	8.08448	347.936	343.749
chr8	69690015	69690383	18.8765	345.459	341.239
chr14	99420847	99421075	27.0057	338.11	333.777
chr17	25919956	25920455	12.5146	322.449	318.611
chr13	55971537	55971851	22.0083	319.792	315.595
chr15	41426588	41426815	21.9456	318.025	313.759
chr13	114352790	114354419	8.57205	314.797	311.656
chr9	5684174	5684400	24.5867	309.966	305.689
chr5	178585451	178585833	14.7156	295.728	291.804
chr3	160947557	160947878	19.4196	294.583	290.366
chr10	39967456	39969060	6.53733	293.713	290.309
chr4	51107126	51107660	12.5379	286.271	282.196
chr22	35885575	35885813	19.2839	285.846	281.535
chr11	134656434	134657163	9.48267	282.428	278.359
chr20	64286665	64287517	9.2239	280.487	276.509
chr4	190177596	190180065	3.13014	279.771	276.069
chr17	26603637	26604741	7.46874	279.73	276.027
chr11	131341960	131342687	10.6966	275.843	271.826
chr16	34592592	34593736	3.28757	275.403	271.325
chr5	49656769	49661877	2.14982	271.464	267.756
chr20	13167215	13167449	22.8975	269.342	265.067
chr16	34587924	34588625	2.66924	264.905	261.216
chr5	41903867	41904610	9.73381	260.67	256.96
chr7	158151022	158151654	7.69358	252.275	248.628
chr20	29444928	29445951	6.54795	250.946	247.116
chr21	8986644	8988733	3.33198	246.128	242.126
chr10	41858298	41862147	2.72321	241.627	238.54
chr4	49149075	49151056	2.52046	242.163	238.486
chr10	38578862	38579679	8.77338	241.641	237.842
chr4	49657033	49658067	4.24332	236.977	233.666
chr14	81533519	81534283	9.36928	236.274	232.591
chr3	43229308	43229646	15.9635	234.122	230.317
chr7	7640310	7641239	7.54696	232.689	229.111
chr2	33767374	33767616	17.6937	231.798	227.683
chr11	134851629	134852235	11.4309	228.059	224.223
chrY	11721834	11723452	7.85564	227.25	223.913
chr1	103621059	103621293	19.8161	223.332	219.244
chr18	106792	111041	2.42565	221.672	218.268
chr16	46398293	46401652	2.39844	220.331	216.429
chr15	97960194	97961001	8.58658	220.007	216.353
chr4	190180968	190181236	2.8441	219.213	215.627
chr10	31969838	31970188	14.7612	214.988	211.294
chr2	222866113	222866877	11.6014	211.992	208.544
chr5	131170567	131171235	9.63837	210.254	206.598
chr3	75668829	75669720	6.05017	207.517	203.855
chr12	14803352	14803868	10.2193	206.833	203.263
chr4	55328063	55328385	16.4902	205.831	201.915
chr11	123003509	123003772	19.6168	204.93	200.98
chr14	44961620	44962547	7.17007	203.6	200.205
chr11	6234501	6235398	7.75437	199.706	196.083
chr10	133687133	133690286	2.99868	199.161	195.653
chr18	14132100	14132753	9.35453	198.395	194.871
chr16	34580993	34583913	2.42734	197.734	194.105
chr4	162421292	162421636	16.3284	197.55	193.782
chr3	93979809	93980619	7.97271	196.891	193.363
chr16	46393861	46395153	2.00827	196.38	192.729
chrX	126471727	126473349	5.76856	194.788	191.336
chr17	82586115	82586638	9.04917	194.623	191.001
chr10	41133737	41134172	9.36973	194.025	190.447
chr17	60677224	60678176	6.55555	191.833	188.258
chr1	215499699	215499929	20.5133	190.469	186.512
chr7	25862109	25862953	8.14472	190.108	186.28
chr19	58607405	58607709	13.9995	188.666	185.222
chr3	198172931	198174559	5.39825	185.701	182.285
chr11	106021914	106022718	8.71183	185.73	182.276
chr10	37976143	37976969	8.0242	185.002	181.337
chr11	61391149	61391975	10.6775	183.158	180.01
chr11	83071658	83072363	8.4926	183.319	179.836
chr1	180651	181949	5.35984	183.126	179.67
chr3	68670430	68670649	17.8615	183.522	179.577
chr11	83156464	83157483	6.69318	182.756	179.325
chr4	51842625	51843685	5.64682	181.968	178.616
chr12	33795487	33796020	8.80641	179.36	175.929
chr6	61574045	61574705	10.0322	179.257	175.86
chr5	8457250	8458220	7.21817	179.186	175.843
chr9	40991648	40992768	5.89544	178.871	175.448
chr9	80565602	80565869	16.9006	178.847	175.053
chr2	62705145	62706279	6.51671	178.127	174.825
chr3	126343052	126343277	10.7271	177.578	173.701
chr16	46386314	46391366	1.85759	175.259	171.736
chr8	109539397	109540290	7.56611	175.14	171.539
chr4	12640221	12640730	13.2681	174.503	170.714
chr5	151771021	151772331	5.79993	173.376	169.93
chr1	143262059	143267840	2.0155	172.368	168.928
chr12	20551332	20551663	15.4242	172.252	168.53
chr2	89836382	89841244	2.50164	168.641	165.372
chr21	10692272	10693683	5.35551	167.425	164.196
chr1	143251542	143256899	1.86617	166.501	163.202
chr5	118988027	118988847	7.8384	165.158	161.607
chr4	190021588	190022857	6.28435	165.034	161.368
chrX	55181427	55182137	7.72547	164.336	161.16
chr2	132347124	132347795	8.36581	162.726	159.41
chr5	115544314	115545123	8.16456	162.77	159.274
chr1	164558666	164559346	9.13574	161.659	158.18
chr7	7099446	7100689	6.71216	160.615	157.342
chr10	95693656	95694368	8.56109	160.631	157.191
chr7	7182098	7183343	5.51562	160.393	157.086
chr1	143190541	143195786	2.03539	160.02	156.584
chr1	121184251	121185447	5.805	159.98	156.532
chr14	45134102	45134835	6.8822	159.819	156.258
chr1	170074309	170075037	9.26219	158.648	155.246
chr1	171781151	171781766	9.05233	158.685	155.153
chrY	11305194	11305714	3.00387	158.607	155.023
chr1	55428983	55429671	8.15753	157.605	154.113
chr4	82284597	82285376	8.55003	157.167	153.781
chr7	38177759	38178761	6.90142	156.878	153.644
chr20	30579807	30580423	8.40822	156.838	153.48
chr11	73510597	73510918	14.6187	156.931	153.384
chr7	56106212	56106834	8.01617	155.897	152.498
chr3	25467407	25467637	15.0986	156.053	152.307
chr7	159335789	159336068	17.4113	155.959	152.305
chr3	75434930	75436215	5.23217	155.75	152.188
chr2	89585355	89585952	5.49636	154.897	151.507
chr2	54723182	54723977	7.36131	154.901	151.425
chr14	63641445	63642571	5.98535	154.514	151.036
chr3	98522240	98523248	7.26119	152.544	149.222
chr5	146203190	146203930	7.65775	152.229	148.954
chr11	101914727	101915451	8.65504	152.307	148.825
chr1	113389876	113391065	5.98976	151.443	148.21
chr4	67545281	67545855	8.98466	151.516	148.064
chr17	70405435	70406175	7.86515	151.237	147.772
chr8	67585359	67586072	8.47196	150.811	147.394
chr7	68736431	68736728	13.9287	150.323	146.72
chr1	88992370	88993289	7.34474	150.047	146.547
chr14	66507504	66509035	5.55349	149.554	146.243
chr4	39182077	39182652	8.80191	149.545	146.181
chr2	196639344	196640018	8.4846	148.902	145.578
chr6	52284425	52285171	8.29276	148.898	145.497
chr22	11706803	11707404	6.28761	148.855	145.441
chr7	56051275	56052116	6.48495	148.381	145.04
chr3	121749340	121750145	7.47473	148.305	144.971
chr8	66667050	66667695	8.93263	148.067	144.548
chr14	60091662	60092414	6.38131	147.302	143.965
chr8	76999880	77000868	7.06137	147.114	143.598
chr8	91069900	91070620	8.60356	146.51	143.238
chr8	67582250	67582483	9.64027	146.841	143.123
chr8	109333770	109334793	6.37711	146.203	142.971
chr4	30537427	30538094	5.89579	146.218	142.843
chr10	39965114	39966395	4.55989	145.505	142.291
chr1	66924689	66925590	6.43266	145.788	142.264
chr4	50555941	50556593	8.22479	145.398	142.258
chr15	101979672	101979946	4.96277	144.898	142.251
chr4	129093192	129093859	8.34267	145.431	142.13
chr11	43830880	43831418	10.069	144.81	141.308
chr21	28992565	28993240	7.83859	144.182	140.835
chr14	77616215	77617194	6.86016	143.223	139.943
chr13	57159337	57160059	8.92759	143.194	139.726
chr1	244652603	244653480	7.31921	142.857	139.389
chr10	52883885	52884582	7.94979	142.776	139.345
chr21	7257653	7260257	3.6525	142.082	139.296
chr10	43455371	43456103	6.34158	142.635	139.209
chr10	38010360	38011289	6.72138	142.405	138.903
chr7	51606499	51607302	7.68417	142.231	138.75
chr3	68658866	68659382	11.6999	141.877	138.354
chr8	135756686	135757582	6.53967	141.668	138.247
chr17	26619359	26620400	6.83681	141.691	138.196
chr7	112939521	112940445	7.55124	141.425	138.163
chr8	73971821	73972669	6.82137	141.209	137.908
chr14	80941362	80942082	7.73344	140.758	137.607
chr5	94567472	94570856	3.55045	140.342	137.514
chr5	146182330	146183026	7.56138	140.837	137.474
chr11	83285643	83286627	6.44543	140.673	137.228
chr5	148383646	148384250	8.94014	140.217	136.896
chr9	34999064	34999373	9.70544	140.227	136.775
chr14	73026756	73027471	7.38269	140.025	136.668
chr11	106076892	106077834	6.77622	139.799	136.504
chr17	59154839	59155868	6.06956	139.692	136.258
chr8	106725837	106726243	11.5687	139.493	136.072
chr2	214069210	214069736	10.9192	139.267	135.952
chr1	143199859	143203624	2.32883	139.198	135.781
chr5	60761442	60762114	11.6024	138.882	135.406
chr4	53005	53631	7.53182	138.583	135.343
chr9	101398311	101399048	7.79814	137.889	134.684
chr7	87933845	87934599	7.79481	137.182	133.957
chr2	190319637	190320195	8.85793	137.085	133.672
chr19	42370745	42370971	11.7362	137.302	133.619
chr10	38402475	38403456	6.4859	136.448	133.074
chr5	108747762	108749542	5.77573	135.996	132.81
chr3	167734564	167735864	6.09052	136.083	132.791
chr2	214809076	214810400	6.08309	135.974	132.748
chr2	88691327	88692122	7.07352	136.031	132.725
chr10	41124741	41126450	7.32539	135.747	132.51
chr3	105366175	105367003	6.01477	135.604	132.261
chr4	49147209	49148200	2.0671	135.392	132.248
chr2	64750693	64751688	6.24362	135.475	131.997
chr11	13668096	13669208	6.38073	135.037	131.831
chr1	244451654	244452413	7.49238	135.181	131.807
chr2	213284107	213284826	8.27426	134.927	131.672
chr4	49314844	49315154	6.15868	135.024	131.587
chr3	88058342	88059580	6.07036	134.363	131.078
chr11	59615448	59616556	6.92579	134.396	130.931
chr17	21960282	21960553	10.1672	134.123	130.57
chr15	49620723	49621275	10.3801	133.909	130.499
chr5	43312980	43313944	6.15254	133.704	130.366
chr6	119147104	119147765	6.76313	133.501	130.266
chr6	62285683	62286639	6.76269	133.228	130.218
chr14	18919572	18921304	4.60168	133.125	129.964
chr22	32895027	32895283	13.3664	133.254	129.68
chr15	48810493	48811489	9.56283	132.8	129.515
chr12	132908248	132909049	7.36575	132.854	129.508
chr3	115239712	115240177	9.48261	132.875	129.483
chr5	95177958	95178759	8.44021	132.831	129.352
chr11	77994546	77995244	7.43965	132.584	129.206
chr8	124997858	124998801	6.18576	132.368	129.021
chr10	40447054	40448525	8.32381	132.223	128.976
chr8	128900559	128901199	7.51963	132.035	128.676
chr7	7968410	7969921	4.58368	131.136	128.234
chr17	113048	113418	7.36178	131.324	127.803
chr1	236794885	236795819	7.29667	130.889	127.759
chr2	79717319	79717905	8.64448	131.024	127.733
chr16	53703638	53704325	8.71315	130.952	127.645
chr1	113904544	113905651	6.07748	130.63	127.396
chr14	51094851	51095787	6.13678	130.536	127.374
chr5	23526707	23527930	5.89651	130.248	126.803
chr3	108221991	108222792	7.87148	129.585	126.313
chr5	109409481	109410815	5.76959	129.075	126.006
chr11	31509503	31510103	9.42826	128.955	125.631
chr9	62837695	62838803	5.44011	128.443	125.391
chr6	162727262	162728129	7.0431	128.176	124.96
chr7	63067976	63068659	6.91777	128.22	124.904
chr21	29024422	29025234	7.04014	127.38	123.99
chr14	74084182	74085093	5.7404	127.154	123.845
chr1	143211812	143218039	1.63515	126.973	123.833
chr17	23016167	23016692	11.2932	127.248	123.826
chr1	182029334	182030269	6.94482	126.95	123.607
chr20	25696444	25697174	7.72935	126.654	123.293
chr17	25383594	25384007	11.9937	126.533	123.213
chr2	197453010	197454038	6.43813	125.991	122.896
chr11	103892629	103893092	8.64644	125.712	122.495
chr10	42475164	42476143	5.81722	125.684	122.377
chr1	186374970	186375960	7.12033	125.633	122.248
chrX	55183164	55183652	6.83668	125.187	121.944
chr10	41873693	41875568	2.34617	124.13	120.905
chr2	113818399	113818953	8.574	124.037	120.72
chr1	59296370	59297192	7.65685	124.034	120.628
chr2	166414398	166414710	10.085	124.061	120.565
chr8	144767398	144768595	5.51039	123.998	120.496
chr1	184754308	184755365	6.99733	123.616	120.463
chr6	142885217	142885757	8.91462	123.633	120.306
chr8	128108892	128109476	7.1021	123.395	120.089
chr1	143184558	143187940	2.37407	123.282	119.973
chr7	27662641	27663271	8.43364	122.984	119.628
chr3	121834749	121835530	7.4482	122.462	119.307
chr12	133079956	133081169	5.77137	122.274	118.893
chr11	29773568	29774118	8.12471	122.102	118.888
chr2	118088055	118088795	7.34856	121.959	118.823
chr20	14337387	14337892	9.7094	121.996	118.698
chr8	25458263	25459220	6.49924	121.949	118.693
chr7	87152011	87152987	7.10384	121.945	118.651
chrX	139852354	139852577	15.9376	122.214	118.624
chr5	152688461	152689135	7.23032	121.443	118.449
chr7	13919980	13920652	8.28669	121.705	118.422
chr7	87345107	87345792	7.84405	121.655	118.394
chr14	45252991	45253760	6.36	121.696	118.38
chr21	14382784	14383804	6.91702	121.479	118.372
chr3	98901092	98902184	5.92629	121.456	118.274
chr17	25569044	25569458	11.1691	121.55	118.225
chr16	53502894	53503843	6.45459	121.398	118.192
chr5	166530325	166530556	15.4706	121.591	118.113
chr17	58517547	58518787	4.48001	121.202	118.053
chr5	87412631	87413220	9.45427	121.235	118.02
chr17	43997619	43997867	9.89349	121.443	117.998
chr14	65102213	65103226	5.65026	120.925	117.786
chr3	155854265	155854937	8.0769	120.95	117.685
chr5	75336348	75337396	7.17929	120.747	117.549
chr7	46764093	46764664	8.17836	120.722	117.436
chr3	111674238	111674968	6.60723	120.586	117.373
chr4	57501693	57502135	8.45468	120.544	117.324
chr3	27193968	27194529	9.06751	120.288	117.015
chr3	189324524	189325597	8.02143	120.216	116.946
chr10	59906221	59907094	6.56053	120.11	116.867
chr2	63588174	63589093	6.63441	120.075	116.787
chr8	65633853	65634501	7.66918	119.913	116.667
chr16	1025164	1025732	7.69386	119.446	116.027
chr14	79278939	79279683	7.22642	119.176	115.951
chr5	147782355	147783034	8.20687	119.096	115.891
chr1	48471298	48472541	6.64377	119.053	115.714
chr21	31558723	31559681	5.11256	118.792	115.529
chr16	35492141	35492671	8.38679	118.695	115.466
chr2	105037567	105038389	7.21232	118.62	115.464
chr14	45679781	45680343	8.63042	118.756	115.462
chr10	42637901	42638859	6.20927	118.688	115.422
chr5	88140827	88141831	7.50204	118.546	115.33
chr2	162343784	162344516	8.45904	118.601	115.307
chr4	86593955	86595214	6.25425	118.179	115.092
chr4	190049431	190050143	8.17621	118.397	115.063
chr1	113811817	113812718	6.74571	118.177	115.058
chr1	96362520	96363101	8.03802	117.982	114.731
chr14	63543024	63543884	5.88541	117.746	114.656
chr19	52189513	52190514	6.02811	117.894	114.612
chr4	122732257	122732963	8.82395	117.812	114.582
chr16	34572040	34576731	2.743	117.828	114.558
chr16	80027038	80027597	8.90494	117.669	114.346
chr16	50741597	50742384	7.29089	117.539	114.259
chr2	126657466	126658435	5.8537	117.225	114.087
chr2	89827893	89834007	2.10364	116.812	113.683
chr3	131381225	131382248	6.26919	116.672	113.66
chr2	88627195	88628325	5.92457	116.828	113.571
chr3	19889080	19889689	8.5358	116.835	113.552
chr5	151252607	151253328	6.43881	116.707	113.502
chr3	120742099	120743061	6.85715	116.577	113.398
chr6	55868803	55869389	7.58605	116.45	113.21
chr4	78008477	78008795	12.3803	116.472	113.054
chr7	33986894	33987818	7.33929	116.242	113.036
chr14	55447994	55448716	7.10294	116.275	112.989
chr5	23506809	23507759	6.09764	116.014	112.874
chr11	175257	176070	7.42342	116.045	112.762
chr2	739860	740938	6.86599	116.052	112.693
chr7	112206113	112206988	6.19374	115.49	112.431
chr7	124929512	124930245	8.4899	115.437	112.321
chr2	138947997	138948572	7.41899	115.193	111.895
chr17	26594679	26595211	7.72082	114.936	111.755
chr2	73385519	73386442	6.49762	115.047	111.725
chr11	85628015	85628742	8.02672	114.885	111.687
chr10	56361056	56361768	6.85371	114.722	111.604
chr2	58923790	58924314	8.24933	114.846	111.56
chr3	28241297	28242012	7.84143	114.702	111.507
chr5	62403388	62404206	6.66338	114.491	111.389
chr7	158595137	158595382	10.7303	114.69	111.337
chr12	30754401	30755424	6.36144	114.388	111.199
chr21	8249338	8252369	1.82791	114.588	111.128
chr8	106269829	106271377	6.31395	114.132	110.963
chr3	61251294	61251724	8.64253	113.966	110.785
chr22	15641917	15643317	4.19844	113.698	110.623
chr2	202614201	202614468	12.2187	113.953	110.613
chr2	71226828	71227715	6.62772	113.797	110.603
chr7	2843871	2844817	5.95889	113.513	110.292
chr3	114056154	114057054	7.15777	113.4	110.215
chr5	163505323	163506037	7.70389	113.448	110.181
chr7	50962392	50963443	6.8891	113.21	110.136
chr17	71071799	71072219	8.90877	113.105	109.869
chr5	73775795	73776027	15.7108	113.109	109.667
chr20	31240547	31242063	5.9448	112.836	109.623
chr12	8949364	8950260	6.38643	112.736	109.482
chr6	136610238	136610673	8.99271	112.668	109.365
chr17	28335310	28335927	6.38776	112.557	109.284
chr2	209495887	209496427	8.45397	112.479	109.273
chr3	53891565	53892304	8.77091	112.508	109.256
chr17	21974855	21978001	2.28465	112.054	109.113
chr9	66900416	66901097	7.31611	112.259	109.056
chr5	127934746	127935293	8.1122	112.186	108.929
chr16	34594692	34595951	2.4432	111.741	108.446
chr6	16439242	16439476	15.3659	111.602	108.092
chr5	115625565	115626512	6.47616	111.118	108.001
chr3	186108727	186109562	6.8425	111.067	107.86
chr10	16817116	16817959	7.02801	110.978	107.794
chr3	29065386	29065851	9.28742	111.001	107.752
chr4	74157744	74158505	8.04472	110.91	107.736
chr2	130129128	130129893	6.96693	110.93	107.727
chr7	108569317	108570315	7.01428	110.771	107.716
chr8	85220095	85220949	6.97051	110.936	107.643
chr8	134831441	134832891	5.00055	110.522	107.449
chr5	71850839	71851206	13.2301	110.652	107.292
chr10	38573376	38573951	8.82301	110.31	107.149
chr3	109927148	109927576	8.68734	110.305	107.094
chr16	34586451	34587105	1.99286	110.469	107.07
chr12	39442497	39443795	5.02728	109.913	106.979
chrX	17736045	17737547	7.80386	109.766	106.794
chr7	108525663	108526719	6.41032	110.012	106.771
chr15	92904109	92904682	8.38606	110.013	106.628
chr1	148522392	148522618	12.8819	110.033	106.565
chr6	57089771	57090493	7.49795	109.755	106.562
chr12	58877088	58877862	7.923	109.814	106.549
chr3	172750379	172751103	7.84703	109.658	106.469
chrX	78103733	78105043	7.9758	109.588	106.424
chr6	38702811	38703391	7.55025	109.548	106.408
chr8	88939938	88940345	6.79509	109.546	106.408
chr3	195442724	195443515	6.84837	109.615	106.382
chr19	56507498	56508249	7.5476	109.541	106.286
chr4	49153112	49156607	2.11064	109.208	106.261
chr2	175167716	175168758	6.20196	109.022	106.034
chr8	123072345	123073151	6.8643	109.09	106.016
chr14	73457911	73458961	5.90988	109.057	106.013
chr6	136250142	136250615	8.47185	109.161	105.947
chr7	21426994	21428559	5.11819	109.21	105.907
chr10	128464284	128464701	9.14621	109.233	105.868
chr1	33099232	33099972	7.54713	109.101	105.766
chr2	19140650	19141253	8.04923	108.901	105.652
chr8	122134680	122135124	8.3429	108.743	105.549
chr7	10973011	10974229	6.20706	108.598	105.473
chr17	24421253	24421670	10.881	108.672	105.444
chr19	53520577	53521210	8.59333	108.573	105.336
chr21	28884916	28885535	7.75437	108.581	105.323
chr5	146446851	146447799	6.91735	108.498	105.306
chr21	6369281	6372345	3.10636	108.405	105.252
chr11	123139994	123140223	14.1751	108.627	105.199
chrX	87409260	87409925	9.0613	108.436	105.192
chr3	41961976	41962651	7.42343	108.137	104.878
chr16	46883796	46884618	6.24364	107.929	104.86
chr17	55750775	55751533	7.65601	107.993	104.752
chr7	7438748	7439308	7.49702	107.801	104.743
chr5	36151617	36152253	8.06161	107.868	104.741
chr20	29079884	29080694	5.73994	107.718	104.72
chr7	19404441	19405432	7.76989	107.482	104.368
chr3	43621685	43622513	7.22431	107.497	104.247
chr11	108222488	108223406	7.09384	107.411	104.174
chr11	27209539	27210017	7.62657	107.421	104.142
chr5	110478046	110479253	8.85256	107.056	103.968
chr2	135741403	135742138	6.97842	107.084	103.938
chr2	165953489	165954315	6.65344	107.038	103.922
chr3	179562546	179563719	5.76311	106.961	103.919
chr14	95534522	95535389	8.42813	107.074	103.845
chr2	4672962	4673518	8.81754	107.074	103.816
chr1	87226060	87226798	7.02524	106.875	103.812
chr11	3653698	3654896	6.35832	107.228	103.776
chr8	143669360	143669707	7.62731	106.917	103.593
chr3	100492054	100492728	6.91544	106.711	103.504
chr8	86508207	86508990	6.58864	106.598	103.499
chr3	115146665	115148253	4.76473	106.673	103.462
chr2	127064465	127065270	5.43063	106.466	103.354
chr7	6577266	6577816	6.25539	106.495	103.298
chr14	19481094	19482313	4.13324	106.249	103.233
chr7	33128929	33129763	7.23011	106.264	103.036
chr16	77190324	77191285	6.33536	106.177	103.029
chr12	34022141	34022677	7.82962	106.102	102.976
chr11	28107987	28108560	8.0366	106.136	102.971
chr2	131208953	131209863	6.45434	106.062	102.895
chr16	55876829	55877256	7.60485	106.001	102.842
chr9	71910490	71911739	6.03966	105.832	102.78
chr11	3797215	3798194	6.36735	105.879	102.72
chr14	46048157	46048909	7.88435	105.764	102.664
chr11	30322796	30323479	8.19401	105.742	102.555
chr19	32971823	32972402	7.87791	105.604	102.353
chrX	155980383	155980584	14.9821	105.675	102.137
chr2	132415869	132416907	5.87132	105.159	102.054
chr21	29073331	29074142	5.5069	105.033	101.974
chr8	102238556	102239821	5.65296	105.168	101.925
chr7	50446501	50447042	6.82304	105.072	101.86
chr5	144170391	144171055	7.9218	104.983	101.854
chr14	49585999	49587115	5.33129	105.008	101.835
chr19	37370800	37371480	8.15946	104.86	101.719
chr5	123422922	123423972	6.22989	104.642	101.658
chr14	79045253	79045679	9.4828	104.69	101.521
chr3	105868429	105869630	5.88976	104.601	101.504
chr2	74457620	74458569	5.36677	104.586	101.435
chr5	7321515	7322290	7.54631	104.567	101.401
chr5	111512013	111512991	6.34776	104.427	101.343
chr4	52711965	52713033	6.28492	104.319	101.245
chr7	12686392	12687751	5.36468	104.302	101.087
chr7	134646501	134647214	8.97003	104.164	101.052
chr6	163745850	163746358	7.68792	104.226	101.012
chr21	8806540	8807396	4.97093	103.939	100.991
chr1	85276193	85277031	6.33531	104.208	100.959
chr5	88660550	88661588	6.96564	104.038	100.894
chr11	53307628	53307923	10.0048	104.223	100.855
chr1	176515228	176515753	7.12005	103.79	100.614
chr3	36992775	36993870	6.39339	103.698	100.499
chr1	143246820	143247453	2.18785	103.834	100.43
chr10	123153963	123155120	5.91117	103.21	100.229
chr1	197200950	197201773	7.17111	102.963	99.8969
chr12	31728739	31729537	5.84917	103.024	99.8826
chr3	20185923	20186589	7.95971	102.852	99.8038
chr22	11065817	11066793	5.09648	102.591	99.7314
chr7	6008775	6009669	5.68396	102.927	99.7227
chr8	117520428	117521102	6.48371	102.775	99.6525
chr22	11973757	11974615	7.1414	102.516	99.6427
chrX	63754833	63755539	8.4428	102.71	99.606
chr2	41194197	41194664	9.23903	102.374	99.2463
chr19	56140529	56141333	6.54412	102.525	99.2457
chr3	167379963	167380531	9.39517	102.439	99.2452
chr4	158671689	158672583	7.24982	102.356	99.1759
chr7	44606319	44607215	6.18881	102.437	99.1721
chr3	186570192	186570816	7.05964	102.307	99.0551
chr4	104728368	104728871	9.19467	102.124	98.9569
chr12	133129905	133130748	7.19903	102.018	98.8453
chr4	131290600	131290825	14.2075	102.019	98.5405
chr17	68821812	68822506	6.9474	101.442	98.3826
chr17	69326668	69327715	5.89787	101.395	98.3583
chr7	142665582	142667709	5.71199	101.267	98.2884
chr3	8501381	8501991	7.67483	101.428	98.2367
chr20	54123426	54124112	7.0486	101.297	98.1531
chr15	99123511	99124302	6.57476	101.37	98.1255
chr6	146543245	146544383	5.18133	101.025	98.1038
chr2	134918087	134919034	6.07252	101.218	98.0562
chr8	128176499	128177314	6.10158	101.256	98.0081
chr4	103019131	103019892	7.90035	101.101	97.9704
chr22	44626445	44626666	8.59988	101.36	97.9232
chr18	74291751	74292420	7.94903	101.022	97.8626
chr9	100098250	100099581	5.92138	100.663	97.7255
chr5	132866158	132866880	6.80034	100.724	97.6471
chr6	151451906	151452752	6.26917	100.754	97.6165
chr10	44300788	44301758	6.2953	100.626	97.5359
chr12	2255710	2256140	7.02158	100.771	97.5332
chr8	103414649	103415519	6.57866	100.659	97.4678
chr11	4607847	4608609	7.04733	100.46	97.4317
chr7	6104345	6105421	4.68525	100.43	97.4046
chr7	12715549	12716141	7.34105	100.565	97.3991
chr2	75710426	75711154	6.9768	100.555	97.3958
chr1	74197753	74198564	7.81054	100.464	97.3544
chr7	143836547	143837563	6.81217	100.469	97.3317
chr3	190533469	190533965	8.03852	100.512	97.3198
chrX	54639320	54640160	8.06706	100.407	97.1954
chr5	44808594	44809640	6.53496	100.04	97.1135
chr8	113046075	113046997	7.16765	100.004	97.1063
chr2	117856375	117856943	7.1189	100.227	97.0984
chr8	73008540	73009342	7.35442	99.9253	96.9095
chr10	37857294	37858270	5.73924	100.061	96.9084
chr9	39464154	39464828	7.61078	100.025	96.8851
chr5	157142446	157143333	6.61144	99.6603	96.7313
chr6	145734679	145736073	5.70707	99.8374	96.6934
chr7	64665837	64666562	7.65609	99.7101	96.6882
chr9	63859181	63860152	5.48347	99.6866	96.6587
chr15	99610309	99610531	13.2736	100.022	96.5712
chr3	94062573	94063421	7.04136	99.5697	96.4206
chr9	39791335	39791873	7.11845	99.5385	96.4201
chr4	49639033	49641192	2.27761	99.4861	96.404
chr5	124629013	124629641	7.03428	99.4571	96.3303
chr8	88715503	88716153	7.20247	99.3804	96.199
chr1	110338253	110339597	5.03899	99.3576	96.1238
chr5	129094150	129095400	5.45441	99.1938	96.1064
chr1	238647851	238648357	9.34763	99.2209	96.0812
chr2	55617018	55618055	5.88506	98.9213	95.8664
chr12	21437470	21437999	8.09708	98.9734	95.8533
chr8	139215187	139216183	5.1483	98.7369	95.7698
chr12	126772141	126772929	6.99294	98.9231	95.7467
chr19	37317547	37318131	7.58974	98.8001	95.6501
chr6	155314109	155315215	6.13955	98.5844	95.5969
chr18	63584	64056	10.5766	98.7199	95.5547
chr10	40829593	40829854	6.46056	98.6145	95.5396
chr7	92528175	92528935	7.02045	98.5725	95.5342
chr19	37251531	37252135	8.13139	98.5632	95.492
chr6	49462955	49463488	8.65499	98.5602	95.4582
chr21	8815352	8815870	5.53738	98.5252	95.4275
chr5	168579147	168580045	6.6472	98.536	95.4149
chr4	83034558	83035500	6.29566	98.3671	95.3165
chr6	88555270	88555512	13.0502	98.5539	95.2468
chr1	165116652	165117319	7.62238	98.3459	95.2087
chr9	23826181	23826643	8.12866	98.3517	95.1478
chr4	106062357	106063086	8.64944	98.3055	95.1268
chr7	85489439	85489992	8.95642	98.256	95.1201
chr11	26331895	26332510	7.77782	98.0099	95.0472
chr7	34747942	34748853	6.1716	98.0436	94.9624
chr7	77798127	77799292	5.2004	97.8355	94.9109
chr6	56542446	56543219	7.34621	97.9351	94.8757
chr18	7038219	7038923	7.21624	97.98	94.8647
chr2	182715679	182716703	6.35427	97.9296	94.8476
chr11	125111493	125112116	9.59845	97.9916	94.7536
chr1	177209284	177209774	8.56222	97.8099	94.6472
chr6	144095348	144095956	6.97623	97.6704	94.5782
chr4	107719826	107720751	6.38849	97.6357	94.4598
chr12	32678951	32679878	6.16087	97.4993	94.3614
chr6	142902599	142903101	8.74714	97.4367	94.2788
chr5	5421994	5423013	5.6161	97.296	94.2018
chr4	67035435	67036297	6.85175	97.2199	94.1651
chr8	121163886	121164781	5.89586	97.2038	94.0797
chr4	107896096	107896759	8.31682	97.2168	94.041
chr7	10939887	10940792	6.58878	97.176	94.0318
chrY	10999488	11000547	5.36081	97.0605	94.0182
chr4	83484608	83485432	6.78827	97.1393	94.0158
chr5	119070540	119071708	5.60558	97.0374	93.9505
chr10	41876683	41879598	2.06059	96.982	93.9253
chr21	8388099	8391450	1.7394	97.2802	93.9147
chr8	78665597	78666661	5.77932	96.8326	93.8559
chr8	2127004	2127922	7.30781	96.7135	93.7671
chr10	82288342	82289096	7.17904	96.668	93.6342
chr20	20712291	20713166	6.99904	96.7194	93.5785
chr4	172514930	172515829	6.46874	96.4309	93.5671
chr16	72093353	72094183	6.78109	96.5528	93.5625
chr20	28602328	28603359	5.96952	96.5267	93.5437
chr8	131903747	131904785	5.48398	96.4854	93.4572
chr14	52552200	52554055	4.73161	96.3851	93.4548
chr11	102011083	102011452	9.62063	96.6452	93.4369
chr10	89251530	89252252	6.84712	96.4154	93.3292
chr14	42993928	42994646	7.01628	96.2907	93.2289
chr14	61755210	61755619	7.43485	96.3065	93.1313
chr5	131634823	131635745	6.13755	96.0474	92.9716
chr2	33598830	33599883	5.7911	95.9455	92.9374
chr5	10627742	10628143	6.81948	96.1332	92.9371
chr8	89983946	89984872	6.80889	96.0424	92.8768
chr8	140464110	140465112	5.21821	96.0832	92.858
chr2	41840692	41841478	6.95338	95.9081	92.837
chr16	75245109	75245875	5.11503	95.9981	92.8174
chr3	190862593	190863298	7.09116	95.7561	92.7064
chr2	48314086	48315495	4.88023	95.6522	92.6658
chr14	85415208	85415693	7.79924	95.5634	92.5667
chr10	45672292	45673175	6.43349	95.6307	92.5546
chr2	197499619	197500557	5.81156	95.5903	92.4714
chr16	25760005	25760241	13.4327	95.8165	92.4189
chr4	31613857	31614728	6.79253	95.4913	92.3553
chr5	123760955	123761810	8.18887	95.3411	92.3317
chr1	58848686	58849388	7.56724	95.2664	92.2024
chr17	83247131	83247487	12.1539	95.4768	92.1045
chr7	111198225	111198756	8.73468	95.0867	92.0267
chr7	33062404	33063442	6.08307	95.0985	92.0135
chr2	40434775	40435496	6.18382	94.8093	91.8429
chr2	117814324	117815029	7.77271	94.8076	91.6998
chr3	16264584	16265332	7.51427	94.7265	91.5995
chr11	40329016	40329662	8.41789	94.5349	91.5358
chr1	159598114	159598749	6.96308	94.6043	91.5277
chr10	42552275	42553303	5.15054	94.3961	91.4669
chr7	127651520	127652401	7.48715	94.484	91.418
chr1	218705527	218706719	6.54908	94.3731	91.2662
chr5	181281062	181281961	6.30605	94.4293	91.2045
chr1	115545719	115546455	6.44865	94.4337	91.202
chr2	212451756	212452279	8.83546	94.3436	91.2
chr2	6506234	6506835	7.81308	94.3056	91.1995
chr1	85606937	85607753	5.7916	94.2833	91.1746
chr7	42932002	42932536	7.55452	94.2476	91.1477
chr3	113695954	113697093	5.60811	94.101	91.063
chr15	92831663	92832179	8.60095	94.1799	91.021
chr5	19988116	19988440	8.29965	94.0647	90.9517
chrX	80809626	80810265	7.29954	93.8809	90.8785
chr6	122399169	122400217	6.2696	93.7599	90.8083
chr3	87332990	87333881	7.2673	93.7547	90.7822
chr5	81971648	81972605	6.58016	93.9146	90.7381
chr5	163437151	163438151	6.35317	93.7212	90.6219
chrX	91434498	91435210	8.60976	93.7697	90.6081
chr1	143227341	143233654	1.86281	93.5668	90.5221
chr8	120970887	120971513	6.73424	93.5108	90.4692
chr11	53375240	53375528	9.77463	93.6962	90.4143
chr6	155782269	155782888	7.87293	93.3805	90.3641
chr2	33275686	33276111	9.21429	93.4049	90.3145
chr7	12210643	12211734	5.88634	93.2896	90.3139
chr6	116571023	116571751	7.7641	93.4128	90.2796
chr1	165597921	165598643	6.79837	93.1975	90.2728
chr14	77097684	77098438	6.37926	93.4701	90.2472
chr1	152047910	152048671	6.28727	93.1972	90.1758
chr10	104937459	104938108	7.30757	93.1695	90.1487
chr3	193592865	193593528	6.42019	93.1062	90.1343
chr5	138331666	138332231	8.42531	93.2639	90.1232
chr12	55817628	55818357	7.37254	93.0991	90.0832
chr4	37685832	37687109	5.3004	93.0842	90.0399
chr2	19538351	19538961	6.21793	93.1658	89.9654
chr17	63621585	63622960	5.00324	92.9098	89.8942
chr1	247078413	247079045	7.52166	92.937	89.8555
chr3	5187223	5188447	5.11081	92.7403	89.8038
chr10	133648812	133649468	7.34225	92.8363	89.7857
chr7	77121926	77122763	6.67272	92.7628	89.7518
chrX	73127591	73128335	8.32489	92.8595	89.7173
chr8	134712444	134713545	5.12181	92.816	89.7039
chr12	118372538	118373307	5.58944	92.6208	89.6656
chr10	84139193	84139960	7.02449	92.7687	89.6209
chr4	128081360	128081871	9.98311	92.7447	89.5943
chr8	108442949	108444112	6.40196	92.5373	89.5283
chr3	120093940	120095858	4.18546	92.5523	89.4766
chr15	96428683	96429238	8.99584	92.5819	89.4598
chr4	99060147	99060721	8.09621	92.5729	89.4049
chr4	110622910	110623440	7.5819	92.351	89.3232
chr8	138520402	138521125	5.89903	92.1731	89.2934
chr17	25788431	25788772	12.5806	92.4481	89.1996
chr4	123832174	123833044	7.13332	92.2982	89.126
chr6	4358532	4359083	8.39092	92.1808	89.0442
chr11	87037289	87038185	6.53392	92.0188	89.038
chr1	235538983	235539228	8.3261	92.3181	89.0211
chr6	40164331	40164803	7.51244	92.0022	88.9665
chr8	80864645	80865132	7.61928	92.0388	88.9438
chr22	11698538	11698942	4.9855	91.9894	88.9436
chr7	37031851	37032578	6.60154	91.8536	88.8628
chr10	108358816	108359289	6.89884	91.8752	88.8423
chr20	57063965	57064218	8.57136	92.0036	88.8123
chr14	63203971	63204448	6.52262	91.7563	88.7413
chr2	18559966	18561028	6.12332	91.7803	88.7239
chr3	158570913	158571386	7.98046	91.6768	88.658
chr2	121755321	121755978	6.9715	91.4962	88.4278
chr2	31233753	31234613	6.08156	91.2267	88.3268
chr5	32312325	32313411	5.47912	91.256	88.3087
chr5	45793677	45794578	5.76049	91.2499	88.2261
chr10	40213344	40213617	9.19149	91.506	88.2064
chr8	119638699	119639184	8.21875	91.2528	88.1835
chr8	117669647	117670122	7.31454	91.234	88.1536
chr16	71288891	71289815	6.36212	91.2168	88.1018
chr3	81760956	81761972	6.25699	91.2557	88.0757
chr9	77176876	77177775	6.47898	91.2228	88.0682
chr16	5097567	5098837	4.69814	91.1475	88.0484
chr5	65198432	65199188	7.37899	91.0929	88.0089
chr11	57657210	57657843	7.52041	91.0243	87.907
chr14	35826060	35827009	6.39679	90.9901	87.8842
chr9	101995176	101995651	8.25441	90.8296	87.8677
chr1	33472276	33472847	7.15409	90.9537	87.8449
chr2	189661060	189661645	7.45634	90.8732	87.7686
chr2	97663461	97664576	5.00451	90.763	87.6888
chr1	185156460	185157614	5.91405	90.5346	87.5313
chr1	63367205	63368097	6.65126	90.651	87.5185
chr1	70410657	70411394	6.71094	90.5246	87.4887
chr13	94601524	94602294	6.62578	90.5166	87.432
chr3	5026285	5027199	4.68497	90.5952	87.418
chr8	136020398	136020951	6.22011	90.4354	87.3721
chr8	80727513	80727861	9.11741	90.4189	87.344
chr12	20212735	20213254	8.39681	90.2028	87.23
chr2	68467016	68467956	5.98439	90.2477	87.1952
chr6	145963695	145964863	5.65442	90.0307	87.1589
chr15	96273501	96274174	6.84423	90.1135	87.1361
chr2	208265810	208266575	6.65175	90.1525	87.1342
chr4	75514118	75514851	7.95735	90.2758	87.0979
chr12	11171013	11171820	7.0538	90.1924	87.0978
chr4	155376463	155377192	8.30331	90.0474	87.0456
chr8	133036809	133037353	5.98447	90.1496	87.0223
chr16	72664593	72665280	7.5046	89.9973	86.9924
chr14	58749101	58749560	5.41821	90.1249	86.9902
chr1	169485470	169486362	6.42567	89.9338	86.9462
chr2	24047166	24047703	6.33758	90.0192	86.9415
chr5	54701152	54701635	7.60075	89.9931	86.869
chr2	178450495	178451680	5.80897	89.9325	86.8204
chr17	28041064	28042142	5.78237	89.8755	86.8072
chr21	14027150	14027816	7.38969	89.7248	86.7607
chr9	41189036	41189654	7.60703	89.7625	86.7528
chr1	143206009	143207208	2.23934	90.0197	86.7187
chr10	74825194	74827006	4.20277	89.6474	86.7174
chr9	61853692	61854274	4.96129	89.6702	86.6032
chr3	119034380	119035212	6.75543	89.656	86.6004
chr1	246566082	246566897	7.12824	89.5304	86.4446
chr12	27966781	27967247	6.83777	89.4644	86.4319
chr1	171313858	171314270	8.91658	89.4137	86.355
chr3	101724323	101725238	6.79635	89.361	86.2947
chr9	25677363	25678741	5.42936	89.3544	86.2791
chr14	60980743	60982253	6.05509	89.2048	86.2052
chr8	73356321	73356903	7.39248	89.2432	86.1737
chr3	101676110	101677475	5.37654	89.2265	86.1684
chr8	126579724	126580379	6.29608	89.19	86.1215
chr3	100260612	100261418	6.61655	89.0345	86.1213
chr5	63555840	63556323	8.04946	89.1405	86.0818
chr5	116574632	116575200	6.33938	89.1743	86.0594
chr4	67700636	67701502	6.89984	89.0706	86.0347
chr20	29496816	29497961	5.07462	88.9853	86.0169
chr2	32063051	32064062	5.55452	89.0682	85.9961
chr5	163571707	163572259	8.10592	89.0831	85.9888
chr7	55964300	55965232	5.76002	89.0673	85.9462
chr9	26956074	26956766	7.17521	88.8011	85.8301
chr4	165327227	165328000	6.6829	88.8103	85.7604
chr3	120856024	120856447	7.77313	88.6553	85.6723
chr20	56391929	56392786	6.11726	88.7088	85.6329
chr14	58297733	58299415	4.68436	88.5021	85.6314
chr3	28348430	28349551	6.15738	88.7282	85.6058
chr9	65675558	65676176	7.32541	88.6101	85.591
chr12	44948645	44949177	8.19036	88.5624	85.5493
chr17	67717543	67718245	6.89919	88.5929	85.5442
chr2	204452378	204452989	7.73053	88.5599	85.4977
chr5	112976321	112977145	6.53482	88.4302	85.4761
chr5	30279169	30279613	8.5146	88.5066	85.4381
chr16	78099220	78100191	5.77252	88.423	85.4304
chr20	56468239	56468804	7.06742	88.4766	85.4178
chr1	114581493	114581914	8.4778	88.4657	85.3565
chr10	89701105	89701836	7.40662	88.3679	85.3443
chr9	41272904	41274421	4.22325	88.073	85.2876
chr6	144215799	144216842	5.70104	88.2941	85.2691
chr5	133240467	133240916	5.80361	88.3619	85.2113
chr11	57778476	57778941	7.61751	88.3044	85.1993
chr6	100880956	100881616	8.01754	88.253	85.1518
chr15	28588970	28589698	6.69196	88.1535	85.1106
chr2	121736650	121737359	5.88117	88.2136	85.0684
chr14	65411643	65413580	4.25588	88.0202	85.0292
chr20	18507286	18508065	7.58323	88.1519	84.9764
chr2	148509271	148509812	7.38896	87.9511	84.9662
chr3	17039332	17040043	7.74016	87.8489	84.9184
chr7	7492258	7492915	6.6319	87.869	84.9098
chr2	165469455	165469806	9.04974	87.8714	84.8607
chr2	84516153	84516669	8.28498	87.8713	84.8557
chr14	45083783	45084467	6.03483	87.8509	84.8049
chr2	167292398	167293641	5.70162	87.7754	84.7944
chr6	52352219	52352955	6.84779	87.8548	84.7905
chr2	36965949	36967021	5.52892	87.7003	84.7656
chr14	58199731	58200452	6.75271	87.7601	84.6428
chr11	78188203	78189153	4.79608	87.6351	84.6021
chr9	62801434	62802905	3.66721	87.2172	84.5089
chr7	35036941	35038199	4.86555	87.4524	84.4327
chr11	114400046	114400883	6.46387	87.273	84.2446
chr1	44673959	44674888	5.66364	87.3545	84.1973
chr11	95230631	95231713	6.11235	86.9645	84.0784
chr3	93843964	93844692	5.73388	86.9482	84.0686
chr12	55973473	55974531	5.92054	87.0194	84.025
chr1	87328141	87329203	5.05422	86.9748	84.0247
chr1	71080911	71081463	8.44083	87.0954	83.9534
chr4	99563378	99564216	6.49939	86.9959	83.9218
chr10	104232013	104232621	7.61738	86.7959	83.8956
chr2	152200534	152201039	9.66795	86.9713	83.8844
chr6	153002397	153003201	7.03878	86.8303	83.8109
chrX	65534629	65535074	8.46741	86.8821	83.7789
chr8	108786906	108787829	7.10276	86.7206	83.77
chr2	55519265	55520014	6.19573	86.6828	83.74
chr3	11600436	11600996	7.94773	86.8808	83.7341
chr10	99659104	99659779	7.28532	86.6568	83.6317
chr8	81685812	81686550	7.0032	86.5924	83.604
chr16	952711	954142	4.97689	86.7589	83.5926
chr14	72643292	72643780	6.6634	86.5257	83.4432
chr11	82695561	82696070	7.60438	86.3213	83.3845
chr15	23869387	23869780	10.238	86.4733	83.3529
chr5	31531954	31532607	7.42683	86.3262	83.2788
chr2	74653968	74654785	6.18198	86.1707	83.1906
chr8	115218786	115219346	6.9682	86.2314	83.1614
chr2	69914354	69915392	5.72422	86.0484	83.0544
chr8	40070515	40070782	12.7298	86.1525	82.9827
chr7	44082268	44083052	5.47487	85.9788	82.8819
chr13	19117963	19118771	6.70402	85.8219	82.7943
chr8	86342154	86343217	5.38854	85.6183	82.655
chr1	67684915	67685571	5.53393	85.6961	82.6501
chrX	83021956	83022480	8.98977	85.6132	82.5813
chr14	73886453	73887181	5.91007	85.5767	82.5348
chr14	64914183	64914838	6.4715	85.532	82.5181
chr3	130111213	130112650	4.61808	85.6309	82.4921
chr2	215311753	215312488	6.38652	85.4528	82.4628
chr17	27089033	27090099	5.0185	85.4777	82.4413
chr10	59387795	59388534	7.26124	85.3619	82.3924
chr2	79512503	79513330	6.06055	85.4593	82.3673
chr17	59106203	59107304	5.14037	85.2255	82.2271
chr3	120595942	120596702	6.61568	85.1819	82.1807
chr19	44164713	44165336	7.90296	85.1654	82.148
chr1	119139958	119141271	5.40937	85.1014	82.1424
chr10	122301026	122301622	6.89189	85.0618	81.9872
chr9	64368823	64369575	5.81586	84.8369	81.9702
chr16	46830650	46831697	6.37095	85.0126	81.9689
chr7	63925636	63927072	4.97955	84.9539	81.956
chr2	95207057	95207836	6.48871	84.9243	81.9112
chr14	88385356	88386129	6.98578	84.906	81.8924
chr4	70687843	70688757	6.43497	84.7906	81.8497
chr2	124476322	124476706	8.84764	84.8643	81.8475
chr2	125405823	125406155	9.84319	84.8381	81.8247
chr16	35391265	35391700	6.73534	84.7923	81.8124
chr14	88824200	88825108	6.65451	84.8846	81.8073
chr12	120086905	120087527	6.90346	84.7576	81.7585
chr7	102748584	102749335	6.91472	84.773	81.7582
chr11	82900199	82901876	5.28223	84.7869	81.7542
chr2	49973893	49974442	8.11524	84.6252	81.6657
chr5	132963162	132964130	5.85271	84.7205	81.6526
chr3	40452843	40453525	6.30319	84.6727	81.6211
chr4	97498857	97499336	8.24269	84.5947	81.6166
chr2	179543036	179543921	6.49967	84.5859	81.6037
chr20	5126424	5127296	6.19322	84.5536	81.5359
chr2	2613280	2613754	8.98366	84.5553	81.5222
chr9	68241634	68242190	7.63443	84.5099	81.4816
chr4	82373793	82374646	6.01634	84.4655	81.4279
chr9	36347021	36348106	9.24614	84.1433	81.3315
chr3	176766964	176768089	6.30146	84.2198	81.3283
chr6	57961125	57961937	6.17143	84.196	81.2766
chr2	11744034	11744496	5.5785	84.3088	81.274
chr5	140725886	140726445	7.55851	84.3775	81.268
chr16	72008394	72008966	7.11308	84.3107	81.2313
chr4	111064200	111064967	6.61719	84.1777	81.2016
chr14	72925995	72926875	5.31213	84.0501	81.1922
chr12	15629092	15629505	7.43107	84.1333	81.1183
chr10	97640255	97640930	6.71263	84.2212	81.1108
chr1	61337774	61338488	7.48808	84.1292	81.0814
chr8	98825250	98826310	5.61374	84.1005	81.0641
chr1	124757526	124758001	4.90843	84.1388	81.0352
chr14	75660748	75661548	6.94106	84.1677	81.0217
chr19	57389548	57390137	8.07461	84.0679	81.0141
chr5	119267946	119269129	5.84264	84.0641	80.9987
chr14	67240586	67241989	4.75867	84.0026	80.995
chr8	138759149	138759527	7.18598	83.9388	80.8942
chr10	110918457	110919991	4.93738	83.8409	80.888
chr1	145094896	145096144	4.90404	83.8588	80.83
chr5	58581977	58583400	5.90111	83.6289	80.8273
chr12	88141719	88142498	7.81276	83.8584	80.8129
chrX	54999699	55000483	7.47246	83.8772	80.8104
chr5	115841426	115842570	5.87473	83.9468	80.8003
chr2	30274539	30275103	6.30175	83.8732	80.7998
chr10	31602665	31604048	5.10718	83.7078	80.7669
chr7	94620697	94621206	8.46577	83.5715	80.731
chr7	1160014	1160892	5.10112	83.6158	80.6804
chr11	36594245	36594912	8.22566	83.6411	80.6473
chr14	49620253	49621360	5.30204	83.5244	80.5785
chr14	44896938	44897986	5.65773	83.6519	80.512
chr5	18792101	18792798	7.1246	83.4758	80.5116
chr7	93231883	93232505	7.6133	83.4262	80.4834
chr5	8829031	8829884	5.8102	83.3654	80.4781
chr5	41526910	41527764	6.53383	83.3832	80.4621
chr7	36152569	36153660	5.00596	83.4496	80.4565
chr2	72367651	72368239	8.59788	83.4621	80.4138
chr4	68349703	68350350	6.81206	83.3449	80.3989
chr11	56932657	56933235	8.04922	83.2517	80.3341
chr22	16352348	16354869	4.23189	83.2737	80.3159
chr5	6765708	6767156	4.94527	83.2535	80.3025
chr8	59617163	59617830	8.00953	83.3167	80.2817
chr9	28212756	28213378	6.91728	83.143	80.2624
chr1	198776462	198777033	6.96903	83.1894	80.2124
chr14	47626268	47627315	5.90612	83.1609	80.1455
chr3	27369066	27369683	8.05684	83.0685	80.1034
chr14	85471681	85472162	8.2407	83.0852	80.096
chr6	143842820	143843659	6.31821	82.9553	80.0889
chr5	83516023	83516253	12.6081	83.305	80.0222
chr6	142146956	142147585	7.79637	83.0164	80.0097
chr7	44847646	44848604	5.86081	83.0201	79.9803
chr6	141326406	141327140	7.65064	82.8395	79.9604
chr7	90211503	90212265	7.27555	82.8641	79.8872
chr1	247639316	247639962	6.79146	82.9371	79.848
chr7	53811411	53812319	6.81041	82.8158	79.8421
chr12	119667546	119668268	6.64386	82.772	79.814
chr2	102227617	102228185	7.33866	82.6801	79.7593
chr11	23652296	23652949	7.51828	82.5693	79.6223
chr8	138672963	138673433	6.22393	82.5503	79.6171
chr17	60391638	60392718	4.82847	82.6565	79.5793
chr7	107168393	107170032	4.88415	82.4731	79.5714
chr12	20451749	20452248	8.30456	82.586	79.5712
chr7	4744906	4745427	5.58938	82.6458	79.5578
chr2	31401454	31402059	7.0407	82.561	79.4987
chr2	187982661	187983088	8.98752	82.5614	79.4982
chr12	42144257	42145158	5.73654	82.3995	79.416
chr7	635604	636766	5.4077	82.581	79.4121
chr1	112395897	112396555	6.12685	82.4705	79.4051
chr1	172532185	172533580	5.41158	82.3582	79.3989
chr4	73069212	73070077	6.73506	82.4584	79.396
chr2	144331904	144332900	6.07273	82.4186	79.3801
chr1	124739515	124741624	3.97857	82.0979	79.3264
chr22	27238974	27239698	5.28378	82.393	79.3252
chr10	85124483	85125023	7.93778	82.3157	79.3216
chr1	247210330	247211145	6.62942	82.2787	79.2985
chr2	145906365	145906745	8.60802	82.2626	79.2623
chr2	58046332	58047375	4.96503	82.1335	79.1962
chr21	9324621	9325552	5.93808	82.1465	79.1923
chr8	126557911	126558867	5.11683	82.1543	79.1867
chr11	105046905	105047618	6.94423	82.0937	79.1156
chr2	48440317	48441249	5.75443	82.0264	79.0977
chr1	174999239	175000218	5.74218	82.164	79.0887
chr2	102848423	102848812	7.43992	82.0482	79.0787
chr2	189783844	189784849	6.37962	82.0627	79.0452
chr8	61714122	61715045	5.99987	81.9958	79.0047
chr1	143971894	143973238	4.5352	81.9923	78.9758
chr8	79767452	79768719	4.31417	82.0012	78.9547
chr20	31157061	31159078	4.53418	81.9576	78.914
chr19	19776279	19776810	8.82429	81.9482	78.8937
chrX	152830555	152831258	7.35367	81.8331	78.8617
chr14	49862081	49863146	5.22821	81.7466	78.7195
chr10	43574146	43574815	6.00945	81.6425	78.6712
chr6	75284357	75285230	7.46326	81.5674	78.5854
chr4	148315032	148315448	9.13039	81.5439	78.4991
chr8	131856702	131858464	4.48581	81.2726	78.4677
chr4	97367818	97368366	8.37276	81.391	78.4163
chr3	23567886	23568398	8.72644	81.3754	78.3567
chr10	113073482	113074181	6.1147	81.369	78.3421
chr14	79016736	79017485	6.02136	81.3338	78.3038
chr12	56645868	56646447	7.76965	81.3749	78.2795
chr1	65419853	65420979	4.95408	81.2962	78.2733
chr8	142234955	142235403	5.49561	81.2442	78.2682
chr5	68434038	68434732	6.71464	81.1723	78.2489
chr10	37488847	37490612	5.35807	81.1851	78.2255
chr5	12573933	12575091	5.71774	81.1048	78.214
chrY	11746703	11749082	5.39722	80.9141	78.1812
chr10	43436383	43437449	4.74608	80.9995	78.1404
chr3	19946661	19947618	6.37873	81.0897	78.1199
chr11	18634216	18634957	7.02764	81.1215	78.0953
chr1	100249516	100250220	7.50265	80.9882	78.0804
chr6	77034046	77034536	7.49599	81.0582	77.9987
chr7	51700671	51701271	7.6365	81.0546	77.9936
chr5	121961684	121962151	7.9821	80.9882	77.9382
chrX	57121138	57121836	7.69845	80.7806	77.844
chr8	28889838	28891242	6.18718	80.7269	77.7553
chr7	25124896	25125916	5.50144	80.6926	77.7287
chr12	33180725	33181347	7.16986	80.6556	77.7244
chr14	70808686	70810208	4.27078	80.5909	77.7137
chr21	10655471	10656491	4.8768	80.7754	77.6923
chr18	72675366	72675922	8.17766	80.6708	77.6553
chr6	53359024	53359970	5.78132	80.6628	77.6531
chr2	24971397	24972274	6.13342	80.6889	77.6496
chr3	109685142	109685885	7.17896	80.5928	77.6474
chr11	90468908	90469318	7.61733	80.6584	77.6399
chr3	84958511	84959343	6.52072	80.6554	77.632
chr5	83077096	83077716	8.54838	80.5492	77.6207
chr8	66123835	66124565	6.24005	80.6199	77.6194
chr16	3400684	3401530	6.4467	80.6027	77.6143
chr3	17742001	17743168	5.13044	80.5537	77.5827
chr22	12601770	12602786	5.0659	80.4816	77.5472
chr16	50024817	50025534	7.34734	80.4825	77.5411
chr1	90403135	90403511	8.05088	80.4866	77.4856
chr11	74170746	74171579	7.05324	80.5291	77.4827
chr18	39946538	39947163	7.5995	80.42	77.4319
chr9	65386617	65387144	4.2888	80.4057	77.4152
chr4	188159421	188160213	7.27614	80.3855	77.414
chr7	104945006	104945465	5.80527	80.3007	77.3118
chr4	47485056	47485674	7.7805	80.3024	77.2652
chr3	197736555	197737395	5.87579	80.1776	77.2587
chr14	73949740	73950667	5.08526	80.2605	77.231
chr6	159789429	159790626	5.7606	80.2788	77.222
chr3	111768469	111769120	7.08517	80.2186	77.2194
chr3	189132211	189132734	7.78969	80.1934	77.2117
chr5	102296141	102296872	7.16263	80.1261	77.1973
chr15	56464949	56465371	8.73358	80.1618	77.1936
chr7	6081163	6081804	4.53751	80.2543	77.1531
chr16	13919695	13920502	6.34134	80.0211	77.1206
chr11	5684625	5685323	6.40182	79.9675	77.1192
chr3	191774465	191775616	6.97759	80.1269	77.116
chr14	105489810	105491398	4.75305	80.1002	77.0885
chr4	131498991	131499857	7.08028	80.059	77.0826
chr6	63527601	63528249	7.05556	80.042	77.0772
chr2	65129669	65130860	5.128	80.0007	77.0507
chr11	30740950	30741666	7.44503	80.0623	77.0049
chr2	242181878	242183616	5.42901	79.7591	76.9161
chr3	108589154	108590067	6.21534	79.8488	76.903
chr14	39442239	39442734	8.42933	79.8248	76.8656
chr1	174159094	174160053	5.90845	79.8541	76.8474
chr7	64562657	64563358	7.28184	79.7883	76.8238
chr15	99251120	99251816	6.44244	79.8158	76.7808
chr14	52729768	52730568	6.21746	79.7912	76.7793
chr3	33439704	33441197	4.92295	79.6504	76.7048
chr10	20598586	20598985	7.84408	79.7211	76.6881
chr2	197515664	197516415	6.52178	79.6023	76.6683
chr3	125915528	125916908	4.3029	79.7206	76.6632
chr1	11262399	11262950	7.44386	79.7044	76.6402
chr7	120950420	120951337	7.0279	79.5143	76.5016
chr9	101533369	101534173	6.57639	79.4116	76.5014
chr12	82358231	82359056	7.36273	79.4923	76.4783
chr1	197902409	197903311	6.42173	79.3939	76.4638
chr11	114294848	114295636	4.97643	79.5354	76.4574
chr6	87589855	87590437	8.11994	79.3032	76.3744
chr13	72727428	72728065	7.36813	79.328	76.3671
chr3	136861838	136862859	6.19858	79.1795	76.3189
chr4	133711771	133712334	8.39367	79.1651	76.2299
chr15	76931373	76932229	7.41306	79.1614	76.2066
chr16	81095842	81096745	5.93124	79.0956	76.1736
chr7	48084841	48085310	4.85898	79.2689	76.1555
chr8	66428438	66429152	5.90121	79.149	76.144
chr4	65943053	65943464	9.34611	79.1011	76.0684
chr8	124171905	124172134	8.59139	79.0534	76.0382
chr11	47766794	47767797	5.25764	78.8509	75.9683
chr12	4320652	4321557	5.81037	78.8557	75.9348
chr7	83162420	83163243	6.34138	78.8992	75.8881
chr2	56741438	56742104	7.70447	78.8071	75.8309
chr4	17810579	17811134	7.69191	78.8298	75.8021
chr14	54509514	54510259	6.3365	78.7439	75.8011
chr6	120363226	120363952	6.86887	78.6213	75.7929
chr7	48035248	48035819	6.53618	78.4526	75.678
chr7	32495156	32496017	5.65749	78.6286	75.6395
chr7	133081638	133082425	7.25136	78.3736	75.6
chr9	81028519	81028857	9.37647	78.6638	75.5982
chr10	99620166	99621683	4.89982	78.545	75.5981
chr6	118934404	118935380	5.87966	78.5088	75.5697
chr14	61694942	61696401	4.71455	78.4163	75.5653
chr7	56370426	56374686	2.23723	78.6959	75.5244
chr10	8702582	8703319	7.10337	78.5932	75.5098
chr5	144189855	144190389	6.04005	78.4193	75.4571
chr3	4492206	4493699	4.53056	78.2156	75.4549
chr19	37077901	37078708	6.80917	78.3349	75.4341
chr10	55630972	55631615	5.9836	78.3713	75.4074
chr6	69796618	69797321	6.42152	78.3897	75.4067
chr6	158999610	159000401	6.04125	78.5177	75.4001
chr2	239400622	239402008	4.93728	78.3009	75.3929
chr2	186575269	186575671	7.11196	78.4062	75.3422
chr19	39970761	39971342	6.47044	78.2736	75.3384
chr11	86301985	86302634	8.06608	78.3415	75.3301
chr4	49637054	49638188	2.03606	78.1877	75.2456
chr17	59707310	59707957	6.24291	78.1645	75.2043
chr7	41916375	41917029	7.02156	78.2109	75.1753
chr9	41842348	41842961	6.02156	78.0996	75.166
chr21	8216709	8220582	1.55435	78.2171	75.1435
chr2	223549218	223549677	9.14099	78.1206	75.134
chr4	121869939	121870771	7.10621	78.1278	75.1223
chr1	210052199	210052723	8.58476	78.2047	75.1177
chr2	39871122	39871752	6.37968	78.003	75.0551
chr14	51239933	51240568	6.47067	78.0049	75.0457
chr14	67359685	67360681	5.27191	78.0326	75.0383
chr5	60196405	60196813	8.31518	77.9072	74.9829
chr21	46698196	46700072	4.88553	77.9989	74.9733
chr3	172710857	172711430	7.23355	77.9001	74.9375
chr17	21972175	21973665	2.17671	77.7992	74.9213
chr6	168007457	168008079	7.24096	77.9916	74.9039
chr2	44167777	44169411	4.61918	77.8855	74.8861
chr16	50442750	50442971	10.1866	78.1191	74.8368
chr10	42690501	42692356	4.27226	77.6072	74.7886
chr3	88149474	88150348	6.25648	77.7546	74.7682
chr15	26449295	26449731	7.3012	77.6898	74.7408
chr12	113220937	113221972	5.46213	77.582	74.7214
chr22	25747260	25747932	4.87952	77.695	74.7015
chr2	197028222	197028655	8.79729	77.6908	74.6691
chr7	47786506	47787250	5.80922	77.6141	74.6671
chr1	174799421	174799906	7.86452	77.6683	74.6544
chr2	58938959	58939795	6.79646	77.5702	74.6394
chr2	139122708	139123373	7.24603	77.5386	74.6321
chr2	81658164	81658788	6.76189	77.4999	74.6153
chr6	121334354	121335283	6.27675	77.4887	74.6036
chr5	94218295	94218841	8.71829	77.6529	74.583
chr2	54903974	54904643	6.67772	77.4981	74.5669
chr1	33127108	33127690	7.48604	77.4963	74.4442
chr17	64975176	64976252	5.1353	77.4392	74.4033
chr6	165309127	165309785	6.9532	77.3583	74.363
chr4	9691201	9692053	6.29488	77.3469	74.3317
chr10	95560788	95561704	5.55854	77.1632	74.3294
chrX	44282519	44282748	11.4361	77.3613	74.3081
chr15	100601917	100602910	6.00467	77.2513	74.3074
chr11	57711770	57712737	5.87918	77.2728	74.2815
chr8	132775061	132775933	5.87233	77.2746	74.2631
chr2	133817958	133818651	5.65132	77.1898	74.2431
chr17	46361333	46362232	5.34014	77.0858	74.2264
chr8	81841774	81842964	5.25812	77.1967	74.2067
chr2	61763729	61764850	5.54411	77.1643	74.2043
chr2	166631957	166633106	6.6288	76.9169	74.1554
chr5	106553298	106553599	11.436	77.2418	74.1322
chr4	13907247	13907756	8.11837	77.0586	74.1153
chr4	72631160	72631724	7.51914	77.0039	74.114
chr5	167950100	167950622	5.2664	77.1099	74.0835
chr15	45279062	45279558	9.07394	77.0995	74.0728
chr14	54396566	54397310	5.87967	76.9664	74.072
chr8	121724228	121724985	5.6334	76.947	74.0388
chr1	162790343	162791240	6.6737	76.8218	73.9825
chr9	67344454	67345170	5.94145	76.8952	73.9813
chr19	29212641	29213471	5.38394	76.8265	73.9617
chr5	7868831	7869774	6.07694	76.7096	73.9576
chr20	47894648	47896030	4.82657	77.0812	73.9235
chr2	119255798	119256301	5.34481	76.8203	73.9075
chr5	150790112	150790646	7.13109	76.7526	73.8828
chr19	33176582	33177723	5.07866	76.839	73.8583
chr10	99430312	99431242	5.73072	76.6309	73.7986
chr2	61538057	61538974	5.14356	76.8296	73.7814
chr1	58546127	58547053	6.07571	76.7343	73.7663
chr2	210366651	210367195	6.8892	76.7315	73.7407
chr1	84253863	84254276	8.24486	76.7308	73.7406
chr5	160165069	160166062	5.55448	76.7925	73.7232
chrY	11643561	11643905	11.4806	76.8872	73.7089
chr7	64794167	64794872	6.88389	76.5154	73.6972
chr5	21459088	21459786	6.75244	76.5946	73.6514
chr14	96797082	96797910	7.77351	76.4967	73.6489
chr4	36243841	36244898	5.53817	76.6064	73.6172
chr9	62550350	62551033	6.4104	76.4572	73.5917
chr10	104809236	104810005	6.09926	76.5868	73.5806
chr3	180912166	180912840	6.44259	76.5017	73.5781
chr1	218496590	218496947	7.39539	76.6234	73.5596
chr1	166839017	166840062	5.63213	76.4689	73.55
chr15	55407947	55408697	7.50369	76.4985	73.5182
chr6	79544951	79545392	9.03106	76.4544	73.5082
chr1	219710623	219711776	6.35371	76.3611	73.4799
chr2	138060054	138060741	7.56346	76.3951	73.4799
chr5	8620786	8621056	8.8844	76.4646	73.442
chr2	119759413	119760319	5.78027	76.3894	73.389
chr6	125986276	125986893	7.05377	76.2868	73.3556
chr11	6481191	6481607	6.85759	76.2484	73.3226
chr5	18698129	18698892	6.91592	76.2374	73.304
chr2	169694194	169694862	7.63868	76.3013	73.2903
chr3	25789824	25790579	7.43808	76.3066	73.2639
chr6	144953920	144954409	7.30374	76.2767	73.2278
chr7	81684931	81685342	8.69227	76.1861	73.2183
chr11	59106399	59107429	5.76056	76.0421	73.1992
chr5	15008505	15009701	6.13323	76.1143	73.199
chr13	49443852	49444633	8.14697	76.1295	73.1687
chr12	57693706	57694331	7.59603	76.1904	73.1605
chr3	97764161	97765024	6.84846	76.1098	73.1471
chr8	110933234	110933489	9.8092	76.2597	73.1355
chr8	123416184	123417197	4.9782	76.2369	73.1216
chr2	135530431	135532056	4.56701	76.0132	73.119
chr14	52457927	52458563	6.39787	75.9831	73.0768
chr3	86793719	86794171	8.98294	76.0548	73.0622
chr12	21501268	21502179	6.33146	75.8448	73.0083
chr8	118439569	118440156	5.96124	75.8313	72.9926
chr18	12990990	12991815	6.44726	76.0173	72.9824
chr11	57530572	57531156	7.04155	75.9142	72.9528
chr10	43648332	43649441	5.05969	75.7406	72.8809
chr5	153628854	153629444	6.81576	75.7318	72.8298
chr17	3048771	3049265	8.5745	75.86	72.8258
chr10	45594340	45595147	6.41026	75.8517	72.814
chr3	156554795	156555610	7.00454	75.6764	72.794
chr7	63900141	63901364	5.64797	75.573	72.7722
chr5	71289362	71290390	6.51527	75.7932	72.7634
chr5	115169498	115170626	5.15042	75.6944	72.746
chr2	161308104	161308845	7.21509	75.6706	72.7457
chr17	21986799	21991973	2.38698	75.4266	72.7297
chr4	48830746	48831521	6.63283	75.6502	72.6911
chr8	65644367	65645331	5.83298	75.6356	72.6901
chr16	8370603	8371073	6.30923	75.6351	72.689
chr7	30284146	30285448	5.28097	75.6088	72.687
chr5	43514906	43515385	6.88039	75.553	72.6647
chr5	40835038	40835777	6.0281	75.4535	72.6452
chr20	56098949	56099526	7.00168	75.5576	72.6073
chr16	53130295	53131752	4.99181	75.5173	72.6021
chr10	38356014	38356920	6.14128	75.4626	72.5525
chr1	99599316	99600093	7.13642	75.3755	72.5445
chr20	23357869	23358487	4.62162	75.5181	72.5055
chr13	72781522	72782286	7.48154	75.309	72.5052
chr7	90403203	90404087	6.89992	75.4716	72.4951
chr17	72419840	72421601	3.87568	75.4606	72.4933
chr17	59093524	59094230	5.9112	75.5133	72.4894
chr14	67413967	67414694	4.82223	75.3173	72.4267
chr19	36214396	36215332	5.84199	75.3659	72.374
chr14	77320224	77321568	4.46818	75.3972	72.3716
chr5	111757291	111758351	5.64746	75.3925	72.3374
chrX	77895227	77895791	6.82187	75.3227	72.3246
chr2	32356586	32357523	5.60266	75.2403	72.3121
chr7	80918916	80919471	7.62744	75.3165	72.2982
chr21	29298447	29299483	4.95126	75.3067	72.2724
chr17	27332434	27333387	5.53031	75.3098	72.2573
chr1	248404104	248404340	10.1234	75.4138	72.1656
chr2	210961229	210961722	8.25296	75.1443	72.1654
chr14	62692020	62692955	5.56832	74.9115	72.1534
chr3	53269940	53270480	7.57007	75.1622	72.1456
chr19	44890415	44891389	5.13769	75.2056	72.1316
chr7	121530215	121530777	7.93154	75.0771	72.0972
chr5	93078427	93078990	7.83976	75.0186	72.0759
chr4	166579923	166580732	8.3503	75.2811	72.0705
chr6	128398023	128398453	8.88557	75.1143	72.0611
chr14	59188151	59190195	4.88241	74.8245	72.0275
chr14	62957555	62957934	7.04771	74.9734	72.0182
chr4	96736512	96736895	8.28201	74.9202	71.9758
chr5	43120743	43121894	5.2606	74.9214	71.942
chr10	67884337	67885397	5.29718	75.0192	71.9303
chr4	176270675	176271040	8.62452	74.878	71.9253
chr2	203014429	203015191	6.48292	74.8931	71.9222
chr10	60778159	60778985	6.47039	74.753	71.9132
chr3	59049664	59050396	7.07611	74.7914	71.8939
chr3	98593061	98594090	5.59547	74.8177	71.8822
chr16	59210876	59211282	8.07712	74.7768	71.8336
chr8	56211152	56212370	5.50232	74.7721	71.8294
chr5	150758380	150759322	6.19423	74.7946	71.8017
chr8	119873452	119874731	4.88293	74.5867	71.7718
chr16	56451210	56451659	7.79256	74.7297	71.7416
chr2	164388500	164388894	8.20612	74.6466	71.6843
chr17	82022703	82023640	4.15355	74.5756	71.6516
chr1	92298582	92299363	7.16315	74.6196	71.628
chr3	84724874	84725242	9.11298	74.5385	71.6269
chr2	3558033	3558833	6.12331	74.4758	71.6082
chr12	75390864	75391319	8.70748	74.5938	71.5795
chr21	8432299	8435569	1.60295	74.7075	71.5719
chr2	45009139	45010047	4.50999	74.3964	71.5055
chr1	246931224	246932452	5.14633	74.331	71.4859
chr2	57443699	57445077	5.32677	74.3046	71.4156
chr4	15681279	15681997	7.91744	74.3028	71.329
chr2	20930837	20931646	5.55421	74.1014	71.3219
chr8	140098595	140099750	4.18781	74.144	71.3118
chr8	122195919	122196414	7.16322	74.2531	71.3085
chr5	89877928	89878818	7.30054	74.1998	71.3072
chr6	68634589	68635559	6.27212	74.2819	71.2849
chr15	57485837	57486264	8.86936	74.1856	71.1968
chr17	26566844	26567228	8.89989	74.2685	71.1936
chr9	94165802	94167091	5.22311	74.1544	71.1837
chr8	122601666	122602083	6.94763	74.1871	71.1727
chr11	22829313	22830184	6.49596	74.0561	71.1298
chr6	90368990	90369520	8.88762	74.1469	71.1296
chr8	92965449	92966341	7.06284	74.1071	71.1283
chr9	103364765	103365165	7.73595	74.048	71.1191
chr7	123534347	123535337	5.98083	74.1412	71.1151
chr8	82568602	82569129	7.93731	73.9669	71.0858
chr20	62238065	62238782	5.34258	73.9869	71.0009
chr5	159905501	159905994	6.28423	74.0557	71.0006
chr1	181310387	181311571	6.10547	73.8191	70.9949
chr3	115783924	115784825	5.68996	74.0115	70.9701
chr10	21522168	21522386	7.64184	74.2129	70.9597
chr6	26956061	26957164	6.18037	74.0254	70.9554
chr7	1137946	1138684	5.19294	73.9187	70.9515
chr17	60599639	60601322	4.52421	73.841	70.949
chr11	31369452	31370163	7.42775	73.7414	70.9272
chr15	20505905	20506671	5.65243	73.7916	70.9021
chr1	111592776	111593345	6.66378	73.6857	70.8631
chr5	132389608	132390152	5.78386	73.8266	70.8501
chr4	98995105	98996298	4.92895	73.7931	70.8294
chr5	112860932	112861563	7.29676	73.7464	70.8227
chr4	66574661	66575545	6.14244	73.6421	70.795
chrX	82813562	82814103	7.97109	73.7681	70.7667
chr7	95859370	95859871	8.57001	73.7334	70.7199
chr1	88327696	88328097	7.38399	73.5786	70.6597
chr4	124631753	124632181	8.38945	73.4682	70.6413
chr7	57403946	57405013	5.51002	73.5271	70.6374
chr2	199910936	199911823	6.22356	73.5233	70.5985
chr19	55338782	55339996	5.11278	73.6119	70.5958
chr18	14178688	14179537	4.61052	73.4679	70.5918
chr11	103404871	103405204	6.04016	73.6388	70.5913
chr2	4662073	4662713	7.24956	73.5079	70.5462
chr6	162964500	162965217	6.82564	73.4818	70.5451
chr15	23303229	23304143	5.96307	73.4135	70.5331
chr5	34244291	34245362	6.28971	73.6068	70.5296
chr1	62436080	62437183	5.37711	73.4239	70.507
chr8	117909928	117910569	6.44994	73.477	70.5049
chr1	247103914	247104663	6.59675	73.4097	70.5032
chr7	134316559	134317306	7.00406	73.3728	70.48
chr15	45919753	45920266	8.00195	73.4384	70.4776
chr2	55419410	55420272	5.99557	73.3429	70.4769
chr1	89994689	89995670	5.91074	73.3839	70.4749
chr8	124474204	124475420	4.70146	73.3819	70.4522
chr14	30223306	30223801	8.25147	73.4113	70.429
chr1	75724210	75725048	6.14389	73.4338	70.4189
chr2	20051311	20052270	5.76792	73.3477	70.413
chr5	21341185	21342216	6.03823	73.3169	70.3457
chr4	82900380	82901262	6.34107	73.277	70.324
chr10	118046291	118047331	5.58171	73.2006	70.3087
chr5	10551210	10551756	5.38234	73.2322	70.2301
chr12	8242686	8244076	4.06324	73.2086	70.2224
chr2	147265096	147265358	10.9389	73.2968	70.2198
chr9	42550715	42551273	6.39223	73.0027	70.1989
chrY	56850252	56851250	3.48513	73.2444	70.1636
chr2	64143858	64144875	5.7976	73.0819	70.1615
chr1	67430062	67431205	5.6369	73.0231	70.1614
chr1	121016356	121017010	5.97957	73.0491	70.1536
chr10	125231291	125231901	5.99608	72.9657	70.1384
chr9	27572818	27574207	4.39077	72.9926	70.1112
chr2	62672626	62673036	7.35607	73.0235	70.0456
chr2	186848799	186849774	6.28721	72.8206	69.9999
chr9	73869288	73869658	8.98545	72.9612	69.9919
chr5	42950498	42951090	6.80497	72.8452	69.9535
chr15	92882224	92883402	5.83784	72.6613	69.859
chr19	54136936	54137789	4.54019	72.9316	69.7994
chr18	74147585	74148622	6.05333	72.7611	69.7967
chr5	116652196	116652695	7.37472	72.7176	69.7931
chr11	16738329	16738981	7.346	72.6904	69.7743
chr11	28836232	28836822	6.84147	72.7201	69.7323
chr3	113019135	113019917	6.65782	72.7024	69.7062
chr14	91059975	91061210	5.86728	72.5131	69.6716
chr2	186485708	186486713	6.1396	72.6211	69.6627
chr17	70365142	70365619	6.68603	72.4185	69.5751
chr11	129143348	129143762	8.78709	72.3545	69.5714
chrX	14872921	14873538	8.64841	72.5774	69.5661
chrX	69615741	69616834	6.23778	72.3813	69.5458
chr3	5023240	5023682	4.30383	72.6182	69.5394
chr9	36190563	36191052	6.72331	72.5987	69.5366
chr8	133296382	133298054	3.60842	72.3777	69.5365
chr10	23968307	23968731	7.95712	72.4874	69.5247
chr1	48494069	48494861	5.42068	72.4014	69.4765
chr6	160030124	160030606	7.72579	72.4201	69.464
chr2	30146398	30148043	4.44397	72.1842	69.432
chr6	64519988	64520489	6.96061	72.2896	69.4232
chr5	126594870	126595594	6.17642	72.3559	69.4224
chr12	38316453	38317134	6.35586	72.1561	69.3911
chr15	58331835	58332572	6.51278	72.3452	69.3643
chr9	81688910	81690140	5.2783	72.1452	69.3566
chr7	13850090	13850814	6.23048	72.2441	69.3508
chr3	90184860	90185284	6.34224	72.2039	69.3421
chr1	7335040	7335262	10.7913	72.5543	69.3327
chr1	124376248	124377576	4.05272	72.1754	69.325
chr8	52764261	52764803	6.85658	72.1909	69.308
chr11	111601928	111603207	5.24965	72.1029	69.2964
chr5	61408565	61409859	6.68077	72.1903	69.2691
chr14	59870276	59871190	5.75495	72.1539	69.261
chr6	155026414	155026881	7.48491	72.2591	69.2452
chr22	15772449	15773030	3.71192	72.1809	69.2318
chr3	42590511	42591143	6.72846	72.1898	69.2255
chr12	4030962	4032026	4.85409	72.0705	69.2101
chr17	15699380	15699942	8.17823	72.2475	69.2057
chr9	62452031	62452816	5.45829	72.0878	69.1894
chr9	38968491	38969321	5.96182	72.0615	69.1633
chr2	183927782	183928405	7.22869	71.9542	69.1544
chr3	194598631	194599469	5.3888	72.1116	69.15
chr8	12194031	12195145	4.99712	72.1728	69.1299
chr1	238960088	238960610	7.55138	72.0451	69.1235
chr10	28302531	28303446	6.74228	72.1013	69.1096
chr22	10960990	10962007	4.95924	72.0224	69.102
chr15	26081860	26082819	5.38748	71.956	69.0575
chr9	120403060	120403671	7.60303	71.9581	69.0506
chr7	100957536	100959025	4.15477	72.1503	69.0065
chr3	101036146	101036762	6.62195	71.9269	68.9839
chr18	32470157	32471334	5.70271	71.7668	68.9618
chr7	95608542	95609191	7.36181	71.6853	68.9395
chr1	84689964	84690923	6.23686	71.898	68.9196
chr4	126850266	126851671	7.86703	71.7456	68.9129
chr1	221741928	221743425	4.55146	71.6813	68.9088
chr1	153727609	153728205	6.96723	71.8805	68.9075
chr8	130482980	130484034	5.05966	71.8741	68.8884
chr20	41617757	41619076	4.95881	71.6375	68.8721
chr7	7566433	7567428	4.63753	71.7432	68.8688
chr2	33069712	33070245	6.59319	71.7326	68.8675
chr1	117121397	117122367	5.88485	71.7623	68.8254
chr5	133664269	133664828	6.46849	71.7008	68.8154
chr4	99723593	99723962	7.76658	71.6982	68.7582
chr10	40180751	40181258	8.85374	71.7733	68.7389
chr18	4454337	4455754	5.47784	71.6124	68.7323
chr6	165181811	165182472	6.0149	71.666	68.7048
chr8	50666202	50666560	8.84501	71.6198	68.7026
chr9	82934835	82935339	8.15408	71.6691	68.6897
chr1	113456971	113457320	7.79673	71.4995	68.6159
chr3	157174726	157175350	6.65535	71.5854	68.6104
chr1	143249667	143250540	1.6308	71.5388	68.5345
chr2	200525904	200526439	7.81581	71.3486	68.4043
chr4	50662203	50662509	8.07188	71.55	68.4022
chr12	38149064	38149822	4.71965	71.1359	68.3751
chr5	65861385	65862307	6.93962	71.2574	68.3735
chr9	81389431	81389925	7.18415	71.3117	68.3597
chr4	112636825	112637633	6.50129	71.3366	68.3187
chr11	107840246	107841078	5.75103	71.2062	68.3161
chr4	78938996	78939657	7.44511	71.313	68.3154
chr6	56100973	56101528	7.81423	71.2469	68.3137
chr3	112391105	112391903	6.63776	71.2831	68.3104
chr2	51219411	51219973	6.42741	71.0659	68.1645
chr11	7986857	7987525	6.27072	71.0097	68.1585
chr4	48779325	48780731	4.95556	70.9814	68.1519
chr7	141158500	141158985	7.85975	71.0531	68.1381
chr7	30026628	30027039	5.77843	71.0998	68.1378
chr2	210002171	210002972	6.21769	70.8758	68.0773
chr4	47772206	47772459	11.3392	71.1353	68.0593
chr20	46689059	46689932	5.96298	71.0056	68.0406
chr5	154038686	154039303	7.41949	70.8986	68.0298
chr5	9265223	9266076	6.06902	70.8867	68.0062
chr5	114658134	114658871	6.04469	70.8658	68.0058
chrY	11327539	11330370	2.21501	70.8613	67.9857
chr9	118643088	118643525	7.87603	70.948	67.9686
chr17	56699151	56699900	6.45876	70.9562	67.9438
chr10	65229699	65230171	5.86235	70.9264	67.9353
chr12	56359958	56360721	6.30583	70.9273	67.9252
chr3	113231769	113232276	6.95704	70.9026	67.9063
chr5	56909149	56910348	5.70784	70.9054	67.8742
chr3	66500313	66501496	5.48344	70.6829	67.8558
chr8	132120388	132120695	6.73778	70.7403	67.808
chr12	26937812	26938756	6.14545	70.7453	67.7738
chr2	155263437	155264233	8.61868	70.6988	67.7544
chr21	31731360	31732652	4.49859	70.593	67.7405
chr2	24076230	24077054	5.51771	70.6321	67.7316
chr6	63635474	63636615	5.18353	70.618	67.696
chr12	39127378	39127759	8.25881	70.6125	67.6804
chrX	74614185	74615009	6.89898	70.4544	67.6672
chr6	143450341	143451063	6.53033	70.4209	67.6653
chr4	18020791	18022497	4.99822	70.5131	67.6411
chr1	76659086	76659996	6.70115	70.6559	67.6335
chr2	185407358	185408093	7.40916	70.4924	67.5991
chr1	98661243	98662260	5.8192	70.4417	67.5611
chr5	62412424	62413149	5.94507	70.3175	67.5068
chr4	151760828	151761346	8.57029	70.3402	67.4794
chr7	97871970	97872726	7.11864	70.3673	67.4433
chr1	78831707	78832135	6.76061	70.3291	67.4244
chr1	47313957	47314873	6.01586	70.2857	67.4234
chr20	8144691	8145270	8.08572	70.3488	67.4051
chr7	112484620	112485120	6.60145	70.237	67.3598
chr9	35731944	35732764	5.03611	70.3434	67.3156
chr17	53722395	53722820	6.57094	70.1593	67.295
chr4	163063827	163064271	8.78214	70.1789	67.2894
chr4	176065420	176066300	7.06406	70.0819	67.2605
chr17	47895659	47896682	5.30598	70.202	67.2555
chr9	178825	179316	7.4434	70.1914	67.2404
chr7	66628218	66629373	5.1511	70.1492	67.2368
chrX	15727772	15728004	11.2742	70.2638	67.2288
chr3	51384896	51385426	5.64419	70.0808	67.2099
chr3	38916606	38917218	7.40951	70.1216	67.1516
chr17	35063548	35063946	8.37752	70.1038	67.1394
chr19	54133654	54134000	4.24575	70.1057	67.1313
chr8	86176701	86177196	6.78149	70.0902	67.1303
chr15	89087762	89088621	6.12427	70.0572	67.1171
chr1	92784577	92785575	5.65811	70.0367	67.1108
chr15	36428114	36428778	7.97456	69.9678	67.1061
chr10	131635500	131635978	7.15649	70.0615	67.0876
chr8	139341002	139341730	4.54149	69.9138	67.0667
chr9	92764541	92765636	5.1099	69.9978	67.0661
chr22	35299419	35300747	4.12774	69.9433	67.0654
chr2	49248424	49248875	6.5463	69.8962	67.0582
chr11	125592405	125593074	7.16952	69.9714	67.0331
chr4	47913950	47914925	5.43238	69.7593	67.0268
chr15	64162817	64163508	5.98133	69.9954	67.0083
chrX	49190777	49191570	5.75134	70.0499	67.0008
chr6	152982643	152984346	4.57459	69.7934	66.9998
chr3	182212465	182213112	7.07719	69.9734	66.9933
chr8	135228336	135229059	5.24228	69.8108	66.9733
chr5	140400728	140401954	5.17833	69.8814	66.9632
chr3	177478273	177479115	6.41592	69.8377	66.9506
chr11	88930526	88930947	7.66729	69.8251	66.9426
chr10	56154868	56155876	5.59021	69.8387	66.9218
chr4	148442227	148442966	5.35084	69.8221	66.9181
chr4	102826814	102828611	4.28137	69.8348	66.9038
chr6	39724845	39725758	5.87222	69.7919	66.8901
chr7	94657725	94658624	5.77098	69.9213	66.8674
chr21	21612488	21612849	8.61318	69.738	66.8596
chr20	31184782	31187486	2.98404	69.9153	66.8551
chr17	63773351	63774446	5.34826	69.7088	66.8206
chr1	86207291	86207762	6.98532	69.6919	66.8116
chr20	31572613	31573558	4.48045	69.7339	66.8096
chr1	91021328	91022474	5.65233	69.809	66.7976
chr5	132736955	132737878	6.1543	69.7856	66.7971
chr1	97920623	97921627	6.22471	69.7015	66.7815
chr14	21455957	21456580	7.55785	69.7712	66.7534
chr17	65750650	65751073	7.3114	69.735	66.7406
chr14	20461064	20462087	5.35041	69.6629	66.736
chr12	6763982	6764709	4.12294	69.7323	66.7162
chr14	78253811	78255501	4.49617	69.6128	66.7059
chr3	44337974	44338974	6.14781	69.7284	66.7028
chr5	123511614	123512990	5.08904	69.5258	66.687
chr3	3179409	3179975	7.56	69.5747	66.6812
chr11	19027925	19028724	5.85311	69.6077	66.6617
chr12	48197877	48198488	6.84926	69.5757	66.6296
chr14	55191341	55192079	5.93357	69.4439	66.6279
chr1	100622051	100622544	7.26313	69.4858	66.6274
chr22	25400635	25401355	4.07446	69.4923	66.5975
chr15	81323948	81324607	5.87516	69.4509	66.585
chr18	5237435	5238657	5.28511	69.3711	66.5603
chr11	29282128	29282554	8.4497	69.481	66.55
chr14	20342683	20343765	5.48118	69.4751	66.5374
chr2	207166023	207167223	4.84484	69.4257	66.5291
chr21	13979633	13980598	5.5569	69.2825	66.5143
chr3	193240848	193241757	5.36996	69.3724	66.4939
chr19	42268160	42269337	4.52252	69.4831	66.4558
chr9	32644604	32645234	7.33992	69.3003	66.408
chr1	198937311	198937702	7.25735	69.3644	66.3803
chr13	64723662	64724148	8.72442	69.2563	66.3796
chr4	105473272	105474316	5.53566	69.2563	66.3485
chr2	153222206	153223114	6.38985	69.1423	66.3377
chr5	111143852	111144319	7.08615	69.1837	66.3192
chr12	129607236	129607761	6.04553	69.2214	66.2993
chr4	30757233	30758004	5.00601	69.0265	66.2883
chr7	87875861	87877181	5.15142	69.0464	66.2749
chr14	21269332	21269964	7.38805	69.2845	66.2722
chr5	94111216	94112002	7.27104	69.1772	66.2714
chr5	111223698	111224786	5.25455	69.1403	66.2669
chr2	150133577	150134006	8.53824	69.1926	66.2565
chr10	16436659	16437465	5.71483	69.0773	66.2492
chr9	2014736	2015493	5.72532	69.0588	66.234
chr5	14664079	14665130	5.22335	69.0603	66.2272
chr4	146241357	146242153	6.15463	69.0707	66.2047
chr7	143620079	143621146	6.18097	68.9792	66.202
chr3	180989234	180989991	6.83985	69.0618	66.2004
chr10	130109894	130111652	4.79524	69.0859	66.194
chr14	19349854	19350180	3.97145	69.1756	66.1793
chr2	166375607	166376600	5.81805	69.0172	66.1335
chr16	74666502	74667180	6.87616	68.9949	66.1334
chr2	106990191	106990824	6.93326	69.0881	66.1311
chr2	207768665	207770292	5.09392	68.9395	66.1069
chr4	45621952	45622326	8.57747	68.9338	66.0926
chr8	68759853	68760295	7.44207	68.9929	66.0561
chr2	192499495	192501194	5.71115	68.7102	66.0244
chr3	38164708	38165855	5.67753	68.9805	66.0154
chr15	95247054	95247717	7.34734	68.7848	66.0113
chr17	80617485	80617717	8.15995	69.0152	66.0046
chr18	14430897	14431970	5.18024	68.875	65.9963
chr8	78515922	78516738	5.54129	68.7652	65.9765
chr4	98143032	98143768	6.57336	68.7811	65.9362
chr6	152301741	152302533	6.63178	68.8167	65.9041
chr2	124973361	124973754	7.74811	68.8552	65.8949
chr1	109425997	109426922	6.16129	68.729	65.8817
chr4	82043996	82044995	5.12125	68.5677	65.8785
chr7	47979091	47979834	6.76168	68.7808	65.8773
chr1	114780355	114780964	7.1059	68.7217	65.8321
chr17	72716044	72716577	4.70723	68.8062	65.8281
chr10	97686990	97687744	5.35596	68.7148	65.7395
chr12	2812399	2813062	5.50699	68.6723	65.7196
chr19	36014146	36014693	6.46032	68.633	65.7133
chr2	113756097	113756974	5.93006	68.6385	65.7041
chr2	195656718	195658219	5.21181	68.4205	65.6996
chr8	9555579	9556465	6.94421	68.4845	65.6821
chr15	56886909	56887780	6.5112	68.6354	65.6783
chr7	19708703	19709345	6.41717	68.5331	65.6766
chr11	84390273	84390887	7.55401	68.6423	65.674
chr15	58770819	58772113	5.29404	68.4925	65.6657
chr21	29002541	29003043	6.26897	68.5049	65.6507
chr2	201451113	201452252	5.62087	68.4899	65.6488
chr10	53696990	53697494	7.24184	68.4767	65.6249
chr16	75516844	75517719	5.46268	68.3976	65.6203
chr8	134972338	134972634	6.22128	68.5069	65.6162
chr4	119454263	119455198	5.74187	68.4532	65.6101
chr19	36797201	36797656	7.68603	68.5329	65.587
chr2	47905238	47907089	4.06855	68.2508	65.5449
chr2	17416778	17417456	7.09035	68.4805	65.5388
chr10	24008543	24009183	6.3031	68.4061	65.5069
chr17	48892232	48892955	6.09924	68.5174	65.5027
chr7	16268771	16269476	6.21991	68.3735	65.5011
chr1	206202732	206204120	4.35262	68.4102	65.4845
chr2	181891460	181892606	5.55091	68.3551	65.4679
chr1	143235699	143241188	1.68335	68.3818	65.4517
chr11	16669671	16670365	6.94006	68.2643	65.4473
chr19	44112109	44113514	6.89942	68.3318	65.4401
chr1	59678761	59679233	7.9509	68.2593	65.396
chrX	101799376	101799760	9.19501	68.1851	65.334
chr13	67230079	67231189	6.09415	68.0914	65.3178
chr3	168094769	168096618	4.37866	68.052	65.2765
chr7	57186271	57186513	7.68307	68.3532	65.2732
chr5	18553263	18553753	6.87293	68.0808	65.2729
chr15	60478779	60479463	6.38891	68.1139	65.2339
chr17	67528920	67529348	6.46418	68.1105	65.231
chr6	80106304	80107168	7.16143	68.063	65.2165
chr2	102487432	102488678	5.51986	68.0706	65.2153
chr7	104207843	104208431	7.23721	68.0355	65.2145
chr2	157875742	157877006	5.09938	68.0461	65.2046
chr6	131627886	131628568	6.98139	68.1549	65.1934
chr8	125429140	125430754	3.36327	67.9637	65.1798
chr7	8831319	8831771	7.65654	68.0648	65.1537
chr14	101073211	101073809	6.67485	68.0571	65.1417
chr16	46688591	46689978	5.19771	67.9888	65.1294
chr1	241519079	241520102	6.12726	67.8269	65.0914
chr5	100046376	100049693	2.5356	67.9	65.0823
chr7	45978073	45978577	5.2785	67.9738	65.0724
chr19	36687272	36687771	7.06286	68.0085	65.0667
chr15	100341794	100342360	5.54369	67.9663	65.0418
chrY	11309307	11314903	2.17265	67.859	65.021
chr10	33010010	33010771	5.23025	68.0181	65.0209
chr6	136288873	136290263	4.99808	67.7536	64.9798
chr2	163667416	163667979	7.53672	67.8758	64.9736
chr12	15881798	15882815	5.88234	67.799	64.9535
chr9	92293547	92294044	8.5983	67.9157	64.9328
chr8	56681487	56682572	6.42875	67.6652	64.9237
chr19	54159454	54160179	5.48615	67.7775	64.8897
chr4	161936588	161937683	7.44001	67.7463	64.8869
chr12	22101705	22102450	6.13242	67.5804	64.8329
chr8	16826005	16826495	8.57334	67.7938	64.8283
chr7	12660183	12661275	5.43748	67.4877	64.8209
chr9	75027689	75028721	5.7408	67.7369	64.8184
chr1	88683884	88685047	5.42181	67.61	64.812
chr10	68153516	68154203	6.92244	67.7294	64.7832
chr2	168890292	168890668	7.91412	67.6584	64.7583
chr2	188079011	188079640	7.88856	67.63	64.7452
chr2	199228964	199230406	5.31036	67.4321	64.723
chr7	56447844	56448684	5.89844	67.4818	64.703
chr2	170928781	170929685	5.89001	67.6132	64.6977
chr2	39494797	39495292	7.11855	67.6512	64.6944
chr6	170145929	170146520	5.98499	67.6536	64.655
chr3	100709132	100710186	5.51336	67.4337	64.6517
chr7	30504337	30505333	5.77194	67.4261	64.6406
chr14	81169966	81170919	6.37101	67.5417	64.6286
chr7	112449442	112451373	4.57124	67.4798	64.624
chr1	106924371	106924758	7.93272	67.4832	64.6189
chr2	178480116	178480887	5.53859	67.4487	64.5867
chr21	8443622	8447055	1.48683	67.4422	64.5782
chr2	113626805	113627393	5.86142	67.464	64.5706
chr12	29380595	29381486	5.68508	67.3671	64.5184
chr4	101977091	101977444	8.94907	67.4415	64.5102
chr10	35126491	35127726	4.9971	67.4033	64.5084
chr10	58435125	58435920	5.22006	67.2379	64.5037
chr14	71319799	71321566	4.01734	67.1885	64.4936
chr2	73233130	73234694	4.53736	67.3431	64.4925
chr10	31031466	31032657	4.85637	67.4819	64.4741
chr21	8256124	8260915	1.64628	67.4997	64.4657
chr20	9168830	9169060	11.1089	67.5235	64.458
chr4	95129857	95130349	6.10698	67.3058	64.4104
chr19	57578597	57579232	7.133	67.363	64.4005
chr4	102868548	102869609	5.84573	67.2508	64.3996
chr6	79537017	79537732	7.70391	67.3324	64.3996
chr17	81238910	81239538	4.67284	67.3236	64.3952
chr11	14891184	14892540	5.13108	67.2227	64.3875
chr11	85718970	85719473	8.23561	67.3175	64.3748
chr2	62505597	62506510	6.24753	67.3126	64.3735
chr7	34891271	34892004	5.91138	67.2148	64.366
chr1	68496596	68497609	6.2248	67.1052	64.3437
chr5	33440407	33441358	5.64686	67.2805	64.3427
chr4	49646210	49646449	2.34237	67.4202	64.3307
chr5	150317024	150317628	5.27098	67.2114	64.3189
chr5	109455653	109456156	7.59073	67.2404	64.3181
chr2	149994272	149994830	7.02872	67.2875	64.3139
chr3	191499723	191500068	6.59741	67.1379	64.3107
chr1	214602892	214603516	6.33789	67.1406	64.2595
chr17	75288955	75289807	5.10749	67.1134	64.2424
chr17	63275296	63275849	6.29023	67.1207	64.2194
chr5	146283248	146284012	6.59563	67.0282	64.2083
chr19	36528117	36528927	6.48075	67.102	64.2022
chr2	171433791	171434762	5.94278	67.1204	64.1894
chr2	96857810	96858521	4.9875	67.072	64.1867
chr21	45376131	45376393	8.29635	67.1879	64.1799
chr8	51898337	51899930	4.81907	66.8401	64.1447
chr1	220046204	220046842	6.67889	66.9877	64.1286
chr14	48350810	48351456	7.00013	66.8657	64.0902
chr1	66929964	66930838	5.19151	67.0637	64.0887
chr2	116719774	116720385	5.61212	66.8504	64.0739
chr2	55992348	55993002	6.35227	66.9063	64.0444
chr4	48340784	48342261	4.60205	66.7832	64.0115
chr2	74529454	74530363	4.5776	66.7216	63.9796
chr5	148826053	148827129	5.05618	66.825	63.9751
chr5	10601257	10601810	6.26515	66.799	63.9663
chr1	180631718	180632607	5.94032	66.8603	63.9535
chr5	84435745	84436406	6.51549	66.9039	63.9332
chr3	50235735	50236346	5.40536	66.9034	63.9212
chr18	57435078	57435608	5.81267	66.7383	63.8564
chr4	20699989	20700628	7.47495	66.6525	63.8516
chr6	128882675	128883610	6.4217	66.6815	63.8339
chrX	15335436	15335881	8.42311	66.7258	63.8278
chr8	86514219	86515028	5.7145	66.7107	63.8234
chr1	166875718	166876631	6.0053	66.6693	63.8155
chr5	90558411	90559156	7.30323	66.7143	63.8007
chr9	31137012	31137665	5.92643	66.5512	63.7944
chr5	107466149	107466649	6.64012	66.6768	63.7832
chr1	235540315	235541576	6.4867	66.6723	63.7584
chr7	44123188	44124061	5.50113	66.6442	63.7565
chr1	117929246	117930063	6.03566	66.4882	63.7227
chr9	34328972	34329912	5.93673	66.5797	63.711
chr19	28705050	28705366	7.08125	66.7081	63.7076
chr17	63549901	63550846	5.13426	66.5343	63.7073
chr7	138001570	138002547	6.55076	66.5581	63.6946
chr2	79723744	79724184	7.39755	66.4355	63.6832
chr4	28287793	28288302	8.12784	66.5663	63.6798
chr7	103735346	103735810	7.16861	66.4924	63.6788
chrX	47650323	47651248	6.04707	66.61	63.6727
chr2	50589081	50589361	8.66271	66.6441	63.6726
chr2	210170375	210171673	5.07476	66.6362	63.6612
chr10	12068556	12069205	6.64849	66.61	63.6514
chr9	73445435	73445861	7.94708	66.5423	63.6488
chr17	17972274	17973009	6.14991	66.6379	63.6474
chr12	116737885	116738563	6.118	66.5049	63.6462
chr5	160118730	160120028	4.7764	66.3932	63.6353
chr3	134846934	134847499	6.54035	66.477	63.6152
chr3	36677302	36677892	7.04002	66.5826	63.6136
chr4	65669577	65670992	5.24898	66.3279	63.5992
chr8	135704988	135705729	4.34345	66.3606	63.599
chr21	33479625	33480425	5.98688	66.4616	63.584
chr4	48909648	48910051	5.92246	66.466	63.555
chr19	51394065	51394733	6.1699	66.5169	63.5519
chr4	83012425	83013303	5.25512	66.4016	63.5227
chr21	5709450	5710398	6.85738	66.5231	63.5029
chr2	76895401	76896105	7.27312	66.3163	63.4345
chr3	180601847	180602626	6.68234	66.2353	63.3951
chr10	61662717	61663316	7.293	66.3409	63.3866
chr3	177589836	177590350	7.34167	66.2382	63.386
chr14	60247962	60250100	3.90196	66.3312	63.3805
chr5	103119733	103120529	7.42241	66.2621	63.3705
chr10	40555401	40558245	4.02327	66.0444	63.3254
chr7	100538694	100539528	5.77799	66.2233	63.3248
chr18	14976790	14977266	5.31554	66.2223	63.3234
chr8	80029612	80030490	5.74101	66.2898	63.3223
chr12	53727346	53727831	7.74166	66.3201	63.3198
chr1	226939691	226940502	5.64061	66.1721	63.3109
chr9	26946802	26947662	5.8979	66.197	63.3087
chr1	143219614	143223312	1.53462	66.204	63.2887
chr4	53393660	53393882	10.9223	66.4009	63.2859
chr9	99433533	99433946	8.18089	66.1173	63.2736
chr7	56287449	56288280	6.12685	66.1436	63.2628
chr10	86520978	86522299	4.95097	66.044	63.2622
chr6	79233598	79234965	6.18281	66.1711	63.2556
chr12	119176296	119176693	4.81595	66.1064	63.2463
chr2	113601941	113604441	3.92677	66.0694	63.2173
chr8	53514036	53514784	5.69046	66.0284	63.2117
chr1	170162808	170163215	7.48085	66.075	63.2101
chr12	132985987	132986720	6.51654	65.9775	63.1793
chr6	40962235	40962698	5.79401	66.074	63.1628
chr16	64161346	64161824	7.61623	66.0413	63.1565
chr11	108467142	108467744	7.34606	66.0313	63.1433
chr10	40891939	40892812	4.74462	66.1176	63.1408
chr14	63045277	63046224	5.22232	66.0594	63.1404
chr3	136250167	136250788	6.62953	66.0536	63.1349
chr20	41028290	41029264	5.20412	65.9208	63.0964
chr11	9460527	9461581	5.50305	66.0434	63.0951
chr1	84505658	84506887	5.44718	66.0422	63.088
chr3	35664428	35664998	7.06156	65.8649	63.0693
chr11	95789342	95790737	5.13162	66.008	63.0622
chr1	86914016	86915417	5.47837	65.9079	63.0444
chr6	143397030	143398046	4.77154	65.7308	62.9902
chr7	110386924	110387448	7.91391	65.8193	62.984
chr17	25389715	25390097	8.34355	65.9353	62.9823
chr7	100585753	100586771	4.80795	65.8725	62.9739
chr12	31749145	31749849	6.20268	65.8476	62.9533
chr10	29658860	29659943	5.01185	65.821	62.9259
chr3	32106200	32106797	6.327	65.8173	62.9256
chr2	100562396	100563435	5.08138	65.6794	62.8346
chr2	58973767	58974376	6.59073	65.7482	62.8243
chr2	53786652	53787383	6.23175	65.6475	62.7808
chr5	16187538	16188280	6.02341	65.514	62.7749
chr1	75854967	75855442	8.31904	65.6849	62.764
chr20	16020980	16021512	6.14285	65.5269	62.757
chr8	56890001	56890424	6.91481	65.4764	62.7556
chr5	69093672	69094411	6.17319	65.5439	62.7253
chr14	81323958	81324458	7.32939	65.5498	62.7244
chr7	94183311	94183768	7.25742	65.658	62.7196
chr21	10413016	10413659	5.58256	65.7028	62.7183
chr6	136822369	136823295	5.95394	65.6248	62.7077
chr13	33542334	33543113	7.5783	65.7074	62.705
chr19	53103276	53103885	6.34743	65.6532	62.6948
chr1	228139760	228140654	5.09946	65.5244	62.6879
chr12	14260581	14261015	4.9203	65.5778	62.6783
chr3	73255505	73256104	7.02973	65.441	62.646
chr10	52864313	52865194	6.38056	65.312	62.6377
chrX	111416978	111417209	10.8916	65.6482	62.6372
chr2	186589675	186590530	5.95082	65.4895	62.6252
chr3	198071865	198072300	7.42031	65.4833	62.6125
chr4	146945524	146946133	7.20778	65.3225	62.5668
chr22	10741256	10742480	4.39485	65.3351	62.5491
chr2	66925106	66925598	6.64459	65.4425	62.5439
chr18	79678972	79679958	5.42086	65.4377	62.5057
chr4	162163822	162164448	8.0479	65.4142	62.49
chr9	67394738	67395351	6.36888	65.3472	62.4848
chr4	44448265	44449400	5.04578	65.2252	62.4712
chr2	181656469	181657269	6.57174	65.4073	62.4687
chr14	27845125	27846092	6.19552	65.3807	62.4638
chr2	207710945	207712281	4.79152	65.1693	62.4522
chr17	69761781	69762621	5.35245	65.227	62.4413
chr6	47034805	47035385	7.76565	65.3552	62.4398
chr2	116988265	116988717	6.71551	65.3137	62.4349
chr5	19322705	19323130	8.57118	65.2615	62.391
chr18	9474795	9475922	5.22825	65.2085	62.3813
chr5	112160477	112161102	6.23257	65.1647	62.3728
chr12	62259843	62260649	5.91528	65.1575	62.3691
chr20	23349965	23350953	5.17885	65.2754	62.3674
chr1	100630916	100631589	5.81097	65.1647	62.3201
chr2	88600103	88600486	8.19426	65.2585	62.3043
chr2	145007116	145007864	6.20064	65.081	62.2843
chr7	54995799	54996386	6.09502	65.0892	62.2584
chrX	152072212	152072641	7.94193	65.1171	62.2567
chr21	19541547	19542017	5.97077	65.0848	62.2007
chr11	3378790	3379426	7.05065	65.0389	62.1845
chr4	169620182	169620741	7.40304	65.0538	62.177
chr10	25016076	25017199	5.6993	65.0069	62.1651
chr3	111071021	111072446	4.59577	65.035	62.1227
chr5	167699436	167699932	7.61341	65.0186	62.1206
chr3	65039553	65040255	7.12904	64.9574	62.1152
chr13	94548914	94550255	4.80476	64.9679	62.1052
chr8	112616322	112616882	7.0442	64.9556	62.1041
chr17	25115380	25115653	7.77717	65.086	62.0585
chr10	40633484	40634871	6.12467	64.8242	62.045
chr2	105873765	105874123	6.57399	64.8705	62.037
chr1	165393000	165393344	6.97917	64.9741	62.0351
chr8	20551227	20551479	10.3076	65.0344	62.0319
chr6	57172083	57172917	5.93482	64.9553	62.0286
chr6	19804393	19805246	6.44797	64.8398	62.0015
chr3	112561189	112562604	4.96277	64.8965	61.991
chr7	45768600	45769372	5.77869	64.7554	61.958
chr6	95577225	95578126	6.84199	64.7843	61.919
chr1	241847744	241848322	7.2972	64.8953	61.9131
chr12	127230760	127231570	6.27187	64.6221	61.909
chr11	27506418	27507076	6.55126	64.6695	61.8701
chr8	74350061	74350933	6.82535	64.7214	61.8631
chr6	156427279	156427770	6.13868	64.6138	61.7598
chr3	80189995	80190481	7.0209	64.5926	61.7587
chr2	113437495	113438118	6.62503	64.6072	61.7556
chr8	118961905	118962261	6.69822	64.7006	61.7513
chr12	130993838	130994273	5.95529	64.5987	61.7327
chr12	28130674	28131251	7.46605	64.5899	61.7302
chr10	36349548	36350072	6.86202	64.5182	61.7177
chr13	40768270	40768517	8.62509	64.7085	61.6807
chr8	141624802	141625501	4.20723	64.4644	61.6776
chr17	81249306	81249564	5.54911	64.749	61.6662
chr15	92803723	92804578	4.92444	64.5655	61.6598
chr11	31655454	31655921	7.95355	64.5075	61.6359
chr3	38136799	38137493	5.58359	64.4966	61.6333
chr1	202348365	202349097	6.8795	64.5592	61.6297
chr21	8205094	8209785	1.53828	64.6316	61.5823
chr11	40445274	40445867	7.07697	64.4634	61.5656
chrY	11734728	11735765	6.08422	64.6398	61.5614
chr5	154857363	154858764	4.62386	64.5113	61.5484
chr8	144754525	144755844	4.62998	64.2472	61.5208
chr17	26882392	26886013	2.80573	64.3765	61.5138
chr18	67360024	67360691	6.72763	64.2042	61.4579
chr14	38042280	38042702	8.26399	64.3488	61.4513
chr13	95676716	95677648	6.73971	64.2397	61.4343
chr2	120252438	120253380	4.99082	64.2455	61.4283
chr7	39623106	39624125	5.59851	64.2555	61.4242
chr16	35505994	35507291	4.32177	64.2908	61.4111
chr1	181255529	181256022	7.00331	64.2715	61.375
chr5	149960460	149961215	5.80159	64.2791	61.3722
chr7	39949257	39950735	4.30226	64.0952	61.3226
chr1	44327679	44328373	5.97449	64.208	61.3226
chr1	179954411	179955371	5.72119	64.1179	61.3209
chr4	167023458	167023977	8.80247	64.3559	61.304
chr3	190513444	190514739	4.89443	64.0602	61.2989
chr1	103180618	103181036	8.07907	64.1466	61.2794
chr6	20401415	20401981	5.21444	64.0962	61.2784
chr7	88226862	88227530	6.80751	64.2052	61.2674
chrX	53683836	53684591	6.21734	64.2499	61.2673
chr11	57903679	57904184	6.70041	64.0534	61.2411
chr1	119080528	119081536	5.98005	63.9923	61.2036
chr3	146543978	146545012	6.62503	63.9771	61.1942
chr19	29844293	29845852	3.86249	64.1004	61.1751
chr4	9152229	9153421	4.64201	64.1091	61.1749
chr12	77667067	77667718	7.86433	64.022	61.1234
chr7	54252274	54252639	8.1074	63.9649	61.0906
chr3	142578442	142579150	7.4306	63.9693	61.0779
chr17	25074259	25074794	8.0901	63.9336	61.0619
chr2	128027194	128028588	4.67154	63.9066	61.0345
chr8	51667595	51668323	6.09328	63.7311	61.0239
chr5	131796331	131797588	5.10393	63.8103	61.0166
chr21	25370006	25370790	6.21293	63.7251	61.0095
chr3	197459414	197460072	5.21138	64.0028	61.0046
chr1	239361294	239362079	6.27745	63.7977	60.9961
chr1	87956048	87956375	7.89779	63.8752	60.9881
chr3	125990210	125990730	7.7153	63.916	60.9847
chr11	111441347	111441901	5.27262	63.8456	60.9733
chr11	5280585	5280971	7.78702	63.8347	60.9596
chr8	119535100	119535699	6.37861	63.8446	60.9378
chr3	40309225	40310242	5.69052	63.6502	60.9046
chr1	95742755	95743200	7.08143	63.6666	60.896
chr2	88055426	88056056	6.0962	63.8463	60.8936
chr3	119498243	119499045	5.69998	63.5503	60.886
chr1	117059785	117060957	5.49113	63.6338	60.8777
chr2	138071001	138072841	5.5853	63.5957	60.8693
chr4	27730371	27730649	10.4949	63.8124	60.7955
chr18	54224052	54224955	6.65153	63.6153	60.7946
chr19	57363081	57363705	6.80741	63.6456	60.7425
chr5	119452263	119452874	6.45322	63.6169	60.7365
chr6	70312102	70312617	7.57402	63.6148	60.7284
chr7	97117336	97117878	6.97736	63.6439	60.7238
chr8	61308012	61308731	6.9295	63.4839	60.7068
chr1	237873438	237874052	6.3123	63.503	60.702
chr3	30606250	30606984	6.79261	63.5516	60.7018
chr12	50111595	50112345	5.29866	63.6447	60.6985
chr10	78303075	78303804	5.53528	63.5772	60.6551
chr10	117221169	117221721	5.35726	63.57	60.6519
chr6	121838860	121839310	7.32068	63.4708	60.6436
chr7	121395698	121396756	6.23543	63.47	60.6426
chr12	2003929	2004821	5.79943	63.4997	60.6386
chr18	12376767	12377898	5.04423	63.5697	60.5881
chr7	55546813	55547205	6.37535	63.438	60.586
chr20	56091596	56092223	6.41127	63.4121	60.5732
chr10	125718975	125719985	5.85577	63.3787	60.5702
chr9	26892282	26892985	5.73956	63.4842	60.5559
chr2	156341515	156342852	5.07552	63.4518	60.5387
chr10	122953860	122954590	6.26854	63.4285	60.5237
chr5	129903800	129906064	4.07352	63.2537	60.5024
chr11	64185299	64186345	4.72281	63.3789	60.4812
chr4	112231290	112232585	5.22185	63.323	60.4617
chr3	113830441	113831094	6.62205	63.3051	60.4483
chr9	74078486	74079241	7.04315	63.2149	60.4356
chr16	89490350	89491212	5.2354	63.271	60.4279
chr9	33656711	33659187	4.65503	63.2715	60.3995
chr10	46022592	46023734	6.02713	63.2614	60.3937
chr2	63827611	63828159	7.3612	63.3235	60.39
chr4	49116786	49121224	1.84409	63.2164	60.372
chr5	23466295	23466949	7.29799	63.2796	60.3412
chr7	63789440	63790578	5.3298	63.1771	60.3384
chr16	68448341	68448976	5.97872	63.2722	60.3373
chr16	75464164	75465065	5.21117	63.1526	60.2965
chr14	50311789	50312957	5.05345	63.1765	60.2867
chr3	123961127	123961621	7.18809	63.1787	60.2759
chr6	161038119	161038946	5.6582	63.0919	60.2749
chr4	114015393	114016003	7.20629	63.2007	60.2572
chr15	99732773	99733831	5.36853	62.9643	60.2422
chr6	39114522	39115522	5.74454	63.1065	60.2399
chr2	121790279	121790890	5.06058	63.0442	60.2383
chr17	26881208	26881581	2.81416	63.142	60.2343
chrX	155880979	155881646	7.70606	63.046	60.2073
chr6	53547912	53548437	4.64771	63.1464	60.2064
chr21	42496091	42496764	6.59997	63.0396	60.1935
chr11	59197966	59198384	7.36449	63.0654	60.1763
chr7	58434321	58434730	7.06902	63.0688	60.1741
chr7	87058902	87060156	5.72964	62.817	60.1053
chr9	99819409	99820371	4.01718	63.0153	60.0823
chr10	40933907	40935685	4.47454	62.696	60.0741
chr2	95433585	95434984	4.79454	62.7554	60.0686
chr2	8633722	8634251	5.20627	62.9509	60.0667
chr12	22543734	22544986	5.48932	62.816	60.0568
chr11	113314299	113315128	5.8959	62.9822	60.0462
chr12	55019773	55020174	8.37816	62.8592	60.0084
chr5	131263565	131264721	5.5495	62.854	59.9917
chr10	27503956	27504680	6.70125	62.822	59.9719
chr4	148007290	148007751	8.11039	62.8019	59.9628
chr1	151790251	151791046	6.52229	62.8016	59.9439
chr2	7825511	7826080	7.56331	62.8527	59.935
chr7	51376439	51377021	5.42495	62.76	59.9347
chr1	92080128	92080840	6.28196	62.7604	59.8948
chr5	65035334	65036020	6.23457	62.8426	59.8899
chr14	39432010	39433142	5.30201	62.7467	59.8374
chr7	65373597	65374303	6.75288	62.6028	59.8323
chr7	55887069	55887774	5.39932	62.685	59.8293
chr12	21657041	21658343	5.3691	62.522	59.8104
chr3	140529087	140529562	7.7592	62.6527	59.8028
chr15	34969609	34970036	8.28483	62.6386	59.7638
chr7	17939885	17940873	5.27121	62.4619	59.7532
chr11	59142534	59143400	5.66061	62.6944	59.7491
chr2	76599703	76600241	7.4562	62.5476	59.7387
chr17	71438580	71439224	5.34806	62.5134	59.7271
chr6	130513681	130514182	6.66781	62.6033	59.7117
chr4	41990307	41990997	6.38908	62.5242	59.7104
chr6	166998815	166999808	4.90637	62.4343	59.686
chr5	70719203	70720302	5.82305	62.5648	59.6832
chr3	125595136	125595990	5.6493	62.5423	59.6763
chr15	26628939	26629573	5.75605	62.459	59.6641
chr2	59301796	59302186	7.88245	62.4843	59.6386
chr17	57662770	57663361	5.51285	62.4845	59.6212
chr11	7281102	7281462	7.82622	62.4357	59.6164
chr10	108911695	108912503	6.52698	62.4479	59.5958
chr10	42782010	42783146	4.83537	62.4057	59.5887
chr1	192531081	192531418	7.68847	62.3621	59.5758
chr1	159881878	159882279	7.39541	62.4693	59.5735
chr8	89901844	89903152	4.85327	62.3322	59.5662
chr6	116615986	116616843	7.69705	62.38	59.5565
chr2	210421834	210422454	7.25321	62.3846	59.5386
chr8	38996259	38997120	5.54709	62.3015	59.5008
chr2	36597497	36598339	5.79819	62.3245	59.4909
chr17	35808932	35809900	5.26627	62.2988	59.4628
chr3	183099177	183099827	6.09532	62.3455	59.4623
chr8	12436173	12437500	4.61231	62.3132	59.4618
chr12	64403989	64405096	5.18204	62.234	59.4418
chr5	82396812	82397250	8.01658	62.3035	59.4035
chr4	140523799	140524521	7.49181	62.2578	59.3935
chr5	62305757	62306775	5.30931	62.2161	59.3824
chr7	23013384	23014470	6.01419	62.1483	59.3633
chr3	115436642	115437302	6.49901	62.1969	59.3411
chr19	49766259	49767117	5.28302	62.2475	59.3264
chr10	98460819	98461531	6.28387	62.2219	59.3084
chr11	88554925	88555493	6.10916	62.1	59.2987
chr6	139763921	139765015	6.49172	62.071	59.2803
chr5	179559388	179560068	6.57064	62.0528	59.2735
chr11	27362885	27363492	7.20174	62.0742	59.2459
chr13	60163641	60164410	6.56646	61.8693	59.1923
chr8	110893639	110894991	5.02299	61.87	59.1898
chr11	79236621	79237375	4.71427	61.8898	59.1724
chr10	122374336	122375370	5.26527	62.0203	59.1717
chr14	59482883	59484829	4.30648	61.9543	59.1259
chr6	133130872	133131343	6.89536	61.8331	59.0848
chr20	40506493	40506978	6.56456	61.9052	59.0839
chr9	104093659	104094655	6.03908	61.9927	59.0812
chr9	33076522	33077013	6.14508	61.8834	59.0711
chr2	113889465	113890577	4.60771	61.8357	59.0502
[truncated: 78,811 more rows]

## Sheet: siNS dex
chromosome	chromosome start position	chromosome end position	average enrichment (counts per million)	-log10(p-value)	-log10(q-value)
chr2	32916152	32916622	20.984	22379.7	22372.8
chr13	109424031	109424433	24.4692	7895.76	7889.65
chr17	22521110	22521674	14.2797	6947.69	6941.66
chr3	93470265	93470893	15.5906	6483.16	6477.17
chr11	10507832	10510081	6.26228	2543.61	2538.93
chr1	629086	634869	2.11919	2456.29	2451.14
chr10	9918	10522	16.1485	2270.47	2265.12
chr12	133264846	133265394	17.473	1991.24	1985.92
chrX	156030104	156030829	12.861	1919.77	1914.76
chr2	148881633	148881947	26.7359	1723.16	1718.06
chr18	80262800	80263351	16.5503	1562.4	1557.28
chr5	9955	11860	5.16763	1487.57	1482.42
chr5	80650023	80651921	5.59096	1436.95	1432.46
chr3	96617190	96618230	8.60432	1367.47	1362.5
chr22	50807812	50808556	12.0571	1336.31	1331.29
chr7	145997243	145997523	31.1516	1316.59	1311.44
chr12	41363538	41363818	28.6535	1314.07	1308.95
chr12	9913	10649	10.5419	1016.62	1012.26
chrY	4344684	4344946	35.477	1017.03	1011.92
chr21	10014762	10015109	23.9452	967.277	962.28
chrY	9141799	9142056	36.932	914.473	909.39
chr5	134924044	134925712	3.67272	856.45	852.092
chr4	190122360	190123169	11.5015	808.276	803.738
chr2	87824796	87825445	13.4831	698.485	693.716
chr3	9908	10810	10.5812	694.133	689.442
chr1	236097011	236097491	14.5632	641.47	636.929
chr17	53105664	53106478	11.0512	627.967	623.39
chr5	134926518	134928468	2.91282	616.168	612.378
chr18	47853176	47853527	22.8762	601.732	597.281
chr7	106101339	106101567	28.1862	583.397	578.582
chr1	248945609	248946493	8.09206	539.982	535.571
chr18	2842172	2842439	18.3532	537.958	533.307
chr4	9909	10291	20.3572	532.285	527.811
chr18	9922	10719	11.6366	517.643	513.013
chr1	125178834	125183177	2.49655	503.882	499.637
chr1	76971127	76971510	19.6285	472.23	467.485
chr7	9914	10335	19.5343	450.152	445.695
chr1	91387143	91387632	16.4123	447.164	442.686
chr4	49709117	49711972	3.48442	446.715	442.339
chr1	9913	10617	10.0018	439.011	434.818
chr10	39967456	39967788	8.93308	424.872	420.889
chr5	49599528	49603118	3.07956	417.418	413.566
chr7	45251900	45252222	18.2185	414.857	410.532
chr8	99495773	99496048	21.0554	414.76	410.26
chr5	49666079	49667423	5.56991	405.394	400.942
chr21	46184361	46184872	11.5579	404.239	399.966
chr15	41426588	41426815	23.9475	403.782	399.205
chr17	22524328	22524567	3.03649	401.271	396.831
chr2	49229531	49229969	15.6953	398.538	394.272
chrX	222251	222529	28.9603	367.385	362.958
chr17	25919960	25920441	12.7892	360.407	356.476
chr13	114353189	114354419	9.46288	347.584	344.271
chr14	32484067	32485213	7.92677	338.312	334.1
chr14	77269695	77269921	16.0249	333.521	329.211
chr9	5684174	5684400	25.7345	325.643	321.269
chr14	99420847	99421074	24.5533	325.028	320.662
chr8	69690015	69690421	17.0214	308.97	304.888
chr15	101980795	101981281	10.2109	307.415	303.552
chr4	51107126	51107660	12.6159	301.69	297.494
chr17	26603640	26604718	7.63754	298.517	294.711
chr13	55971537	55971851	22.2936	288.652	284.442
chr3	160947557	160947878	18.7812	285.412	281.162
chr4	190177618	190180060	3.16959	276.33	272.579
chr11	134656424	134657161	9.47155	275.262	271.13
chr5	178585448	178585836	14.7914	273.653	269.627
chr11	131342003	131342692	10.5746	273.513	269.404
chr16	34587913	34588624	2.61445	271.007	267.308
chr22	35885575	35885813	18.6381	261.62	257.293
chr7	158151023	158151591	7.94321	260.728	256.975
chr5	49656756	49661877	2.13567	256.364	252.643
chr2	33767374	33767618	17.5114	251.394	247.122
chr20	29444936	29445947	6.558	246.079	242.165
chr20	64286665	64287517	8.87035	243.406	239.454
chr16	34592596	34593738	3.04886	242.774	238.822
chr4	49657036	49658073	4.27742	240.262	236.905
chr10	41858281	41862124	2.73393	239.526	236.352
chr3	43229303	43229646	15.6396	232.872	229.018
chr20	13167215	13167449	20.5722	230.844	226.629
chr16	46398301	46401657	2.41182	230.036	226.044
chr7	7099436	7100202	8.74676	228.168	224.275
chr11	134851610	134852195	11.6664	223.929	219.976
chr4	49149075	49151051	2.48847	223.008	219.31
chr2	222866112	222866877	11.3728	221.346	217.804
chr10	38578863	38579679	8.06474	220.244	216.458
chr5	41903875	41904616	8.87407	219.973	216.294
chrY	11721839	11723457	8.14724	219.329	215.902
chr21	8986657	8988751	3.26089	219.663	215.688
chr18	106789	110836	2.46781	217.056	213.569
chr16	34580995	34583913	2.46766	215.786	212.012
chr17	82586116	82586638	9.67948	212.286	208.472
chr7	7640318	7641239	7.30183	211.101	207.52
chr14	81533522	81534274	8.72044	207.599	203.93
chr10	41133736	41134171	9.25047	205.01	201.354
chr11	123003509	123003772	18.5652	204.325	200.297
chr16	46394190	46395143	2.01227	202.152	198.411
chr4	55328063	55328385	15.4206	199.048	195.051
chr1	103621059	103621293	17.3886	196.925	192.836
chr10	31969951	31970178	12.3997	194.376	190.639
chr4	162421292	162421636	16.7921	193.111	189.271
chr10	39968675	39969046	4.41483	189.737	186.771
chr10	133686995	133690278	3.00935	189.932	186.38
chr15	97960180	97961326	8.16474	188.926	185.329
chr11	6234525	6235388	7.8384	188.751	185.008
chr3	93979827	93980610	8.21384	187.766	184.223
chrX	126471731	126473355	5.74256	186.937	183.427
chr3	75668817	75669887	5.88223	184.862	181.21
chr5	131170561	131171149	8.98627	184.799	181.057
chr13	57159336	57159559	11.0599	183.875	179.91
chr16	46386328	46391366	1.86119	181.374	177.769
chr4	12640221	12640730	13.2643	177.159	173.285
chr1	143261670	143267280	2.02325	174.946	171.411
chr1	180651	181938	5.38206	173.728	170.279
chrX	55181456	55182152	8.1679	173.018	169.697
chr11	83156458	83157482	6.51809	172.329	168.861
chr3	126343051	126343277	10.5091	171.588	167.618
chr11	61391149	61392000	9.32279	170.29	167.215
chr14	44961244	44962511	6.41315	170.366	167.111
chr6	61574045	61574724	9.85714	170.287	166.814
chr1	143251543	143256899	1.86562	168.04	164.655
chr9	80565602	80565865	16.7759	168.342	164.451
chr19	58607406	58607709	13.0788	167.925	164.383
chr5	8457250	8458225	6.77449	167.259	163.941
chr4	50555938	50556571	8.52524	166.341	163.101
chr3	68670430	68670649	16.6353	166.101	162.156
chr3	198172931	198174558	5.24017	165.057	161.697
chr7	25862107	25862953	7.90186	165.079	161.273
chr11	106021945	106022728	8.29353	164.683	161.237
chr2	89836384	89841240	2.49028	164.365	161.076
chr12	33795281	33796199	7.96323	163.448	160.092
chr10	40829594	40829852	8.47339	163.79	160.03
chr18	14132117	14132755	7.86944	161.215	157.888
chr16	34594686	34595947	2.75367	160.569	156.926
chr14	77616308	77617204	7.73022	159.928	156.391
chr10	37976094	37976974	7.27173	159.6	155.999
chr17	60677224	60678143	5.93166	159.473	155.947
chr5	151771072	151772331	5.67943	158.881	155.425
chr9	40991648	40992758	5.7943	158.794	155.315
chr17	26619382	26620353	7.1993	158.767	155.164
chr1	215499699	215499929	17.7631	159.06	155.16
chr11	83071669	83072337	7.78308	158.34	154.9
chr2	62705114	62706278	6.11199	156.431	153.137
chr12	14803127	14803852	7.65107	155.379	152.15
chr1	143189948	143195792	2.00024	154.167	150.681
chr4	190180968	190181236	2.67543	152.557	148.915
chr11	73510594	73510907	13.7901	152.369	148.73
chr10	40447052	40448524	8.33845	150.703	147.267
chrY	11305194	11305714	2.94202	150.757	147.202
chr21	10692276	10694274	5.09271	150.192	146.974
chr21	7257653	7260257	3.80449	149.714	146.861
chr4	51842623	51843685	5.2623	149.917	146.561
chr4	190021593	190022857	6.13107	149.596	145.893
chr10	95693646	95694371	7.91007	149.182	145.779
chr1	55429003	55429638	8.35596	149.172	145.577
chr15	48810932	48811480	10.3076	148.97	145.428
chr5	146203187	146203890	7.64822	148.298	144.91
chr1	164558664	164559277	8.98164	147.637	144.121
chr10	41124748	41126410	7.31879	147.426	144.079
chr2	132347117	132347662	8.52937	147.384	143.942
chr19	42370745	42370972	12.342	147.716	143.89
chr17	25383584	25383998	12.3499	147.19	143.765
chr4	82284774	82285344	8.39935	146.8	143.305
chr7	38177889	38178820	7.00328	146.238	142.873
chr1	124741272	124741624	5.36691	145.711	142.366
chr5	146182417	146183140	7.4226	145.604	142.224
chr3	98522253	98523256	7.20608	145.266	141.864
chr7	51606574	51607297	7.61387	143.324	139.701
chr17	70405440	70406204	7.26989	142.778	139.272
chr10	39965114	39966395	4.46584	141.976	138.717
chr17	21960287	21960553	10.973	142.02	138.341
chr14	66507506	66509044	5.37914	140.761	137.42
chr5	118988038	118988845	7.55795	140.579	137.005
chr8	67585359	67586071	8.15217	140.207	136.735
chr1	121184248	121185400	5.5491	139.665	136.195
chr1	96362565	96363066	8.67786	139.676	136.141
chr11	29773531	29774172	8.64883	139.328	135.84
chr3	25467407	25467637	12.8593	139.227	135.497
chr5	152688459	152689010	7.76481	138.572	135.306
chr2	196639367	196640004	8.68268	138.623	135.188
chr10	52883868	52884564	7.67156	138.573	135.01
chr21	28992540	28993255	7.43581	138.115	134.684
chr1	170074315	170075002	8.74102	138.035	134.614
chr5	94567471	94570824	3.45521	136.812	133.962
chr11	43830851	43831447	9.07967	137.188	133.781
chr1	148522392	148522618	14.0709	137.286	133.527
chr7	7182114	7183395	5.2603	136.752	133.468
chr1	143199901	143203624	2.28097	136.515	133.056
chr8	73971876	73972678	6.88933	136.319	132.975
chr2	166414398	166414711	10.2609	136.202	132.549
chr17	59154866	59155866	5.86665	136.011	132.461
chr7	56106149	56106818	7.41865	135.26	131.916
chr5	23526712	23527857	6.02627	135.034	131.426
chr4	67545258	67545822	8.85384	134.705	131.225
chr7	158595139	158595382	12.4597	134.577	131.092
chr17	25569060	25569462	11.5633	133.297	129.857
chr9	34999067	34999373	9.85786	133.368	129.855
chr12	20551334	20551664	11.4856	132.628	129.268
chr6	62285845	62286668	7.19411	132.345	129.11
chr22	11706801	11707426	5.91277	132.452	129.042
chr1	171781182	171781805	8.41647	132.264	128.717
chr8	67582250	67582483	9.18639	132.177	128.425
chr3	115239705	115240162	9.3054	131.806	128.328
chr8	135756744	135757590	6.24848	131.593	128.141
chr2	213284117	213284807	8.45139	131.474	128.074
chr11	59615603	59616542	6.88894	131.342	127.769
chr14	60091662	60092410	6.37708	130.882	127.425
chr11	83285618	83286662	6.19492	130.228	126.752
chr5	60761442	60762106	10.9348	130.067	126.589
chr5	108748302	108749537	5.84642	129.658	126.41
chr14	73026860	73027438	7.33019	129.573	126.171
chr1	244652614	244653500	7.12681	129.626	126.153
chr4	53005	53535	7.5091	129.221	125.86
chr10	38010360	38011248	6.48759	129.045	125.5
chr1	143211817	143218038	1.63163	128.633	125.433
chr2	88691327	88692075	6.85094	128.669	125.315
chr7	68736431	68736728	12.5309	128.726	125.179
chr14	63641380	63642579	5.59212	127.957	124.525
chr4	49147215	49148185	2.07266	127.648	124.47
chr8	91069902	91070635	8.25943	127.659	124.341
chr7	19404459	19405424	8.13832	127.435	124.13
chr20	30579752	30580442	7.38509	127.357	124.08
chr1	143184558	143187954	2.35981	126.807	123.431
chr3	75434851	75436183	4.90039	126.793	123.316
chr16	34586435	34587105	2.04846	126.677	123.117
chr15	99610310	99610531	14.6089	126.509	122.833
chr17	113048	113418	7.39722	126.465	122.832
chr11	101914757	101915477	7.97253	126.053	122.631
chr2	214809337	214810368	5.76885	125.9	122.584
chr15	49620723	49621232	10.0275	125.981	122.504
chr8	76999880	77000869	6.1963	125.869	122.484
chr10	128464280	128464707	9.9523	125.958	122.416
chr17	23016167	23016694	10.587	125.45	121.965
chr7	12715547	12716155	7.68874	125.372	121.928
chr3	68658866	68659345	10.4451	125.402	121.914
chr7	13919967	13920609	8.56681	125.212	121.798
chr3	121749211	121750135	6.69038	124.829	121.623
chr5	115544333	115545151	7.03611	124.512	121.18
chr8	109333580	109334783	5.81499	123.828	120.654
chr16	53503135	53503936	6.66397	123.778	120.403
chr4	129093187	129093867	7.73167	123.449	120.117
chr2	89585303	89585933	4.94745	123.14	119.826
chr6	52284454	52285171	7.39548	122.898	119.577
chr2	190319579	190320198	8.37443	122.764	119.383
chr5	43313006	43313958	6.19459	122.604	119.241
chr5	95177947	95178721	7.94581	122.138	118.67
chr1	236794916	236795727	7.67133	122.014	118.666
chr5	147782395	147783017	8.81323	121.974	118.509
chr16	34572045	34576716	2.71568	121.234	117.886
chrX	55183169	55183652	6.62517	120.883	117.671
chr8	144767412	144768576	5.37376	121.187	117.606
chr7	112939457	112940444	6.70012	120.434	117.27
chr8	122134689	122135082	8.46998	120.661	117.241
chr1	66924697	66925676	6.07036	120.691	117.222
chr17	24421301	24421670	11.4778	120.577	117.193
chr3	131381250	131381936	6.70807	120.15	116.948
chr20	25696313	25697192	7.26118	119.853	116.54
chr8	106725835	106726243	9.66076	119.733	116.467
chr16	53703697	53704274	8.69134	119.516	116.091
chr8	66666943	66667719	7.75753	119.251	115.931
chr7	63068011	63068726	6.67254	118.637	115.314
chr5	123423182	123423956	7.15137	118.437	115.183
chr17	43997619	43997872	9.70673	118.426	114.884
chr2	54723182	54724035	6.3065	118.109	114.779
chr2	197452951	197454023	6.23012	117.515	114.357
chr4	30537391	30538061	5.38596	117.564	114.288
chr6	119147043	119147756	6.45757	117.127	113.853
chr7	56051210	56052162	5.78293	117.084	113.811
chr5	148383658	148384278	8.04511	117.063	113.784
chrX	17736037	17737546	8.02024	116.872	113.765
chr5	73775795	73776027	14.4783	117.272	113.685
chr14	79045284	79045699	9.79505	116.982	113.638
chr5	88140937	88141811	7.9269	116.952	113.571
chr8	109539391	109540291	6.32609	116.853	113.488
chr8	143669365	143669705	8.2856	116.735	113.281
chr1	113389876	113391087	5.63493	116.468	113.264
chr11	77994579	77995255	6.96697	116.456	113.092
chr4	122732315	122732963	8.62651	115.832	112.509
chr10	43455211	43456106	5.63756	115.428	112.1
chr7	7968409	7969891	4.45686	114.938	111.973
chr9	101398436	101399042	7.41605	115.193	111.886
chr10	42475182	42476250	5.6576	114.953	111.664
chr14	45679762	45680326	8.04827	114.817	111.451
chr11	28108006	28108565	8.50483	114.815	111.407
chr9	66900429	66901124	7.43232	114.28	110.945
chr17	26594607	26595221	7.15824	113.936	110.734
chr1	184754452	184755484	6.48386	113.536	110.404
chr3	88058334	88059606	5.60015	113.566	110.361
chr14	18919644	18921565	4.2713	113.202	110.139
chr22	32895027	32895283	12.0923	113.469	109.923
chr17	58517640	58518791	4.38865	113.107	109.889
chr14	80941299	80942082	7.12517	112.795	109.677
chr6	55868757	55869384	7.66706	112.978	109.676
chr3	167734525	167735867	5.63891	112.556	109.35
chr3	105366091	105367003	5.52223	112.609	109.332
chr1	113811828	113812720	6.54605	112.477	109.332
chr4	39182039	39182647	7.59635	112.575	109.28
chr1	7335039	7335257	14.343	112.794	109.193
chr10	41873703	41875568	2.30758	112.076	108.837
chrX	139852353	139852575	14.7378	112.455	108.829
chr7	108569334	108570166	7.42464	112.078	108.791
chr11	85628047	85628741	7.82846	111.846	108.589
chr17	21975297	21977999	2.32268	111.451	108.422
chr21	8249396	8252376	1.82784	111.804	108.303
chr4	78008486	78008795	12.3714	111.221	107.712
chr20	14337391	14337900	8.64887	110.868	107.637
chr7	124929543	124930263	8.91272	110.562	107.336
chr14	45134110	45134837	5.73492	110.654	107.302
chr5	109409608	109410770	5.49328	110.174	107.105
chr2	79717318	79717984	7.79032	109.702	106.424
chr14	63542736	63543866	5.54452	109.381	106.297
chr11	3653702	3654896	6.36073	109.839	106.271
chr2	89827886	89833927	2.10256	109.303	106.125
chr5	166530325	166530556	14.0384	109.634	106.115
chr2	165469447	165469804	10.5155	109.288	105.95
chr5	23506697	23507735	5.77348	109.108	105.917
chr7	111198197	111198680	9.29493	108.895	105.596
chr1	88992346	88993294	6.39283	108.692	105.426
chr5	75336353	75337368	6.93982	108.477	105.273
chr1	143246820	143247453	2.16943	108.716	105.262
chr12	58877134	58877841	7.803	108.334	104.972
chr14	46048121	46048679	8.00685	108.204	104.891
chr2	214069271	214069681	9.55339	107.982	104.73
chr12	133079946	133081242	5.49047	107.983	104.629
chr5	119070559	119071481	6.1382	107.847	104.512
chr16	35492156	35492689	7.71943	107.594	104.34
chr4	86593929	86594862	6.19157	107.421	104.32
chr8	138520418	138521132	5.99073	107.361	104.28
chr7	87933895	87934898	7.16734	107.187	103.983
chr2	202614189	202614464	11.7022	107.409	103.96
chr9	71910688	71911722	6.29567	107.064	103.955
chr7	87345164	87345861	7.88134	107.211	103.912
chr11	106076877	106078094	5.99001	107.03	103.88
chr9	100098791	100099612	6.78604	107.098	103.867
chr2	88627199	88628336	5.66402	106.811	103.521
chr10	38402435	38403401	5.96028	106.818	103.519
chr11	175258	176083	7.25751	106.638	103.377
chr8	123072345	123073167	6.47774	106.442	103.368
chr3	98901080	98902170	5.7649	106.449	103.261
chr1	182029290	182030280	6.35797	106.241	102.971
chr5	7321510	7322275	7.10815	105.855	102.637
chr7	33986905	33987804	6.76671	105.788	102.623
chr6	64519948	64520438	7.97537	105.801	102.609
chr12	132908230	132909079	6.51389	105.775	102.537
chr8	134831751	134832912	5.1453	105.712	102.459
chr2	41194201	41194687	8.60848	105.668	102.432
chr2	71226848	71227650	6.50978	105.558	102.235
chr7	108525694	108526755	6.29475	105.492	102.158
chr7	87152011	87153015	6.37549	105.268	102.023
chr8	25458192	25459286	6.09159	105.005	101.792
chr12	2255710	2256160	6.76243	104.856	101.584
chr2	64750707	64751886	5.46912	104.846	101.526
chr16	34589447	34589526	1.89542	104.171	101.364
chr8	128108900	128109461	6.41683	104.626	101.335
chr8	65633839	65634537	7.15528	104.276	101.128
chr14	74084101	74085268	5.09281	104.099	100.883
chr3	120742127	120742870	6.71906	104.047	100.752
chr5	144170358	144171034	7.72319	103.753	100.583
chr9	62837712	62838832	4.71514	103.549	100.565
chr22	11973829	11974528	7.33271	103.478	100.467
chr2	58923783	58924318	7.4439	103.683	100.412
chr21	29024457	29025231	6.22072	103.513	100.206
chr5	111512066	111513127	6.07008	103.225	100.099
chr1	113904554	113905680	5.67791	103.205	99.9519
chr6	141326425	141326843	8.63218	103.115	99.8972
chr4	126850277	126850715	10.3267	103.197	99.8941
chr8	88939882	88940297	6.38361	102.966	99.8278
chr2	739860	740976	6.75883	103.227	99.8256
chr21	31558882	31559672	4.82137	103.118	99.7949
chr8	85220070	85220944	6.30095	102.88	99.5862
chr12	21437478	21437973	8.54189	102.744	99.4301
chr5	151252652	151253320	6.27429	102.585	99.3504
chr14	51094816	51095786	5.4936	102.33	99.2501
chr20	31240544	31242073	5.48917	102.47	99.2225
chr11	13668117	13669191	5.7165	102.099	98.9811
chr1	143206007	143207212	2.29263	102.385	98.926
chr16	77190403	77191276	6.50279	102.098	98.8654
chr1	186374917	186375981	6.39931	102.01	98.7345
chr8	106269775	106270736	5.90125	101.327	98.2108
chr11	31509472	31510149	8.26472	101.374	98.1619
chr12	33180911	33181363	8.17048	101.383	98.1454
chr7	33128997	33129742	6.96175	101.419	98.1318
chr14	73458077	73458991	5.80304	101.234	98.0736
chr4	49314846	49315196	5.25756	101.118	97.9982
chr22	11698563	11698962	5.3754	101.171	97.8471
chr8	2127075	2127914	7.9874	101.032	97.825
chr4	165327232	165327979	7.26902	101.039	97.8132
chr12	8949336	8950260	6.02746	100.988	97.7497
chr7	77798333	77799243	6.00406	100.953	97.7195
chr16	50741624	50742394	6.58699	100.878	97.7009
chr2	19140651	19141281	7.2798	100.776	97.59
chr3	61251293	61251705	8.00954	100.659	97.4457
chr2	210366619	210367195	7.81273	100.719	97.442
chr10	42637894	42638876	5.77086	100.589	97.2902
chr5	163571757	163572254	8.64416	100.632	97.2787
chr11	53307628	53307917	9.64685	100.543	97.1266
chr2	63588200	63589278	5.88176	100.188	96.9928
chr3	189324550	189325157	7.4013	100.224	96.9091
chr19	56507482	56508266	7.20139	100.092	96.8485
chr10	44301044	44301705	6.55176	100.037	96.7706
chr14	42993995	42994684	7.36529	99.9709	96.7403
chr4	103019325	103019939	7.78714	100.003	96.7366
chr11	27209543	27210018	7.42695	100.021	96.6927
chr8	102238596	102239785	5.52935	99.9815	96.6541
chr8	124997833	124998932	5.18885	99.7922	96.6316
chr7	142665575	142667709	5.75446	99.5104	96.4642
chr14	19480681	19482329	4.17142	99.4998	96.4489
chr2	209495430	209496427	7.15846	99.4888	96.4168
chr9	23826222	23826686	8.36506	99.7232	96.4164
chr21	8806692	8807397	5.12138	99.4508	96.3654
chr11	103892608	103893100	7.90106	99.4863	96.3281
chr8	80864660	80865144	7.71319	99.6047	96.3275
chr5	163505322	163506079	6.72767	99.3555	96.2277
chr6	144095308	144095969	6.99271	99.4145	96.2141
chr4	49153112	49156606	2.03501	99.1286	96.1908
chr17	71071802	71072241	7.58445	99.1629	95.9863
chr8	73008540	73009254	7.6277	99.0679	95.9344
chr16	80027024	80027549	8.02168	99.2155	95.8906
chr14	65102194	65103248	5.19769	98.9548	95.8049
chr7	7438818	7439324	7.27949	98.9303	95.7474
chr8	113046114	113046976	7.16272	98.7049	95.7319
chr2	131208949	131209858	6.45779	98.9506	95.7286
chr10	56360997	56361971	6.07267	98.6465	95.6093
chrX	87409270	87409948	8.25019	98.8141	95.5571
chr19	52189309	52190482	5.38456	98.6357	95.5106
chr5	123760994	123761833	8.32917	98.5578	95.5084
chr11	57778466	57778994	7.94491	98.7142	95.4369
chr6	162727262	162728210	6.58098	98.4075	95.2348
chr22	15641885	15643332	4.01076	98.1788	95.074
chr2	4672980	4673518	8.34567	98.3411	95.0483
chr1	48471680	48472569	6.34656	98.3173	94.9717
chr14	59188175	59188887	5.75954	97.9423	94.8035
chr4	158671747	158672522	7.23276	97.9929	94.6871
chr1	61337845	61338470	7.86393	97.8662	94.648
chrX	80809729	80810279	7.6115	97.8364	94.6328
chr5	127934741	127935259	7.57728	97.9071	94.5966
chr13	19117937	19118754	7.37387	97.5815	94.3664
chr3	100260608	100261281	7.36305	97.4541	94.2917
chr1	159598109	159598682	7.37383	97.5036	94.2365
chr4	190049397	190050122	7.57633	97.2375	93.9599
chr2	132415872	132416907	5.6142	96.9803	93.8636
chr21	14382789	14383802	6.47683	96.8649	93.8136
chr2	113818384	113818952	7.62904	96.9437	93.7037
chr19	32971848	32972382	7.73539	96.8596	93.5529
chr4	83034739	83035463	6.16953	96.5712	93.4135
chr17	25788448	25788770	12.5327	96.7549	93.412
chr5	36151676	36152229	7.34819	96.524	93.3442
chr14	49586095	49587082	5.24909	96.5959	93.3394
chr8	128900573	128901218	6.04129	96.4971	93.2782
chrX	44282519	44283411	12.5118	96.3171	93.1183
chrX	78103721	78105090	7.54036	96.227	93.06
chr6	136250098	136250681	7.48538	96.1505	93.0158
chr2	127064568	127065287	5.26128	96.1089	92.9473
chr3	29065366	29065818	8.5577	96.1674	92.9177
chr1	218705482	218706701	6.74043	96.188	92.8858
chr14	85415253	85415721	8.40083	96.0249	92.7322
chr12	20212655	20213085	8.57858	95.7257	92.5636
chr6	151451868	151452615	5.94547	95.7577	92.5218
chr14	55448033	55448678	6.46629	95.772	92.4695
chr1	59296385	59297269	6.71066	95.7647	92.4457
chr14	61755197	61755615	7.36634	95.3484	92.0952
chr16	46883797	46884552	6.22084	95.2551	92.0765
chr2	117814345	117814999	7.49217	95.2317	92.0708
chr1	143227353	143233659	1.8523	95.155	92.0458
chr7	134646502	134647186	8.83002	94.9345	91.7767
chr6	57089750	57090378	6.8122	94.8187	91.6628
chr1	33099216	33099941	6.98095	94.9934	91.6565
chr7	143836561	143837576	7.03219	94.9215	91.6523
chr14	79278845	79279705	6.10228	94.705	91.6124
chr17	68821862	68822487	6.48125	94.638	91.514
chr7	7492433	7492917	6.80394	94.6471	91.4788
chr10	40213344	40213617	9.18519	94.6123	91.2286
chr16	1025162	1025736	6.75758	94.5667	91.2223
chr10	16817111	16817931	6.56698	94.4451	91.2157
chr14	52552221	52554084	4.8489	94.168	91.1508
chr6	142885150	142885765	7.5241	94.3765	91.1381
chr12	20451749	20452235	8.44796	94.273	91.1145
chr2	55519267	55520058	6.57733	94.2086	91.1063
chr4	131290599	131290825	13.3663	94.468	90.9776
chr5	146446849	146447720	6.39536	94.0633	90.9569
chr12	30754401	30755364	6.12795	94.0755	90.9196
chr21	8388057	8391080	1.74332	94.2136	90.7793
chr3	41961918	41962638	6.68625	93.8948	90.7725
chr10	42552416	42553340	5.09005	93.7387	90.6611
chr3	179562536	179563709	5.55867	93.7269	90.6595
chr6	163745861	163746346	7.59463	93.927	90.648
chr10	104809279	104810074	6.021	93.869	90.6172
chr2	134918082	134919152	5.87437	93.8363	90.6002
chr5	71850839	71851188	11.4272	93.6574	90.3685
chr2	105037559	105038371	6.32714	93.1306	90.0374
chr19	37251521	37252193	8.02957	93.0852	89.9249
chr15	92904081	92904684	7.1608	93.2166	89.9195
chr7	112206002	112206918	6.01125	92.9884	89.8888
chr6	88555272	88555513	12.3342	93.25	89.8787
chr3	53891656	53892285	7.99151	93.0677	89.8308
chr12	126772123	126772947	6.87512	93.019	89.8251
chr19	37370821	37371496	7.57456	92.878	89.7155
chr9	36347021	36348001	10.146	92.6317	89.6425
chr4	123832191	123833038	7.11698	92.8688	89.5472
chr10	41876675	41879596	2.07477	92.6412	89.5197
chr6	136610207	136610668	7.80485	92.6946	89.4939
chr7	6577260	6577853	5.78604	92.6299	89.4502
chr8	139215181	139216172	4.92858	92.1918	89.1884
chr4	67700792	67701439	6.97448	92.3367	89.1372
chr6	155782284	155782801	8.03471	92.353	89.1354
chr1	74197776	74198522	7.48312	92.2455	89.0748
chr4	49639033	49641190	2.27443	92.1647	89.0212
chr3	186108908	186109576	6.38323	92.252	89.0109
chr5	110477990	110479273	7.8305	91.9767	88.9166
chr1	235538983	235539228	8.51258	92.1389	88.7712
chr3	8501408	8501976	7.35369	91.9568	88.7457
chr6	145734713	145736049	5.66838	91.9633	88.716
chr20	29079672	29080720	5.27395	91.5933	88.6238
chr15	99123636	99124355	6.12348	91.5935	88.3343
chr3	114056182	114057002	6.47382	91.3791	88.2688
chr14	95534401	95535141	7.40657	91.2965	88.102
chr11	108222470	108223387	6.37331	91.1727	88.0001
chr19	53520559	53521215	7.31881	91.1698	87.9612
chr1	87226088	87226772	6.76736	90.9681	87.9244
chr2	118088041	118088778	6.53808	90.859	87.7282
chr3	19889030	19889717	6.85597	90.6217	87.5306
chr5	62403435	62404197	6.10351	90.5916	87.489
chr11	4607788	4608484	6.81596	90.5721	87.4823
chr8	128176487	128177378	5.48904	90.6576	87.4264
chr1	85606947	85607713	5.6299	90.5186	87.3142
chr10	82288383	82289072	6.65006	90.3417	87.2595
chr2	49973990	49974409	8.74093	90.3805	87.2448
chr2	135741408	135742172	6.31914	90.3489	87.2163
chr2	182715803	182716639	6.29785	90.3208	87.14
chr3	111674258	111674881	5.84598	90.2778	87.1303
chr20	28602335	28603258	5.72839	90.0593	87.01
chr8	120970870	120971512	6.52308	90.1182	87.0002
chr21	6369271	6372352	2.96931	90.1231	86.9847
chr11	87037363	87038230	6.58845	90.02	86.9845
chr8	124171905	124172807	9.08403	90.0981	86.9075
chr1	176515184	176515785	6.69766	89.8458	86.7175
chr7	127651614	127652294	7.39456	89.8614	86.7137
chr3	113695978	113697096	5.51924	89.7774	86.7118
chr3	186570213	186570901	6.28953	89.8853	86.6845
chr2	212451744	212452316	8.46753	89.8626	86.6539
chr6	57961139	57961980	6.66657	89.7072	86.6423
chr4	57501650	57502120	7.20688	89.814	86.641
chr5	65198526	65199188	7.09013	89.7537	86.6034
chr2	84516167	84516637	8.31552	89.7621	86.5854
chr12	39442444	39443773	4.8528	89.5376	86.5598
chr3	28241297	28241976	6.77421	89.5846	86.5324
chr1	169485268	169486351	6.18495	89.5827	86.525
chr3	108222011	108222958	6.53974	89.6067	86.5206
chr3	94062585	94063412	6.5519	89.5252	86.3772
chr7	12686397	12687777	5.13626	89.496	86.285
chr10	84139237	84139933	6.70476	89.281	86.1284
chr2	130129199	130129930	6.24486	89.34	86.1183
chr8	117520350	117521155	6.03364	89.0262	85.9921
chr2	117856429	117857003	6.49054	89.068	85.9099
chr4	99563356	99564216	6.54581	89.1004	85.8884
chr8	86508191	86509014	6.04204	88.9206	85.8536
chr2	162343807	162344622	7.31451	88.8859	85.724
chr11	26331858	26332452	7.75178	88.6527	85.6331
chr1	165116618	165117377	6.98579	88.7368	85.6263
chr10	38573376	38573935	7.17633	88.6497	85.6189
chr4	107719738	107720785	5.98602	88.7455	85.602
chr6	155314040	155315200	5.84586	88.5939	85.5966
chr7	92528141	92528944	6.36038	88.6218	85.5902
chr5	88660526	88661393	6.73021	88.7375	85.5547
chr4	128081383	128081871	9.62894	88.7461	85.5271
chr2	126657431	126658391	5.33801	88.5321	85.4907
chr2	89826354	89826623	2.1207	88.572	85.4649
chr3	17039552	17040050	8.12547	88.4565	85.3301
chr1	85276155	85277042	5.79559	88.4822	85.2791
chr12	55817619	55818295	6.86958	88.3776	85.2649
chr5	18792071	18792845	6.68745	88.0933	85.1129
chr16	72093340	72094215	6.37348	88.1355	85.0982
chr2	187982673	187983096	9.04223	88.3626	85.0862
chr7	46764105	46764640	6.95936	88.2617	85.0762
chr19	56140563	56141339	6.34619	88.2475	85.0261
chr3	121834720	121835611	6.32423	87.9664	84.9341
chr17	81249306	81249560	6.47288	88.2705	84.9007
chr4	111064303	111064949	7.07494	87.9867	84.8488
chr10	130157391	130157616	12.2456	88.3042	84.838
chr4	99060119	99060736	7.2991	87.9942	84.795
chr7	6104330	6105430	4.43867	87.7793	84.7284
chr8	103414588	103415567	5.90418	87.8954	84.7191
chr3	115146594	115148243	4.5243	87.8285	84.6508
chr7	37031819	37032533	6.46385	87.6923	84.6493
chr12	32678972	32679925	5.70127	87.6247	84.515
chr7	53811486	53812193	7.11494	87.6312	84.5016
chr6	145964047	145964863	5.79997	87.4553	84.4799
chr7	21426977	21428585	4.74702	87.6432	84.4288
chr2	11744037	11744456	5.96369	87.6554	84.4132
chr1	152047839	152048687	6.10253	87.4799	84.4024
chr3	120094064	120095874	4.27172	87.4029	84.2795
chr5	140725822	140726433	7.48173	87.4769	84.2582
chr10	37857268	37858246	5.42054	87.3612	84.2429
chr2	165953407	165954375	6.37601	87.1088	84.0239
chrY	11746709	11748837	5.84111	86.8135	83.9831
chr3	155854107	155854920	6.55868	86.9995	83.9797
chr22	16352348	16354866	4.33282	87.0389	83.9765
chr1	70410680	70411394	6.47842	87.093	83.9537
chr14	62957556	62957957	7.41803	87.0805	83.9485
chr16	952717	954141	5.02843	87.1704	83.9232
chr10	59387716	59388439	6.96207	86.9152	83.9008
chr14	45253011	45254225	5.13534	86.952	83.8541
chr3	87333054	87333796	7.42795	86.8922	83.7709
chr2	31233753	31234559	5.98051	86.772	83.7579
chr12	133129901	133130760	6.41186	86.8292	83.7547
chr1	115545701	115546438	6.16988	87.0089	83.7445
chr8	118439607	118440118	6.66352	86.8482	83.6983
chr17	28335242	28336341	5.34962	86.5638	83.5844
chr10	45672272	45673160	6.03144	86.6669	83.5562
chr8	133036810	133037331	5.69298	86.6046	83.3998
chr2	61538090	61538978	5.33252	86.5611	83.3207
chr21	21612484	21612846	9.57151	86.4647	83.2583
chr2	138947815	138948551	6.45791	86.3328	83.2213
chr6	128398023	128398446	9.59212	86.4289	83.1851
chr6	142902590	142903050	8.07508	86.3103	83.154
chr4	74157714	74158505	6.80593	86.1336	83.0997
chr10	123153944	123155125	5.61879	85.9635	83.0155
chr21	29073361	29074174	5.05506	86.0608	83.0074
chr5	44808591	44809621	5.83782	85.8519	82.9754
chr2	73385479	73386435	5.64022	86.1558	82.9496
chr18	63584	64057	10.0929	86.1434	82.9377
chr8	89984014	89984882	6.25903	86.0785	82.8849
chr1	185156545	185157609	5.79162	85.8991	82.837
chr13	64723694	64724148	9.58721	85.956	82.7767
chr15	92831650	92832202	7.81323	85.8786	82.6932
chr10	104937452	104938079	6.87332	85.6227	82.5984
chr3	100492042	100492731	6.2226	85.7714	82.5874
chr3	36992747	36993886	5.87268	85.6483	82.5132
chr10	59905996	59907081	5.34178	85.4251	82.4158
chr11	3797148	3798146	5.81982	85.535	82.3877
chr2	204452404	204453032	7.253	85.3746	82.3379
chr11	125111472	125112129	9.09831	85.5205	82.2592
chr6	56542503	56543188	6.76623	85.3378	82.2278
chr8	121163892	121164802	5.33563	85.3501	82.2062
chr3	43621594	43622491	6.50272	85.2334	82.101
chr4	172514897	172515821	6.59377	84.9687	82.0365
chr9	62801235	62802910	3.67022	84.7821	82.0309
chr20	54123473	54124103	6.60086	85.2213	82.0299
chr3	167379935	167380586	7.98578	85.0342	81.9401
chr1	198776462	198777060	6.96964	85.0756	81.907
chr10	40180741	40181014	9.63216	85.2384	81.8914
chrX	54639325	54640137	7.64555	85.0431	81.841
chr4	104728370	104728824	8.00498	84.832	81.7362
chr6	40164321	40164803	6.97368	84.7684	81.6826
chr12	31728739	31729492	5.36954	84.835	81.6635
chr1	244451399	244452407	5.86057	84.6477	81.6365
chr16	5097630	5098875	4.77665	84.7076	81.5124
chr12	44948670	44949152	8.15923	84.628	81.4798
chr7	12210645	12211758	5.58416	84.4979	81.4694
chr2	74458020	74458597	4.83953	84.578	81.4578
chr3	90184834	90185274	7.00905	84.5096	81.434
chr14	20461325	20462087	6.01849	84.4892	81.2945
chr11	123139994	123140223	12.1398	84.645	81.2746
chr10	21522168	21522389	8.5836	84.6251	81.1946
chr19	54133670	54133982	4.84016	84.3461	81.1279
chr14	85471692	85472142	8.53685	84.2399	81.0698
chr7	50962229	50963406	5.96603	84.0076	81.0392
chr9	103364734	103365204	8.84027	84.2045	81.0365
chr6	116570873	116571751	6.89931	84.0901	81.0136
chr6	153002366	153003210	6.32724	84.0344	80.9886
chr4	155376458	155377176	8.0902	83.9164	80.7975
chr15	45919770	45920266	8.67135	83.9275	80.7455
chr3	172750384	172751130	7.0513	83.8241	80.7081
chr7	44082298	44083007	5.37165	83.8788	80.7022
chr3	20186057	20186604	7.40135	83.7289	80.623
chr12	55973473	55974390	5.98506	83.7347	80.5944
chr5	111143881	111144311	7.8978	83.6748	80.5828
chr5	163437193	163438152	6.08182	83.651	80.5378
chr7	77122028	77122750	6.81191	83.7028	80.5361
chr2	152200542	152201010	8.72537	83.68	80.5298
chr8	28889832	28890627	6.66919	83.7174	80.5174
chr2	18560006	18560977	6.10375	83.5364	80.4189
chr7	159335401	159336045	10.022	83.3547	80.4122
chr6	144215856	144216890	5.74897	83.496	80.3865
chr2	197499600	197500661	5.39781	83.462	80.3673
chr16	72664644	72665331	7.0983	83.3178	80.3529
chr7	133082001	133082425	8.91813	83.4751	80.2967
chr22	11065872	11066851	4.84527	83.1606	80.2398
chr3	105868392	105869621	5.51413	83.2077	80.1376
chr9	63859202	63860213	5.1598	83.1743	80.1325
chr15	96273563	96274164	7.0088	83.1404	80.0486
chrX	63754950	63755552	7.78045	83.1528	80.0445
chr8	78665585	78666651	5.41157	82.935	80.0087
chr11	30322807	30323468	7.41045	83.1269	79.9914
chr16	50442750	50442966	10.7772	83.39	79.9692
chr2	74529527	74530104	5.28403	83.0207	79.9349
chr6	49462984	49463529	7.73602	82.8395	79.787
chr8	119638674	119639168	7.45198	82.9115	79.7733
chr3	109927078	109927581	6.86344	82.705	79.7646
chr9	39791294	39791928	6.364	82.7625	79.6847
chr1	110338212	110339549	4.67568	82.8816	79.6812
chr12	118372550	118373307	5.6937	82.7642	79.6678
chr1	219710699	219711453	6.39653	82.6993	79.6269
chr14	60980779	60981589	5.94027	82.7283	79.6241
chr1	165597949	165598642	6.85065	82.558	79.5638
chr4	166579934	166580735	8.48229	82.9045	79.5386
chr5	54701184	54701635	7.19411	82.7448	79.5295
chr7	51700651	51701200	7.50784	82.6955	79.5009
chr8	117669657	117670109	7.13356	82.6388	79.4869
chr1	119140051	119141187	5.37538	82.4185	79.3923
chr1	177209072	177209774	7.17353	82.3234	79.3311
chr4	106062354	106063337	7.34403	82.4505	79.2986
chr1	235541329	235541588	7.68818	82.4717	79.1814
chr4	67035449	67036328	6.32336	82.1477	79.0946
chr10	42690515	42692151	4.39884	81.8598	78.9899
chr3	190533461	190533980	7.08613	82.1245	78.9789
chr19	37317546	37318124	7.01015	82.0153	78.9272
chr7	64665844	64666631	7.06736	81.8804	78.9241
chr5	115625557	115626504	5.60535	81.8991	78.8647
chr5	5422068	5423012	5.28634	81.92	78.7686
chr9	28212983	28213393	7.31242	81.8075	78.733
chr2	48440352	48441198	5.80316	81.8376	78.7223
chr2	145906337	145906769	8.57949	81.8611	78.6931
chr8	40070515	40070782	11.9879	81.9324	78.6831
chr11	59106436	59107279	6.86342	81.8491	78.6687
chr2	33598922	33599872	5.47985	81.6646	78.6201
chr3	81760961	81761976	6.05581	81.8082	78.5835
chr5	30279183	30279703	8.0632	81.6443	78.5793
chr5	168579112	168580005	5.95362	81.6487	78.5664
chr4	50662203	50662509	7.8678	81.5724	78.2673
chr7	2843343	2844843	4.72253	81.1839	78.2027
chr2	55617265	55618974	5.12355	81.1073	78.1902
chr3	86793727	86794171	8.74665	81.305	78.1796
chr4	37685855	37687035	5.04174	81.1261	78.1048
chr6	38702647	38703441	6.38178	81.1187	78.0557
chr8	59617093	59617765	7.80613	81.0318	77.9261
chr20	20712295	20713143	6.43956	80.8842	77.8814
chr21	8815231	8815848	5.05933	80.8188	77.8237
chr1	248404086	248404340	10.0617	81.1236	77.7787
chr7	44606340	44607203	5.73914	80.9344	77.7603
chr14	72643261	72643781	6.26641	80.8091	77.7481
chr10	108358857	108359279	6.48951	80.7358	77.6754
chr12	113220954	113221594	6.11316	80.8424	77.6465
chr11	29282199	29282572	8.84664	80.7608	77.6178
chr3	136861821	136862560	6.49953	80.6358	77.5982
chr6	75284386	75285196	7.1564	80.5627	77.5895
chr2	148509323	148509807	6.80657	80.5984	77.517
chr8	82568561	82569122	8.08648	80.513	77.5012
chr1	238647898	238648356	7.90932	80.5773	77.4893
chr7	6008775	6009674	5.11517	80.4599	77.3467
chr3	111768489	111769139	6.52003	80.3944	77.3454
chr5	131634787	131635810	5.6085	80.3489	77.345
chr3	5026248	5027178	4.36979	80.5206	77.3367
chr3	16264603	16265331	6.70107	80.3984	77.3216
chr6	122399242	122400173	5.80049	80.2523	77.2917
chr6	168007401	168008099	7.27485	80.4487	77.2353
chr2	164388438	164388888	8.2861	80.2692	77.2251
chr2	36966087	36966980	5.46873	80.2774	77.2128
chr12	88141739	88142488	7.72776	80.2863	77.2012
chr5	106553281	106553599	11.4962	80.3352	77.1194
chr8	140464067	140465088	4.64422	80.2398	77.0793
chr1	246566108	246566950	6.73454	80.0906	77.0479
chr2	68467009	68467929	5.93358	80.1169	77.0255
chr3	101724360	101725242	6.48018	80.128	77.015
chr8	115218750	115219331	6.81281	80.1365	77.001
chr8	73356353	73356914	7.11443	80.1181	76.9941
chr2	58046337	58047368	4.99615	79.887	76.9019
chrY	10999483	11000542	4.38755	79.8336	76.9012
chr6	16439242	16439468	11.2222	80.1712	76.8182
chr9	101995307	101995640	7.86404	79.7045	76.6924
chr9	81028514	81028868	8.33437	79.7511	76.6551
chr7	27662504	27663271	6.47201	79.4674	76.4304
chr14	45135737	45136063	4.19383	79.3095	76.4266
chr7	57186268	57186513	8.22464	79.6237	76.3613
chr14	58297758	58299256	4.56314	79.2762	76.3465
chr14	64914176	64914780	6.31086	79.4122	76.3068
chr10	110918475	110919947	4.94635	79.3033	76.2855
chr5	81971638	81972629	6.09176	79.382	76.2831
chr14	65411629	65413563	4.24594	79.3291	76.2689
chr8	136020401	136021012	5.66432	79.2615	76.2506
chr16	46830834	46831709	6.5274	79.3953	76.243
chr1	247210361	247211118	6.67769	79.2356	76.2334
chr2	49248419	49248898	6.83183	79.1565	76.1197
chr10	31603197	31603992	5.16321	79.1212	76.113
chr3	5023224	5023682	4.36186	79.3159	76.1098
chr22	44626383	44626666	7.50492	79.2574	76.0301
chr4	13907261	13907735	8.31424	79.1291	75.9728
chr7	10973028	10974376	5.51175	78.9811	75.9466
chr17	27088990	27090228	4.5701	78.9672	75.9361
chr12	119667546	119668378	6.49904	78.893	75.9283
chr5	160119164	160120012	5.49012	78.9865	75.9262
chr12	27966820	27967253	6.59589	79.0359	75.9189
chr8	131856699	131858396	4.52189	78.7964	75.8503
chr5	45793618	45794535	5.434	78.8765	75.823
chr5	150790172	150790656	7.06791	78.7869	75.7364
chr4	110622767	110623453	6.79086	78.589	75.5936
chr7	48084848	48085361	4.79726	78.7332	75.5638
chr2	31401495	31402005	6.93917	78.6632	75.5299
chr1	124757526	124757960	4.41507	78.5138	75.5127
chr8	61714207	61715040	6.17891	78.6173	75.5125
chr1	197200977	197202079	6.3339	78.4878	75.4857
chr14	44896965	44897994	5.50556	78.6581	75.4802
chr5	87412697	87413257	7.79962	78.4753	75.425
chr6	142146946	142147564	7.20698	78.4142	75.3855
chr1	171313855	171314251	8.18111	78.4345	75.3743
chr21	28884938	28885540	6.44109	78.522	75.3654
chrX	152830566	152831165	7.5556	78.4683	75.3281
chr5	179559420	179559970	7.24442	78.3491	75.2603
chr2	119255783	119256248	5.41564	78.3155	75.2126
chr17	53722389	53722872	6.42551	78.135	75.148
chr14	58749078	58749583	4.86681	78.2164	75.1019
chr11	95230655	95231713	5.69329	78.0126	75.057
chr1	143249666	143250538	1.64552	78.1345	75.0561
chr2	41840676	41841532	5.90642	77.9117	74.9928
chr2	54903888	54904501	6.35778	77.9827	74.9825
chr7	94620667	94621140	8.49055	77.9205	74.8878
chr16	55876792	55877315	6.57094	77.9463	74.8743
chr10	99430396	99431205	5.80599	77.8229	74.8674
chr2	19538345	19538959	5.77718	77.9662	74.83
chr17	67717543	67718085	6.40748	77.9051	74.7798
chr7	126700990	126701395	8.7773	77.8743	74.7752
chr17	63621645	63622928	4.63783	77.8177	74.7639
chr3	84724919	84725237	9.06433	77.8288	74.7138
chr6	162964580	162965197	7.03442	77.7178	74.6192
chr17	55750717	55751506	6.58612	77.6615	74.5863
chr8	81841998	81842956	5.34178	77.6055	74.5344
chr20	18507298	18508053	6.9134	77.6772	74.5052
chr4	107896082	107896678	7.47776	77.62	74.4835
chrX	83021846	83022473	8.49818	77.5466	74.4818
chr17	69326678	69327735	5.22274	77.4041	74.4134
chr2	175167594	175168728	5.65324	77.3086	74.3693
chr5	94218295	94218839	8.61369	77.5358	74.3627
chr2	72367710	72368206	7.83222	77.443	74.3086
chr17	28040968	28042094	5.35314	77.3495	74.3041
chr1	218496573	218496962	6.97447	77.4558	74.2793
chr7	64562746	64563358	6.88464	77.2037	74.2663
chr3	119034533	119035289	6.36451	77.2633	74.2164
chr2	242181853	242183616	5.37676	77.0189	74.2114
chr5	32312424	32313430	5.01422	77.1548	74.2104
chr3	198071850	198072277	8.31821	77.2945	74.1812
chr3	130111356	130112552	4.53824	77.3253	74.1235
chr3	25789820	25790534	7.17894	77.1026	73.9654
chr11	6481194	6481602	6.95363	77.0406	73.9559
chr21	9324659	9325433	5.75596	76.9073	73.9513
chr6	90368949	90369510	8.63045	77.081	73.9181
chr12	129607253	129607756	6.57355	76.996	73.9076
chr7	34747958	34748877	5.59945	76.8957	73.8863
chr3	23567851	23568363	8.21162	76.9581	73.8844
chr11	57711784	57712713	5.80591	76.9537	73.8771
chr9	38968453	38969300	6.25647	76.935	73.817
chr14	39442204	39442714	7.81489	76.7627	73.7967
chr5	167950113	167950623	5.21512	76.7996	73.703
chr20	29496831	29498048	4.90259	76.6749	73.6654
chr5	83516028	83516253	11.5962	76.9543	73.6208
chr5	116652154	116652759	7.3251	76.6283	73.6068
chr10	89251364	89252237	5.87355	76.5427	73.5696
chr1	174999239	175000272	5.36133	76.5933	73.5096
chr3	93843964	93844715	5.41318	76.4038	73.5054
chr8	110933234	110933483	10.3831	76.7623	73.4981
chr7	47786498	47787077	5.68874	76.5295	73.4904
chr11	57657324	57657838	6.7182	76.4963	73.414
chr5	181281047	181281950	5.60034	76.5603	73.4082
chr9	64368917	64369543	6.03449	76.3899	73.3963
chr5	63555848	63556302	7.36991	76.4306	73.365
chr14	35826082	35827028	6.1032	76.4752	73.3645
chr2	189783844	189784841	6.03847	76.4385	73.3557
chr3	27193975	27194561	6.8328	76.3416	73.3392
chr10	133648814	133649501	6.46113	76.3048	73.3158
chr21	14027132	14027775	6.85139	76.2921	73.2833
chr8	131903837	131904561	5.05882	76.3097	73.2524
chr5	132866175	132866963	5.60452	76.1955	73.2267
chr8	80727526	80727856	8.62722	76.2721	73.1826
chr7	134316504	134317326	7.29343	76.1578	73.1335
chr2	56741522	56742103	6.94276	76.1435	73.0888
chr1	187691481	187691857	6.68673	76.0707	73.0663
chr7	95608724	95609193	7.90628	76.1855	73.0403
chr4	52712013	52713062	5.24909	75.9462	73.0273
chr3	28348405	28349585	5.6878	76.0125	72.9422
chr7	12660183	12660839	6.14182	75.9206	72.9406
chr21	8217620	8220571	1.56689	76.0813	72.9321
chr17	26566852	26567230	9.22096	76.0242	72.8738
chr9	25677386	25678756	5.08115	75.8805	72.8109
chr2	74654014	74654671	5.75232	75.8193	72.8046
chr17	25115381	25115661	7.77015	75.9132	72.7706
chr1	71080921	71081486	7.68499	75.8693	72.7388
chr18	39946596	39947148	7.53086	75.8097	72.6958
chr7	25124879	25125903	5.45997	75.7157	72.6952
chr16	35391298	35391709	6.23374	75.7178	72.6742
chr2	189661118	189661655	7.06412	75.7489	72.6238
chr2	75710399	75711175	5.9821	75.6818	72.6209
chr16	78099228	78100227	5.17623	75.559	72.5914
chr11	30740916	30741619	7.14947	75.6048	72.5627
chr10	74825244	74827021	3.92069	75.4685	72.5541
chr3	125915658	125916879	4.41716	75.6516	72.4973
chr8	98825302	98826315	5.38178	75.4967	72.4591
chr4	75514166	75514872	6.94843	75.4387	72.3455
chr17	46361265	46362232	5.44534	75.374	72.327
chr5	129094163	129095364	4.93675	75.2953	72.2982
chrX	155980383	155980583	11.7351	75.591	72.2853
chr1	241519171	241520059	6.52466	75.2238	72.2125
chr3	40452843	40453512	6.04107	75.1789	72.1459
chr5	121961683	121962137	6.97408	75.1564	72.0975
chr9	39464176	39464776	6.49974	75.1262	72.0869
chr6	69796491	69797347	6.23416	74.9999	72.0321
chr14	88824247	88825035	6.50621	75.0568	71.9478
chr2	32063052	32064143	5.02083	74.9443	71.9019
chr12	21501271	21502087	6.40427	74.8396	71.8936
chrX	91434511	91435210	7.90649	74.9807	71.8918
chr14	67359637	67360681	5.10847	74.8859	71.8814
chr7	33062276	33063432	5.40368	74.9139	71.8746
chr11	28836221	28836802	7.11486	74.9868	71.8428
chr4	68349725	68350344	6.54967	74.7477	71.8151
chr1	88327497	88328123	7.17511	74.6694	71.7347
chr11	40329043	40329656	6.95459	74.6566	71.7176
chr11	36594245	36594883	7.73578	74.6729	71.6454
chr6	121334310	121335078	6.49934	74.7063	71.6323
chr17	83247131	83247487	9.96049	74.8538	71.6006
chr4	148442284	148442933	5.38705	74.6008	71.6004
chr2	179542999	179543912	6.18124	74.5424	71.5473
chr2	121755321	121755853	6.41509	74.6246	71.53
chr21	8443622	8447070	1.53159	74.4824	71.4815
chr1	100622051	100622486	7.36448	74.4546	71.4448
chr2	139122645	139123368	6.77441	74.3354	71.4203
chr8	126579724	126580352	5.91664	74.4928	71.3721
chr6	52352305	52352966	6.3034	74.4204	71.3252
chr10	40891966	40892804	4.82519	74.4367	71.3231
chr6	20401402	20401900	6.03925	74.3997	71.2922
chr12	42144321	42145168	5.37392	74.1646	71.2562
chrX	82813598	82814108	7.7851	74.3448	71.256
chr15	76931383	76932122	6.96042	74.2398	71.239
chr7	42932013	42932708	6.62068	74.2024	71.2161
chr4	73069238	73070092	6.37097	74.2874	71.2042
chr10	89701141	89701889	6.71527	74.1135	71.16
chr15	26081866	26082824	5.31391	74.0327	71.0495
chr14	88385377	88386085	6.34232	74.0799	71.0377
chr1	90403018	90403769	6.89048	73.9164	71.0352
chr5	102296194	102297015	6.57289	73.878	70.958
chr16	71288941	71289808	6.2322	74.0142	70.8892
chr22	12601771	12602799	4.96589	73.8664	70.8878
chr18	7038227	7038923	6.33617	73.9873	70.8829
chr6	146543234	146544434	4.71254	73.8022	70.8792
chr19	39970715	39971278	6.62858	73.9468	70.8611
chr22	25400660	25401392	3.97858	73.8584	70.8571
chr14	63203947	63204433	5.95674	73.8145	70.8547
chr2	203014429	203015226	6.57062	73.8443	70.8035
chr5	8620786	8621099	9.05969	73.8429	70.7241
chr10	40555383	40558253	4.10665	73.4727	70.668
chr5	124628947	124629749	5.65426	73.5702	70.5897
chr20	31157059	31159093	4.34033	73.6174	70.5723
chr21	8258029	8260927	1.76419	73.6971	70.5165
chr4	49637055	49638184	2.03365	73.5113	70.5143
chr5	153628979	153629429	6.62154	73.5203	70.4964
chr9	68241627	68242337	6.62097	73.3795	70.4642
chr12	11171049	11171820	6.44461	73.5514	70.4618
chr6	121838880	121839265	7.77806	73.5737	70.4556
chr5	138331721	138332185	7.85027	73.5229	70.4542
chr10	95560826	95561685	5.5156	73.2975	70.4291
chr15	99251105	99251828	6.19241	73.5114	70.4191
chr12	38316521	38317093	6.34727	73.2862	70.3556
chr9	101533393	101534110	6.43447	73.3287	70.3103
chr11	90468906	90469399	6.8259	73.2731	70.2335
chr7	100957606	100959024	4.25855	73.4418	70.2194
chr17	59707310	59707945	5.8074	73.2464	70.2103
chr2	102848439	102848802	7.29028	73.2225	70.1956
chr14	59576327	59577024	6.20774	73.1946	70.1838
chr7	63925593	63927006	4.73982	73.21	70.1725
chr7	85489424	85489957	7.52524	73.1047	70.1066
chr2	40433990	40435375	5.42941	72.97	70.0847
chr1	114581457	114581940	6.95614	73.0101	70.0591
chr4	167023479	167023977	9.41479	73.2745	70.0545
chr2	39871100	39871736	6.221	73.0445	70.037
chrY	56850261	56851253	3.53933	73.1407	69.9594
chr16	81096011	81096778	5.87191	72.9202	69.9353
chr17	21972192	21973672	2.14949	72.8289	69.9227
chr3	191774410	191775650	6.4302	72.8367	69.8658
chr11	103404874	103405204	6.27209	73.0489	69.851
chr5	160164991	160166071	5.37941	73.0147	69.832
chr2	30274483	30275071	5.56936	72.9084	69.8033
chr6	119540992	119541630	6.36384	72.7185	69.7626
chr2	144331946	144332902	5.76417	72.8143	69.7529
chr20	56391938	56392784	5.37006	72.6882	69.7269
chr2	24076154	24077038	5.64351	72.7372	69.7258
chr7	102748584	102749427	6.17921	72.5933	69.6925
chr8	52764251	52764835	6.49789	72.5084	69.6083
chr8	50666216	50666574	8.36138	72.6311	69.5936
chr7	107168399	107169985	4.77491	72.5088	69.5782
chr11	47766887	47768485	5.03597	72.4969	69.5307
chr10	99659107	99659740	6.4283	72.5032	69.494
chr14	77097624	77098452	5.31982	72.5217	69.4158
chr18	74291711	74292419	6.7702	72.3906	69.4133
chr4	31613886	31614803	6.06811	72.44	69.3837
chr2	44167773	44169230	4.54199	72.4266	69.3732
chr10	43436473	43437389	4.72079	72.2724	69.2659
chr10	113073516	113074183	5.74865	72.3083	69.2369
chr2	69914227	69915541	4.9537	72.1263	69.1828
chr11	56932783	56933241	8.02419	72.2645	69.1769
chr2	2613274	2613776	8.33511	72.2015	69.1684
chr21	8432309	8435528	1.59707	72.2749	69.1325
chr3	195442682	195443515	5.45498	72.1131	69.1001
chr4	188159517	188160120	7.75174	72.2493	69.0905
chrX	86147960	86148646	7.42474	71.9297	69.0179
chr14	30223342	30223796	8.01243	72.0873	69.0009
chr4	66574693	66575508	6.38035	72.0016	68.9978
chr15	23303315	23304069	5.84673	71.8191	68.8839
chr1	33472265	33472841	6.28456	71.944	68.8548
chr11	88554896	88555498	6.00948	71.7959	68.8491
chr11	74170753	74171499	6.32166	71.752	68.7859
chr14	49620223	49621277	4.8064	71.6782	68.7763
chr2	61763787	61764874	5.2946	71.7128	68.757
chr4	124631721	124632100	9.18976	71.7809	68.7028
chr14	79016737	79017515	6.00411	71.7571	68.6958
chr3	157174712	157175337	6.7238	71.8086	68.671
chr14	91060049	91061233	5.89766	71.6665	68.6622
chr2	64143950	64144845	5.85971	71.6435	68.6511
chr1	210052172	210052709	8.06614	71.7506	68.6227
chr4	47772206	47772458	10.6727	71.717	68.5963
chr20	5126478	5127264	5.9467	71.625	68.587
chr5	112976272	112977192	5.63873	71.476	68.5843
chr5	41527135	41527812	6.33829	71.5067	68.559
chr12	82358252	82359013	6.88565	71.5761	68.511
chr9	41272937	41274455	4.03122	71.2702	68.487
chr11	23652292	23653030	6.90415	71.4738	68.4811
chrX	73127577	73128326	7.43469	71.4943	68.4598
chr1	143219309	143223326	1.54268	71.4362	68.4312
chr3	66500826	66501569	5.77673	71.4523	68.4166
chr3	5187223	5188978	4.57142	71.2989	68.3989
chr11	86301980	86302581	7.37488	71.3874	68.3926
chr14	59870289	59871230	5.7961	71.3882	68.3919
chr4	96736370	96736900	8.08873	71.3761	68.3689
chr15	89087798	89088579	6.10076	71.4171	68.3052
chr10	104232018	104232595	7.08725	71.2605	68.2884
chr7	44847646	44848577	5.35431	71.3187	68.2643
chr11	82695676	82696089	6.44728	71.2365	68.2436
chr2	48314099	48315741	4.2512	71.0406	68.1734
chr7	57187542	57187775	7.54066	71.337	68.1723
chr16	75245101	75245887	4.57841	71.2453	68.1665
chr4	65943053	65943473	7.95453	71.1993	68.1651
chr8	117909940	117910496	6.11897	71.2145	68.155
chr3	113019182	113019936	6.64056	71.2605	68.1477
chr10	20598589	20598999	7.45536	71.1275	68.0719
chr3	120595942	120596761	5.91765	70.9421	68.0309
chr14	47626273	47627256	5.59223	70.9732	67.9515
chr5	83077169	83077711	8.08323	70.9386	67.8998
chr17	15699378	15699947	7.75188	70.9233	67.8861
chr2	239400741	239401885	4.97007	70.827	67.8131
chr1	87328187	87329142	4.89232	70.7694	67.8083
chr3	177478461	177479103	6.39433	70.8227	67.7618
chr5	133240441	133240939	4.92401	70.7452	67.7318
chr2	33275674	33276076	7.25031	70.7231	67.7313
chr2	210002325	210003068	6.2563	70.5562	67.6932
chr5	116765604	116766968	5.96739	70.5116	67.6672
chr5	107466202	107466670	6.98822	70.6558	67.5985
chr14	58199694	58200452	6.19562	70.6417	67.5807
chrX	69615723	69616487	6.50627	70.4554	67.5638
chr19	44890400	44891304	5.1053	70.7271	67.5503
chr11	78188198	78189147	4.31459	70.4651	67.5375
chr17	26101449	26101740	9.34062	70.7014	67.5114
chr20	23357863	23358511	4.41957	70.5579	67.4913
chr17	26882392	26886001	2.87621	70.3772	67.4432
chr8	51898520	51899822	5.45992	70.2713	67.3471
chr7	50446393	50447042	5.67552	70.3434	67.3448
chr14	52457935	52458599	6.02102	70.3418	67.3273
chr11	16738257	16738832	6.71536	70.2655	67.3132
chr11	5280571	5280982	8.06898	70.2591	67.2982
chr3	176766921	176768056	5.64485	70.1246	67.286
chr8	86342254	86343231	5.0561	70.1885	67.2425
chr11	53374397	53375519	7.58537	70.0991	67.1942
chr2	65129816	65130872	5.10208	70.1634	67.1726
chr1	44673774	44674863	4.90335	70.1736	67.1462
chr21	10668082	10669109	4.14842	70.1953	67.1434
chr13	79128140	79128535	8.46208	70.1476	67.1394
chr7	90403197	90404089	6.32008	70.1365	67.1151
chr1	143235690	143241198	1.67993	70.1288	67.11
chr5	89877992	89878623	7.20066	70.0324	67.0716
chr12	56645863	56646381	7.13778	70.156	67.0549
chr3	106765286	106765749	7.61756	70.0494	67.0498
chr7	90211501	90212322	6.93727	69.9811	67.0069
chr6	100880992	100881711	6.5869	69.9443	66.9982
chr2	106115282	106115713	5.8716	70.0424	66.9855
chr5	8829036	8829928	5.09722	69.7762	66.9107
chr11	31369601	31370146	7.65006	69.8594	66.8723
chr11	129143356	129143730	9.43061	69.8389	66.8328
chr4	99723558	99723962	7.85059	69.8554	66.8293
chr4	48909626	48910014	5.80881	69.8147	66.8179
chr2	81658230	81658628	6.47913	69.8071	66.8127
chr20	57063963	57064218	7.52993	70.0044	66.8069
chr9	26956064	26956755	6.06673	69.6402	66.772
chr17	21986761	21991961	2.35263	69.4622	66.7676
chr10	40810848	40811666	5.71701	69.595	66.7517
chr3	120855737	120856427	6.26377	69.5524	66.7371
chr14	39174775	39175738	5.89064	69.6157	66.7135
chr4	176065589	176066257	7.30248	69.6706	66.7058
chr14	77320240	77321526	4.36765	69.7982	66.7036
chr20	47894650	47896136	4.53278	69.8242	66.7016
chr4	47485051	47485659	7.22922	69.7157	66.6974
chrY	11309307	11314882	2.19562	69.5326	66.6595
chr14	61694959	61696408	4.3888	69.4571	66.627
chr2	161308094	161308815	6.817	69.6359	66.6243
chr2	153222207	153223119	6.30908	69.3583	66.6213
chr8	126558041	126558781	4.91343	69.5797	66.6181
chr7	56370441	56374694	2.22944	69.7907	66.6043
chr9	61853707	61854297	4.42724	69.4994	66.595
chr7	35036855	35038237	4.3913	69.4753	66.5481
chr4	47913992	47914938	5.39525	69.2878	66.5215
chr1	174799463	174799893	7.39961	69.5931	66.5043
chr7	6081148	6081811	4.22546	69.5205	66.4892
chr6	165181909	165182428	5.52772	69.4227	66.4751
chr1	58546168	58547057	5.97438	69.4275	66.4637
chr11	107840256	107841083	5.51985	69.4262	66.4547
chr5	18698132	18698903	6.07594	69.2761	66.4382
chr4	70687812	70688842	5.84769	69.3269	66.4253
chr4	97498842	97499275	7.56292	69.3921	66.4186
chr2	197028231	197028655	8.3923	69.5197	66.4153
chr2	210961231	210961707	7.70645	69.3536	66.3529
chrX	77895314	77895800	6.58068	69.3839	66.3121
chr16	13919696	13920449	6.00695	69.287	66.2966
chr16	50024813	50025486	6.48035	69.187	66.2963
chr5	157142399	157143315	5.48278	69.0531	66.2712
chr10	28302612	28303431	6.21946	69.2709	66.2686
chr18	14178706	14179526	4.5987	69.2529	66.261
chr7	10939708	10940782	5.63354	69.2198	66.252
chr8	108786906	108787855	5.96039	69.129	66.2502
chr14	69055010	69055615	5.60917	69.081	66.1638
chr1	65419799	65420905	4.6114	69.1326	66.1482
chr13	94601478	94602261	5.87526	69.144	66.1466
chr2	218270030	218270630	5.25265	69.1128	66.0644
chr2	178450522	178451833	4.88319	68.984	66.0502
chr1	100249516	100250232	6.60635	68.8342	66.033
chr9	33076545	33076991	6.83293	68.9912	65.9606
chr2	122748428	122749062	6.40604	68.8145	65.9267
chr19	36014170	36014661	6.55652	68.9397	65.8839
chr9	73869266	73869646	8.61961	68.8787	65.8591
chr17	48892232	48893000	5.5209	68.8679	65.8397
chr21	46698206	46700072	4.75245	68.8458	65.8069
chr14	62692218	62692994	5.41709	68.6976	65.7889
chr1	174159101	174160101	5.28348	68.7072	65.7588
chr2	208265820	208266615	5.80546	68.6739	65.7463
chr8	121724211	121724979	5.3584	68.704	65.7367
chr8	81685771	81686540	5.99065	68.6629	65.7314
chr2	124476335	124476682	8.1166	68.6792	65.6923
chr11	40445249	40445939	7.00437	68.6954	65.692
chr10	40933879	40935690	4.40846	68.3203	65.629
chr4	48830745	48831469	6.42288	68.6121	65.6261
chr5	146283258	146283834	6.7488	68.5754	65.5598
chr15	58331944	58332545	6.4159	68.6738	65.5596
chr2	97663467	97664601	4.45245	68.4254	65.5015
chr2	135530484	135532009	4.54828	68.4134	65.4774
chr14	45083794	45084522	5.273	68.4213	65.4523
chr3	101676120	101677489	4.66866	68.4045	65.4363
chr14	70808686	70810219	3.99091	68.265	65.421
chr17	27332515	27333411	5.22133	68.4184	65.3975
chr2	125405801	125406155	8.11549	68.3249	65.3951
chr19	29212671	29213456	5.21618	68.2894	65.3942
chr19	42268192	42269319	4.46207	68.4666	65.3847
chr5	31531972	31532641	6.35391	68.3541	65.3726
chr7	36152532	36153770	4.58615	68.2855	65.3724
chr5	109455653	109456156	7.24686	68.2856	65.3278
chr5	132963138	132964147	5.15567	68.393	65.3274
chr6	156427300	156427776	6.15043	68.3135	65.3208
chr12	120086934	120087522	6.22888	68.3233	65.3033
chrX	54999665	55000500	6.86747	68.3697	65.2904
chr4	83855078	83855496	6.00967	68.2079	65.2791
chr20	40506483	40506949	6.86456	68.2421	65.2367
chr6	40962222	40962671	5.46169	68.2414	65.2058
chr15	95247054	95247715	7.78946	68.0962	65.1865
chr11	102011125	102011452	7.54816	68.2033	65.1548
chr11	125592367	125593160	6.56349	68.0538	65.1524
chr5	71289362	71290413	5.85865	68.1064	65.0776
chr5	103119789	103120477	7.36535	68.0612	65.0646
chr10	122301005	122301639	5.80452	68.0363	65.0559
chr17	26494551	26494866	10.0039	68.2229	65.0548
chr12	2812399	2813213	5.18324	67.9919	64.9948
chr3	33440024	33441234	4.79066	67.9956	64.9855
chr8	66428456	66429134	5.48111	67.9308	64.9788
chr7	4744882	4745453	4.99604	67.9997	64.9697
chr1	86207278	86207709	7.25094	67.9028	64.9106
chr3	264513	265114	7.05582	67.7617	64.8863
chr2	95433573	95435036	5.07888	67.6828	64.8708
chr8	16826021	16826501	8.29069	67.8826	64.8417
chr11	57903683	57904200	6.70657	67.7446	64.8351
chr5	34244291	34245342	5.88248	67.9228	64.8064
chr2	186589676	186590398	5.85833	67.7226	64.7948
chr2	17416779	17417450	6.36982	67.7588	64.7929
chr3	4492244	4493792	4.28954	67.4871	64.7715
chr5	65861835	65862323	6.53305	67.767	64.7232
chr3	194598706	194599433	5.31943	67.7769	64.709
chr14	57833203	57833725	5.60552	67.6106	64.6987
chr2	24047119	24047702	5.35201	67.5883	64.6851
chr9	41842320	41842976	5.68175	67.6341	64.6756
chr11	18634216	18634948	6.49932	67.6476	64.6588
chr15	100601879	100603050	5.54209	67.5869	64.6573
chr7	121530211	121530797	7.80394	67.6367	64.5976
chr2	122255940	122256439	6.21608	67.4044	64.5471
chr4	101953880	101954623	6.95243	67.3916	64.5337
chr1	206202512	206204170	4.43703	67.5449	64.5215
chr5	12573922	12575026	5.34484	67.4288	64.517
chr14	72926004	72926850	4.82607	67.3953	64.495
chr17	70365133	70365651	6.42887	67.4152	64.4585
chr5	119267983	119269077	5.32062	67.4103	64.4378
chr9	32644621	32645236	7.30244	67.4089	64.4147
chr1	86914023	86914864	5.85428	67.4253	64.4063
chr11	114399962	114401039	5.55698	67.2597	64.3592
chr3	17741979	17743098	4.92119	67.2709	64.3566
chr17	72716057	72716749	4.42508	67.3033	64.3417
chrY	11643562	11643912	10.0759	67.4795	64.303
chr10	85124490	85124948	7.37824	67.3244	64.2928
chr14	67413983	67414700	4.66282	67.2172	64.2924
chr9	65675550	65676358	6.18825	67.18	64.2845
chr7	120950388	120951318	6.84499	67.2872	64.2598
chr2	207711017	207712303	5.32052	67.1622	64.2501
chr2	167292369	167293735	5.13481	67.1589	64.2424
chr19	55339146	55339992	5.15331	67.3428	64.2251
chr11	22466792	22467328	7.27922	67.046	64.2186
chr10	99620125	99621529	4.50085	67.1596	64.218
chr8	110893649	110895023	5.26468	67.0192	64.1934
chr6	56101041	56101584	7.30419	67.1782	64.1736
chr8	134712467	134713679	4.32867	67.1394	64.1542
chr2	57443730	57445166	4.86684	67.0062	64.1519
chr4	131499049	131499899	6.65735	67.1248	64.1306
chr7	95859356	95859829	8.04881	67.1298	64.1143
chr4	83484577	83485444	5.39753	67.0867	64.1112
chr7	110386929	110387315	8.14397	67.0899	64.1032
chr4	146241313	146242156	6.00765	66.9604	64.0533
chr3	50235765	50236308	5.31287	67.0599	63.9973
chr5	10551213	10551778	5.24139	67.0207	63.9671
chr2	50589081	50589355	8.33595	66.8675	63.9133
chr5	132389624	132390142	5.47797	66.9662	63.912
chr6	161038137	161038996	5.33352	66.8416	63.9114
chr11	87926608	87926942	8.56	66.9224	63.9072
chr7	635838	636748	5.05689	66.964	63.8819
chr14	75660737	75661450	6.2489	66.9634	63.8742
chr5	9265229	9266036	6.06025	66.904	63.8696
chr1	11262412	11262947	6.59667	66.8994	63.8346
chr21	30227615	30228130	6.62603	66.6948	63.8191
chr14	67240597	67242062	4.54538	66.7753	63.7942
chr20	56468184	56468793	6.08571	66.7403	63.7576
chr5	6765742	6767140	4.62739	66.7004	63.7558
chr3	197736547	197737300	5.54049	66.7152	63.7214
chr1	124376196	124377546	3.68298	66.532	63.7028
chr19	36214427	36215354	5.65552	66.7241	63.6991
chr8	122601637	122602106	6.01548	66.7354	63.6947
chr1	183942841	183943384	7.46465	66.7288	63.6936
chr10	131635488	131635978	7.06622	66.7103	63.6429
chr17	64975120	64976223	4.62685	66.6116	63.6297
chr19	33176602	33177791	4.82463	66.5672	63.621
chr12	130993804	130994258	6.6132	66.5983	63.611
chr2	186575282	186575648	6.52513	66.6372	63.5908
chr1	181310372	181311458	5.67206	66.4806	63.5695
chr6	152982716	152984370	4.43459	66.4284	63.5262
chr2	138060108	138060728	7.4947	66.5329	63.5223
chr16	72008410	72008909	6.39467	66.5424	63.4933
chr6	63527625	63528257	6.35002	66.3672	63.477
chr1	68496595	68497449	6.28753	66.3024	63.4731
chr2	215311728	215312553	5.86227	66.3392	63.4029
chr11	27506545	27507168	6.3139	66.3286	63.4012
chr1	143971894	143973234	4.19033	66.3404	63.3746
chr10	40633591	40634871	6.09349	66.2384	63.3703
chr16	75516727	75517730	5.27771	66.2087	63.3611
chr5	144189855	144190417	5.23818	66.2073	63.3562
chr14	73949730	73950660	4.70744	66.3423	63.315
chr10	23968308	23968748	7.84616	66.2942	63.2872
chr5	16187667	16188228	6.27259	66.1957	63.2711
chr3	190513455	190514870	5.1528	66.198	63.2657
chr3	190862541	190863315	5.53739	66.1142	63.2639
chr7	8831304	8831787	7.91578	66.2	63.258
chr21	28401967	28402598	6.1219	66.261	63.2569
chr5	111757239	111758360	5.20979	66.313	63.2412
chr3	21718114	21718586	7.47042	66.1493	63.1457
chr4	97367844	97368365	7.51827	66.047	63.1249
chr1	247078352	247079102	5.95144	65.9254	63.105
chr4	82373203	82374604	5.51708	66.0386	63.0974
chr18	54224272	54224965	6.99688	66.0068	63.0503
chr12	116737798	116738417	6.23344	66.02	63.0309
chr1	172532135	172533603	4.87556	65.9394	63.0289
chr9	42550705	42551392	6.31294	65.9252	63.0183
chr3	51384907	51385699	5.74282	65.9643	63.0049
chr1	159429186	159429850	7.05797	65.9221	62.985
chr6	159789489	159790603	5.32472	65.9714	62.9483
chr7	3194591	3195310	5.04918	65.8985	62.931
chr9	77176961	77177900	5.44233	65.866	62.9103
chr2	119759412	119760416	5.5449	65.8835	62.9076
chr19	57389553	57390140	6.87003	65.8661	62.8858
chr1	247639330	247640008	6.07803	65.821	62.8844
chr12	6763986	6764699	4.13409	65.9421	62.8777
chr4	72631162	72631745	6.88755	65.7722	62.8579
chr4	95129266	95130351	5.74503	65.7078	62.8481
chr10	37488998	37489550	5.02477	65.8218	62.8094
chr2	210421838	210422461	7.44627	65.7344	62.7851
chr14	73886421	73887143	5.2638	65.7615	62.778
chr5	58581941	58583426	5.51476	65.5836	62.764
chr8	122195923	122196428	6.25957	65.7209	62.7549
chr5	10601269	10601808	6.52745	65.7602	62.7471
chr16	3400814	3401542	5.75943	65.7102	62.734
chr7	104945016	104945541	5.3084	65.6355	62.677
chr7	100585786	100586747	5.04992	65.683	62.6718
chr2	133817853	133818615	5.10173	65.5516	62.6633
chr14	48350903	48351340	7.41521	65.5311	62.6541
chr20	56098928	56099511	6.22877	65.6462	62.6389
chr4	91826094	91826600	6.31834	65.5779	62.5739
chr11	82900131	82901867	4.49674	65.3952	62.5553
chr4	30757295	30758020	4.85684	65.3826	62.5527
chr1	208207411	208208081	5.27302	65.4618	62.4685
chr6	143450506	143451030	7.07683	65.4839	62.4542
chr8	88715564	88716191	6.24707	65.489	62.4373
chr2	155263451	155264233	7.91575	65.3583	62.4232
chrX	57121165	57121769	7.45341	65.3844	62.4195
chr1	62436000	62437337	4.75837	65.2975	62.4151
chr1	75724009	75725045	5.86129	65.3918	62.3802
chr3	36677302	36677895	6.7521	65.4444	62.3726
chr3	19946774	19947745	5.61963	65.3041	62.3697
chr2	207165988	207167128	4.88335	65.3168	62.3593
chr1	58848700	58849401	6.34794	65.2246	62.3502
chr9	31137058	31138048	5.68914	65.1355	62.3387
chr9	81689237	81690127	5.49904	65.2451	62.315
chr8	56681518	56682557	6.58932	65.1714	62.2934
chr2	106990191	106990856	6.32432	65.2269	62.2934
chr19	44164656	44165220	6.74306	65.2239	62.2796
chr5	18553263	18553716	6.69228	65.226	62.2791
chr2	47906246	47907113	4.60989	65.2477	62.263
chr8	108442944	108444137	5.52101	65.0418	62.1879
chr6	53359019	53359985	5.21249	65.1207	62.1533
chr7	93231936	93232644	6.55346	64.9938	62.1318
chr5	93189601	93190152	6.16533	65.1049	62.1283
chr2	100562379	100563386	4.86705	65.0381	62.105
chr7	112449949	112451321	4.57766	65.087	62.1041
chr2	185407362	185408035	6.96156	65.028	62.0621
chr4	49107083	49110906	1.79627	65.0556	62.0591
chr12	8242671	8244070	3.81101	64.9971	62.0425
chr1	112395897	112396555	5.11604	64.9485	62.0043
chr15	36428054	36428720	7.83759	64.9946	61.9977
chr5	49630671	49632554	4.93717	64.8718	61.9775
chr2	197515656	197516521	5.86714	64.8295	61.9701
chr20	31184777	31187484	2.94486	65.0573	61.9463
chr1	228139790	228140437	5.3554	65.0043	61.9389
chr19	19776307	19776860	8.03792	64.9113	61.8939
chr1	104195446	104195776	8.70373	64.8879	61.8905
chr5	93078436	93078969	7.37904	64.829	61.8811
chr1	162790318	162790929	6.85428	64.7435	61.8141
chr21	25370259	25370788	6.62685	64.6548	61.809
chr4	61994095	61994403	9.13265	64.8576	61.8087
chr4	86359942	86360331	7.37779	64.7711	61.8
chr7	7566477	7567446	4.32465	64.6373	61.7974
chr8	126374709	126375852	4.68549	64.6537	61.7734
chr6	118934421	118935380	5.30837	64.6676	61.7496
chr5	61408592	61409922	6.03443	64.6791	61.7482
chr6	136822388	136823205	6.01226	64.7232	61.7214
chr7	55964305	55965175	4.9066	64.7402	61.7211
chr9	36190492	36191197	6.14856	64.7122	61.7059
chr17	72419852	72421601	3.54822	64.6496	61.6916
chr9	63337886	63338544	4.99984	64.6614	61.6883
chr20	41617830	41619120	4.99514	64.4215	61.6189
chr3	38164708	38165855	5.38453	64.6062	61.6115
chr18	32470215	32471367	5.71995	64.4949	61.6057
chr10	38355978	38356893	5.5687	64.3864	61.5813
chr10	43574085	43574815	5.11932	64.3626	61.5798
chr6	144953927	144954506	6.29096	64.494	61.5751
chr5	10627723	10628217	5.41866	64.5148	61.5339
chr7	30026628	30027046	5.61378	64.4758	61.5094
chr17	24188006	24188896	7.02503	64.3453	61.4944
chr3	97764167	97765085	5.98722	64.4299	61.4922
chr2	150133611	150133979	8.0896	64.4952	61.4593
chr15	86624611	86625126	6.67171	64.3886	61.4148
chr22	25747241	25747915	4.24606	64.3864	61.4079
chr2	121736651	121737348	4.97223	64.4187	61.3904
chr1	33127129	33127659	6.85711	64.4232	61.374
chr2	207238975	207239764	5.60794	64.2619	61.3664
chr6	63635373	63636431	5.12148	64.317	61.338
chr14	70856828	70857400	6.17551	64.25	61.2858
chr10	36349511	36350068	6.91594	64.1759	61.2611
chr5	115841428	115842555	5.12516	64.2788	61.2293
chr6	120363239	120363952	6.19845	64.0552	61.1886
chr1	246931084	246932449	4.68363	63.977	61.1603
chr14	78253853	78255573	4.23853	64.0285	61.1165
chr19	37077920	37078655	6.42999	64.0164	61.0969
chr9	67344476	67345091	5.58603	64.0048	61.0843
chr3	101778985	101779905	5.32806	63.9792	61.0087
chr7	23013570	23014492	5.92946	63.8596	60.9943
chr5	60196386	60196811	7.59146	63.9199	60.9898
chr5	42950483	42950998	6.29211	64.0007	60.9839
chrX	74614283	74614964	6.80115	63.855	60.9684
chr9	73445442	73445836	7.63973	63.9588	60.9667
chr5	90558399	90559176	7.14375	63.8517	60.9367
chr18	36309445	36310007	6.10081	63.8892	60.9183
chr17	81238949	81239480	4.86055	63.9748	60.9145
chr3	180912148	180913053	6.0496	63.8274	60.904
chr7	16739830	16740608	6.22701	63.6581	60.8953
chr3	109685136	109685898	6.60647	63.8334	60.8717
chr3	158570944	158571572	6.29321	63.629	60.8511
chr3	182212447	182213122	6.60607	63.8798	60.8447
chr7	141158547	141158983	7.70635	63.8092	60.8364
chr1	67430113	67431205	5.52794	63.6856	60.7681
chr10	40878281	40879036	4.99657	63.4959	60.7642
chr18	79678983	79679970	5.33906	63.7264	60.7618
chr12	15881764	15882719	5.67415	63.6299	60.7477
chr1	106924368	106924743	7.69355	63.7003	60.7448
chr16	25760005	25760241	9.66076	63.8992	60.738
chr14	61762086	61762770	5.22021	63.6481	60.7308
chr12	22101637	22102431	6.0155	63.5401	60.728
chr2	20930460	20931626	5.19727	63.4822	60.6761
chr12	29380624	29381482	5.52135	63.509	60.6287
chr1	221741942	221743500	4.3475	63.4212	60.6266
chr2	76895345	76896088	7.05886	63.5387	60.6257
chr19	54159454	54160210	5.31909	63.5933	60.616
chr5	94111232	94111919	6.98605	63.5549	60.6146
chr8	53514010	53514854	6.0474	63.5366	60.5784
chr8	123416186	123417216	4.44233	63.5746	60.5622
chr14	21269292	21269978	6.64478	63.5588	60.5013
chr11	54132862	54133126	7.31236	63.5355	60.489
chr7	80918933	80919516	7.26462	63.4608	60.4517
chr4	121869885	121870767	6.11573	63.2994	60.4495
chr3	53269887	53270479	6.6929	63.4886	60.4488
chr8	132775074	132775972	5.3658	63.4061	60.4379
chr8	104336972	104337361	7.03442	63.3588	60.4055
chr5	126776519	126777273	4.5648	63.3495	60.398
chr6	143842851	143843656	5.70488	63.2087	60.3916
chr5	7868901	7869784	5.56792	63.122	60.3829
chr5	179732441	179733496	6.01312	63.2922	60.3691
chr1	37692058	37692634	5.38448	63.2919	60.3676
chr11	111601926	111602988	5.01634	63.2447	60.3595
chr3	177589880	177590366	7.01701	63.3417	60.3302
chr5	133664322	133664916	5.87129	63.231	60.328
chr21	13979770	13980613	5.26093	63.085	60.3148
chr14	81170127	81170919	6.07134	63.2421	60.2412
chr7	83162225	83163257	5.64848	63.0595	60.2279
chr7	91264119	91265516	4.63768	63.0384	60.2128
chr12	13196113	13196968	4.85451	63.1425	60.1996
chr4	87108061	87108543	6.94207	63.2185	60.1989
chr3	4831119	4831605	5.03925	63.1102	60.1172
chr8	92965437	92966367	6.75096	63.1039	60.0996
chr6	26956063	26957143	5.68703	63.1435	60.0873
chr1	197902325	197903303	6.053	63.0043	60.067
chr9	41189178	41189628	6.73914	63.0097	60.0354
chr3	156554794	156555447	6.84682	62.9992	60.0175
chr18	74147618	74148651	5.95997	63.0299	60.0119
chr2	42132779	42133460	4.40538	62.8982	59.9748
chr2	199229087	199230396	5.30783	62.7304	59.9534
chr11	105046891	105047627	6.06999	62.8202	59.9507
chr2	138071428	138072800	5.32174	62.7564	59.9469
chr3	172710304	172711430	6.25685	62.8194	59.9368
chr12	56359945	56360654	6.03702	62.9727	59.9318
chr2	121790285	121790953	4.59717	62.6613	59.9155
chr15	92882206	92882946	5.69154	62.8362	59.8845
chr4	83012419	83013320	5.09152	62.7716	59.8448
chr7	54252275	54252725	7.43715	62.7199	59.8239
chr2	201451206	201452282	5.47874	62.6986	59.8168
chr13	49443829	49444652	7.14229	62.7495	59.8072
chr19	28705023	28705366	6.50706	62.7238	59.7702
chr14	71575043	71575436	6.76412	62.7528	59.7363
chr1	47313909	47314975	5.67365	62.5961	59.734
chr18	5237440	5238628	5.15296	62.5614	59.728
chr9	9442023	9442330	9.71024	62.6668	59.6964
chr5	43120729	43121921	4.72123	62.6094	59.6887
chr14	87133326	87133829	6.33251	62.6143	59.6467
chr22	10741260	10742277	4.47101	62.5248	59.6368
chr4	27730371	27730631	10.0258	62.6211	59.5907
chr4	9691323	9692081	5.82551	62.5849	59.5394
chr15	60478780	60479445	5.90649	62.413	59.5175
chr3	193592881	193593512	5.41229	62.3975	59.5063
chr7	16268791	16269351	6.08873	62.4219	59.4921
chr17	60391551	60392745	4.05709	62.3851	59.4774
chr8	66123648	66124536	5.61161	62.3166	59.4724
chr3	119498224	119498996	5.97143	62.3312	59.472
chr3	115783934	115784886	5.08437	62.4807	59.4674
chr14	46651328	46652139	5.63536	62.2609	59.4315
chr15	92803730	92804605	4.92872	62.381	59.4263
chr8	79767540	79768648	4.0365	62.4056	59.4253
chr10	58856473	58857189	5.63794	62.3351	59.4107
chr2	24971536	24972321	5.45969	62.4006	59.3892
chr2	186848793	186849728	6.13172	62.2172	59.3771
chr10	67884351	67885414	4.69582	62.3711	59.3728
chr9	42644591	42645321	5.19459	62.2764	59.364
chr9	62452040	62452762	5.30341	62.2849	59.345
chr14	61355838	61356265	6.13486	62.3056	59.32
chr2	141767041	141767656	6.96177	62.1324	59.3067
chr10	60778081	60779009	5.75668	62.091	59.2743
chr7	143620168	143621011	6.12087	62.1323	59.2729
chr19	44356467	44356958	7.79798	62.1406	59.2711
chr7	19708678	19709329	6.16015	62.1683	59.2708
chr1	125166198	125168485	3.19604	62.2247	59.27
chr9	2014736	2015483	6.04321	62.1868	59.2529
chr2	89819986	89820907	3.5695	62.0625	59.2104
chr2	116719763	116720358	5.20124	61.9801	59.1966
chr19	44051665	44052126	7.66401	62.0859	59.1838
chr5	68434040	68434692	5.85944	62.0873	59.1613
chr15	26449295	26449683	6.70399	62.073	59.1333
chr9	34328972	34329879	5.60159	61.9832	59.1261
chr5	111530257	111530601	7.5325	62.0621	59.1082
chr14	51239878	51240561	5.72135	62.0177	59.0991
chr8	119873449	119874659	4.61588	61.888	59.0686
chr10	58157233	58157730	6.16524	61.9787	59.0667
chr1	172746095	172746713	6.32139	61.9802	59.0499
chr17	82022701	82023478	3.94807	61.9928	59.048
chr17	22532442	22532754	4.85369	62.1266	59.0362
chr2	102227580	102228140	6.02091	61.8683	59.0333
chr4	49116785	49121226	1.84874	61.9023	59.0239
chr1	159881886	159882251	7.14016	62.0038	59.0154
chr1	100630968	100631558	5.91998	61.9717	59.0071
chr19	44304657	44305230	7.19453	61.9002	59.0064
chrY	11324522	11330370	2.14182	61.8752	58.9969
chr12	50111605	50112369	5.2134	61.9813	58.9924
chr19	53102904	53103858	6.2455	61.8649	58.9429
chr1	170162808	170163205	7.21141	61.8018	58.9301
chr11	111441347	111441824	5.12407	61.8771	58.9093
chr5	17679579	17680253	6.36405	61.8745	58.9079
chr1	92784701	92785557	5.58777	61.8379	58.8896
chr17	59837485	59838121	4.77991	61.8301	58.8874
chr7	63900055	63901236	5.25939	61.6522	58.8333
chr1	119080540	119081921	5.79645	61.6687	58.8278
chr3	122669247	122669743	7.4999	61.7677	58.8249
chr12	62259694	62260526	6.04051	61.8019	58.822
chr17	62819682	62820213	4.18804	61.812	58.8219
chr7	105830288	105830867	6.83476	61.7434	58.8168
chr7	100538703	100539369	5.73463	61.8235	58.8022
chr15	20505723	20506602	5.3544	61.7388	58.8015
chr15	81324016	81324696	5.50786	61.6718	58.7977
chr3	134846809	134847464	6.20395	61.6813	58.7884
chr1	243254544	243256259	4.56675	61.655	58.775
chr5	115169584	115170680	4.6476	61.6553	58.7599
chr4	51844549	51844975	3.63226	61.7602	58.7518
chr4	98995140	98996217	4.74409	61.7481	58.7515
chr12	28130600	28131062	6.79861	61.6269	58.7466
chr16	61820274	61821216	6.26299	61.6192	58.7239
chr5	158382499	158382822	6.45966	61.7514	58.7012
chr14	59278124	59278501	5.4959	61.7125	58.7
chr8	38996388	38997116	5.47783	61.6343	58.6854
chr5	21459157	21459670	6.00676	61.6292	58.6831
chr3	197459459	197460057	5.3661	61.6959	58.6514
chr14	20342718	20343781	4.98482	61.5524	58.631
chr10	33010064	33010779	4.9893	61.6696	58.6283
chr10	97640246	97641002	5.64887	61.5964	58.6272
chr1	48494063	48494849	4.97999	61.546	58.6267
chr7	80942207	80942795	7.12917	61.5698	58.6007
chr6	79233591	79234982	6.30007	61.5779	58.5916
chr4	15681362	15681962	7.50066	61.6246	58.5873
chr21	31731424	31732699	4.29061	61.4195	58.5334
chr10	43648339	43649172	4.67685	61.4357	58.5333
chr1	121016391	121017023	5.28679	61.4561	58.5159
chr6	143397050	143398043	4.63627	61.2969	58.5131
chr1	241847722	241848366	6.92372	61.4837	58.5088
chr2	32627783	32628434	6.0283	61.2618	58.4929
chrX	14872966	14873539	7.72678	61.463	58.492
chr9	75027746	75028704	5.42552	61.4678	58.4883
chr8	106208785	106209409	6.24629	61.4443	58.4698
chr11	57311120	57311747	5.14442	61.3934	58.4454
chr2	151043481	151043881	7.61331	61.3481	58.4264
chr9	35731923	35732780	4.70596	61.4202	58.4256
chr7	51376424	51376997	5.40201	61.3739	58.4247
chrX	49190807	49191578	5.48128	61.4397	58.4012
chr19	51394103	51394754	5.81975	61.3912	58.3989
chr5	167699417	167699913	7.1826	61.3821	58.3986
chr2	196926401	196927239	5.9862	61.3134	58.3861
chr12	38149134	38149901	4.62204	61.1339	58.3478
chr2	113756173	113757010	5.41291	61.2522	58.3246
chr2	76599760	76600095	7.36679	61.261	58.3104
chr17	59093623	59094252	5.15693	61.1413	58.2652
chr2	30146323	30147985	4.1388	61.0212	58.2541
chr7	64306711	64307625	6.00145	61.0127	58.1962
chr2	55992361	55992912	5.99202	61.1736	58.1958
chr3	27369066	27369677	7.08766	61.063	58.1872
chr5	15008498	15009700	5.64862	61.0665	58.1813
chr2	185583073	185583951	5.42183	60.8894	58.1695
chr2	58939041	58939784	6.22225	61.0745	58.1647
chr4	48340786	48342221	4.55621	61.0226	58.1608
chr1	166905825	166906451	5.80441	61.0102	58.147
chr4	173252221	173252727	8.57593	61.1303	58.134
chr4	133711752	133712264	7.51035	61.06	58.1289
chr15	56886937	56887757	6.19529	61.1136	58.094
chr8	86514169	86515096	5.30623	61.0257	58.0909
chr7	112484639	112485337	5.80779	60.9764	58.0848
chr7	1160062	1160593	4.38839	61.0233	58.0788
chr10	122953919	122954612	5.77073	60.9823	58.0703
chr4	176270657	176271059	7.89434	60.9971	58.068
chr4	50676808	50677211	6.38122	61.0459	58.0633
chr2	8633668	8634249	5.06107	61.0193	58.056
chr14	99480640	99481614	5.97238	61.0147	58.0537
chr2	188079093	188079645	7.26105	60.9713	58.0171
chr2	116988172	116988694	5.95028	60.8464	58.0058
chr6	79544970	79545393	7.93081	60.9418	58.0034
chr5	131796466	131797671	4.86167	60.8704	57.9834
chr7	30504437	30505374	5.77609	60.8146	57.9797
chr3	40309289	40310163	5.91308	60.7457	57.9492
chr4	148315058	148315453	7.65726	60.8698	57.9332
chr1	46719013	46719462	6.49559	60.8767	57.9323
chr16	64161348	64161853	7.10983	60.798	57.9069
chr5	33440414	33441358	5.10469	60.753	57.8536
chr2	15177015	15177524	6.36707	60.7517	57.7976
chr5	27472026	27473101	6.10956	60.5778	57.7882
chr16	71009496	71010143	6.03071	60.7316	57.7745
chr10	37535739	37536460	6.03327	60.6383	57.7605
chr5	150317011	150317639	5.19025	60.7476	57.7601
chr4	65669492	65670965	5.34717	60.5613	57.7438
chr3	101036150	101036833	5.78488	60.6025	57.7427
chr20	8144697	8145318	6.87549	60.6554	57.7191
chr11	88930586	88931033	7.61897	60.5663	57.7034
chr1	91021280	91022463	5.33124	60.6753	57.6622
chr1	84690032	84690902	5.70836	60.5743	57.6563
chr6	87589715	87590296	6.8757	60.43	57.6274
chr9	33656711	33659187	4.62163	60.5223	57.6031
chr6	139764440	139764983	6.47281	60.4982	57.5961
chr9	94165776	94167124	4.78498	60.5153	57.565
chr2	169694225	169694845	7.09379	60.4287	57.5418
chr2	79512476	79513320	5.38263	60.4973	57.5138
chr7	87875723	87877037	4.99942	60.3514	57.5099
chrX	65534567	65535116	6.89802	60.4067	57.4491
chr6	67630173	67630511	7.15587	60.3998	57.443
chr14	21455905	21456612	6.86634	60.3816	57.4291
chr12	56104006	56104663	5.63923	60.3654	57.4255
chr8	112445357	112445848	6.71819	60.3422	57.4191
chr15	28588982	28589795	5.31459	60.3152	57.413
chr2	55419349	55420353	5.83006	60.3483	57.413
chr1	145094796	145096347	4.27891	60.3166	57.4123
chr2	58448003	58448398	7.81926	60.3862	57.4058
chr7	63789417	63790491	5.63841	60.3139	57.4038
chr2	73233136	73234606	4.27346	60.2481	57.385
chr6	4358510	4359234	6.38492	60.2297	57.3485
chr1	63367193	63368035	5.76631	60.2828	57.3444
chr3	112391118	112391865	5.85037	60.2696	57.3369
chr8	134972338	134972869	5.49577	60.1841	57.3357
chr3	80189953	80190482	7.09377	60.2642	57.3306
chr13	18211727	18213669	6.09392	60.2073	57.2737
chr6	124742467	124743628	5.8991	60.0715	57.2396
chr4	53393660	53393882	9.94405	60.3464	57.2113
chr3	38916538	38917173	6.6212	60.163	57.2023
chr16	53130334	53131815	4.56417	60.01	57.1943
chr13	72727176	72728137	6.4865	59.9738	57.1494
chr1	59375218	59375768	7.29995	60.1212	57.1408
chr19	35931358	35931977	5.53451	60.1162	57.1299
chr6	95577258	95577945	6.4876	60.0017	57.094
chr11	108467096	108467742	6.69367	59.9879	57.0931
chr8	138975740	138976150	5.97079	59.9317	57.0541
chr7	64794130	64794789	6.63847	59.9103	57.0178
chr20	29299447	29299718	5.55478	60.0794	56.9894
chr6	37791338	37791758	6.07297	59.9297	56.9479
chr6	131627906	131628576	6.18971	59.8934	56.9446
chr7	138001732	138002547	6.34152	59.8459	56.9399
chr4	159417810	159418322	6.9111	59.9277	56.9295
chr6	125986277	125986777	6.01365	59.7873	56.9256
chr2	62505608	62506533	5.71399	59.8173	56.9237
chr18	4125105	4125686	5.84393	59.695	56.9178
chr2	96265832	96266593	4.82808	59.782	56.9157
chr11	19027953	19028880	5.40261	59.7813	56.9145
chr2	197909343	197909707	6.9789	59.8085	56.903
chr6	70312108	70312645	6.57914	59.7785	56.8808
chr16	25031418	25031842	7.14792	59.8595	56.8767
chr13	67230079	67231183	5.74234	59.5929	56.8616
chr10	101353652	101354608	5.4177	59.7891	56.861
chr10	86520977	86522315	4.68952	59.671	56.8467
chr8	144754821	144755876	4.69679	59.7423	56.8331
chr6	160030161	160030567	6.78782	59.7795	56.819
chr3	73255562	73256020	6.49718	59.7008	56.8049
chr13	106151288	106151781	7.31079	59.7593	56.7842
chr3	32106267	32107127	5.8766	59.6811	56.7667
chr3	59559686	59560158	7.24617	59.7117	56.7348
chr11	7986730	7987526	5.74539	59.5486	56.732
chr10	83522738	83523437	6.06588	59.6506	56.725
chr13	95676776	95677567	6.27228	59.4968	56.6901
chr4	48779443	48780711	4.56251	59.4792	56.687
chr4	162163845	162164484	7.05427	59.597	56.6733
chr17	21968717	21970618	2.62732	59.6489	56.6596
chr12	4030945	4032040	4.48249	59.4409	56.6373
chr5	100046376	100050816	2.42319	59.4278	56.6298
chr3	111070990	111072373	4.41168	59.513	56.6281
chr11	5684706	5685283	5.65185	59.4365	56.6242
chr4	7863872	7864181	8.11228	59.6374	56.6154
chr1	88683834	88685079	4.84419	59.3574	56.6125
chr12	14260560	14261004	4.76107	59.5612	56.6034
chr3	50671305	50671702	6.44747	59.5326	56.5917
chr8	125429206	125430515	3.40291	59.4774	56.5858
chr3	3179446	3180028	6.89215	59.4396	56.5743
chr14	70707240	70707787	5.627	59.3997	56.5331
chr14	81220694	81221603	4.3488	59.5328	56.5288
chr2	100290998	100292465	4.80868	59.4458	56.5204
chr2	199910989	199911913	5.72332	59.4318	56.5104
chr2	52934290	52934840	5.76926	59.2004	56.48
chr12	39127389	39127756	7.49676	59.3673	56.4482
chr15	55407932	55408716	6.7796	59.3717	56.443
chr18	79200147	79200866	8.50642	59.3823	56.4317
chr11	57530629	57531161	6.29909	59.3819	56.4241
chr8	12436278	12437271	4.62512	59.3247	56.4194
chr7	13850126	13850845	5.62818	59.3008	56.4194
chr14	20613184	20614036	4.70288	59.435	56.4162
chr15	96428672	96429388	6.77929	59.2358	56.4107
chr5	147763966	147764522	6.38422	59.2392	56.4097
chr16	46688629	46689913	4.86874	59.2619	56.4026
chr7	94183301	94183769	7.01306	59.345	56.3847
chr5	150758445	150759283	5.40885	59.3231	56.3645
chr22	25754720	25755169	4.42856	59.1997	56.3436
chr1	214602896	214603546	5.80232	59.1689	56.3259
chr5	84435795	84436396	6.44808	59.358	56.325
chr19	38315784	38316413	5.39928	59.2838	56.3234
chr1	84365390	84366255	5.54772	59.077	56.3117
chr18	55833304	55834048	7.10407	59.1415	56.3014
chr4	82900391	82901264	5.89022	59.2418	56.2889
chr5	112860907	112861752	6.21451	59.0897	56.255
chr16	8370624	8371071	5.3743	59.1474	56.2424
chr10	29658877	29659836	4.69444	59.1601	56.2284
chr13	60163614	60164411	6.7728	59.0009	56.2266
chr7	17939791	17940917	5.33555	58.9871	56.2181
chr10	118046104	118047314	5.26132	59.0643	56.2093
chr2	63827618	63828137	6.85571	59.1766	56.2037
chr14	104752521	104753279	5.92784	59.1571	56.1822
chr2	195656752	195657774	4.94498	58.973	56.1806
chr7	77696114	77697198	4.78154	58.9279	56.1707
chr1	84253890	84254331	6.25338	58.8834	56.1368
chr6	158999544	159000410	5.27531	59.1105	56.1357
chr8	51667617	51668324	5.89061	58.9533	56.1291
chr4	143184533	143185257	6.92213	59.0577	56.1266
chr18	35240488	35241330	6.89957	58.9519	56.1114
chr5	127206291	127206795	6.73471	59.0543	56.1055
chr4	55853422	55854027	6.49145	58.9571	56.0987
chr4	41216315	41216817	5.00751	59.0458	56.0935
chr3	11600415	11600983	6.38913	59.0605	56.0706
chr2	33069796	33070508	5.33179	58.7426	56.0543
chr21	8205073	8209788	1.49914	59.0346	56.0384
chr17	59106253	59107426	4.21805	58.8729	56.038
chr1	166839119	166839998	5.14666	58.91	56.0361
chr6	170145978	170146520	5.48667	58.9966	56.0152
chr8	110836024	110836390	6.76323	58.972	56.009
chr10	61662717	61663281	6.84277	58.9522	55.97
chr4	72006604	72006947	7.85815	58.8008	55.9621
chr3	180601869	180602610	6.20347	58.7755	55.9552
chr9	67394756	67395482	5.81794	58.7918	55.9475
chrX	47650320	47651212	5.91772	58.8992	55.9408
chr5	153445858	153446495	6.18654	58.835	55.9339
chr2	109199263	109199932	5.86804	59.0749	55.9336
chr10	97687056	97687734	4.88511	58.9178	55.9274
chr4	49646219	49646445	2.26411	59.0452	55.9244
chr10	90227167	90227697	5.56455	58.7123	55.8704
chr2	207769339	207770357	4.83674	58.7345	55.8636
chr5	116573888	116575180	5.17389	58.7118	55.8358
chr18	3652773	3653187	4.65575	58.8329	55.8299
chr10	53696844	53697484	6.30959	58.5486	55.8185
chrX	53683894	53684593	6.25772	58.8367	55.8088
chr5	56909149	56910368	5.14931	58.7699	55.8036
chr5	123511670	123512907	4.8109	58.624	55.7826
chr6	65760300	65760637	7.45108	58.6181	55.7461
chr7	90816624	90817215	7.04474	58.5336	55.7351
chr12	64404048	64405073	4.96419	58.5356	55.7283
chr6	136288968	136290216	4.83975	58.5527	55.7197
chr1	153727570	153728341	5.80079	58.5927	55.7182
chr17	25074259	25075074	7.87913	58.5757	55.7036
chr1	85061905	85062492	6.51173	58.5692	55.6924
chr2	20051367	20052293	5.20458	58.6211	55.6724
chr1	99599175	99600080	6.1265	58.3808	55.635
chr5	112707218	112708114	4.98068	58.5173	55.6324
chr5	21341188	21342183	5.56023	58.5707	55.6244
chr4	151760898	151761350	8.23542	58.5912	55.624
chr1	226939625	226940434	5.36811	58.4617	55.5917
chr21	10655471	10656484	4.20262	58.5017	55.5474
chr7	1137973	1138663	4.57585	58.4277	55.5348
chr15	23869383	23869795	7.53758	58.4309	55.5095
chr14	52729783	52730727	5.17199	58.3282	55.4927
chr7	13981108	13981492	7.96387	58.4057	55.4807
chr7	38335558	38336058	6.50254	58.2903	55.4558
chr9	82934886	82935339	7.41046	58.4188	55.4498
chr5	65562988	65563620	6.41244	58.2656	55.4398
chr18	12991002	12991816	5.29985	58.3548	55.4359
chr5	144421414	144421917	7.12655	58.3636	55.4339
chr8	112616378	112616857	6.75052	58.3233	55.4306
chr9	27572674	27574231	3.9655	58.2274	55.41
chr22	27238965	27239669	4.2742	58.2738	55.364
chr5	159905449	159906030	5.17401	58.291	55.336
chr12	26937762	26938656	5.67145	58.3359	55.3344
chr11	6683002	6683763	5.83415	58.2354	55.3265
chr5	14011295	14012042	5.87995	58.2501	55.3078
chr7	58434357	58434725	6.30541	58.1601	55.2945
chr10	58435120	58435996	4.78444	57.991	55.2646
chr20	50509853	50510554	5.2402	58.1606	55.2605
chr7	34891210	34892017	5.49454	58.0745	55.2484
chr2	3557984	3558919	5.49311	58.0984	55.2469
chr7	123534392	123535346	5.60409	58.2204	55.224
chr6	80106316	80106998	6.83345	58.1371	55.2122
chr1	181255533	181255940	6.69309	58.0994	55.2092
chr4	42656791	42657845	4.47098	58.1002	55.1885
chr1	247103910	247104660	5.84822	57.9952	55.1786
chr11	59142534	59143400	5.63471	58.1379	55.1322
chr1	180631742	180632691	5.47627	57.9886	55.1243
chr4	177596053	177596385	8.37857	58.0332	55.123
chr11	22829292	22830200	5.87413	58.0031	55.12
chr2	171433820	171434769	5.16746	57.9831	55.1193
chr9	97633036	97633919	5.42101	58.0649	55.1187
chr2	181891476	181892731	5.26818	57.9502	55.1073
chr10	125719047	125720011	5.52401	57.9487	55.0961
chr1	224592961	224593495	6.03124	58.0088	55.0957
chr20	28308007	28308365	7.20556	58.0387	55.0559
chr1	192531056	192531594	7.13671	57.7924	55.0142
chr9	89310464	89311615	4.88739	57.8444	54.9868
chr3	123201665	123202167	6.16357	57.8807	54.9679
chr12	2003947	2004821	5.58181	57.8972	54.9651
chr2	7825491	7826087	6.66991	57.8761	54.9595
chr20	31105896	31106961	7.7252	58.042	54.9476
chr5	57889311	57889948	6.46223	57.8119	54.9211
chr14	39395798	39396014	9.59426	58.1111	54.9182
chr6	37499592	37500167	6.02991	57.8493	54.9133
chr6	39114578	39115459	5.55849	57.83	54.9041
chr14	88983803	88984117	5.96798	57.8395	54.888
chr7	81684948	81685447	7.20364	57.7065	54.8792
chr12	15628737	15629518	5.33139	57.6494	54.8757
chr12	31749097	31749695	5.73548	57.7961	54.8663
chr11	79236581	79237052	4.72909	57.6819	54.8652
chr6	152301702	152302534	6.13396	57.8123	54.8608
chr14	96797055	96797877	6.93389	57.6692	54.8514
chr4	36243947	36244973	4.82371	57.634	54.8409
chr2	95207105	95207913	5.27349	57.6302	54.816
chr5	169160969	169161852	4.83918	57.6598	54.803
chr10	21292756	21293381	5.8381	57.6784	54.7745
chr17	76671539	76672017	5.6187	57.7464	54.762
chr5	5126476	5126879	7.16364	57.6519	54.7044
chr8	9555628	9556299	6.46584	57.5085	54.6951
chr20	13839230	13839884	5.98883	57.3754	54.6842
chr17	76264842	76265604	4.78723	57.6392	54.6825
chr6	122471492	122472068	6.31867	57.5135	54.6757
chr1	169893313	169894482	5.30087	57.6372	54.6694
chr9	38672307	38673015	5.63189	57.4963	54.6507
chr5	115366166	115366768	6.38601	57.5298	54.6434
chr10	22002902	22004021	5.34996	57.4052	54.633
chr17	63550014	63550734	4.83054	57.514	54.6118
chr7	56447895	56448791	5.2039	57.3828	54.5825
chr10	32692088	32692843	5.39881	57.4024	54.5588
chr1	117121385	117122420	5.19248	57.3876	54.5549
chr4	152779488	152780270	6.67976	57.4111	54.5334
chr5	19987960	19988760	5.8907	57.2459	54.5125
chr1	111448766	111449777	5.0865	57.2818	54.505
chr13	72781516	72782313	6.78508	57.3434	54.5011
chr6	165309174	165309809	5.84783	57.4087	54.4949
chr14	81219217	81219674	4.24763	57.4344	54.4895
chr6	169070512	169070908	6.69097	57.3769	54.4866
chr5	43711449	43711910	6.95064	57.3131	54.4809
chr15	88546270	88546925	6.12847	57.4373	54.4793
chr5	62412423	62413170	5.46321	57.313	54.479
chr9	118643090	118643529	6.82468	57.3709	54.4747
chr5	14925991	14926340	5.91805	57.3607	54.4727
chr2	222709169	222709866	6.51912	57.4368	54.4706
chr17	56699158	56699873	5.61106	57.4243	54.4556
chr4	141375916	141376295	8.01768	57.3078	54.4434
chr1	48878292	48878852	6.04861	57.2982	54.4337
chr3	108589108	108590060	5.56065	57.3273	54.4331
chr8	61308187	61308710	7.10403	57.3212	54.4094
chr17	22090055	22090984	5.13769	57.2237	54.3677
chr8	142675992	142676439	4.154	57.3389	54.3479
chr12	127230774	127231419	6.00816	57.1325	54.3471
chr7	39623091	39624151	5.0782	57.1222	54.3319
chr19	51570930	51571425	7.51452	57.2835	54.3264
chr8	135228338	135229001	4.79875	57.1966	54.2959
chr1	117059785	117060354	5.57198	57.1964	54.2579
chr2	149994264	149994832	6.23708	57.1713	54.2505
chr21	42496080	42496671	6.29655	57.1323	54.2495
chr9	120403132	120403671	6.88197	57.1483	54.2434
chr7	94657725	94658700	5.40895	57.2495	54.241
chr6	77034027	77034534	6.25324	57.1041	54.2176
chr8	133296279	133298086	3.45742	57.045	54.2075
chr14	65290850	65291268	4.47526	57.0564	54.2065
chr5	40835061	40835714	5.29598	57.0041	54.2044
chr1	76659096	76659996	5.99259	57.1684	54.1975
chr5	19314725	19315320	7.0682	57.0975	54.1883
chr17	71438595	71439232	5.26778	57.0975	54.1847
chr7	65006549	65006964	6.04943	57.0924	54.18
chr12	34022141	34022845	5.30007	56.9915	54.1697
chr1	109426307	109426925	5.69255	57.075	54.1564
chr7	103735368	103735859	6.54484	56.932	54.145
chr3	42590270	42591058	5.63169	56.9637	54.1387
chr4	119454295	119455255	5.17893	56.9687	54.1328
chr4	148007252	148008073	7.56295	56.9291	54.1135
chr4	102868562	102869704	5.27234	56.983	54.1006
chr3	192727301	192727956	6.19845	56.9371	54.0934
chr2	168890140	168890681	7.117	56.9902	54.0918
chr19	54136973	54137790	4.1423	57.1305	54.0498
chr8	12193975	12195125	4.58547	57.0303	54.0444
chr5	43514967	43515380	5.97947	56.926	54.0418
chr7	57403919	57404972	4.94958	56.8642	54.0377
chr7	36115474	36116783	4.72788	56.9218	54.0248
chr22	35299428	35300745	3.8376	56.8757	54.0241
chr12	132985970	132986816	6.1036	56.8525	54.0231
chr19	49766316	49767185	5.08253	56.9609	54.0224
chr9	78866732	78867168	7.05164	56.9728	54.0081
chr7	133252783	133253394	7.37564	56.8354	53.9876
chr1	89994678	89995574	5.57126	56.8573	53.9498
chr7	100148575	100149262	5.69702	56.8122	53.9496
chr4	28287837	28288263	7.23818	56.8467	53.9424
chr3	98593027	98594169	4.8414	56.7741	53.9409
chr10	82358522	82359073	6.36759	56.7554	53.9323
chr3	179604412	179604970	6.5304	56.7636	53.9322
chr10	27503952	27504623	5.98651	56.7579	53.9128
chr2	10936115	10936575	5.57018	56.8769	53.902
chr9	26946835	26947674	5.64837	56.7722	53.8526
chr3	112097378	112097773	5.96293	56.7518	53.849
chr1	97920495	97921619	5.58409	56.6896	53.845
chr2	167140637	167141332	6.14143	56.653	53.8425
chr18	14430972	14431981	4.89146	56.7077	53.8414
chr4	112636830	112637640	5.7343	56.7836	53.8346
chr1	198669056	198669435	6.58501	56.6865	53.8247
chr7	41916069	41916939	5.66998	56.7138	53.8183
chr13	103883090	103883573	6.48079	56.6157	53.8115
chr16	4616149	4616697	4.56182	56.8073	53.8011
chr2	53786686	53787411	5.6009	56.6505	53.7961
chr8	89901850	89903152	4.8016	56.5956	53.7888
chr3	27166910	27167310	6.20489	56.6043	53.7791
chr3	111978664	111979455	5.99503	56.6012	53.7783
chr8	131217799	131218973	4.63622	56.4637	53.7728
chr11	21814216	21814668	5.55684	56.7099	53.768
chr16	9047645	9048188	5.44372	56.661	53.7554
chr2	181203267	181203798	6.96505	56.5234	53.7496
chr1	220046238	220046833	6.01366	56.6135	53.7456
chr17	66275596	66276097	5.24756	56.6006	53.7288
chr1	79079825	79080334	7.86586	56.594	53.716
chr3	187403519	187404219	6.47454	56.6027	53.7137
chr2	200525899	200526478	6.4908	56.4919	53.6896
chrY	11734733	11735765	5.70767	56.7573	53.684
chr19	36528095	36529055	5.62974	56.5735	53.682
chr7	11715996	11716760	5.56948	56.5472	53.6371
chr17	69761786	69762668	4.85966	56.3943	53.6324
chr4	101977075	101977434	7.43822	56.4128	53.622
chr4	37548980	37549417	6.60621	56.4415	53.6182
chr2	53353249	53353980	5.84482	56.3451	53.6133
chr3	193869400	193870128	4.27626	56.4557	53.6128
chr5	124343415	124343901	7.26863	56.5811	53.5827
chr5	130897490	130898242	6.19228	56.4844	53.5649
chr2	157031990	157032477	6.58497	56.3331	53.5394
chr18	67525240	67525778	7.10252	56.3761	53.5352
chr17	57662852	57663348	5.19997	56.4508	53.5255
chr9	62550497	62551075	5.66132	56.3153	53.5105
chr6	19804391	19805165	6.13466	56.373	53.5011
chr6	5003367	5004258	5.93933	56.3669	53.4962
chr2	223549226	223549664	7.12901	56.3826	53.475
chr20	16020960	16021538	6.20705	56.3554	53.4743
chr9	70902575	70903204	6.49147	56.2192	53.4545
chr1	179293414	179294090	5.71166	56.2427	53.4096
chr20	17024489	17025049	6.47464	56.2773	53.4089
chr8	136259211	136260492	4.49768	56.1936	53.3856
chr12	98593411	98593846	6.80971	56.292	53.3791
chr2	29747870	29748514	5.54978	56.149	53.3615
chr3	24678258	24678783	6.46251	56.2324	53.355
chr8	130482964	130484064	4.25505	56.1738	53.3406
chr12	4320657	4321618	4.74566	56.1425	53.3396
chr17	69654895	69655291	6.2005	56.1768	53.3267
chr2	124983578	124984043	6.48079	56.1455	53.3227
chr13	94549062	94550255	4.63159	56.2045	53.2961
chr2	39494776	39495298	6.00823	56.1191	53.2619
chrX	15335444	15335853	8.09981	56.1831	53.2592
chr4	73740314	73740785	7.08261	56.1074	53.2514
chr22	50643539	50644359	6.02788	56.3201	53.2466
chr19	58305083	58305701	7.06611	56.1114	53.2458
chr11	3378795	3379396	6.30262	56.0498	53.2392
chr21	45376115	45376391	7.26571	56.1185	53.222
chr14	63045135	63046264	4.72492	56.0414	53.1873
chr19	20051857	20052493	7.28934	56.0631	53.1755
chr14	71320096	71322251	3.89957	55.9053	53.1707
chr1	237873469	237873956	5.99568	55.9853	53.1133
chr5	75717021	75717813	6.03549	55.9927	53.1102
chr10	99140820	99141450	6.33192	55.8746	53.1018
chr13	19633248	19634041	6.44539	55.8738	53.0823
chr1	103180662	103181031	7.62231	55.8954	53.0763
chr5	114658095	114658941	5.38539	55.9354	53.0683
chr2	157173667	157174070	6.65731	55.8686	53.0609
chr4	14856002	14856824	6.75343	55.9529	53.0542
chr8	56211065	56212358	4.98961	55.9138	53.0455
chr14	54396600	54397185	4.92917	55.8906	53.044
chr8	122988697	122989254	5.86617	55.894	53.0145
chr2	113437495	113438053	6.41965	55.9396	53.0042
chr17	26881024	26881574	2.66639	55.9146	53.004
chr10	2315004	2315344	8.22401	55.8617	52.9957
chr3	125595172	125595971	5.35034	55.9595	52.9924
chr4	98143045	98143933	5.75018	55.8225	52.9834
chr2	96857703	96858519	4.83291	55.8129	52.9801
chr5	86617687	86618211	7.03118	55.8434	52.9722
chr5	57173233	57174416	4.57993	55.8611	52.9706
chr6	85678508	85679397	5.11825	55.8795	52.957
chr2	170928773	170929573	5.42145	55.8307	52.9494
chr1	223992382	223993095	5.98553	55.8191	52.9402
chr2	183927622	183928397	6.19559	55.6718	52.9391
chr14	60247967	60250045	3.66694	55.8799	52.9377
chr11	107043488	107044032	5.95026	55.7998	52.9297
chr19	51594078	51594718	5.48702	55.739	52.9277
chr3	140529077	140529519	7.19805	55.839	52.9198
chr2	102487810	102488678	4.86358	55.8504	52.9164
chr16	1782298	1783084	4.48295	55.8166	52.8873
chrX	27809403	27809652	9.20871	55.9823	52.8846
chr12	99911100	99911469	7.49028	55.7573	52.8766
chr5	21152556	21153134	6.52796	55.6377	52.8486
chr18	67360109	67360699	6.13644	55.6137	52.8356
chr10	113087229	113087806	5.44102	55.7154	52.8342
chr6	122789040	122790154	5.10877	55.666	52.7992
chr7	6077142	6077600	3.87818	55.7436	52.7942
chr5	133245510	133245867	4.3857	55.6922	52.7835
chr3	8444297	8444764	5.9759	55.6827	52.7699
chr1	76238002	76238625	5.51119	55.6367	52.7667
chr1	179954421	179955370	5.13028	55.4514	52.7422
chr8	138672975	138673425	5.07318	55.5156	52.7384
chr7	59373825	59374120	6.84138	55.7762	52.7276
chr16	68448298	68448961	5.4884	55.6264	52.7007
chr16	74666472	74667179	5.77398	55.4546	52.6858
chr17	3048735	3049422	6.99669	55.5515	52.6797
chr17	66466985	66467410	6.20455	55.6428	52.6785
chr21	5709479	5710388	6.46828	55.7045	52.6759
chr13	33542323	33543108	6.92213	55.6752	52.6633
chr9	42743365	42744055	5.97504	55.4816	52.6631
chr20	46689087	46689955	5.34446	55.5591	52.6396
chr19	58401147	58401662	6.03411	55.5617	52.6345
chr9	92293541	92294043	7.38671	55.5635	52.6321
chr2	105873711	105874125	6.03435	55.3435	52.5762
chr3	44337974	44338981	5.52707	55.5191	52.566
chr8	56074159	56074788	6.09737	55.4436	52.5486
chr14	26597751	26598802	5.24897	55.3362	52.5429
chr4	102826824	102828606	4.00706	55.4353	52.5364
chr16	23557059	23557951	5.71453	55.4289	52.5316
chr19	37172605	37173019	7.13474	55.3181	52.5033
chr11	84316981	84317556	6.36144	55.2181	52.5026
chr21	29298406	29299571	4.23519	55.3363	52.4996
chr2	58240863	58241581	6.26516	55.4444	52.4945
chr9	118331665	118332061	7.705	55.3969	52.4813
chr4	177441948	177442672	6.76633	55.3846	52.4741
[truncated: 71,786 more rows]

## Sheet: siHic5 etoh
chromosome	chromosome start position	chromosome end position	average enrichment (counts per million)	-log10(p-value)	-log10(q-value)
chr2	32916154	32916625	20.9255	23792.1	23785.1
chr3	93470265	93470894	15.549	7833.93	7827.82
chr13	109424031	109424433	24.4292	7363.9	7357.89
chr17	22521110	22521674	14.2827	6253.3	6247.41
chr10	9914	10522	16.0596	2754.4	2749.01
chr11	10507833	10510079	6.42419	2405.43	2400.92
chr12	133264846	133265395	17.3221	2398.8	2393.46
chrX	156030104	156030829	12.671	2317.55	2312.52
chr1	629088	634874	2.12837	2292.94	2287.93
chr18	80262800	80263352	16.3826	1881.23	1876.1
chr5	9955	11860	5.17391	1870.95	1865.72
chr22	50807812	50808556	11.864	1566.7	1561.68
chr2	148881635	148881947	25.6776	1534.02	1529.07
chr5	80650029	80651892	5.64154	1345.06	1340.77
chr3	96617190	96618228	8.73239	1255.73	1250.89
chr7	145997244	145997523	31.2348	1230.31	1225.24
chr12	41363543	41363818	28.0722	1224.2	1219.17
chr12	9913	11541	9.95281	1174.61	1170.31
chr1	236096939	236097501	13.5276	1156.4	1151.78
chr4	190122360	190123170	11.4637	988.274	983.753
chrY	4344684	4344946	35.0282	949.491	944.518
chr21	10014762	10015109	23.4551	857.523	852.695
chr3	9908	10812	10.5174	840.552	835.834
chrY	9141799	9142056	36.7076	823.38	818.469
chr5	134923875	134925713	3.75622	807.57	803.365
chr7	106101339	106101567	27.7491	736.15	731.288
chr1	125178838	125183194	2.47331	683.401	679.091
chr4	9909	10291	19.7491	648.725	644.256
chr18	9904	10719	11.4875	633.536	628.918
chr5	134926521	134928469	3.03484	602.096	598.478
chr2	87824794	87825444	13.009	600.358	595.888
chr1	248944353	248946493	7.12726	573.089	568.975
chr5	49599528	49603122	3.04393	572.072	568.192
chr1	91387141	91387640	16.3909	568.236	563.785
chr5	49666079	49667428	5.55562	551.833	547.23
chr1	9913	10629	9.90771	544.687	540.454
chr17	53105671	53106478	10.7585	541.23	536.945
chr4	49709119	49711972	3.47476	540.447	536.071
chr7	9914	10335	19.2989	540.167	535.754
chr18	47853176	47853519	21.9592	515.29	511.061
chr14	77269693	77269920	16.1741	480.413	475.814
chr21	46184357	46185105	10.1797	475.652	471.637
chrX	222251	222529	29.3303	432.854	428.454
chr17	25919964	25920455	12.811	430.085	426.162
chr15	101980795	101981281	10.6682	415.043	411.132
chr18	2842172	2842429	13.311	410.309	405.966
chr15	41426588	41426815	21.3839	406.279	401.783
chr11	134851603	134852195	12.5402	397.366	393.207
chr5	178585438	178585830	14.4582	395.319	391.226
chr16	34592585	34593741	3.24146	380.509	376.231
chr17	26603637	26604751	7.43578	379.311	375.496
chr16	34587916	34588625	2.64668	378.541	374.732
chr4	190177641	190180070	3.15671	376.919	373.147
chr1	76971127	76971510	17.2866	377.335	372.948
chr8	69690015	69690430	16.3907	370.361	366.37
chr5	49656746	49661880	2.13375	366.334	362.554
chr17	22524327	22524570	3.07125	364.869	360.654
chr9	5684173	5684400	23.9294	363.192	358.812
chr14	99420847	99421075	23.7892	362.985	358.603
chr10	39967456	39969060	6.35233	359.239	355.875
chr4	51107124	51107660	12.2871	351.14	346.979
chr8	99495773	99496048	18.8296	342.816	338.632
chr2	49229531	49229959	14.2952	336.819	332.884
chr10	38578861	38579679	8.72574	320.641	316.796
chr16	46398291	46401652	2.40401	317.963	313.846
chr10	41858279	41862137	2.72088	315.692	312.566
chr4	49149073	49151049	2.49302	315.429	311.658
chr20	64286642	64287517	8.69997	311.911	307.997
chr7	158151023	158151600	7.97149	302.236	298.473
chrY	11721832	11723458	7.8136	293.569	290.18
chr7	45251891	45252222	13.3238	287.83	284.152
chr14	32484067	32485213	7.70272	287.829	284.019
chr16	34580991	34583913	2.41955	287.02	283.223
chr18	106792	111039	2.4187	285.893	282.469
chr2	222866113	222866878	11.2783	284.563	281.058
chr13	114352702	114354419	6.90341	279.644	276.689
chr16	46394190	46395155	1.96752	265.026	261.248
chr10	31969949	31970182	12.978	259.309	255.495
chr7	7640304	7641357	6.8201	255.301	251.784
chr20	29444926	29445951	6.41088	255.263	251.364
chr5	41903843	41904616	8.95625	252.818	249.168
chr16	46386328	46391366	1.8482	251.521	247.892
chr10	133686892	133690254	2.96268	250.56	247.009
chr21	8986659	8988758	3.31731	250.311	246.45
chr14	81533519	81534278	9.15265	247.988	244.293
chr7	25862108	25862953	8.33009	247.354	243.421
chr1	143262061	143267461	2.0282	243.286	239.721
chr5	131170561	131171236	9.35134	239.563	235.89
chr17	82586118	82586638	8.85493	239.412	235.744
chr11	6234495	6235321	8.01756	231.709	227.991
chr1	124741272	124741624	6.76445	228.533	224.806
chr3	75668807	75669924	5.40276	226.507	223
chr11	83156437	83157457	6.78634	226.185	222.698
chr3	160947557	160947878	16.2384	226.302	222.46
chr13	55971537	55971851	17.8317	221.414	217.683
chr1	143251542	143256917	1.83659	218.854	215.524
chr8	66667033	66667695	9.4114	219.058	215.36
chr4	190021572	190022863	6.23674	218.214	214.441
chr1	143190560	143195797	2.00901	217.402	213.919
chr6	55868757	55869416	9.34093	209.886	206.207
chr11	61391149	61392023	9.08111	207.022	203.967
chr11	106021930	106022754	8.41334	206.851	203.391
chr2	89836379	89841242	2.3871	205.151	201.904
chr9	40991642	40992796	5.97271	205.248	201.764
chr2	64750677	64751802	6.41385	205.338	201.68
chr10	41133736	41134245	7.86088	205.013	201.661
chr3	198172931	198174559	5.24022	204.716	201.394
chr4	190180968	190181248	2.65387	203.81	200.149
chr3	93979807	93980637	7.82294	203.518	200.057
chr5	23526710	23527933	6.37859	203.026	199.286
chrY	11305199	11305717	2.93367	202.624	199.043
chr3	43229314	43229646	14.0292	202.328	198.781
chr17	26619360	26620396	6.92949	201.894	198.295
chr7	7182134	7183387	5.47479	201.013	197.627
chr2	62705101	62706358	6.17551	199.242	195.924
chr4	50555933	50556585	8.00344	199.017	195.818
chr21	10692272	10694421	5.00137	198.404	195.283
chr1	180651	181970	5.1398	198.366	194.973
chr3	126343052	126343277	9.74345	198.642	194.819
chr17	25383584	25383997	12.8587	196.47	192.942
chr22	35885575	35885813	14.8309	196.706	192.94
chr14	63641439	63642596	6.0222	196.061	192.516
chr17	59154866	59155873	6.1806	195.21	191.591
chr11	83071664	83072399	8.01769	193.897	190.461
chr4	49657028	49658113	3.24301	193.087	190.04
chr1	143200141	143203623	2.30672	192.633	189.137
chr3	121749240	121750149	7.49951	190.609	187.264
chr11	101914727	101915473	8.83874	190.672	187.104
chr13	57159336	57159560	8.65465	189.502	185.929
chr5	8457250	8458249	7.09549	187.709	184.377
chr10	95693620	95694381	8.09914	187.722	184.27
chr10	40829590	40829856	8.05982	187.565	183.918
chr2	33767374	33767616	14.3575	187.091	183.371
chr1	170074314	170075013	9.36994	186.05	182.577
chr8	109539397	109540314	7.26845	184.696	181.217
chr2	190319532	190320195	8.8291	184.136	180.68
chr6	52284448	52285176	8.23471	182.246	178.8
chr4	67545201	67545863	9.37933	182.204	178.729
chr17	25569044	25569453	12.298	182.123	178.655
chr11	77994542	77995268	7.4986	181.258	177.761
chr1	88992369	88993299	7.33901	181.15	177.622
chr4	49147206	49148205	2.06211	180.691	177.476
chr7	7099435	7099967	8.44955	180.61	177.071
chr20	13167215	13167449	16.6227	180.043	176.387
chr1	171781108	171781805	8.54419	179.514	175.997
chr10	37976112	37977000	7.40266	178.947	175.424
chr21	7257653	7260258	3.56638	177.127	174.361
chr5	151771044	151772361	5.47906	176.778	173.388
chr17	60677223	60678248	5.74163	176.676	173.254
chr2	54723145	54724018	6.96607	176.558	173.109
chr10	39965102	39966395	4.42928	176.116	172.879
chr5	146203187	146204021	7.42904	174.884	171.636
chr2	63588181	63589278	6.37751	174.385	171.09
chr14	66507496	66509076	5.27215	174.261	171.018
chr12	14803055	14803928	7.39255	173.392	170.26
chr17	21960282	21960562	10.2805	173.355	169.804
chr14	44961270	44962682	5.59898	172.2	169.107
chr14	45134061	45134860	6.05851	171.855	168.426
chr9	62837686	62838809	5.34444	171.43	168.332
chr7	38177819	38178897	6.58375	170.53	167.3
chr21	28992543	28993303	7.34753	169.647	166.257
chr1	143184558	143188490	2.34949	169.56	166.222
chr10	38010365	38011313	6.7808	169.513	165.968
chr16	34594681	34595943	2.50614	169.017	165.567
chr10	40447052	40448524	8.27632	168.838	165.531
chr5	118987906	118988872	7.15567	168.823	165.413
chr1	121184243	121185544	5.53508	168.703	165.268
chr1	219710586	219711449	7.50117	167.818	164.348
chr11	43830858	43831438	10.1898	166.857	163.361
chr4	83034545	83035500	6.73039	165.141	161.923
chr17	23016167	23016689	10.7501	165.22	161.765
chr16	34572039	34576712	2.69822	165.009	161.673
chr14	77616182	77617201	6.6244	164.668	161.422
chr4	162421282	162421636	14.8844	164.29	160.815
chr7	124929696	124930280	11.091	163.895	160.459
chr10	41873674	41875589	2.32055	163.173	159.922
chr4	122732294	122732987	9.29771	163.144	159.737
chr16	34586425	34587105	1.98713	163.099	159.62
chr4	82284659	82285409	7.5206	162.875	159.606
chr1	186375013	186376011	7.2081	162.833	159.353
chr3	114056154	114057063	7.32637	162.67	159.311
chr2	89827883	89834542	2.15835	162.332	159.174
chr12	20551334	20551663	12.2664	161.686	158.284
chrX	139852353	139852577	15.8345	161.718	158.119
chr4	39182037	39182821	7.8449	160.961	157.687
chr7	158595140	158595382	13.2073	161.175	157.61
chr14	74084082	74085260	5.36538	160.655	157.366
chrX	126471730	126473340	5.70429	160.414	157.242
chr3	100492023	100492778	7.55758	160.469	157.081
chr1	143211812	143218239	1.60303	159.415	156.281
chr8	91069887	91070692	8.02642	159.459	156.218
chrX	55181537	55182110	8.53891	158.798	155.584
chr12	8949327	8950265	6.62551	158.024	154.618
chr1	184754310	184755468	6.42127	157.616	154.454
chr3	189324436	189325158	8.32897	157.182	153.781
chr3	75434837	75436255	4.88344	156.705	153.331
chr17	24421296	24421679	11.9252	156.467	153.06
chr19	42370745	42370971	10.5109	156.531	152.946
chr15	101979555	101979755	5.26279	155.645	152.922
chr1	244451315	244452421	7.37287	155.375	152.086
chr5	147782305	147783045	8.34291	155.178	151.904
chr1	59296367	59297295	7.48442	154.789	151.362
chr2	88691319	88692122	6.74514	154.418	151.14
chr7	2843951	2844821	5.78052	154.129	150.8
chr11	134656415	134657375	7.5507	154.128	150.754
chr8	76999874	77000898	6.74925	153.809	150.447
chr1	244652573	244653512	7.17774	153.7	150.318
chr7	87345129	87345897	7.96835	153.557	150.266
chr5	115544338	115545328	6.91849	153.367	150.159
chr10	41124742	41126493	6.56664	153.269	150.146
chr3	131381250	131382280	6.45002	152.378	149.297
chr14	63203952	63204565	8.00729	152.34	148.965
chr2	196639206	196640003	7.80053	152.063	148.888
chr7	112939469	112940453	7.05117	151.908	148.698
chr14	55448023	55448721	7.4598	152.036	148.642
chr14	73026763	73027476	6.96877	151.573	148.222
chr8	124997839	124998921	5.82524	151.306	148.019
chr5	119070525	119071698	6.14706	151.063	147.761
chr17	21974854	21978060	2.27697	150.59	147.658
chr11	28108002	28108593	8.84713	150.992	147.624
chr10	104809172	104810072	6.95944	151.038	147.622
chr11	108222390	108223440	6.78439	150.919	147.575
chr16	53703601	53704362	8.32605	150.582	147.28
chr1	143249666	143250540	1.73124	150.227	147.055
chr10	43455319	43456123	6.02491	150.29	146.958
chr1	113811778	113812746	6.84253	149.701	146.537
chr8	123072340	123073077	6.85405	149.394	146.212
chr5	146182330	146183216	6.46108	149.415	146.195
chr1	113904500	113905651	5.95699	149.264	146.019
chr8	73971831	73972692	6.21405	148.981	145.772
chr7	13919975	13920612	9.41385	149.138	145.765
chr11	83285600	83286750	6.09061	148.805	145.465
chr16	1025167	1025748	7.63162	148.852	145.46
chr3	41961521	41962683	7.22438	148.485	145.175
chr5	36151666	36152274	7.41099	148.213	145.046
chr18	7038220	7038935	7.52136	148.273	144.854
chr8	102238566	102239816	5.84378	148.101	144.733
chr1	66924672	66925705	6.12073	148.089	144.694
chr2	213284102	213284826	8.37914	147.954	144.661
chr5	43312905	43313977	5.75213	147.098	143.804
chr2	214069229	214069726	11.4868	146.776	143.468
chr3	115239646	115240190	9.22386	146.6	143.258
chr2	132347035	132347771	7.76168	145.687	142.554
chr2	197452976	197454061	6.2315	145.136	141.94
chr14	51094630	51095774	5.89042	145.029	141.859
chr5	123422977	123423982	6.8778	144.781	141.608
chr1	48471651	48472559	6.83462	144.676	141.25
chr6	119146919	119147753	6.6531	144.52	141.211
chr10	42637999	42638882	6.08084	144.519	141.168
chr1	164558666	164559398	8.0597	144.086	140.87
chr8	65633892	65634553	7.39046	143.957	140.732
chr4	49153112	49156610	2.06723	143.401	140.445
chr14	80941362	80942096	7.56162	143.469	140.357
chr18	14132019	14132753	7.10888	143.143	140.042
chr6	136250044	136250681	8.26006	143.173	140.012
chr5	108747745	108749625	5.28123	142.493	139.385
chr14	18919644	18921684	4.53511	142.329	139.238
chr19	32971805	32972383	8.29584	142.524	139.151
chr7	134646478	134647033	10.0754	142.123	138.863
chr10	128464276	128464707	9.36533	142.179	138.776
chr5	5421993	5422947	6.0481	141.318	138.037
chr1	103621059	103621293	13.8922	141.156	137.681
chr7	6008714	6009684	5.59044	140.936	137.653
chr4	129093140	129093873	7.83476	140.916	137.652
chr8	85220068	85220956	6.75732	140.273	136.953
chr8	106725822	106726265	10.8473	139.982	136.694
chr6	57089761	57090579	7.17359	139.843	136.603
chr8	109333521	109334809	5.91964	139.667	136.576
chr21	29024421	29025248	6.59544	139.712	136.391
chr3	108221956	108222947	7.0041	139.231	136.091
chr1	113389839	113391083	5.41127	139.176	136.088
chr2	208265805	208266575	7.34752	139.184	135.917
chr2	44167756	44169230	5.19021	138.757	135.449
chr11	59615390	59616585	5.96192	138.368	135.115
chr2	61538057	61539030	5.70946	138.111	134.805
chr8	122575691	122576217	7.53747	137.784	134.48
chr4	158671759	158672713	7.53906	137.677	134.381
chr2	214808214	214810362	5.47733	137.455	134.358
chr10	42475115	42476278	5.53116	137.019	133.865
chr3	98522188	98523281	6.5186	136.991	133.857
chr17	113048	113418	6.60956	137.035	133.699
chr7	108569294	108570201	7.26119	136.867	133.667
chr1	182029354	182030260	7.19109	136.817	133.554
chr5	34244291	34245351	6.76811	136.907	133.493
chr11	106076835	106078027	6.10715	136.627	133.486
chr20	30579794	30580447	7.63518	136.4	133.196
chr8	134831711	134832982	5.34866	136.381	133.133
chr6	61574045	61574724	8.66621	136.248	133.121
chr14	57833061	57833731	7.38358	135.899	132.727
chr8	106269766	106271471	6.03308	135.571	132.443
chr5	71289291	71290413	6.75312	135.253	131.908
chr3	113695963	113697096	5.82234	134.998	131.813
chr4	55328063	55328385	12.1611	135.033	131.662
chr7	21426942	21428605	5.02798	134.933	131.605
chr3	105366158	105367008	5.40886	134.718	131.577
chr10	89701141	89701909	7.7337	134.581	131.36
chr8	138520477	138521033	7.43417	134.296	131.012
chr17	58517595	58518838	4.26091	134.125	130.986
chr11	95230746	95231723	6.45803	134.126	130.983
chr10	38573376	38573661	9.11455	134.173	130.929
chr2	89585467	89585951	5.24697	134.135	130.85
chr4	49639033	49641193	2.27285	133.62	130.515
chr17	71071793	71072248	8.67939	133.699	130.455
chr2	69914250	69915359	5.85206	133.577	130.386
chr7	33128929	33129860	7.05764	133.609	130.322
chr4	30537425	30537999	6.61311	133.46	130.215
chr3	100260582	100261463	6.98865	133.279	130.194
chr11	123003509	123003772	13.5256	133.491	130.124
chr3	186570196	186570967	6.40863	133.277	130.06
chr1	236794920	236795830	6.61775	133.017	129.869
chr1	100249560	100250169	8.13226	132.88	129.833
chr2	55617154	55618965	5.92288	132.85	129.8
chr21	8806954	8807421	5.53514	132.992	129.748
chr2	204452378	204452984	8.61946	132.878	129.598
chr7	7438856	7439324	8.40267	132.784	129.565
chr1	215499699	215499929	14.0647	132.639	129.221
chr7	7968364	7969955	4.46671	132.158	129.146
chr10	45672193	45673197	6.30251	132.36	129.146
chr2	88626928	88628338	5.22105	132.299	129.111
chr4	51842607	51843730	4.81407	132.203	129.081
chr1	169485533	169486386	7.00303	132.149	129.05
chr7	77798126	77799566	5.21776	131.827	128.806
chr10	40213344	40213628	9.82654	131.894	128.549
chr8	140464145	140465151	5.37993	131.89	128.536
chrX	44282519	44282737	14.014	131.954	128.523
chr9	101398295	101399096	7.26973	131.45	128.338
chr3	43621685	43622514	7.17213	131.588	128.319
chr3	88058337	88059659	5.66578	131.409	128.262
chr15	99610309	99610531	13.7623	131.639	128.209
chr3	121834686	121835586	6.77968	131.199	128.159
chr11	13668096	13669129	6.29078	131.325	128.146
chr5	148383621	148384198	8.21598	131.354	128.137
chr18	112182	112388	1.90227	130.612	127.749
chr20	25696364	25697162	7.92488	130.885	127.639
chr2	189661051	189661761	7.84037	130.792	127.577
chr8	2127074	2127924	8.37405	130.592	127.562
chr1	85276109	85277073	6.08228	130.642	127.462
chr3	120742145	120743053	6.48706	130.53	127.418
chr8	25458167	25459332	5.95045	130.319	127.15
chr7	50446448	50447081	6.9873	130.386	127.123
chr3	109927146	109927663	9.1881	130.314	127.029
chr6	136610163	136610729	8.03271	130.205	126.987
chr4	86593871	86595317	5.35938	129.829	126.886
chr5	75336298	75337388	6.29539	129.841	126.741
chr3	20185948	20186640	8.33388	129.603	126.374
chr7	51606506	51607238	7.30232	129.469	126.184
chr6	116570874	116571741	7.39527	129.3	126.118
chr5	94567477	94570839	3.61167	128.585	125.984
chr22	16352348	16354870	4.58582	128.941	125.831
chr3	167734481	167735888	5.8114	128.67	125.468
chr11	53307581	53307930	9.18493	128.67	125.426
chr3	98901064	98902189	5.69419	128.418	125.261
chr10	41876679	41879596	2.05274	128.173	125.091
chr3	172750369	172751093	7.53852	128.223	124.997
chr3	8501352	8501975	7.76936	128.122	124.905
chr3	120093945	120095868	4.39297	127.726	124.601
chr15	97960170	97961426	5.73165	127.518	124.55
chr11	87037300	87038173	6.93219	127.635	124.486
chr1	143206005	143207398	2.24587	127.796	124.44
chr1	110338264	110339665	4.92645	127.462	124.198
chr12	39442450	39443800	5.17598	127.131	124.113
chr16	46883796	46884845	6.13124	127.097	123.988
chr11	3797216	3798196	6.29861	127.215	123.987
chr1	143246814	143247453	2.09646	127.026	123.705
chr5	68434033	68434617	8.35511	126.705	123.466
chr7	12715541	12716149	7.84977	126.738	123.451
chr2	182715625	182716671	6.1849	126.544	123.435
chr7	12686396	12687744	5.519	126.645	123.367
chr6	141326357	141326981	9.63982	126.537	123.346
chr2	203014358	203015201	7.03899	126.421	123.253
chr14	61694921	61696305	5.14004	126.241	123.206
chr3	40452866	40453554	6.75805	125.999	122.775
chr5	153628834	153629428	8.07452	125.91	122.675
chr4	12640221	12640730	11.4535	125.679	122.35
chr3	179562548	179563751	5.92014	125.495	122.306
chr1	143227340	143233659	1.83377	125.17	122.104
chr2	138072144	138072856	7.40414	125.12	121.961
chr13	94601464	94602331	6.69755	125.039	121.917
chr3	195442425	195443523	5.90232	124.847	121.783
chr15	28588979	28589774	6.66713	124.897	121.739
chr8	73356267	73356921	8.18544	124.829	121.589
chr14	63542615	63543865	5.07693	124.507	121.558
chr14	60980743	60982255	6.00268	124.23	121.139
chr3	68670430	68670649	13.3836	124.494	121.124
chr5	111511949	111513127	5.9256	123.958	120.905
chr5	34929138	34930266	6.0133	123.942	120.722
chr11	103892603	103893149	8.43954	123.807	120.699
chr9	66900440	66901106	7.28505	123.692	120.522
chr7	56050511	56052110	5.68147	123.539	120.446
chr3	36992729	36993900	6.15791	123.419	120.203
chr10	38402435	38403511	5.83873	123.214	120.07
chr14	65101897	65103573	4.93057	122.941	119.898
chr14	45083783	45084490	6.39364	122.914	119.701
chr2	162343774	162344530	8.53721	122.903	119.682
chr16	53502872	53504000	5.59931	122.728	119.659
chr2	189783790	189784873	6.37793	122.792	119.618
chr12	55817574	55818225	7.61756	122.719	119.539
chr16	80026988	80027643	8.09397	122.499	119.32
chr17	26594631	26595211	6.55468	122.019	119.001
chr15	23303229	23304136	6.71345	121.933	118.843
chr14	61355775	61356382	7.22825	121.976	118.775
chr2	71226690	71227700	5.92263	121.746	118.631
chr2	175167539	175168794	5.66319	121.544	118.579
chr2	207769246	207770352	5.46246	121.599	118.576
chr11	131341986	131342685	9.1708	121.839	118.566
chr7	27662595	27663758	6.65629	121.455	118.429
chr14	60091210	60092397	5.27172	121.374	118.322
chr17	81249296	81249565	6.27598	121.558	118.263
chr6	162727342	162728151	6.90974	121.358	118.208
chr3	94062583	94063421	6.9144	121.433	118.19
chr5	41527097	41527861	7.73834	121.311	118.162
chr2	739853	740976	6.68361	121.312	118.019
chr14	54396567	54397317	5.89117	121.039	117.955
chr8	86828221	86828910	8.44874	121.164	117.94
chr7	44606319	44607223	5.91629	120.981	117.752
chr3	28241174	28241995	7.346	120.851	117.729
chr6	143842784	143843673	6.73808	120.723	117.625
chr9	28212948	28213429	8.9799	120.794	117.599
chr3	115146124	115148293	4.64489	120.774	117.594
chr1	65419848	65421053	5.43982	120.712	117.543
chr14	95534446	95535267	7.98384	120.702	117.521
chr8	143669379	143669705	7.21927	120.675	117.418
chr21	14382739	14383824	6.59376	120.426	117.37
chr14	52552205	52554075	4.78648	120.344	117.359
chr5	62403388	62404231	6.33404	120.374	117.201
chr16	952711	954142	5.00184	120.369	117.154
chr11	85628059	85628775	7.44614	120.253	117.141
chr7	36152562	36153777	5.21253	120.257	117.14
chr7	6104319	6105522	4.44182	120.145	117.118
chr6	16439242	16439484	13.1054	120.396	117.097
chr1	185156424	185157631	5.9032	120.114	116.986
chr5	116652128	116652741	8.41517	120.112	116.955
chr2	47905815	47907174	4.99798	119.871	116.761
chr6	62285667	62286695	6.45165	119.56	116.626
chr9	100098270	100099744	6.11686	119.581	116.601
chr4	50662194	50662515	8.88341	119.857	116.585
chr14	54509461	54510335	6.31681	119.655	116.574
chr3	190862525	190863297	7.35168	119.565	116.477
chr6	144215799	144216910	6.02044	119.631	116.475
chr3	53891620	53892286	8.15513	119.487	116.327
chr12	126772128	126772973	7.57396	119.567	116.325
chr2	135741404	135742432	6.13241	119.331	116.28
chr14	35826026	35827023	6.50533	119.351	116.114
chr12	32678960	32679849	5.97722	119.075	115.931
chr7	25124925	25125916	6.1049	119.039	115.907
chr14	45253017	45254259	5.13518	118.771	115.746
chr7	87152011	87152992	6.74106	118.944	115.742
chr7	108525444	108526740	5.75638	118.672	115.55
chr11	175257	176533	6.71959	118.631	115.542
chr5	146446799	146447799	6.33805	118.628	115.521
chr3	155853882	155854920	6.44537	118.474	115.48
chr5	152688486	152688951	8.14657	118.613	115.476
chrX	55183197	55183653	6.92812	118.427	115.469
chr3	16264548	16265491	6.87387	118.376	115.3
chr4	165327225	165328020	7.00042	118.392	115.271
chr5	153551511	153552166	8.08986	118.482	115.232
chr1	48494038	48494862	5.97983	118.455	115.228
chr5	151252440	151253380	5.9439	118.236	115.119
chr6	151451871	151452777	5.88607	118.204	115.069
chr11	31655414	31655973	9.81452	118.275	115.049
chr1	58848686	58849440	7.66607	118.207	115.02
chr2	24047165	24047744	6.25814	118.124	115.009
chr4	82900325	82901301	6.63652	118.144	114.995
chr15	49620660	49621275	9.16344	118.144	114.987
chr8	73008540	73009324	7.58247	118.082	114.966
chr2	131208991	131209893	6.2966	118.112	114.941
chr8	67585359	67586088	7.42682	117.936	114.82
chr7	33986899	33987816	6.97799	117.808	114.765
chr3	15601335	15602154	7.40427	117.882	114.675
chrX	78103721	78105012	8.67043	117.74	114.545
chr7	44082225	44083062	5.37619	117.704	114.466
chr7	41028969	41029561	6.16843	117.662	114.443
chr17	63621588	63622939	4.98926	117.442	114.349
chr20	29079696	29080685	5.56104	117.267	114.269
chr14	49620203	49621360	5.47999	117.251	114.208
chr10	59906145	59907138	5.76239	117.026	113.991
chr14	79045232	79045708	9.31574	117.086	113.954
chr1	148522392	148522618	11.2466	117.157	113.953
chr4	126850248	126850711	11.2163	117.014	113.843
chr7	16484544	16485261	7.64329	116.866	113.735
chr8	88715503	88716218	7.35621	116.95	113.73
chr7	95608554	95609183	9.28579	116.866	113.697
chr1	96362516	96363088	8.59211	116.811	113.647
chr11	3653698	3654894	6.06419	116.92	113.625
chr16	50741562	50742450	6.47486	116.651	113.522
chr4	83012596	83013361	5.83697	116.366	113.254
chr17	25788433	25788770	12.1483	116.456	113.237
chr6	38702783	38703398	7.11076	116.22	113.21
chr11	31509462	31510166	8.06842	116.351	113.205
chr10	56360967	56361793	6.56693	116.059	113.095
chr2	33598594	33599913	5.79741	116.077	113.023
chr17	83247131	83247487	11.8669	116.168	112.866
chr22	15641930	15643317	4.15995	115.719	112.671
chr1	84253279	84254336	9.34317	115.763	112.587
chr3	29065355	29065850	9.5632	115.723	112.555
chr4	52711958	52713068	5.64312	115.451	112.496
chr2	89826354	89826721	2.08842	115.381	112.397
chr2	157031939	157032535	9.16469	115.611	112.396
chr5	163505343	163506081	7.28679	115.591	112.373
chrX	17736037	17738282	7.19088	115.26	112.366
chr21	28884934	28885556	7.3705	115.575	112.34
chr11	73510622	73510911	11.2664	115.448	112.256
chr9	63337833	63338576	5.64515	115.357	112.139
chr8	117520300	117521156	5.82181	115.087	112.11
chr6	53358985	53359959	5.84634	114.951	111.828
chr14	48563416	48563909	8.45798	114.654	111.497
chr6	144095271	144096526	5.72996	114.293	111.397
chr14	73457899	73458976	5.36555	114.254	111.301
chr21	29073363	29074179	4.83315	114.184	111.152
chr2	197499327	197500683	5.29603	114.149	111.127
chr14	79278761	79279722	6.07942	113.992	111.002
chr2	64143751	64144887	5.90922	113.857	110.846
chr2	209495881	209496499	7.77337	113.829	110.781
chr3	157174664	157175337	7.35457	113.934	110.762
chr3	5026241	5027284	4.63634	113.863	110.629
chr1	33099212	33099958	7.21026	113.782	110.574
chr5	23506634	23507739	5.72178	113.565	110.535
chr8	119873382	119874731	4.89145	113.377	110.427
chr2	32063037	32064164	5.3675	113.394	110.274
chr2	33275685	33276142	8.47114	113.315	110.264
chr1	114581456	114581940	8.52169	113.153	109.975
chr1	197200977	197202126	6.94201	112.907	109.917
chr14	44896938	44898010	5.94754	113.131	109.882
chr3	187403562	187404295	7.56665	112.922	109.832
chr14	73949763	73950763	4.98638	112.98	109.82
chr10	95560884	95561708	6.31683	112.857	109.798
chr1	7335039	7335261	12.8323	113.068	109.775
chr3	68658866	68659344	9.87749	112.91	109.751
chr14	64914139	64914858	6.29465	112.859	109.75
chr10	16817076	16817978	6.55788	112.79	109.704
chr1	87226292	87226805	8.0306	112.862	109.681
chr2	68467016	68467958	6.21873	112.647	109.535
chr1	143219175	143223321	1.54984	112.484	109.493
chr10	89251331	89252242	6.28227	112.486	109.487
chr7	77121850	77122773	6.33805	112.515	109.449
chr2	36965937	36967046	5.41212	112.313	109.317
chr6	142146944	142147629	7.84108	112.415	109.308
chr7	112205829	112206965	5.83986	112.321	109.298
chr20	31240510	31242053	5.14454	112.278	109.22
chr3	105868427	105869745	5.48697	112.219	109.17
chr10	28302464	28303451	6.58211	112.124	109.035
chr21	31558044	31559782	4.23161	111.962	108.995
chr2	119759378	119760403	5.89407	112.051	108.97
chr20	20712306	20713183	6.74047	112.001	108.888
chr4	107719640	107720795	5.8285	111.914	108.851
chr5	32312278	32313427	5.18691	111.848	108.833
chr14	49586049	49587178	5.10917	111.928	108.827
chr8	86342172	86343163	5.68708	111.848	108.812
chr5	115625605	115626668	5.84556	111.83	108.794
chr16	5097523	5098923	4.7108	111.903	108.782
chr10	74825141	74827037	4.10041	111.641	108.652
chr5	71850839	71851203	11.1664	111.76	108.59
chr12	21437426	21438359	6.97055	111.471	108.492
chrY	10999457	11000549	4.59839	111.363	108.449
chr12	30754318	30755393	5.90733	111.546	108.448
chr6	136822348	136823294	6.57855	111.612	108.433
chr11	57657289	57657878	7.48362	111.543	108.384
chr18	63584	64056	10.7285	111.457	108.334
chr6	49462964	49463529	8.49655	111.4	108.306
chr4	74157692	74158521	7.4596	111.29	108.16
chr8	123416155	123417227	5.17048	111.379	108.14
chr8	139215164	139216221	5.2135	111.11	108.065
chr21	8249333	8252369	1.80964	111.096	107.846
chr7	94620697	94621194	9.65844	110.777	107.671
chr5	60196376	60196841	9.33788	110.643	107.535
chr5	124628942	124629679	6.1677	110.494	107.509
chr3	264556	265152	9.0448	110.588	107.416
chr17	60391635	60392754	4.84867	110.549	107.387
chr6	142885138	142885768	8.02132	110.556	107.383
chr8	121348627	121349468	6.54209	110.368	107.372
chr14	45135667	45136078	4.57003	110.233	107.217
chr1	176515191	176515764	7.30703	110.37	107.196
chr22	11698545	11698985	5.10139	110.261	107.119
chr3	197736565	197737338	6.23647	110.122	107.036
chr4	166579934	166580735	8.80731	110.267	107.016
chr15	92904098	92904696	7.32043	110.183	106.976
chr2	121755293	121755972	6.68559	109.992	106.91
chr7	1137908	1138676	5.333	109.944	106.868
chr20	18507293	18508068	7.64867	110.021	106.84
chr5	132866143	132867037	5.55627	109.793	106.794
chr10	131635465	131636157	7.55379	109.877	106.774
chr5	93078385	93079033	8.93454	109.824	106.71
chr7	87933855	87935039	6.11294	109.616	106.693
chr6	56542535	56543296	7.13697	109.753	106.681
chr3	5187204	5188422	4.94474	109.638	106.654
chr5	111757215	111758372	5.88001	109.791	106.575
chr5	144170319	144171041	7.7191	109.68	106.574
chr16	72093358	72094257	6.29241	109.473	106.512
chr1	241519079	241520088	6.68675	109.392	106.408
chr7	33062266	33063437	5.69651	109.46	106.356
chr1	145094876	145096116	4.97504	109.385	106.277
chr1	63367185	63368115	6.93881	109.39	106.215
chr6	79544907	79545406	10.4209	109.363	106.169
chr1	246566062	246566898	6.63614	109.219	106.166
chr6	131627883	131628554	7.53529	109.288	106.124
chr3	111674242	111675003	5.93084	109.101	106.078
chr4	131290601	131290825	12.6084	109.324	106.043
chr22	11065853	11067568	5.23903	108.857	105.9
chr4	99563296	99564238	6.40653	109.03	105.894
chr9	80565602	80565861	11.7633	108.957	105.782
chr4	37685835	37687123	5.32284	108.848	105.764
chr1	165597917	165598636	7.30459	108.797	105.724
chr2	121736593	121737359	5.49094	108.832	105.673
chr2	165953431	165954385	6.48278	108.666	105.612
chr2	200525851	200526479	7.68299	108.612	105.577
chr5	131634763	131635820	5.57643	108.517	105.495
chr5	88660536	88661465	7.11916	108.544	105.415
chr5	112976267	112977138	6.54631	108.348	105.369
chr7	85489403	85490063	9.14904	108.467	105.336
chr8	61714079	61715051	6.32052	108.393	105.333
chr9	71910454	71911746	5.2074	108.213	105.316
chr5	109409302	109410817	4.69437	108.171	105.315
chr17	70405453	70406223	7.03139	108.322	105.202
chr3	186108666	186109601	5.50646	108.165	105.187
chr15	60349796	60350368	6.78408	108.263	105.18
chr5	60761442	60762103	9.73016	108.222	105.114
chr4	98995115	98996341	5.22028	108.169	105.067
chr3	172710763	172711517	6.95075	108.002	105.005
chr16	77190378	77191306	6.13058	107.993	104.863
chr4	190049335	190050165	7.48841	107.972	104.852
chr11	125111459	125112121	9.18578	107.978	104.821
chr2	18559979	18560990	6.47116	107.845	104.729
chr7	92527802	92528969	5.98198	107.475	104.525
chr7	143836477	143837570	6.41926	107.52	104.524
chr5	81971619	81972619	6.35478	107.526	104.383
chr8	103414591	103415632	6.13181	107.443	104.36
chr1	206202770	206204158	4.80517	107.411	104.321
chr1	68496605	68497442	6.82223	107.274	104.295
chr7	56370415	56374710	2.22732	107.431	104.262
chr5	168579036	168580045	6.29228	107.295	104.225
chr5	138331666	138332219	7.95792	107.181	104.126
chr3	168024380	168025011	8.77764	107.19	104.044
chr20	31157062	31159142	4.39443	106.921	103.918
chr3	120856031	120856468	8.37125	106.956	103.915
chr4	103019313	103020008	7.15264	106.839	103.831
chr4	53000	53522	6.41697	106.713	103.757
chr2	134918087	134919288	5.59394	106.852	103.746
chr14	54773154	54773947	5.88669	106.75	103.678
chr1	62436040	62437334	5.25467	106.565	103.578
chr2	150133582	150134008	9.61703	106.728	103.571
chr10	84139193	84139962	6.9923	106.598	103.485
chr14	58749086	58749581	6.06704	106.616	103.479
chr1	248404086	248404340	10.1968	106.621	103.397
chr2	48314090	48315710	4.64396	106.37	103.359
chr8	86508146	86508982	5.98147	106.375	103.31
chr3	156554754	156555614	6.8491	106.226	103.243
chr2	189674136	189674931	6.97492	106.229	103.194
chr3	90184781	90185305	7.81877	106.166	103.071
chr9	67344446	67345186	6.54246	106.202	103.048
chr2	102227567	102228157	7.32191	105.937	102.88
chr9	41842273	41843004	6.46706	106.006	102.876
chr6	122399160	122400266	6.02086	105.78	102.8
chr1	143971874	143973238	4.73995	105.878	102.761
chr10	40180747	40181014	9.28639	105.908	102.724
chr5	109455187	109456181	7.38488	105.706	102.718
chr6	26956029	26957154	6.34173	105.922	102.704
chr5	121961573	121962253	6.9708	105.683	102.68
chr12	55973420	55974431	6.0849	105.755	102.663
chr14	77097646	77098522	5.73679	105.763	102.644
chr2	138947943	138948539	7.05689	105.731	102.621
chrX	155980383	155980584	12.2909	105.831	102.538
chr3	190566312	190566927	7.57055	105.572	102.492
chr14	75660701	75661648	6.39253	105.438	102.341
chr5	119267945	119269134	5.97341	105.403	102.304
chr2	178450521	178451929	5.07876	105.27	102.274
chrY	11643559	11643915	11.793	105.384	102.203
chr11	27209531	27210007	7.71863	105.329	102.201
chr7	63067857	63068740	5.83198	105.122	102.112
chr2	73385476	73386479	5.79901	105.23	102.102
chr10	99620139	99621628	4.88633	105.144	102.096
chr15	92831607	92832222	7.57304	105.144	102.059
chr17	62819670	62820232	5.62916	105.086	101.966
chr1	241847697	241848354	8.24354	105.083	101.915
chr2	165469436	165469815	10.2728	104.937	101.878
chr2	105037528	105038554	5.85414	104.743	101.846
chr1	44673947	44674898	5.6063	104.927	101.815
chr19	28704994	28705403	8.19673	104.913	101.798
chr3	113019130	113019961	6.76646	104.874	101.748
chr1	172532135	172533595	5.22522	104.741	101.726
chr12	8242223	8244086	4.17791	104.579	101.515
chr9	75027632	75028729	5.93975	104.563	101.495
chr7	100538693	100539437	6.53164	104.56	101.447
chr9	64368822	64369827	5.89884	104.349	101.439
chr4	87108053	87108556	7.96096	104.596	101.438
chr20	28602335	28603333	5.82913	104.392	101.411
chr8	67582250	67582483	7.99405	104.624	101.402
chr7	56105621	56106834	6.15015	104.285	101.368
chr2	193824403	193824871	10.6637	104.458	101.354
chr2	127064498	127065251	5.19939	104.362	101.339
chr6	57961113	57962005	6.23235	104.172	101.249
chr14	19480543	19482329	3.8487	104.085	101.221
chr17	46361191	46362269	5.20621	104.178	101.217
chr4	67700618	67701502	6.73938	104.204	101.144
chr3	93843917	93844643	6.55343	103.971	100.973
chr18	74291697	74292435	7.09333	103.967	100.927
chr2	166414398	166414711	7.91012	103.912	100.781
chr8	81841835	81842968	5.35175	103.792	100.731
chr2	210002289	210003018	7.02711	103.6	100.649
chr14	55191418	55192139	6.60162	103.699	100.643
chr2	4672980	4673515	8.48797	103.739	100.614
chrX	80809750	80810260	7.59797	103.595	100.595
chr5	181281064	181281989	5.86826	103.683	100.59
chr22	11973711	11974571	7.05913	103.335	100.438
chr14	58297707	58299408	4.46217	103.307	100.423
chr17	72715993	72716644	4.89823	103.404	100.316
chr17	59106165	59107300	4.85361	103.324	100.282
chr9	92293529	92294066	8.6448	103.39	100.258
chr5	70585305	70586430	6.30533	103.374	100.22
chr12	133079932	133081212	5.46863	103.164	100.026
chr5	83516023	83516253	11.9617	103.244	100.017
chr8	56681500	56682577	7.65832	102.93	100.003
chr13	49443823	49444565	8.15816	103.015	99.9865
chr9	65386676	65387174	4.4964	102.991	99.9296
chr11	30322797	30323508	8.01008	102.907	99.8323
chr7	35036732	35038235	4.67361	102.776	99.7679
chr1	70410643	70411596	6.40739	102.71	99.7218
chr9	38672375	38673107	6.94679	102.72	99.6882
chr3	119034309	119035263	6.73893	102.698	99.6824
chr20	56391936	56392812	6.04043	102.712	99.6808
chr8	3182943	3183767	7.71025	102.864	99.6782
chr2	42132919	42133490	5.5561	102.595	99.5344
chr8	89983855	89984872	6.34251	102.614	99.5179
chr3	87333125	87333846	8.0449	102.53	99.5157
chr7	68736453	68736728	9.72963	102.605	99.4611
chr11	74170733	74171570	6.98166	102.511	99.4309
chr9	63859186	63860219	5.40308	102.28	99.283
chr12	31728590	31729431	5.18337	102.218	99.1975
chr2	2613275	2613794	9.81067	102.244	99.1343
chr6	56938546	56939163	8.18979	102.14	99.0476
chr13	19117972	19118758	7.08885	102.01	98.9558
chr6	128655883	128656487	7.84881	102.041	98.954
chr2	222709159	222709868	6.532	101.938	98.8459
chr7	42931972	42932612	6.66845	101.815	98.8414
chr6	40164383	40164803	7.47054	101.886	98.7762
chr7	23013456	23014494	6.02942	101.471	98.622
chr2	17976802	17977771	6.06637	101.748	98.6102
chr1	119139956	119141335	5.34429	101.605	98.5919
chr8	56211161	56212241	5.93119	101.552	98.5081
chr14	65411614	65413608	4.23404	101.456	98.4469
chr7	7492249	7492915	6.78733	101.446	98.4249
chr2	24971399	24972367	5.79551	101.415	98.3652
chr5	65198557	65199172	7.76152	101.349	98.3144
chr1	210052172	210052730	8.7612	101.432	98.2854
chr2	19538340	19538959	6.60248	101.39	98.2533
chr1	55428953	55429649	7.42933	101.287	98.2166
chr12	33180814	33181379	7.83054	101.253	98.2078
chr16	72664626	72665331	7.64837	101.11	98.1394
chr3	17039497	17040050	7.88269	101.057	98.0799
chr5	18792164	18792747	7.60786	101.038	98.0641
chr11	57711751	57712784	5.74805	101.109	98.0598
chr2	55419454	55420427	6.41242	101.059	98.0506
chr15	20505772	20506683	5.70282	100.902	97.9453
chr3	106765258	106765754	8.61749	101.033	97.9386
chr2	132415962	132416941	5.90443	100.888	97.9073
chr5	163437185	163438117	6.34717	100.915	97.9004
chr3	125915510	125916957	4.18239	100.854	97.8349
chr1	124376021	124377537	4.10323	100.651	97.7851
chr6	52352300	52352994	6.83705	100.854	97.7737
chr3	123201567	123202355	6.86329	100.728	97.7653
chr10	99659060	99659773	6.78302	100.737	97.7548
chr14	58199683	58200495	6.56475	100.837	97.7315
chr4	48909626	48910106	5.88967	100.77	97.7097
chr1	85061821	85062510	7.48842	100.573	97.6062
chr9	36347021	36348053	8.86126	100.473	97.5748
chr5	148825872	148827024	5.52635	100.577	97.5619
chr16	81095850	81096778	6.17736	100.459	97.4231
chr8	28889812	28891090	6.13987	100.361	97.3657
chr17	67717511	67718175	6.3856	100.325	97.3387
chr2	61763775	61765028	5.13052	100.221	97.3005
chr1	89994666	89995661	6.33824	100.31	97.2497
chr5	33440399	33441386	5.63389	100.207	97.1594
chrY	56850261	56851258	3.53513	100.252	97.1412
chr12	6764019	6764708	4.34232	100.136	97.0091
chr5	111223653	111224752	5.65848	99.9858	96.9672
chr4	73069193	73070092	6.58681	100.025	96.941
chr3	100709098	100710195	5.55753	99.8768	96.94
chr4	121869835	121870790	6.61285	99.87	96.9319
chr12	11171016	11171820	6.99651	100.041	96.9303
chr3	5023243	5023706	4.27916	100.056	96.925
chr2	75710366	75711168	6.32257	99.816	96.7656
chr1	214602831	214603544	6.41637	99.7299	96.752
chr5	87412658	87413303	7.74749	99.6726	96.7439
chr9	34999064	34999680	7.25645	99.6983	96.6517
chr5	129094139	129095492	5.25113	99.6357	96.6225
chr2	152200508	152200997	9.24889	99.6215	96.5334
chr3	120595924	120596691	6.60666	99.5102	96.5176
chr8	119638668	119639184	7.24175	99.5294	96.512
chr12	92593742	92594490	7.8368	99.6031	96.509
chr4	83484537	83485427	5.89546	99.5577	96.5072
chr14	58171093	58171523	7.69732	99.4809	96.4718
chr9	61853687	61854312	4.80936	99.4809	96.451
chr3	130110750	130112655	4.26793	99.4893	96.4393
chr7	100585785	100586789	5.24378	99.4301	96.4131
chr3	101676092	101677492	4.90593	99.3531	96.3726
chr4	155376422	155377272	7.71133	99.3758	96.3659
chr15	58770799	58771713	5.73466	99.3604	96.3608
chr2	48440237	48441254	5.6967	99.3726	96.3477
chr3	61251148	61251705	6.95427	99.2688	96.3425
chr12	23906292	23906718	10.0523	99.3817	96.2752
chr6	75284396	75285233	6.78822	99.1152	96.1899
chr11	40329103	40329662	8.22115	99.1487	96.1355
chr7	6081121	6081840	4.28231	99.1358	96.0878
chr6	161038086	161038929	6.738	99.1814	96.0587
chr3	51384879	51385465	6.38127	99.0565	95.9946
chr5	70719199	70720333	6.01297	99.095	95.9896
chr7	37031792	37032518	7.12937	98.9004	95.9627
chr4	99060084	99060668	7.56475	98.9672	95.9035
chr12	15628794	15629701	7.30926	98.8694	95.8915
chr3	38136813	38137552	6.05482	98.8989	95.8549
chr3	193592865	193593641	6.22741	98.7606	95.7832
chr2	171433749	171434855	6.02546	98.7977	95.7392
chr5	61408571	61409869	6.90705	98.6971	95.707
chr3	4977647	4979628	3.86804	98.6975	95.6878
chr6	87589800	87590442	7.73437	98.6267	95.6317
chr17	28040958	28042059	5.59818	98.5806	95.5561
chr8	98825235	98826358	5.60034	98.5441	95.5195
chr17	59707274	59708032	5.64621	98.3385	95.4096
chr3	25467407	25467637	10.4303	98.5861	95.3948
chr3	33439772	33441266	4.80135	98.3788	95.353
chr11	18634233	18634983	7.09323	98.3357	95.2594
chr4	75514084	75514866	7.27145	98.2371	95.1547
chr5	39424770	39425483	6.63258	98.2438	95.1468
chr2	144331884	144332991	6.04622	98.2018	95.1367
chr2	60880921	60881934	5.75167	98.2181	95.1345
chr17	56699151	56699947	6.32214	98.1673	95.1164
chr1	85607048	85607720	6.45367	98.1357	95.0903
chr7	83162264	83163298	6.19025	98.0483	95.0654
chr6	146543152	146544312	5.00556	97.9464	95.0317
chr7	127651521	127652359	6.84926	97.9881	95.0299
chr2	130129026	130129887	5.92375	98.0273	95.0042
chr14	73886368	73887324	5.1403	97.8595	94.9602
chr16	35492093	35492690	6.9554	97.9349	94.932
chr11	107840279	107841094	6.11491	97.8474	94.8998
chr7	44847632	44848699	5.4703	97.8781	94.8133
chr15	48810422	48811505	6.92263	97.6596	94.7934
chr5	58581975	58583426	5.80414	97.539	94.7333
chr2	15142093	15142837	6.15423	97.7843	94.7028
chr14	59576337	59577024	6.66739	97.6856	94.6418
chr1	84689859	84690952	6.21129	97.6616	94.6206
chr17	15699329	15699942	8.27925	97.6763	94.6193
chr19	52189466	52190552	5.56377	97.6315	94.5902
chr17	68821812	68822577	6.34253	97.4687	94.5425
chr5	69093656	69094553	6.03527	97.4054	94.5008
chr11	85718924	85719538	8.0836	97.4403	94.4455
chr11	4607768	4608635	6.50988	97.3904	94.4455
chr4	47485046	47485681	7.82058	97.4659	94.3979
chr10	104232026	104232633	7.20371	97.3666	94.3926
chr11	112157241	112157782	7.43802	97.3467	94.3155
chr14	45679782	45680351	7.94443	97.3087	94.2678
chr1	119080540	119081038	7.49794	97.3285	94.2584
chr1	218496568	218496962	7.78012	97.3076	94.2359
chrX	54639270	54640163	7.34453	97.2067	94.1425
chr9	23826194	23826719	7.04145	97.0898	94.0819
chr5	123511627	123512996	5.10062	96.9619	94.0791
chr15	81323986	81324731	6.40484	97.0225	94.0611
chr17	27332399	27333440	5.52315	97.0862	94.0065
chr12	13196113	13196953	5.23247	97.0032	93.943
chr7	83468244	83469360	7.8235	96.9365	93.9369
chr9	81689008	81690118	5.89893	96.8634	93.8666
chr5	88140808	88141810	6.64774	96.7257	93.8092
chr6	145963705	145964864	5.48276	96.6321	93.7508
chr14	51239893	51240629	6.21296	96.7501	93.7432
chr12	2003950	2004862	6.22139	96.6967	93.7323
chr8	120970889	120971511	6.51395	96.7197	93.7053
chr22	11706796	11707450	4.8449	96.7155	93.6941
chr8	113046069	113047012	7.10334	96.5185	93.6904
chr10	99430343	99431275	5.99036	96.611	93.6727
chr14	85415246	85415710	7.73501	96.714	93.6677
chr9	33076508	33076998	7.01363	96.6706	93.6292
chr12	82358216	82359039	7.60768	96.6823	93.5893
chr2	84516162	84516621	8.0173	96.4821	93.5845
chr2	40434840	40435329	6.74256	96.5604	93.5676
chr4	49314832	49315183	4.59901	96.4597	93.5558
chr5	57173168	57174311	4.92256	96.5696	93.5546
chr4	68349663	68350424	6.76796	96.4282	93.5286
chr10	123153934	123155083	5.49393	96.4072	93.4983
chr20	47894656	47896133	4.6039	96.5481	93.4644
chr12	113220933	113221847	5.69308	96.3688	93.4392
chr3	81760899	81761933	6.1943	96.5718	93.4201
chr6	68634620	68635533	6.62996	96.4622	93.4134
chr6	162964597	162965217	7.82899	96.4257	93.3571
chr5	167699404	167699932	8.58316	96.4007	93.3435
chr6	155782279	155782888	7.52146	96.2304	93.2413
chr7	3194543	3195335	5.30917	96.1636	93.153
chr5	127029567	127031262	4.72314	95.9553	93.1408
chr2	164388436	164388894	8.69252	96.1282	93.1287
chr5	126594862	126595589	6.14289	96.0964	93.127
chr6	132512588	132513519	6.49293	96.1675	93.0866
chr21	8388113	8391081	1.73268	96.2143	93.0576
chr1	74197735	74198571	7.36076	96.0567	93.0424
chr12	133129939	133130765	6.79843	96.0666	93.0257
chr1	109426034	109426939	6.10729	95.9428	93.0048
chr1	228139758	228140680	5.43384	95.8956	92.9178
chr5	44808591	44809619	5.7901	95.711	92.9154
chr2	186575279	186575685	7.70225	95.9512	92.8987
chr14	59278093	59278506	6.56742	95.896	92.8653
chr5	65562851	65563609	6.81618	95.7442	92.8269
chr12	38316498	38317128	6.90746	95.6928	92.7724
chr1	58755274	58755904	7.95981	95.7699	92.7181
chr4	48127717	48128498	6.78631	95.7674	92.7089
chr7	93231807	93232646	6.87087	95.5905	92.6962
chr2	45009079	45010328	3.95315	95.5301	92.6655
chr7	30026577	30027065	5.80855	95.658	92.6175
chr14	77320238	77321860	4.36597	95.6201	92.5689
chr8	125429188	125430624	3.8182	95.5493	92.5397
chr14	59188102	59190246	4.57895	95.2977	92.5067
chr2	170928760	170929811	5.73549	95.4245	92.5019
chr21	8216702	8220643	1.59176	95.5456	92.4758
chr2	215311721	215312522	6.63817	95.3758	92.3688
chr4	111064315	111064957	7.4713	95.4413	92.3633
chr8	80727493	80727875	8.51055	95.3883	92.3552
chr12	21501210	21502191	6.25129	95.2302	92.3416
chr3	134846714	134847639	6.28101	95.2264	92.3272
chr8	78665557	78666711	5.65598	95.2069	92.2882
chr1	162790318	162791250	6.51666	95.2003	92.2522
chr15	76931339	76932158	7.06833	95.1333	92.1922
chr20	64088511	64088969	6.81356	95.3031	92.1681
chr17	64975137	64976243	5.10962	95.1862	92.1342
chr10	97640255	97641065	6.16133	95.1198	92.1236
chr7	100957546	100959023	4.18471	95.2124	92.1017
chr1	92298552	92299365	7.06628	95.1277	92.0867
chr19	53520550	53521168	7.7919	95.1773	92.0816
chr12	120086889	120087602	6.28695	95.0549	92.0412
chr5	90558387	90559177	7.96249	94.9772	91.994
chr2	55519096	55520135	5.4917	94.7159	91.8645
chr6	153002409	153003263	6.66706	94.8133	91.8351
chr1	92080101	92080923	6.60391	94.8579	91.8034
chr14	20461032	20462087	5.40235	94.6713	91.7258
chr18	12990815	12991815	5.64285	94.5904	91.5885
chr4	146241332	146242149	6.42925	94.35	91.4054
chr2	207710958	207712257	4.96559	94.2264	91.3791
chr17	26566879	26567228	9.09563	94.3417	91.2864
chr4	82373146	82374656	5.45761	94.1815	91.2723
chr7	108246070	108246707	7.9699	94.273	91.2522
chr10	38355954	38356910	6.04342	94.1768	91.2292
chr5	54701157	54701698	7.1191	94.2239	91.1942
chr10	22002908	22004031	6.15318	94.0392	91.1459
chr5	160118708	160120038	5.19354	94.0293	91.1288
chr2	49973870	49974431	8.34798	94.0311	91.0868
chr2	185407336	185408034	8.21081	94.1675	91.081
chr7	12210579	12211801	5.53408	93.8621	90.9585
chr20	31184777	31187484	2.95684	94.0027	90.9315
chr7	12660221	12660907	6.68826	93.8184	90.9204
chr10	68900700	68901689	5.6258	93.8281	90.8174
chr15	99251078	99251808	6.40298	93.8065	90.7698
chr7	7566423	7567550	4.56897	93.6691	90.7515
chr11	29282145	29282582	9.31147	93.7568	90.7187
chr10	60778123	60778957	6.37535	93.5559	90.6792
chr4	51844556	51844978	3.96127	93.5605	90.6758
chr14	67599688	67600580	5.58181	93.6591	90.6727
chr9	36190490	36191218	6.57958	93.6402	90.6448
chr7	1159940	1160865	4.55539	93.492	90.6134
chr7	53811526	53812371	6.40977	93.5391	90.5927
chr4	110622479	110623458	6.75687	93.4885	90.5679
chr19	54133641	54134361	3.7873	93.3158	90.5428
chr7	47786495	47787098	6.0798	93.4356	90.4648
chr11	113314285	113315133	6.18426	93.4992	90.4627
chr3	123961061	123961672	7.28278	93.4446	90.4554
chrY	11746697	11748847	5.1966	93.1768	90.4275
chr1	112395895	112396622	5.38033	93.4019	90.364
chr17	55750765	55751556	6.93195	93.3694	90.3476
chr11	111926600	111927449	5.41078	93.3171	90.3005
chr17	25074259	25074738	9.23528	93.2825	90.2996
chr2	19140685	19141253	7.54277	93.2349	90.2434
chr14	52729770	52730754	5.6369	93.1919	90.2298
chr20	54267356	54267879	8.12192	93.1245	90.1561
chr9	27572739	27574221	4.31613	93.0835	90.1196
chr2	74653860	74654795	5.57651	92.9691	90.1035
chr7	46764089	46764708	7.05845	93.095	90.0996
chr5	55712058	55712743	6.84358	93.0254	90.084
chr9	101533369	101534092	6.8376	93.0439	90.0348
chr15	36428081	36428653	9.53039	93.0916	90.0209
chr8	134712436	134713639	4.77399	93.0606	90.0091
chr17	21986813	21991967	2.308	92.6415	89.9967
chr1	91404102	91404968	7.27011	93.0382	89.9961
chrX	152830464	152831220	7.39696	92.934	89.9794
chr1	177209238	177209738	8.47247	92.9912	89.9708
chr14	21269299	21269991	7.03739	92.9281	89.8812
chr5	83077077	83078045	7.19001	92.715	89.8613
chr14	70808283	70810158	4.07719	92.6827	89.8516
chr22	35299435	35300743	4.27328	92.7877	89.8481
chr2	207165997	207167172	5.0347	92.8162	89.8332
chr5	95177999	95178768	8.10825	92.8521	89.7745
chr3	27368989	27369722	7.41972	92.6601	89.7367
chr8	126557963	126558938	4.95132	92.6459	89.7366
chr16	74666624	74667180	7.06597	92.686	89.7257
chr2	30146324	30148034	4.45175	92.4967	89.6538
chr17	69326646	69327875	5.28676	92.5122	89.5986
chr11	57530614	57531166	6.95449	92.5641	89.5576
chr14	67240553	67241989	4.56292	92.42	89.468
chr6	20401389	20401975	5.38523	92.4354	89.4585
chr7	102748570	102749550	5.9982	92.3378	89.4505
chr1	246931219	246932482	5.07252	92.3133	89.41
chr2	118088026	118089499	5.74266	92.2531	89.3906
chr8	12193980	12195159	4.85264	92.4509	89.3884
chr5	116766437	116766959	7.36759	92.3216	89.3526
chr6	142902572	142903103	7.8347	92.3323	89.297
chr9	92764673	92765636	5.29054	92.2777	89.2736
chr17	28335206	28336194	5.03195	92.1303	89.2523
chr10	130157391	130157616	11.2332	92.3886	89.2295
chr14	61761991	61762720	5.23975	92.0108	89.1559
chr15	92882224	92883132	6.14586	92.0587	89.1476
chr1	143235702	143241198	1.66545	92.0053	89.0818
chr2	41840503	41841477	5.7728	91.9467	89.0799
chr2	10936047	10936614	6.10705	92.0594	88.9914
chr6	143450221	143451059	6.48438	91.8499	88.9881
chr6	145734683	145736106	5.22123	91.9441	88.9464
chr17	59837478	59838085	5.31491	91.9351	88.9261
chr4	176270637	176271065	9.79027	91.9226	88.9006
chr5	157142444	157143351	5.88306	91.6249	88.7649
chr11	5280543	5281126	8.1047	91.6957	88.7536
chr1	174999188	175000420	5.20174	91.7339	88.7432
chr16	46830683	46831716	6.05842	91.7356	88.7396
chr12	42144199	42145206	5.55399	91.6196	88.7014
chr10	37857228	37858275	5.41756	91.6436	88.6355
chr2	3558031	3558846	6.37749	91.5504	88.6073
chr8	108787165	108787843	6.70552	91.5579	88.5987
chr4	112231261	112232583	5.33078	91.5508	88.5555
chr12	13206218	13206763	6.27196	91.5866	88.5532
chr9	81028478	81028926	8.84393	91.5433	88.5343
chr2	86719515	86720828	5.16944	91.3634	88.5298
chr5	102296171	102296887	7.52701	91.454	88.5103
chrX	91434506	91435245	8.80517	91.5118	88.4861
chr2	218269951	218270630	5.25664	91.4368	88.4701
chr6	128398023	128398493	8.80178	91.4669	88.4342
chr19	29212671	29213454	5.53738	91.2777	88.378
chr2	73232995	73234728	4.44229	91.2924	88.3559
chr9	75087732	75088837	5.50735	91.2456	88.3415
chr15	58331754	58332982	5.81407	91.2453	88.2981
chr21	13979997	13980716	6.17701	91.2369	88.2809
chr6	135497370	135498604	6.00783	91.26	88.2746
chr7	90211455	90212285	6.86273	91.2077	88.2608
chr9	39791292	39791946	6.35273	91.1416	88.1923
chr14	67359487	67360696	4.84918	91.1002	88.1867
chr2	161308120	161308825	7.292	91.0906	88.0836
chr12	132908212	132909049	6.08298	91.0322	88.0644
chr20	14337331	14337886	8.03247	91.044	88.0554
chr12	88141710	88142607	7.59417	90.9596	87.9592
chr8	66428435	66429832	5.26631	90.8207	87.9232
chr8	89258641	89259038	9.22944	90.9004	87.8947
chr3	141737926	141738712	7.04983	90.8616	87.8594
chr5	149551226	149552033	5.94647	90.8862	87.8525
chr21	46698168	46700051	4.87826	90.8614	87.8306
chr7	10939831	10940774	6.19986	90.7268	87.7697
chr3	125595142	125595998	5.96507	90.7953	87.7337
chr7	104944984	104945556	6.07587	90.7005	87.7113
chr3	168094774	168096636	4.57076	90.5777	87.702
chr8	66123727	66124566	6.27355	90.5975	87.6212
chr10	43436448	43437449	4.6071	90.5593	87.6162
chr8	108442944	108444138	5.86845	90.4531	87.5829
chr3	111978599	111979431	6.65892	90.5573	87.5646
chr7	10973024	10974362	5.49934	90.4685	87.5417
chr12	4320670	4321557	5.40113	90.3831	87.4555
chr15	99123518	99124356	6.01109	90.4541	87.437
chr17	63549852	63550744	5.11663	90.38	87.4345
chr6	155314096	155315269	5.58603	90.2755	87.3997
chr5	111530252	111530726	8.36577	90.3364	87.3938
chr1	247639316	247640059	6.54761	90.441	87.3882
chr3	190533415	190534106	6.82843	90.379	87.3831
chr1	200669296	200670371	6.07009	90.4663	87.3736
chr19	58605827	58607709	6.65444	89.8616	87.3447
chr6	118934367	118935385	5.93317	90.3209	87.344
chr2	169694168	169694871	7.33833	90.3257	87.34
chr2	62505662	62506625	6.13192	90.2489	87.2756
chr9	43270088	43270788	7.97802	90.2548	87.2449
chr5	55994525	55995560	5.77928	90.2208	87.2057
chr18	6728976	6730164	5.44876	90.2579	87.1856
chr8	38996254	38997131	5.55203	90.1145	87.1817
chr3	45688851	45689661	6.7459	90.1238	87.1013
chr16	72008391	72009071	6.34767	90.0291	87.0808
chr5	56909146	56910486	5.2493	90.0524	87.0606
chr15	100601917	100602939	6.09185	89.9349	86.9783
chr4	107896081	107896657	8.17553	89.9552	86.9608
chr6	104859464	104860146	7.55453	89.9111	86.9244
chr5	69710030	69711178	5.82242	89.9383	86.8932
chr13	85586231	85586901	7.21113	89.884	86.8816
chr3	4492239	4493797	4.57447	89.6449	86.8599
chr12	56359923	56360713	6.28184	89.7437	86.7104
chr10	110918430	110919976	4.61411	89.6067	86.7072
chr12	68332048	68332754	8.10775	89.6168	86.6599
chr2	61065496	61066612	5.59769	89.5662	86.6299
chr14	65290807	65291252	5.64803	89.6283	86.6037
chr6	50849897	50850798	6.26936	89.5095	86.5819
chr1	87328170	87329193	5.19323	89.5297	86.5783
chr1	198776460	198777068	7.47206	89.5883	86.5767
chr3	28348387	28349614	5.8437	89.5827	86.556
chr17	48892189	48893008	5.51515	89.5411	86.5441
chr9	26955986	26956755	6.3034	89.3583	86.5422
chr7	50962427	50963423	5.87546	89.4218	86.5409
chrY	11309295	11314883	2.15173	89.2767	86.4616
chr6	121334295	121335120	6.58144	89.445	86.4508
chr8	117669649	117670144	6.79584	89.4074	86.4244
chr2	21255876	21256428	5.86995	89.4353	86.4168
chr14	50311797	50312945	5.23074	89.3957	86.3915
chr3	115783934	115784892	5.60055	89.3618	86.2978
chr8	112616378	112616993	7.67548	89.1977	86.2781
chr12	39619507	39620281	6.76349	89.1839	86.2679
chr13	33542252	33543124	7.4276	89.2856	86.2595
chr6	122789057	122790133	5.79444	89.1909	86.1997
chr3	17741997	17743132	5.08046	89.1463	86.199
chr5	69844091	69845236	6.08206	89.214	86.1595
chr3	66500168	66501604	5.15946	88.8966	86.0829
chr4	70687814	70688808	5.96936	88.969	86.0564
chr8	92965422	92966362	7.24559	89.0544	86.048
chr15	89087747	89088752	5.77203	88.9084	85.9645
chr15	90716989	90717582	7.14992	88.9353	85.9608
chrX	65534557	65535116	7.95921	88.9065	85.9413
chr3	38164708	38166003	5.4284	88.8559	85.8853
chr17	21972165	21973665	2.25746	88.7585	85.8788
chr15	26449249	26449706	7.91643	88.8498	85.8529
chr3	183099088	183099878	6.24909	88.7278	85.847
chr2	148509267	148509827	6.9831	88.7822	85.8352
chr9	41272887	41274447	3.97648	88.5327	85.7839
chr14	61147984	61148635	5.83972	88.82	85.7764
chr3	111071021	111072355	4.8912	88.716	85.7409
chr3	101778909	101779905	5.61731	88.727	85.7292
chr14	64337873	64339278	4.57467	88.6487	85.6861
chrX	49190780	49191610	5.86728	88.7205	85.6559
chr3	59049671	59050379	6.73552	88.4903	85.6009
chr3	50235723	50236384	5.5403	88.5777	85.5598
chr17	27088951	27090141	4.8301	88.4537	85.5368
chr1	218705848	218706663	6.55573	88.4902	85.5185
chr10	82288390	82289063	6.69651	88.4397	85.4901
chr3	136861613	136862915	5.76379	88.3047	85.463
chr18	79200607	79200871	9.11383	88.4253	85.4504
chr11	47766941	47768561	4.95746	88.2907	85.4408
chr10	97686902	97687744	5.26427	88.4293	85.422
chr10	40891962	40892834	4.74913	88.3359	85.3691
chr3	4831069	4831717	5.21638	88.2886	85.3566
chr11	36594233	36594935	7.60135	88.2756	85.3316
chr19	29844301	29845857	4.14661	88.3736	85.3304
chr9	94165794	94167211	5.05436	88.3099	85.3165
chr7	142665570	142667710	5.46305	88.0596	85.3007
chr3	98593171	98594214	5.45227	88.2126	85.2968
chr20	23357850	23358493	4.57156	88.2967	85.2729
chr10	55630972	55631712	5.62328	88.1714	85.2514
chr5	149960389	149961191	5.86531	88.1635	85.2261
chr11	95149572	95150099	5.84134	88.2119	85.1775
chr4	48340675	48342236	4.69029	87.9869	85.1479
chr2	20578934	20579689	4.80971	88.0711	85.0849
chr12	33795469	33796142	7.48372	87.9788	85.0633
chr6	137218744	137219678	6.61365	87.9962	85.0439
chr12	56645823	56646432	6.91702	87.9468	84.9441
chr12	50111584	50112430	5.65421	87.9072	84.8839
chr13	72727123	72728061	6.7885	87.7162	84.8716
chr2	81658212	81658778	7.07878	87.734	84.8448
chrX	77895262	77895800	6.69857	87.8524	84.8372
chr1	11262323	11262975	6.72386	87.7889	84.8289
chr1	90403101	90403752	7.48843	87.6008	84.7779
chr8	124171905	124172842	6.90893	87.6191	84.7669
chr8	79767446	79768735	4.21887	87.7137	84.7304
chr5	112707225	112708118	5.94963	87.6989	84.7149
chr2	242181891	242183614	5.11956	87.415	84.6982
chr2	209423642	209424493	5.98225	87.4743	84.6893
chr3	193240711	193242351	5.5556	87.5399	84.6205
chr5	62412423	62413203	5.9579	87.5093	84.582
chr10	86520970	86522337	4.93458	87.4101	84.5635
chr5	21459078	21459847	6.25872	87.4921	84.5581
chr5	71601212	71602009	6.46678	87.5837	84.5573
chr21	29656686	29657188	7.41395	87.5114	84.5308
chr1	115545696	115546478	6.33348	87.5017	84.4738
chr7	120950381	120951353	6.97686	87.318	84.3164
chr6	152982779	152984338	4.62378	87.138	84.3159
chr12	2255710	2257265	5.07041	87.0971	84.285
chr6	165181858	165182477	6.3462	87.2701	84.2559
chr5	159905385	159906064	5.63577	87.1985	84.2261
chr1	192808500	192809575	5.75071	87.0796	84.2063
chr8	12436069	12437373	4.59012	87.096	84.1997
chr1	212284644	212286307	4.86079	87.0171	84.1788
chr21	31731281	31732696	4.30639	87.0126	84.1531
chr1	172746185	172746715	7.11245	87.1139	84.1478
chr20	54123419	54124090	6.45631	87.1289	84.141
chr8	138672730	138673386	5.43635	86.971	84.0694
chr14	47626282	47627301	5.82667	87.0238	84.0392
chr14	52791068	52792214	5.13415	87.0389	84.0383
chrY	11327533	11331118	2.1515	86.8249	83.9878
chr9	35731903	35732797	5.01859	86.9549	83.9766
chr12	49110551	49111127	6.63032	86.9421	83.9557
chr3	191963012	191963654	7.52659	86.9477	83.9425
chr2	113818389	113818947	7.28899	86.9333	83.9178
chr11	111601876	111603117	4.96543	86.7264	83.8887
chr9	77176875	77178225	5.33398	86.7195	83.8396
chr6	125986251	125986985	6.387	86.7113	83.826
chr11	108467095	108467954	7.25371	86.7427	83.7993
chr14	81220577	81221617	4.76089	86.7394	83.7339
chr2	135530467	135532107	4.5418	86.6376	83.7184
chr8	134891818	134893251	4.70653	86.62	83.7151
chr12	6851245	6852792	4.45639	86.6873	83.6632
chr5	21341185	21342277	6.04159	86.6977	83.6562
chr20	31572613	31573579	4.5925	86.5068	83.5652
chr7	133081728	133082466	7.50989	86.4057	83.5436
chr1	117121336	117122405	5.76693	86.506	83.5144
chr2	199910988	199911960	6.14249	86.4618	83.5138
chr2	43636988	43637849	5.72527	86.3938	83.4409
chr10	102743554	102744198	6.56921	86.3592	83.4103
chr5	72307966	72308735	6.96673	86.3707	83.3978
chr2	74457486	74458613	3.96645	86.1454	83.3673
chr10	125718961	125719972	6.18495	86.3076	83.3602
chr2	192500670	192501225	7.80312	86.246	83.359
chr5	7868702	7869754	5.85826	86.1726	83.3562
chr2	182372584	182373115	8.09191	86.214	83.3051
chr10	40555358	40558334	3.96466	86.0032	83.3025
chr2	126657492	126658290	5.6558	86.1556	83.2915
chr5	150758365	150759338	5.71549	86.2165	83.2776
chr2	117814349	117815044	6.79483	86.1905	83.2739
chr2	168890083	168890728	7.59694	86.1312	83.2574
chr2	11744039	11744441	5.06818	86.2384	83.2511
chr6	53547865	53548437	4.43468	86.2086	83.2362
chr11	9364174	9364781	6.99154	86.1707	83.1792
chr8	68759839	68760320	8.52042	86.1055	83.1475
chr4	112636825	112637681	5.94689	86.1334	83.144
chr5	112860954	112861640	6.59135	86.0018	83.1424
chr1	75724161	75725045	6.46952	86.0944	83.1304
chr21	42496054	42496843	6.50069	86.0192	83.0946
chr4	104728368	104728829	8.51474	86.0319	83.0882
chr2	87075873	87077314	4.51917	85.8548	83.0772
chr3	23567845	23568369	8.13532	86.0767	83.0768
chr10	108358823	108359242	6.41499	86.0357	83.053
chr5	112160361	112161153	6.57782	85.9093	83.0235
chr22	32895027	32895283	9.41401	86.0734	83.0122
chr2	39124004	39124711	4.75946	85.9574	83.0086
chr12	27966768	27967268	6.64602	85.9689	82.9923
chr14	62692083	62692578	6.02248	85.7509	82.9522
chr2	197515649	197516435	6.05136	85.7924	82.9152
chr12	119667585	119668380	6.48328	85.7652	82.8963
chr2	207311368	207311878	7.9554	85.8769	82.8907
chr9	4792405	4793492	6.08641	85.7366	82.8849
chr8	82568633	82569160	8.96543	85.7893	82.8661
chr2	223549195	223549654	8.34966	85.797	82.7978
chr7	16739967	16740641	7.33092	85.6904	82.7874
chr5	132963183	132964131	5.21772	85.7352	82.7473
chr3	197459429	197460088	5.37789	85.6735	82.7154
chr12	57693440	57694369	6.6036	85.5882	82.7052
chr3	42590404	42591145	6.23344	85.6086	82.703
chr9	32644591	32645221	7.61888	85.6353	82.6953
chr1	67430046	67431216	5.6724	85.559	82.6586
chrX	63754753	63755562	6.84004	85.5277	82.6534
chr12	31749088	31749898	6.07227	85.6181	82.6528
chr3	121165268	121166150	7.14578	85.5686	82.6329
chr3	30606197	30607397	6.32712	85.446	82.6132
chr7	4744655	4745443	4.63664	85.5312	82.598
chr7	81684889	81685501	8.5076	85.4715	82.5885
chr17	26494551	26494866	10.0316	85.585	82.5632
chr6	4358525	4359086	6.69611	85.543	82.5524
chr9	39464154	39464832	6.77504	85.4577	82.5386
chr21	14027122	14027873	6.65284	85.399	82.5236
chr1	143245394	143245912	1.8807	85.4668	82.5109
chr8	124474188	124476458	4.20847	85.2938	82.4687
chr2	31233753	31234610	5.26872	85.2117	82.4459
chr1	174159100	174160376	5.69785	85.3535	82.4236
chr1	165116666	165117186	6.99655	85.3382	82.3954
chr17	21968716	21970601	2.54141	85.2879	82.3708
chr8	86514044	86515048	5.51086	85.2557	82.3457
chr10	91632841	91633534	6.42931	85.2699	82.3412
chr9	37464748	37466272	4.16385	85.169	82.2845
chr8	89611803	89612265	7.51387	85.2129	82.2814
chr12	14257572	14258167	4.72949	85.2817	82.2694
chr4	152352586	152353072	9.41935	85.1883	82.2579
chr3	101724274	101725362	5.43125	85.0905	82.2296
chr11	16738165	16738981	6.8261	85.1183	82.2256
chr1	247210310	247211133	6.45987	85.0194	82.2001
chr19	55339065	55340003	5.2775	85.2329	82.1948
chr7	34747966	34748860	5.81445	85.004	82.1751
chr14	87133283	87133968	6.2271	85.0929	82.1349
chr2	65129556	65130867	4.5632	84.9064	82.0898
chr6	150068915	150069476	5.45226	85.0373	82.088
chr10	48306224	48307310	5.18395	85.0631	82.0834
chr2	17416772	17417494	7.27785	85.0518	82.0745
chr5	132389619	132390149	5.79267	84.961	82.0161
chr16	50024829	50025589	6.60797	84.8531	82.0077
chr4	49116784	49121229	1.82797	84.8463	81.999
chr11	91981970	91982490	7.92826	84.9389	81.9856
chr2	32356534	32357687	4.8605	84.8011	81.9727
chr10	40933894	40935699	4.41652	84.57	81.9126
chr11	9460532	9461569	5.45314	84.8414	81.8613
chr2	239400739	239401927	5.12423	84.784	81.8161
chr4	151760706	151761373	8.62515	84.7065	81.8093
chr10	74176312	74177304	5.7927	84.6937	81.786
chr6	10722704	10723253	7.79209	84.7287	81.7326
chr1	86207303	86207797	7.80096	84.6373	81.7089
chr7	14748392	14748920	7.31105	84.5185	81.6242
chr5	82356851	82357716	6.55178	84.6627	81.6229
chr3	39406352	39407127	6.57726	84.6042	81.6115
chr17	57662720	57663375	5.39578	84.5319	81.6067
chr10	103396287	103396891	6.84865	84.5486	81.5985
chr19	39970606	39971284	6.07609	84.3947	81.5214
chr2	54903846	54904471	6.5419	84.3252	81.4142
chr7	39622981	39624187	5.25061	84.2487	81.4061
chr1	220046096	220046857	6.06606	84.2835	81.4052
chr19	27793133	27794684	4.3581	84.3471	81.3836
chr1	166875810	166876687	6.11809	84.3238	81.3763
chr4	83855080	83855489	6.92152	84.3603	81.3701
chr11	114399974	114401033	5.5776	84.2293	81.3566
chr2	20051311	20052271	5.30671	84.2658	81.3479
chr2	145007047	145007910	6.3288	84.205	81.343
chr5	43120702	43121926	4.94867	84.2894	81.3257
chr2	205025027	205025528	8.1867	84.1846	81.3164
chr6	145015916	145016354	8.23437	84.2357	81.3093
chr21	8258113	8260937	1.7532	84.2311	81.2564
chr20	29496831	29498034	4.73069	84.0909	81.2391
chr4	49107082	49110907	1.77935	84.133	81.2361
chr11	86301949	86302748	6.96427	84.1321	81.2345
chr3	108589134	108590133	6.05834	84.2037	81.2222
chr11	82695650	82696268	6.51874	83.9914	81.1996
chr4	30757251	30757963	5.35366	84.0346	81.1789
chr7	17939828	17941004	5.51111	83.9418	81.1639
chr7	118183824	118184430	8.5495	84.0812	81.159
chr8	118111444	118112320	4.84748	84.0384	81.1549
chr8	128176481	128177388	5.25838	84.0464	81.1178
chr8	118439548	118440215	6.15153	83.9193	81.0761
chr3	8444282	8444769	6.74313	83.9901	81.0527
chr1	113072594	113073756	5.06593	83.9939	81.0447
chr7	39733011	39733738	5.3239	83.8771	80.9751
chr6	52419852	52420562	5.34869	83.8647	80.9327
chr12	14260539	14261051	4.77344	83.9248	80.9311
chr18	12376736	12377959	5.04131	83.8831	80.875
chr1	92784583	92785611	5.53991	83.799	80.8658
chr12	21657329	21658363	5.66981	83.7299	80.8531
chr4	98142965	98143903	6.1924	83.7205	80.8411
chr7	30504355	30505381	5.63923	83.5514	80.7985
chr14	60151674	60152130	6.71347	83.667	80.7883
chr17	76671492	76672055	5.78057	83.6796	80.7727
chr1	61337921	61338520	7.35718	83.7367	80.7725
chr12	34022060	34022842	5.90885	83.5625	80.7384
chr8	123273686	123275442	4.04741	83.5955	80.7085
chr7	44999510	45000603	4.82782	83.6385	80.6847
chr3	44337974	44339011	6.17622	83.7069	80.6834
chr14	91060050	91061232	5.55467	83.5797	80.6801
chr7	87875751	87876864	5.41979	83.5159	80.6673
chr2	122748441	122749049	7.08085	83.6274	80.6428
chr1	71080908	71081491	7.85996	83.6383	80.606
chr21	6369266	6372369	2.88593	83.4931	80.5943
chr3	100400592	100401698	5.49221	83.4748	80.5748
chr15	25504032	25504926	5.96429	83.502	80.5194
chr2	187982668	187983119	8.52778	83.5118	80.5067
chrX	74614356	74615003	7.48404	83.379	80.5013
chr8	121164041	121165487	5.45406	83.4052	80.4986
chr9	25677361	25678749	5.17234	83.4215	80.4493
chr11	7986773	7987513	6.27745	83.2527	80.4123
chr3	32106200	32107042	5.95521	83.3034	80.4105
chr3	188788527	188789150	7.27689	83.3607	80.3413
chr7	30284119	30285804	4.73741	83.1527	80.3248
chr14	59482826	59484857	4.56775	83.2555	80.2875
chr9	83538100	83538988	6.17349	83.2276	80.2865
chr8	123041602	123042686	4.94073	83.2047	80.2638
chr8	144767385	144768574	4.56144	83.3123	80.2596
chr4	86338981	86339408	7.9542	83.1338	80.2443
chr5	70289749	70290910	5.67115	83.213	80.2124
chr7	39949245	39950705	4.1437	83.067	80.1871
chr20	41329396	41329962	6.69819	83.1367	80.1783
chr15	42575056	42575765	7.23074	83.1551	80.1726
chr4	53393660	53393882	10.5305	83.2406	80.1581
chr2	88600023	88600524	7.449	83.0368	80.0742
chr6	133130826	133131306	7.53883	83.0112	80.0693
chr1	78831664	78832136	7.52238	83.0206	80.0632
chr9	83920789	83921756	6.04769	82.9781	80.0482
chr5	123760977	123761809	7.48512	82.8345	80.0453
chr7	6077083	6077677	3.91285	82.9509	80.0377
chr6	88963324	88964019	6.92648	82.9587	80.0107
chr3	105997690	105998538	6.46171	82.8764	80.0102
chr1	58546078	58547062	5.93541	82.9651	80.0014
chr16	78099171	78100175	5.20359	82.8469	79.9858
chr10	42552052	42553335	4.38103	82.7074	79.9477
chr6	132813276	132814995	5.21294	82.6614	79.8844
chr11	94493441	94494329	6.56466	82.6642	79.8382
chr2	120252363	120253417	4.7884	82.7059	79.814
chr9	73869257	73869652	9.11299	82.7754	79.7913
chr21	10655469	10656490	4.48886	82.6258	79.7281
chr3	109806927	109807675	6.23473	82.5607	79.6897
chr9	83047994	83048613	7.55466	82.6509	79.6587
chr18	74147560	74148656	5.90242	82.5919	79.656
chr1	197902390	197903303	6.46622	82.5767	79.6295
chr17	42388141	42389012	5.55478	82.582	79.6226
chr16	75516748	75517707	5.27036	82.4452	79.6018
chr5	160165078	160166067	5.63578	82.5995	79.5912
chr17	77002038	77002822	5.15843	82.5437	79.5706
chr4	119454268	119455972	5.21274	82.3796	79.5381
chr15	34101728	34102249	7.9181	82.4071	79.4894
chr10	68153487	68154094	6.58178	82.3842	79.4684
chr1	150628990	150629951	6.01304	82.446	79.4657
chrX	14872931	14873613	9.17355	82.4292	79.4483
chr10	27503927	27504744	6.52589	82.2948	79.3983
chr4	47463086	47463944	6.54333	82.3017	79.3864
chr8	51667628	51668313	6.98032	82.3064	79.3776
chr12	81668469	81668905	9.34371	82.2907	79.3681
chr1	179293362	179294163	6.04195	82.2625	79.3605
chr7	44123165	44124177	5.18854	82.2464	79.3336
chr3	129439749	129440683	6.045	82.1131	79.2281
chr8	131856630	131858396	4.47311	81.9697	79.2153
chr14	64387284	64388588	4.2991	81.9838	79.1972
chr1	91021280	91022492	5.72975	82.1585	79.1902
chr7	48035193	48035876	6.23737	82.0453	79.1854
chr6	170145912	170146532	5.65876	82.049	79.1303
chr1	238647861	238648356	8.7652	82.084	79.1025
chr10	71860268	71861019	5.37197	82.0673	79.1011
chr1	125166198	125168445	3.24055	81.9718	79.0885
chr3	112561158	112562632	4.67906	81.9809	79.0883
chr10	35126514	35127789	4.76095	81.9902	79.0882
chr10	93458699	93459245	6.57752	82.0424	79.0858
chr8	122988718	122989254	6.40862	82.0974	79.0783
chr12	118372538	118373318	5.15362	81.918	79.0772
chr1	236281284	236282443	5.33505	81.9124	79.0673
chr2	100562527	100563565	4.89809	81.9642	79.0532
chr11	6481084	6481806	6.28399	81.8958	79.0515
chr12	26937762	26938827	5.67701	81.9869	79.0475
chr2	47034113	47034931	5.04094	82.0284	79.0339
chr5	69166752	69167463	6.24393	81.8964	79.0337
chr4	88283577	88285129	4.32904	81.7112	79.0182
chr5	133968188	133968952	6.44306	81.8994	79.0034
chr4	48830733	48831526	6.24001	81.8679	78.9946
chr5	34915152	34915999	6.06196	81.7968	78.9763
chr1	169893283	169894481	5.53894	81.9386	78.9762
chr7	123534336	123535346	5.80307	81.9774	78.9727
chr3	9396238	9397865	4.42558	81.8861	78.9429
chr9	76818231	76818695	7.85342	81.8075	78.9368
chr5	151693969	151694543	5.4899	81.8974	78.9149
chr4	49637045	49638189	1.89406	81.7565	78.876
chr7	91263556	91265541	4.65277	81.6639	78.8757
chr4	176065422	176066251	7.84797	81.7647	78.8592
chr2	55693515	55694085	6.54031	81.5844	78.791
chr9	31137151	31137649	7.87444	81.6558	78.789
chr18	73235460	73235942	9.55278	81.7165	78.7868
chr10	12068551	12069302	5.88842	81.5867	78.6967
chrY	11734724	11735765	6.10454	81.697	78.6887
chr2	186485711	186486800	5.89718	81.6042	78.6817
chr14	69611255	69612292	4.63098	81.5688	78.651
chr16	71288970	71289809	6.28551	81.5688	78.605
chr2	26033237	26034474	4.76734	81.4621	78.5979
chr19	42268126	42269338	4.3815	81.5379	78.5228
chr5	131263562	131264653	5.60093	81.4179	78.5209
chr5	82396785	82397376	8.10062	81.3892	78.4968
chr5	145946103	145946964	5.80994	81.4105	78.4824
chr2	195656664	195658200	4.90004	81.264	78.4724
chr2	199229032	199230467	5.75899	81.2654	78.4616
chr7	19708700	19709361	6.25317	81.3345	78.4409
chr18	70205546	70206292	7.52126	81.348	78.3821
chr1	192531048	192531463	8.64165	81.3354	78.3749
chr10	103917755	103918766	5.49596	81.2411	78.3508
chr18	62714874	62716443	4.85055	81.0619	78.2969
chr10	133648744	133649499	6.33721	81.1828	78.2929
chr17	26880966	26885996	2.73194	81.0762	78.2615
chr1	152047633	152048732	5.40553	81.1109	78.2606
chr4	78008488	78008795	9.14752	81.2209	78.2071
chr10	21292726	21293371	6.58444	81.0883	78.1556
chr7	80942196	80942849	7.43211	81.0502	78.1425
chr1	43649729	43650688	5.29556	81.0323	78.1097
chr4	102868557	102869671	5.77249	80.8792	77.9765
chr7	97117333	97118071	6.95087	80.8467	77.9683
chr14	62957546	62957965	6.7943	80.8428	77.954
chr19	49766285	49767190	5.3509	80.8811	77.927
chr3	25789807	25790571	6.83373	80.8605	77.8982
chr2	46698433	46699695	4.76614	80.7342	77.8929
chr5	154857385	154858761	4.59786	80.8655	77.8746
chr10	77350593	77351500	6.67962	80.7665	77.855
chr5	150317025	150317647	6.01143	80.7228	77.7752
chr1	156767049	156767748	5.71694	80.5826	77.7272
chr12	13100973	13101738	4.67215	80.6709	77.6905
chr1	111592653	111593332	6.8246	80.6278	77.6872
chr3	179037312	179037778	6.58486	80.5097	77.6585
chr1	9910023	9910918	5.24332	80.5494	77.6583
chr17	47895660	47896751	4.95481	80.521	77.6409
chr14	67414162	67414732	4.7305	80.5193	77.6358
chr10	47384127	47384944	5.62787	80.6192	77.6296
chr7	134316452	134317340	6.71863	80.3696	77.5282
chr2	163667471	163667965	7.79702	80.451	77.5
chr5	121273964	121274491	8.38404	80.3654	77.4946
chr1	114780325	114780930	6.7271	80.3731	77.4845
chr14	21455803	21456630	6.94381	80.3915	77.4801
chr2	65055814	65056953	4.82135	80.2934	77.4542
chr2	63827663	63828173	7.55659	80.375	77.4429
chr2	124983526	124984104	6.92359	80.3511	77.4217
chr12	57078526	57079216	5.97152	80.2585	77.3914
chr12	6470221	6471277	4.91718	80.3262	77.3713
chr7	64665832	64666650	6.94517	80.2403	77.3698
chr1	207052857	207053499	5.95747	80.3156	77.355
chr5	34007602	34008580	5.67781	80.2633	77.3476
chr4	49650191	49653818	2.07325	80.0103	77.3313
chr11	27362837	27363566	7.02499	80.1727	77.2609
chr9	26946797	26947679	5.89014	80.1666	77.2306
chr8	80864629	80865202	6.83218	80.1804	77.2151
chr9	101995163	101995666	8.45311	80.1404	77.2067
chr2	153222157	153223136	6.26573	79.9531	77.1693
chr15	67254319	67255153	5.9668	80.0878	77.1676
chr3	139389318	139390335	6.14649	80.0428	77.1643
chr1	247103862	247104675	6.28339	80.0166	77.1498
chr4	9152164	9153510	4.61529	80.0443	77.1213
chr10	21522168	21522388	6.28578	80.1334	77.0766
chr8	80171035	80171883	5.98578	80.0072	77.0352
chr2	174247924	174249033	5.44944	79.8876	77.0275
chrX	47650241	47651216	6.1572	79.9408	77.0214
chr11	104163394	104164579	6.16399	79.829	76.996
chr5	166530325	166530556	10.4367	80.0226	76.9945
chr15	96273479	96274172	6.6409	79.8575	76.9739
chr11	27506397	27507195	6.58638	79.8473	76.9643
chr7	107167751	107170048	4.27514	79.7305	76.9425
chr2	139122652	139123358	7.70333	79.7748	76.9212
chr3	19889067	19889715	6.78383	79.7623	76.8963
chr5	130514977	130515382	8.54462	79.8249	76.8721
chr7	77696007	77697312	4.59365	79.5626	76.8609
chr2	203238521	203239535	5.17992	79.6857	76.8523
chr22	25747237	25747934	4.52583	79.7598	76.824
chrX	87409270	87409944	8.16756	79.7451	76.8168
chr4	148007287	148007755	8.25955	79.6657	76.8128
chr11	9314208	9315092	6.00071	79.6972	76.7936
chr22	12601777	12602799	5.03557	79.6934	76.7687
chr6	155026414	155026901	6.86852	79.6672	76.752
chr6	90368987	90369503	8.52679	79.6961	76.7382
chr2	74529363	74530653	4.22325	79.4313	76.7306
chr4	105473137	105474360	5.4285	79.5653	76.6823
chr10	31602576	31604042	4.74886	79.4895	76.6759
chr4	167023452	167024026	8.59816	79.6122	76.6721
chr6	127366081	127366952	5.90452	79.385	76.6676
chr1	53837997	53838798	6.56475	79.6578	76.6656
chr9	64870443	64871141	6.48686	79.4792	76.6573
chr6	80106264	80107191	6.91365	79.4859	76.6444
chr16	56451064	56451907	6.40695	79.4125	76.6307
chr4	148442000	148442822	4.89462	79.4705	76.6292
chr4	13907221	13907807	8.34726	79.5604	76.6222
chr17	81860290	81861404	3.99389	79.491	76.5888
chr8	132774918	132775934	5.43869	79.463	76.5619
chr5	115841378	115842604	5.14077	79.515	76.5592
chr17	22090032	22090929	5.74956	79.4296	76.5176
chr4	9691201	9692071	6.02262	79.4356	76.4925
chr3	189710588	189711059	7.32273	79.3438	76.4814
chr4	128287504	128288591	5.28796	79.3986	76.479
chr3	120348706	120349817	5.34444	79.3819	76.4689
chr16	53130226	53131796	4.66688	79.3097	76.4681
chr2	31401487	31402020	6.527	79.386	76.4671
chr7	94183274	94183838	7.455	79.3754	76.4575
chr10	36725531	36726017	6.77381	79.3565	76.4199
chr22	29603126	29604013	5.4236	79.2617	76.4196
chr11	73760585	73761567	5.73395	79.2083	76.3785
chr4	114015317	114016031	7.13004	79.2741	76.3276
chr4	140373235	140374078	6.8555	79.1462	76.3224
chr10	29658866	29659834	4.96903	79.2028	76.2763
chr12	12611478	12612704	5.01727	79.1382	76.2711
chr3	113097935	113098593	6.86269	79.1443	76.2626
chr2	177212122	177213461	5.09996	79.1778	76.2531
chr3	19946579	19947780	5.2849	79.0346	76.2198
chr7	159335391	159336068	8.39042	78.7694	76.2
chr1	179954104	179955280	5.31432	78.9677	76.1854
chr3	97764175	97765113	6.31708	79.0927	76.1759
chr3	119463186	119464045	5.81762	79.019	76.1524
chr8	133571642	133572669	3.45133	78.9948	76.1506
chr12	75390736	75391530	7.94627	79.0239	76.1415
chr10	43574036	43574811	5.4901	78.9758	76.111
chr16	46688565	46690160	4.9768	78.9565	76.102
chr4	49655203	49655975	2.12034	78.7639	76.0807
chr20	20052138	20052958	7.01106	79.023	76.0657
chr20	50509848	50510688	5.50978	78.9216	76.0636
chr11	32583490	32584138	6.91639	78.8983	76.0373
chr1	124756807	124757997	3.99802	78.7894	76.0321
chr3	142578422	142579173	6.82961	78.8652	75.9921
chr11	22829313	22830202	6.58382	78.8944	75.9549
chr2	209368543	209369309	7.59232	78.7541	75.9518
chr14	59116877	59117512	6.71715	78.8658	75.9265
chr5	65035242	65036211	5.57556	78.7833	75.9255
chr2	32165244	32166079	5.66338	78.615	75.8887
chr10	102245069	102245830	5.01393	78.7448	75.8827
chr11	76444515	76446072	4.70714	78.6876	75.8695
chr17	57849756	57850610	4.74362	78.7014	75.8622
chr3	142976604	142977003	8.6244	78.7821	75.8439
chr4	47913895	47915017	5.08765	78.5672	75.8261
chr10	63711919	63712720	5.01107	78.7192	75.8203
chr1	171313840	171314259	7.62394	78.7198	75.8179
chr11	57667070	57668361	4.73419	78.5876	75.7553
chr14	73058172	73058913	5.31062	78.6223	75.7486
chr10	42690526	42692382	3.97093	78.4568	75.7416
chr10	40810848	40811671	5.31252	78.4151	75.6611
chr18	32470213	32471429	5.38365	78.3674	75.5789
chr8	80029579	80030492	5.35492	78.4798	75.511
chr3	189132198	189132774	7.56325	78.3267	75.461
chr17	47649200	47650914	4.50523	78.3109	75.4576
chr2	54330183	54331064	5.88553	78.2893	75.3997
chr10	84328159	84329138	5.2093	78.3725	75.3992
chr5	140286501	140286723	10.1136	78.3845	75.3296
chr1	159598056	159598744	7.06549	78.18	75.3238
chr6	56954525	56955697	5.18825	78.2258	75.2929
chr11	108664706	108665239	6.40134	78.1903	75.2595
chr1	98661278	98662321	5.57888	78.0915	75.213
chr1	84505638	84506901	5.38012	78.1681	75.2068
chr9	76023635	76024247	7.41618	78.1175	75.187
chr8	118766785	118767290	6.45245	78.0885	75.1823
chr4	140523799	140524740	7.05396	78.0776	75.177
chr1	37692106	37692650	5.4405	78.0307	75.1708
chr8	126375109	126375852	5.54316	78.0446	75.1672
chr5	61301754	61302231	6.08573	78.0327	75.1314
chr3	167379961	167380542	8.40566	78.0775	75.1242
chr17	70365076	70365686	6.23877	77.994	75.1223
chr5	127934746	127935269	6.56735	78.0408	75.0822
chr7	4641225	4642452	3.92103	77.9538	75.0467
chr10	118046051	118047362	5.37265	77.9641	75.0458
chrX	54999669	55000548	6.92183	77.9702	75.0273
chrX	73127589	73128329	7.72253	77.9278	74.9813
chr3	101848930	101850116	5.28562	77.9287	74.98
chr5	8829224	8829892	5.63225	77.7484	74.9481
chr3	180601710	180602682	6.12355	77.7415	74.9455
chr2	186589627	186590624	5.81219	77.7315	74.9127
chr8	25345275	25345835	7.65135	77.8089	74.8954
chr10	41887703	41889683	1.87922	77.6059	74.8891
chr14	55271044	55272225	5.1101	77.8054	74.8698
chr1	221741918	221743500	4.49881	77.6676	74.8549
chr7	6374113	6375076	4.3436	77.7241	74.8039
chr11	56932754	56933338	7.4592	77.641	74.7782
chr12	30417570	30418283	6.30669	77.7209	74.7501
chr15	72272215	72273064	5.85829	77.6238	74.7462
chr12	2812374	2813166	4.93037	77.6162	74.7442
chr18	13710357	13711016	6.0651	77.6425	74.743
chr2	113756114	113757046	5.49165	77.642	74.7394
chr6	116100394	116101448	6.08155	77.6631	74.738
chr12	122225613	122226614	5.37904	77.6522	74.7351
chr5	103119739	103120524	7.49282	77.6151	74.7018
chr19	56140502	56141317	5.65881	77.6379	74.6821
chr5	100046376	100049693	2.79537	77.4139	74.6764
chr17	17972180	17973027	5.83148	77.5959	74.6736
chr2	201451012	201452299	5.1818	77.4987	74.6666
chr12	22543737	22544906	5.16744	77.4538	74.6559
chr9	97632849	97634019	5.33415	77.5124	74.6419
chr2	213151458	213152428	5.74612	77.5761	74.6125
chr17	61337858	61338816	4.28704	77.5293	74.5528
chr3	111768489	111769101	6.86742	77.4785	74.5374
chr1	162561017	162562172	5.13716	77.4347	74.5249
chr8	51898349	51899843	4.95476	77.2438	74.5079
chr1	241181444	241182296	6.48775	77.4109	74.5044
chr11	59106399	59107342	6.07103	77.3687	74.4857
chr10	31031462	31032732	4.75774	77.4115	74.4804
chr9	41189035	41189680	6.66969	77.3122	74.4733
chr1	169367653	169368359	5.87774	77.3152	74.4633
chr8	82675711	82676254	6.23698	77.2843	74.4597
chr3	132135967	132136553	6.84898	77.2894	74.4589
chr7	25854753	25855405	4.79227	77.333	74.4557
chr15	55407857	55408741	6.91167	77.3519	74.4344
chr11	88554921	88555483	6.78733	77.3025	74.4175
chr8	100502192	100503163	5.60804	77.3186	74.4004
chr4	41990235	41991059	5.99106	77.1885	74.3915
chr14	88385340	88386080	6.40436	77.2765	74.3905
chr3	27193975	27194632	6.90234	77.2177	74.3858
chr2	64831147	64831736	5.65433	77.2132	74.3706
chr17	75288895	75289850	4.54807	77.1578	74.3279
chr5	95961232	95962465	4.93983	77.2008	74.3025
chr5	115169423	115170657	4.72896	77.0263	74.1812
chr7	149011	150010	4.67387	77.0129	74.1812
chr1	108876679	108877403	6.02236	77.0594	74.1556
chr20	5126406	5127358	5.44724	77.0011	74.1554
chr10	24008536	24009336	6.43827	76.9429	74.1356
chr9	70902581	70903203	7.23182	76.9296	74.1279
chr11	31369429	31370257	7.13283	76.8836	74.0767
chr14	59870254	59871256	5.5496	76.9206	74.0557
chr11	129143318	129143744	9.41595	76.9413	74.0415
chr2	109199238	109199937	5.71856	77.019	74.0203
chr17	26101445	26101745	9.36919	76.9287	73.9677
chr4	55346000	55346885	6.06539	76.8923	73.9664
chr1	88327590	88328183	7.64183	76.7639	73.9534
chr2	55049020	55051580	3.77037	76.6626	73.9237
chr6	156427309	156427804	6.91765	76.8317	73.912
chr11	9565825	9566474	6.62387	76.783	73.9059
chr5	18698187	18698884	6.83219	76.729	73.8827
chr5	110477960	110479268	7.55732	76.7098	73.8772
chr8	65643949	65645359	5.08633	76.6633	73.8367
chr10	41264887	41265707	5.51047	76.706	73.8184
chr8	27774181	27774705	6.62012	76.7353	73.8128
chr8	66612769	66613858	5.48504	76.6146	73.7873
chr19	45994938	45995600	6.05691	76.674	73.7496
chr5	111072901	111073714	6.18753	76.576	73.7216
chr4	7863869	7864208	8.72566	76.6524	73.7099
chr10	46022489	46023745	5.71995	76.5469	73.7062
chr8	81685819	81686558	6.07965	76.5827	73.7005
chr6	70312094	70312645	7.6102	76.6035	73.6844
chr8	52764251	52764871	6.36606	76.4428	73.6382
chr15	53072030	53072561	8.59624	76.5297	73.6292
chr11	78574449	78575384	5.48177	76.4225	73.548
chr5	36240908	36242549	4.38237	76.3799	73.5472
chr6	79537001	79537992	6.96249	76.3573	73.5394
chr16	75245050	75245861	4.62101	76.4279	73.5055
chr2	10812282	10813280	5.09152	76.3471	73.5025
chr8	128900611	128901173	6.39015	76.3944	73.4905
chr11	125592175	125593078	6.60572	76.2467	73.4618
chr15	22494389	22495204	5.44299	76.3005	73.4521
chr7	6577260	6577843	4.82932	76.3251	73.4367
chr2	131668844	131669471	4.94526	76.3828	73.4294
chr2	58046332	58047509	4.64146	76.276	73.4073
chr10	122374319	122375556	5.1195	76.2466	73.3897
chr8	134972333	134972686	6.03209	76.2422	73.3844
chr14	72925958	72927145	4.35232	76.1124	73.3488
chr13	91398385	91399114	7.80206	76.1926	73.3071
chr2	105919147	105919894	5.97281	76.1725	73.3065
chr10	101353646	101354617	5.41359	76.194	73.3061
chr2	186848799	186849686	6.82598	76.1147	73.2504
chr9	98848363	98848886	6.94844	76.1392	73.2484
chr15	86624625	86625109	7.32424	76.1699	73.2376
chr8	90670886	90671410	7.85936	76.0773	73.2359
chr6	135054500	135055464	5.40442	75.9898	73.2277
chr5	179559380	179560093	6.50605	76.0576	73.2076
chr12	116737737	116738645	5.61249	75.9836	73.1836
chr7	121530196	121530850	7.75451	76.0136	73.1369
chr6	85678423	85679402	5.54887	75.9736	73.1156
chr17	60599511	60602232	4.01035	75.8504	73.0946
chr11	82900150	82901889	4.33505	75.8668	73.0845
chr2	226791266	226792103	5.43669	75.9075	73.0722
chr8	63168025	63169149	5.54692	75.9298	73.0714
chr2	167140730	167141418	6.60188	75.7835	73.035
chr4	78939061	78939685	6.49869	75.924	73.0253
chr2	42360931	42361885	5.30547	75.8938	73.0131
chr21	31354478	31355348	5.4458	75.9125	72.9743
chr12	63843551	63844724	4.83681	75.7772	72.9739
chr6	79233504	79234991	6.54225	75.9086	72.973
chr5	77491855	77492794	6.23672	75.8615	72.9605
chr18	39946450	39947158	7.84451	75.7737	72.932
chr19	37370748	37371468	6.53482	75.7619	72.9127
chr15	64162686	64163526	5.28996	75.8228	72.9104
chr7	54933137	54933599	7.53451	75.8096	72.904
chr4	169619524	169620734	6.3493	75.6616	72.8473
chr5	167950111	167950607	4.94841	75.7132	72.8066
chr7	73578287	73579164	5.22374	75.6492	72.77
chr19	36014116	36014708	5.75446	75.5302	72.7468
chr17	59892575	59893564	4.37406	75.6532	72.745
chr5	20286541	20286953	8.87286	75.6271	72.7346
chr22	36775759	36776658	5.37151	75.6041	72.725
chr11	26331858	26332583	7.17389	75.495	72.7228
chr4	66574748	66575642	6.35022	75.5611	72.6702
chr4	101977065	101977454	8.94047	75.4908	72.5951
chr2	94583130	94583775	5.26471	75.5107	72.594
chr8	8227488	8228905	4.62333	75.4906	72.583
chr17	59619120	59620238	4.57463	75.4853	72.5499
chr11	96389342	96390345	6.11158	75.413	72.5399
chr1	56688453	56689092	7.73072	75.4576	72.5327
chr14	75258714	75259537	5.60782	75.3618	72.5152
chr2	152717258	152718979	4.45693	75.3839	72.4819
chr6	46993812	46994288	7.17147	75.3564	72.4648
chr21	29002553	29003079	5.75457	75.2638	72.4109
chr2	125405823	125406165	9.05571	75.3128	72.4006
chr6	158999471	159000396	5.1368	75.2699	72.3965
chr1	97920569	97921631	6.00788	75.2459	72.3429
chr8	63038517	63039661	5.98449	75.2452	72.3249
chr19	44890373	44891484	4.71713	75.2435	72.3231
chr19	38899410	38900337	5.62262	75.184	72.2892
chr7	54995728	54996423	6.1357	75.1576	72.2786
chr15	92803698	92804568	4.9348	75.1116	72.2706
chr10	79825698	79827223	4.62174	75.0272	72.2648
chr16	25760005	25760242	9.74875	75.2384	72.2518
chr7	63925593	63927068	4.80492	75.1086	72.2322
chr7	64306707	64307702	5.70981	74.9497	72.2281
chr22	50643542	50644355	6.13974	75.1519	72.2247
chr10	2314989	2315397	9.42634	75.1052	72.2196
chr1	51878510	51879355	5.54456	75.0568	72.2125
chr9	34328967	34329901	5.47044	74.9887	72.2024
chr3	66220588	66221359	6.44669	75.0823	72.2018
chr6	57172033	57172962	5.68447	75.1025	72.1736
chr5	43514705	43515395	5.74629	74.8088	72.0866
chr21	8815220	8815864	4.62815	74.9176	72.0729
chr2	157055974	157056956	5.72152	74.9114	72.0321
chr18	57435054	57435705	5.47844	74.8682	72.0265
chr8	131218360	131219048	5.79662	74.7658	72.018
chr13	18211727	18213656	5.87854	74.809	71.9956
chr11	3378816	3379451	6.48707	74.7847	71.9823
chr2	119255775	119256320	5.07528	74.7708	71.8924
chr5	75717036	75717830	6.24191	74.7533	71.8808
chr5	132736919	132737878	5.38687	74.7595	71.8745
chr1	219770981	219771445	8.0597	74.767	71.8566
chr17	68247369	68248484	4.80944	74.71	71.8545
chr20	56468208	56468798	6.13149	74.7071	71.8181
chr5	7321505	7322162	6.49094	74.6665	71.8086
chr3	193946746	193948147	4.71324	74.5484	71.8038
chr2	109613561	109615073	4.09886	74.5473	71.8016
chr7	90403231	90404104	6.29725	74.6826	71.7915
chr21	33479451	33480482	5.59761	74.6275	71.7699
chr6	138722741	138724286	5.28442	74.6505	71.7645
chr10	102917489	102918672	4.68231	74.6047	71.7537
chr10	52883897	52884591	6.48703	74.6886	71.7401
chr9	89310370	89311655	4.83474	74.5064	71.7054
chr2	33069730	33070487	6.00626	74.5098	71.6913
chr1	226939495	226940576	5.01042	74.4488	71.6856
chr5	119452255	119453189	6.13749	74.5085	71.6802
chr2	157173371	157174120	7.68689	74.5364	71.6538
chr18	21600187	21601239	5.30835	74.5134	71.6488
chr2	96857615	96858598	4.56907	74.4598	71.6436
chr2	133818026	133818666	5.95496	74.5184	71.6366
chr3	3179385	3179990	7.24693	74.4327	71.6017
chr16	75463925	75465060	5.08912	74.4135	71.5747
chr3	84724856	84725272	8.6929	74.4454	71.5638
chr8	105069756	105070324	7.70781	74.4429	71.5255
chr5	71587021	71587717	5.89819	74.3094	71.5177
chr4	49143697	49145625	1.733	74.3421	71.5133
chr8	130503062	130503586	5.72362	74.3811	71.496
chr3	141311471	141312261	5.78787	74.2585	71.4856
chr6	159789469	159790826	4.79194	74.3009	71.4708
chr14	63727244	63728495	4.51583	74.2814	71.4707
chr2	178478487	178480910	4.61294	74.2337	71.4639
chrX	101407701	101408618	6.57453	74.3436	71.455
chr14	75002415	75003220	5.9932	74.2885	71.4528
chr2	11863635	11864367	5.67735	74.3328	71.4279
chr17	25389702	25390612	7.29296	74.1216	71.4156
chr7	19404834	19405400	6.92755	74.2161	71.3863
chr16	58629648	58630692	5.3483	74.2443	71.3799
chr4	119212253	119213330	5.23714	74.2849	71.3761
chr2	113977731	113978615	4.94571	74.2654	71.3746
chr4	123832158	123833050	6.51505	74.3078	71.3676
chr2	24792780	24793809	5.08848	74.2634	71.3589
chr12	4030993	4032040	4.65672	74.1248	71.3441
chr5	42950466	42951076	6.2939	74.1982	71.3168
chr3	86793744	86794170	8.52689	74.1862	71.3076
chr7	111198197	111198732	8.25889	74.1648	71.3042
chr17	24187843	24188896	6.4215	74.0349	71.3034
chr8	62690022	62690673	7.64544	74.1213	71.2999
chr2	39871159	39871742	6.53177	74.122	71.2543
chr4	36243829	36244932	5.49391	74.1405	71.2323
chr2	166375479	166376563	5.77105	74.0714	71.2228
chr5	31531672	31533292	5.2102	73.9109	71.21
chr14	63045073	63046286	4.87029	74.0346	71.179
chr5	137754006	137755105	5.69714	73.9917	71.1361
chr12	44948602	44949148	7.27101	73.9611	71.1253
chr8	100721962	100722923	4.55931	73.9878	71.1061
chr2	39494772	39495327	6.5129	74.0049	71.0852
chr11	6389887	6390791	5.50394	73.9909	71.0825
chr1	170162809	170163269	8.06062	73.8942	71.0815
chr2	186957024	186957588	6.53447	73.9377	71.0674
chr2	167292364	167293725	5.08468	73.8999	71.0622
chr11	18012454	18013732	5.01107	73.8043	71.0599
chr1	62783532	62784304	6.78051	73.928	71.0224
chr7	100148535	100149167	5.94379	73.8989	71.018
chr10	82982056	82982644	6.57812	73.8923	71.0127
chr1	227934667	227935428	6.04397	73.9356	71.0121
chr11	95789106	95790965	4.56131	73.8337	70.9949
chr6	136288801	136290559	4.38404	73.7426	70.9765
chr4	70993194	70994137	5.68856	73.791	70.9685
chr18	50287586	50288237	6.08347	73.8555	70.9655
chr5	77775735	77776748	6.02979	73.8319	70.946
chr17	25114580	25115670	6.65433	73.63	70.9318
chr15	96428720	96429139	8.20092	73.8045	70.8892
chr2	38602416	38603685	4.8088	73.6415	70.872
chr2	51219316	51219991	6.0003	73.7559	70.8668
chr7	45768532	45769441	5.43159	73.6935	70.862
chr2	9630345	9631442	5.35842	73.7244	70.8392
chr2	61144771	61145242	6.18906	73.75	70.8076
chr21	29298394	29300201	4.40622	73.6675	70.8062
chr16	13919477	13920500	5.41488	73.5775	70.7972
chr18	9474804	9476046	4.88852	73.6237	70.7894
chr22	49944750	49945804	4.18532	73.6203	70.7854
chr4	95129285	95130558	5.9715	73.5212	70.7823
chr17	81238806	81239568	4.14421	73.5953	70.775
chr6	20212055	20213044	6.34459	73.6083	70.7554
chr7	23181679	23182400	6.68572	73.6103	70.7522
chr7	36366717	36367663	5.67277	73.5885	70.7343
chr16	4616067	4616731	4.29417	73.5968	70.7077
chr1	117928889	117930103	5.23426	73.4471	70.6916
chr3	31077061	31077553	7.48702	73.5846	70.6891
chr2	15912180	15912686	5.87326	73.5709	70.6864
chr18	14177497	14179537	3.98536	73.4043	70.6819
chr7	51123609	51124049	6.74135	73.452	70.6581
chr14	64986620	64987483	4.90075	73.546	70.6468
chr11	43680272	43681140	6.45024	73.4718	70.6438
chr8	130482974	130483781	5.01511	73.505	70.6213
chr2	141557282	141557736	8.32373	73.5339	70.6178
chr17	71423962	71424816	5.85386	73.4029	70.6092
chr9	89318242	89319118	6.00131	73.5213	70.5977
chr17	35808957	35809896	5.19231	73.4619	70.5625
chr10	40632734	40634939	5.60428	73.2381	70.5613
chr16	494684	495125	6.4898	73.3936	70.5366
chr8	94553343	94553887	7.69169	73.3635	70.5064
chr1	94417846	94418901	5.30852	73.2579	70.4795
chr12	7018154	7019139	5.10888	73.3569	70.436
chr14	78135350	78135993	6.81446	73.3259	70.4287
chr4	87006521	87007462	5.46076	73.3028	70.405
chr1	234997128	234997761	6.3776	73.2534	70.376
chr19	37317468	37318192	6.05577	73.1903	70.3758
chr4	97498842	97499336	7.91587	73.2428	70.3733
chr14	20989618	20990479	4.33756	73.1405	70.3604
chr2	54115296	54116124	6.01133	73.3204	70.3551
chr3	180912157	180913151	5.84452	73.0559	70.3321
chr4	48779302	48780745	4.59776	73.0874	70.332
chr5	86617675	86618381	7.56656	73.1312	70.3154
chr14	20342575	20343765	4.86076	73.1516	70.301
chr14	39174707	39175570	5.15697	73.0235	70.2887
chr2	97662834	97664651	4.03257	73.0841	70.2515
chr19	37251365	37252193	6.44817	73.0173	70.2326
chr2	226801049	226801618	4.37963	73.1117	70.2281
chr5	163571727	163572249	7.4018	73.1164	70.2252
chr2	14516801	14517402	5.81013	73.0611	70.2131
chr4	15681333	15681991	7.00865	73.038	70.198
chr9	39873699	39874935	5.2607	73.0392	70.1906
chr13	37059323	37059974	7.76781	73.0472	70.1725
chr2	22817132	22817606	7.52914	72.9997	70.1701
chr14	96797062	96797697	7.25573	72.9069	70.1297
chr4	42656704	42657829	4.74451	72.9743	70.1137
chr12	62259668	62261107	5.57775	72.788	70.0912
chr20	17024335	17025041	6.92108	72.8931	70.0687
chr8	122134679	122135559	6.24816	72.8191	70.0542
chr5	131796405	131797701	4.83162	72.8304	70.0513
chr2	191020171	191020837	6.14921	72.8746	70.0273
chr17	71438631	71439222	5.84897	72.8748	70.0057
chr6	151040898	151041524	4.59097	72.9046	69.9961
chr4	81471426	81472510	5.25749	72.7411	69.9689
chr17	82022624	82023525	3.60895	72.771	69.9546
chr3	23685550	23686234	6.47994	72.7309	69.9245
chr1	88683851	88685192	5.05653	72.7184	69.9189
chr1	38012272	38013068	5.39239	72.7117	69.916
chr21	28401967	28402606	6.49981	72.8354	69.9155
chr18	50281312	50282039	5.82564	72.7949	69.9147
chr6	100880859	100881794	6.20431	72.6233	69.9008
chr20	35741946	35742774	5.97537	72.6964	69.8887
chr15	45279050	45279548	7.91012	72.7427	69.8872
chr12	3872965	3873745	6.00424	72.7811	69.8829
chr1	204411397	204412930	5.06682	72.5114	69.8676
chr18	36309224	36310030	6.11144	72.6534	69.8587
chr8	9555596	9556577	6.40689	72.5771	69.8493
chr1	235538983	235539228	7.27284	72.7383	69.7968
chr8	85176877	85178083	5.15865	72.7419	69.79
chr5	150790118	150790649	6.90186	72.6376	69.7855
chr20	58017221	58018212	4.32268	72.6793	69.7846
chr3	51941736	51942624	4.83896	72.6071	69.7798
chr4	39527102	39528324	4.99056	72.6312	69.7371
chr14	78253874	78255555	4.86231	72.6112	69.732
chr7	35694425	35695516	4.76773	72.5096	69.7233
chr3	97821465	97822727	4.99221	72.5198	69.7137
chr19	33176566	33177844	4.70792	72.5811	69.7132
chr3	172550425	172550933	7.75756	72.5853	69.6883
chr5	112737473	112738418	6.15281	72.4203	69.6694
chr8	130956167	130956672	6.11336	72.5455	69.6615
chr8	124371750	124373260	4.00383	72.4531	69.6594
chr5	69217547	69218415	5.49575	72.5756	69.6361
chr10	67884189	67885386	4.62244	72.5203	69.632
chr14	99480628	99481640	5.58551	72.4053	69.6001
chr7	111561184	111562928	5.14227	72.4313	69.5981
chr3	113830441	113831157	6.20919	72.4181	69.5934
chr9	42568357	42569476	5.35966	72.5244	69.5848
chr2	200713009	200713487	7.94749	72.4818	69.5792
chr6	132063689	132064240	6.6178	72.4133	69.5781
chr2	96739823	96740424	5.67629	72.3718	69.5747
chr3	64238888	64239527	6.55663	72.3464	69.5448
chr18	35240411	35241356	6.77009	72.3105	69.5436
chr8	50666211	50666576	8.7551	72.4184	69.5288
chr16	23557055	23558052	5.63024	72.3322	69.5157
chr11	5684628	5685316	6.09676	72.311	69.5028
chr12	31078556	31079106	4.67814	72.393	69.4755
chr10	25015992	25017194	5.55684	72.297	69.4655
chr8	56074178	56074882	6.25319	72.2854	69.4649
chr11	57741128	57741923	5.60584	72.2382	69.4384
chr5	93189607	93190211	6.24289	72.2729	69.4052
chr11	78188020	78189175	3.93307	72.0971	69.4034
chr5	14925923	14926356	6.32743	72.2339	69.4033
chr11	17077520	17078102	5.74099	72.1706	69.3925
chr11	59142506	59143460	5.8283	72.3026	69.3837
chr1	47313886	47315042	5.36318	72.1336	69.3702
chr5	10627666	10628221	5.46249	72.1634	69.3443
chr9	62532161	62533372	4.84283	72.2018	69.277
chr3	158570887	158571668	5.998	71.9501	69.2737
chr3	143135192	143135602	7.46086	72.128	69.2725
chr5	81301311	81302078	6.14518	72.0292	69.2577
chr17	82458043	82458983	4.39846	72.1034	69.2495
chr22	50783163	50784119	5.25512	71.9815	69.2392
chr13	60163628	60164466	6.74752	71.9425	69.2153
chr1	163321639	163322306	6.44764	72.0109	69.2097
chr10	65229691	65230199	6.4671	72.1078	69.2066
chr1	188706721	188707146	8.35193	72.0546	69.1808
chr2	207394487	207395386	6.09781	71.9488	69.1762
chr3	185585870	185586713	5.79692	72.034	69.1688
chr3	29922882	29923507	7.2729	72.005	69.1633
chr3	125990203	125990796	6.31374	71.929	69.1432
chr6	18584949	18585538	7.85219	72.0112	69.132
chr16	3400685	3401542	5.60358	71.9601	69.1204
chr8	78515800	78516713	5.8634	71.8969	69.102
chr1	173867583	173868887	4.69544	71.9173	69.0402
chr16	25031417	25031940	7.21571	71.9131	69.0324
chr8	133036793	133037320	5.56403	71.8829	69.0192
chr21	8432314	8435591	1.57681	71.9162	69.0094
chr22	12691760	12694130	4.07047	71.8677	68.9973
chr5	133245405	133245899	4.82651	71.7854	68.9458
chr13	72781572	72782382	7.05999	71.6621	68.8907
chr14	39431880	39433139	5.15233	71.7137	68.8593
chr8	116766030	116766934	6.05431	71.5613	68.852
chr2	120012680	120013630	5.37264	71.6766	68.8083
chr5	14346962	14347417	6.53196	71.7185	68.8037
chr14	23320841	23321962	5.34241	71.5532	68.7981
chr5	154682366	154683188	5.25132	71.715	68.7931
chr1	171817496	171818103	7.32894	71.6844	68.7926
chr12	15881757	15882780	5.67699	71.5407	68.7712
chr11	6682938	6683784	5.77145	71.6285	68.7672
chr13	67230081	67231296	5.87714	71.4772	68.7642
chr10	45594243	45595147	5.5532	71.6531	68.7632
chr16	1782296	1783162	4.30414	71.5499	68.7249
chr6	72363807	72364476	7.32022	71.4998	68.7223
chr4	82890798	82891612	6.24604	71.5344	68.6885
chr9	99819398	99820371	3.94299	71.6021	68.671
chr10	87341752	87343339	4.59126	71.4915	68.6484
chr5	151080503	151081503	4.87671	71.5328	68.6443
chr1	233543483	233544128	7.18002	71.3893	68.6385
chr10	51832780	51833460	6.99164	71.423	68.6383
chr2	128027061	128028611	4.43214	71.4436	68.6226
chr2	202614189	202614442	8.87528	71.5336	68.6195
chr9	104093622	104094671	5.84427	71.493	68.604
chr20	23349989	23351211	4.72791	71.385	68.5988
chr6	132131719	132132153	7.10206	71.404	68.5725
chr12	48197534	48198514	6.04781	71.3269	68.5701
chr4	102826813	102828604	4.12506	71.4369	68.5532
chr3	133805429	133806359	6.05665	71.3733	68.5502
chr17	63773282	63774397	4.46401	71.3654	68.5497
chr1	54052789	54053877	5.35652	71.3063	68.5431
chr4	73740342	73740818	7.83434	71.4506	68.5377
chr12	112125243	112125950	5.88894	71.3063	68.5273
[truncated: 98,022 more rows]

## Sheet: siHic5 dex
chromosome	chromosome start position	chromosome end position	average enrichment (counts per million)	-log10(p-value)	-log10(q-value)
chr2	32916152	32916624	20.8222	24262.1	24255.2
chr13	109424031	109424433	24.4822	7734.35	7728.28
chr17	22521110	22521674	14.3908	7023.81	7017.79
chr3	93470265	93470894	15.5384	6436.32	6430.34
chr10	9918	10522	16.1671	2551.36	2546.01
chr1	629086	634869	2.14077	2439.96	2434.92
chr11	10507832	10510083	6.26465	2399.13	2394.68
chr12	133264846	133265395	17.4337	2254.03	2248.72
chrX	156030104	156030829	12.7077	2161.46	2156.48
chr5	9955	11860	5.17288	1723.16	1718.01
chr18	80262800	80263351	16.421	1688.63	1683.55
chr2	148881636	148881947	26.2715	1612.2	1607.22
chr5	80649797	80651898	5.57709	1389.61	1385.36
chr22	50807812	50808557	10.5492	1310.3	1305.66
chr12	41363546	41363818	28.4551	1288.95	1283.88
chr7	145997243	145997523	31.4445	1285.76	1280.71
chr1	236096937	236097503	14.2104	1214.49	1209.83
chr3	96617190	96618443	8.16689	1207.26	1202.6
chr12	9913	10649	10.2715	1110	1105.68
chrY	4344684	4344946	35.7473	1038.67	1033.64
chr4	190122360	190123169	11.4366	945.623	941.143
chr21	10014762	10015109	24.063	918.219	913.373
chrY	9141799	9142056	36.9276	897.562	892.593
chr3	9908	10812	10.6035	809.978	805.311
chr5	134923859	134925712	3.6753	796.478	792.326
chr7	106101339	106101567	28.7093	688.59	683.768
chr2	87824795	87825445	13.1502	649.393	644.861
chr1	125178840	125183190	2.51319	628.375	624.187
chr4	9907	10291	19.3542	622.938	618.517
chr18	9904	10719	11.5455	599.559	595.002
chr5	134926518	134928465	2.90503	588.037	584.513
chr17	53105664	53106478	10.9457	586.642	582.328
chr18	47853176	47853532	23.0621	582.329	578.014
chr7	9914	10335	20.0191	522.408	518.036
chr1	248944421	248946493	6.8609	515.851	511.84
chr1	9913	11248	10.058	500.482	496.31
chr1	91387141	91387640	16.6454	500.02	495.659
chr5	49599533	49603104	3.04656	498.77	494.976
chr15	41426588	41426815	23.9165	485.083	480.53
chr21	46184362	46185105	10.0306	466.7	462.767
chr5	49666079	49667426	5.50213	466.281	461.907
chr1	76971127	76971510	19.2148	437.911	433.429
chr4	49709121	49711973	3.48758	432.109	427.952
chr18	2842172	2842447	13.5429	428.852	424.552
chr8	99495773	99496048	21.8614	427.279	422.934
chrX	222251	222529	29.4493	412.052	407.727
chr17	25919955	25920459	13.3412	404.167	400.308
chr14	99420847	99421075	26.4819	402.58	398.188
chr15	101980795	101981281	10.8677	397.16	393.283
chr14	77269693	77269920	15.9004	396.486	392.081
chr7	45251900	45252222	16.63	380.106	376.041
chr2	49229531	49229962	15.287	372.052	368.03
chr5	178585446	178585836	14.87	370.266	366.319
chr11	134851603	134852198	12.796	368.573	364.488
chr17	22524328	22524562	2.90916	367.231	363.045
chr10	39967451	39969072	7.04284	362.894	359.467
chr8	69690014	69690384	17.4024	355.608	351.585
chr9	5684175	5684400	25.3295	348.035	343.753
chr4	190177619	190180070	3.15536	343.994	340.331
chr17	26603637	26604751	7.46428	330.697	326.993
chr16	34587913	34588624	2.68053	318.688	315.021
chr14	32484067	32485213	7.87247	316.21	312.323
chr16	34592591	34593736	3.26204	313.958	309.907
chr5	49656805	49661880	2.13866	308.018	304.374
chr20	29444924	29445950	6.72246	301.638	297.679
chr13	114352768	114354419	7.43046	291.96	289.033
chr20	64286643	64287517	8.97417	291.758	287.939
chr7	158151022	158151591	8.19319	291.23	287.49
chr7	7640312	7641340	7.09286	288.336	284.843
chr5	41903836	41904613	9.47979	287.37	283.714
chr10	41858274	41862132	2.7918	282.703	279.643
chr3	160947557	160947878	18.3563	270.834	266.894
chrY	11721832	11723457	8.02603	268.832	265.561
chr14	81533503	81534284	9.22276	268.036	264.398
chr18	106810	110931	2.42986	265.502	262.161
chr16	46398311	46401654	2.41809	265.641	261.741
chr4	51107126	51107660	12.0703	265.357	261.462
chr2	222866112	222866878	11.4249	263.778	260.361
chr22	35885575	35885813	17.6186	263.346	259.349
chr7	25862102	25862953	8.65882	262.971	259.058
chr4	49657038	49658103	4.04282	258.971	255.786
chr13	55971537	55971851	20.0847	259.592	255.737
chr2	62705106	62706297	6.86899	252.9	249.479
chr11	6234496	6235373	8.14776	253.113	249.409
chr11	106021908	106022759	8.92197	249.121	245.601
chr5	131170562	131171292	9.01373	248.643	245.034
chr14	45134061	45134877	7.23649	248.442	244.75
chr11	83156477	83157505	7.00465	247.227	243.745
chr16	46394181	46395150	2.03179	247.209	243.557
chr4	190180968	190181247	2.92309	245.216	241.559
chr7	7182169	7183325	6.09642	244.411	240.879
chr16	34581002	34583908	2.45228	243.657	240.039
chr3	75668826	75669720	5.73663	243.531	240
chr4	49147207	49151053	2.38378	243.045	239.577
chr2	190319540	190320197	10.0121	235.435	231.807
chr10	133687125	133690323	2.99048	234.31	230.848
chr5	23526706	23527932	6.58962	231.738	227.955
chr10	104809183	104810118	7.67922	231.052	227.299
chr9	40991656	40992758	6.30007	227.952	224.43
chr3	43229317	43229654	15.2134	225.825	222.203
chr14	66507501	66508638	5.97476	225.597	222.178
chr11	83071622	83072364	8.34774	224.621	221.119
chr7	7099412	7099972	9.11874	222.725	219.121
chr5	118988029	118988862	8.38114	221.257	217.568
chr1	143262061	143267438	2.06392	219.881	216.42
chr3	93979788	93980624	7.94136	219.627	216.209
chr20	13167215	13167449	19.5521	218.699	214.873
chr4	190021583	190022859	6.37632	216.612	212.954
chr2	33767374	33767618	16.1853	216.469	212.696
chr14	63641380	63642574	6.17382	215.531	211.983
chr5	146203165	146203945	8.21092	215.251	211.838
chr11	77994528	77995256	8.45304	215.372	211.811
chr10	38578861	38579679	7.24226	213.232	209.915
chr1	143251542	143256933	1.90095	213.098	209.8
chr3	121749229	121750183	7.91854	212.036	208.683
chr16	46386328	46391364	1.85995	211.428	207.963
chr10	95693620	95694360	8.84397	211.33	207.845
chr2	196639343	196640018	9.73342	209.83	206.35
chr7	12715547	12716155	8.96293	208.261	204.654
chr2	89836377	89841242	2.5635	207.807	204.588
chr8	66667082	66667695	9.35346	207.815	204.223
chr15	97960174	97961089	7.52604	206.647	203.363
chr11	101914711	101915458	9.08276	206.264	202.73
chr17	82586113	82586629	8.84117	206.092	202.531
chr11	61391149	61392051	9.51223	205.347	202.328
chr6	136250120	136250676	10.3343	205.497	202.001
chr17	60677223	60678200	6.28718	205.235	201.752
chr4	67545214	67545845	9.89991	204.96	201.449
chr2	64750675	64751759	6.55581	205.016	201.399
chr5	151771073	151772327	5.71037	203.125	199.688
chr7	38177847	38178869	7.25263	202.078	198.753
chr21	8986661	8988763	3.20038	201.616	198.003
chr6	55868741	55869417	9.52773	201.218	197.681
chrY	11304822	11305713	3.01426	200.868	197.398
chr2	63588199	63589263	6.95012	200.604	197.21
chr14	77616308	77617209	7.58214	199.88	196.453
chr3	198172930	198174558	5.37359	199.036	195.734
chr10	41133736	41134170	9.06666	198.907	195.493
chr1	103621059	103621293	18.1457	199.112	195.38
chr14	44961231	44962671	5.94549	197.705	194.568
chr4	39182029	39182664	9.20166	196.502	193.015
chr1	170074289	170075019	9.4254	196.412	192.981
chr8	109539374	109540291	7.40468	196.302	192.864
chr17	59154844	59155871	6.27018	196.212	192.663
chr1	180651	181973	5.25162	194.69	191.353
chr21	10692271	10693165	5.73367	193.811	190.612
chr21	28992543	28993273	8.22109	193.72	190.292
chr10	37976092	37976977	7.82815	193.175	189.664
chr1	143190585	143195795	2.04954	193.044	189.664
chr1	171781097	171781772	8.89175	193.119	189.591
chr1	88992409	88993284	7.20515	192.576	189.1
chr10	31969940	31970365	11.5014	192.349	189.04
chr11	123003509	123003772	17.8974	190.366	186.728
chr2	88691169	88692098	7.78428	188.631	185.202
chr8	91069905	91070630	8.9583	188.474	185.12
chr5	8457250	8458272	7.20506	188.072	184.809
chr2	54723160	54724033	7.25976	188.145	184.743
chr17	26619379	26620348	7.43068	188.076	184.545
chr2	213284124	213284825	9.11237	187.6	184.23
chr3	75434807	75436185	5.32393	187.104	183.633
chr6	52284440	52285184	8.16869	185.989	182.644
chr3	126343052	126343277	9.89227	185.959	182.294
chr8	109333777	109334783	6.7116	183.969	180.711
chr8	73971730	73972682	6.7576	183.454	180.185
chr11	28107998	28108570	9.4807	182.853	179.412
chr12	8949335	8950268	7.23029	182.707	179.25
chr14	73026768	73027477	7.75113	182.63	179.208
chr1	219710584	219711510	7.80807	182.625	179.153
chr12	14803080	14803964	7.52453	181.559	178.506
chr4	162421281	162421636	16.0014	181.93	178.414
chr11	43830846	43831444	10.7662	181.012	177.552
chr9	62837668	62838881	5.4199	180.423	177.347
chr6	136610198	136610676	9.84914	180.48	177.017
chr1	113904527	113905454	6.77656	179.665	176.254
chr1	184754328	184755472	6.52871	179.211	176.028
chr1	164558663	164559346	9.42583	178.555	175.142
chr5	43312948	43313970	6.42922	177.65	174.267
chr4	50555975	50556571	8.66216	177.158	174.024
chr4	122732302	122732966	9.75671	176.399	173.002
chr3	114056157	114057036	7.58033	175.459	172.137
chr2	132346994	132347737	8.57929	174.891	171.682
chr3	100492000	100492786	7.9425	174.604	171.195
chr1	143199899	143203619	2.35108	174.438	171.084
chr10	41124738	41125642	7.72971	174.266	171.019
chr1	148522392	148522618	15.2887	174.624	170.994
chr8	106725817	106726250	11.6416	174.162	170.819
chr5	146182330	146183209	6.93621	173.551	170.276
chr7	77798104	77799256	6.27191	173.47	170.2
chr8	76999874	77000878	7.17379	173.371	169.974
chr10	42638031	42638881	7.13598	173.323	169.837
chr14	18919644	18920541	5.2094	171.907	168.681
chrX	126471707	126473342	5.71312	171.763	168.552
chr14	63203961	63204520	8.52151	171.897	168.509
chr11	134656416	134657153	8.27986	171.915	168.497
chr14	80941363	80942082	8.1507	171.494	168.318
chr14	65102262	65103321	5.96483	171.305	168.009
chr4	82284589	82285401	7.64558	170.872	167.681
chr14	79045192	79045713	10.1722	170.395	167.075
chr1	121184242	121185440	5.67663	170.335	166.99
chr3	121834722	121835579	7.86123	169.988	166.802
chr5	119070524	119071671	6.61285	169.71	166.356
chr11	108222381	108223442	6.88124	169.185	165.809
chr18	14132107	14132765	8.17854	169.039	165.757
chr3	131381173	131382290	6.45683	168.176	165.112
chr4	55328063	55328385	14.1012	168.544	165.093
chr5	115544347	115545186	7.52318	168.106	164.806
chr10	38010358	38011434	6.63284	168.136	164.737
chr4	83034526	83035499	6.81074	167.882	164.686
chr17	25383589	25384007	13.2549	167.461	164.094
chr11	59615584	59616580	6.90163	166.831	163.381
chr7	87345088	87345922	8.27146	166.431	163.15
chr19	42370745	42370971	11.8288	166.54	162.959
chr1	113811800	113812752	7.07534	165.709	162.512
chr1	59296370	59297206	7.93443	165.85	162.4
chr11	83285599	83286740	6.19935	165.307	161.985
chr4	51842572	51843699	5.10782	165.109	161.937
chr1	66924669	66925678	6.49197	164.814	161.393
chr14	61355824	61356374	8.60163	164.754	161.375
chr2	138071481	138072889	7.90998	164.503	161.198
chr14	57833081	57833739	8.29802	163.935	160.739
chr1	244652570	244653512	7.33723	163.845	160.491
chr3	98522215	98523249	6.88603	163.264	160.082
chr5	147782356	147783045	8.60987	163.006	159.74
chr21	7257652	7260261	3.59201	161.907	159.22
chr5	153628847	153629434	8.82894	161.192	157.878
chr3	189324447	189325127	8.71528	160.972	157.633
chr7	158595140	158595382	13.924	161.087	157.578
chr4	12640238	12640730	12.5815	160.835	157.393
chr8	117520395	117521146	6.99528	160.036	156.783
chr14	74084126	74085308	5.53637	159.748	156.527
chr6	119147024	119147760	7.03409	159.517	156.189
chr7	21426969	21428610	5.25736	159.529	156.141
chr16	53703638	53704320	8.7245	159.136	155.843
chr8	102238611	102239790	6.15451	158.935	155.546
chr3	105366116	105367008	5.7538	157.279	154.042
chr1	186374996	186375985	7.04469	157.08	153.696
chr14	55448006	55448694	7.652	156.75	153.361
chr10	42475124	42476164	6.0731	156.404	153.177
chr7	134646471	134647019	10.4268	156.34	153.113
chr2	214069212	214069718	11.4364	155.955	152.724
chr2	204452413	204452981	9.55049	155.951	152.597
chr7	51606515	51607291	7.59463	155.817	152.46
chr3	108221964	108222830	7.32803	155.363	152.164
chr17	25569039	25569476	12.4091	155.441	152.142
chr3	187403638	187404308	9.16672	155.475	152.097
chr3	41961475	41962683	7.27347	155.278	152.046
chr4	129093174	129093857	7.72736	155.174	151.961
chr5	123422901	123423970	6.57991	154.31	151.253
chr16	46883839	46884658	7.10137	154.218	150.986
chr1	143211812	143218039	1.64735	154.074	150.979
chr6	141326376	141326840	10.5851	154.166	150.895
chr2	189661044	189661660	8.47685	154.116	150.849
chr20	30579754	30580447	8.03787	153.787	150.6
chr13	57159336	57160350	8.13737	153.868	150.565
chr2	214808221	214810347	5.47656	153.35	150.267
chr6	144215861	144216892	6.56517	153.002	149.707
chr11	95230827	95231723	7.11809	152.779	149.58
chr11	13668084	13669102	6.74742	152.683	149.487
chr11	103892613	103893068	9.7013	152.692	149.437
chr1	48471656	48472565	7.05858	152.681	149.287
chr8	65633839	65634548	7.70326	152.381	149.181
chr2	197452974	197454063	6.23262	152.245	149.082
chr5	108747731	108749647	5.43689	152.086	148.998
chr6	61574046	61574724	9.39288	151.926	148.729
chr1	113389832	113391065	5.71061	151.73	148.639
chr18	7038181	7038933	7.85206	151.727	148.363
chr5	34244289	34245349	7.1116	151.809	148.362
chr16	53502889	53503887	6.26881	151.409	148.242
chr4	86593924	86595220	5.81712	151.125	148.144
chr1	169485335	169486371	7.10046	151.184	148.028
chr3	186570202	186570919	7.11604	151.223	147.953
chr14	63542823	63543875	5.56119	150.919	147.903
chr10	40829594	40829852	8.2938	151.233	147.787
chr17	21960282	21960572	9.5039	150.964	147.662
chr5	75336288	75337395	6.79132	150.786	147.632
chr1	244451109	244452420	6.77135	150.665	147.521
chr5	87412694	87413243	9.78857	150.509	147.306
chr3	25467407	25467637	13.3239	150.447	146.976
chr7	7968394	7969955	4.62862	149.75	146.745
chr19	32971813	32972411	8.80141	149.763	146.44
chr1	236794874	236795911	6.89968	149.485	146.395
chr7	159335789	159336064	16.086	149.076	145.754
chr8	85220070	85220956	6.99723	148.993	145.682
chr10	89701110	89701886	8.14056	148.656	145.458
chr4	99060085	99060683	8.77524	148.63	145.352
chr2	88627140	88628398	5.75944	148.263	144.968
chr8	123072334	123073153	7.08358	148.061	144.944
chr17	58517605	58518843	4.59385	148.079	144.889
chr6	144095276	144096330	7.07834	147.975	144.844
chr3	98901066	98902214	5.97131	147.795	144.62
chr7	56106180	56106833	7.44716	147.599	144.41
chr3	43621688	43622530	7.4855	147.506	144.229
chr3	68670430	68670649	15.6718	147.595	144.19
chr7	2843927	2844835	5.92596	147.417	144.164
chr14	51094720	51095743	6.16603	147.2	144.023
chr1	198776458	198777074	8.73861	147.3	144.021
chr14	45252991	45254152	5.57691	146.872	143.79
chr11	87037376	87038237	7.65414	146.948	143.76
chr14	60091225	60092420	5.94622	146.772	143.618
chr7	124929510	124930267	9.19599	146.701	143.583
chr14	54396561	54397396	6.59044	146.503	143.361
chr1	143184558	143187945	2.38416	146.515	143.295
chr16	34586436	34587105	2.05398	146.231	142.849
chr10	43455298	43456101	6.18221	146.082	142.842
chr5	146446811	146447805	6.77747	145.847	142.709
chr3	120742117	120743070	6.79647	145.849	142.706
chr8	73356301	73356926	8.53332	145.808	142.556
chr2	44167753	44169216	5.37161	145.827	142.538
chr9	71910442	71911742	6.17447	145.584	142.523
chr2	203014382	203015165	7.98127	145.731	142.494
chr10	45672188	45673182	6.71828	145.714	142.486
chr17	71071796	71072331	8.5455	145.572	142.363
chr15	101979555	101979758	5.30314	145.026	142.319
chr16	34594686	34595936	2.54699	145.54	142.251
chr5	153551533	153552149	8.70041	145.328	141.985
chr8	86828248	86828915	8.66096	145.121	141.868
chr7	108569287	108570193	7.37591	144.995	141.863
chr8	134831711	134832926	5.45369	144.825	141.573
chr11	31509462	31510149	9.01121	144.738	141.528
chr6	57089766	57090568	7.72816	144.723	141.476
chr1	182029413	182030295	7.31639	144.641	141.385
chr14	35826026	35827034	6.94646	144.647	141.357
chr21	31557942	31559717	4.9147	144.506	141.35
chr7	50446423	50447045	7.71279	144.489	141.197
chr17	24421291	24421691	12.1201	144.244	140.972
chr9	101398446	101399136	7.60635	143.956	140.871
chr3	113695963	113697108	6.02337	143.912	140.764
chr6	116570896	116571809	7.74374	143.796	140.639
chr9	80565602	80565861	14.8578	143.667	140.275
chr3	186108783	186109594	6.71487	143.401	140.194
chr11	73510589	73510907	13.2383	143.442	140.146
chr8	122575697	122576211	7.73729	143.279	140.065
chr2	71226752	71227720	6.6545	143.155	139.937
chr5	71289329	71290428	6.87408	143.267	139.926
chr5	111511988	111513127	6.3214	142.756	139.642
chr14	19481220	19482310	4.84281	142.502	139.39
chr3	53891560	53892300	8.61989	142.511	139.333
chr11	106076866	106078090	5.98776	142.295	139.255
chr1	84253832	84254345	10.2766	142.449	139.165
chr7	112939348	112940451	6.71806	141.846	138.794
chr5	5422016	5422978	6.24369	142.044	138.784
chr1	176515202	176515764	7.99855	141.964	138.671
chr10	59906162	59907145	6.49036	141.752	138.567
chr10	16817111	16817978	7.37348	141.657	138.462
chr9	66900429	66901099	7.85278	141.558	138.381
chr2	208265820	208266591	7.49249	141.564	138.372
chr11	131342026	131342692	9.90366	141.566	138.212
chr1	85276193	85277058	6.58442	141.331	138.073
chr4	165327204	165327995	7.39239	141.096	137.899
chr6	62285692	62286736	6.82512	140.785	137.808
chr3	167734483	167735867	5.99282	140.965	137.751
chr17	113048	113418	7.37169	141.032	137.628
chr4	158671749	158672687	7.33343	140.306	137.093
chr2	61538077	61539038	5.89646	140.151	136.875
chr7	13919988	13920644	8.82804	140.028	136.806
chr3	94062573	94063410	7.42753	139.964	136.709
chr8	67585359	67586090	8.13167	139.889	136.688
chr13	94601452	94602372	7.10867	139.76	136.617
chr22	11065846	11066756	5.93661	139.659	136.579
chr21	29024428	29025239	6.78674	139.474	136.179
chr3	16264572	16265440	7.70805	139.184	136.02
chr8	106269746	106271204	6.08378	139.024	135.93
chr3	8501406	8501990	7.98744	139.149	135.925
chr16	34572040	34576728	2.73869	139.091	135.911
chr17	23016167	23016692	10.6271	139.085	135.778
chr7	108525449	108526743	6.23256	138.868	135.715
chr3	115239646	115240226	8.80668	138.884	135.709
chr5	36151089	36152272	6.79683	138.469	135.495
chr3	172750362	172751121	7.63916	138.528	135.386
chr8	2127068	2127919	8.67761	138.322	135.241
chr8	25458151	25459333	6.38379	138.371	135.231
chr15	48810452	48811485	8.44217	138.301	135.225
chr3	120094061	120095897	4.63525	138.15	134.975
chr3	20185901	20186621	8.46523	137.769	134.635
chr3	36992730	36993902	6.48147	137.8	134.581
chr11	3797209	3798194	6.46819	137.654	134.444
chr12	39442391	39443798	5.23841	137.427	134.44
chr7	6008714	6009707	5.90635	137.622	134.383
chr9	63337818	63338575	5.82944	137.677	134.362
chr14	45083798	45084473	7.01183	137.333	134.115
chr2	187982673	187983101	11.4058	137.362	134.071
chr20	29079894	29080712	6.03278	136.759	133.746
chr2	175167594	175168796	6.04406	136.614	133.626
chr6	56542464	56543187	8.06982	136.657	133.505
chr2	89585402	89585943	5.18462	136.231	133.057
chr2	193824362	193824873	12.0287	136.234	133.008
chr2	69914227	69915287	6.22173	136.158	132.976
chr21	14382770	14383816	6.9356	135.933	132.906
chr2	182715790	182716724	6.60302	136.003	132.856
chr7	33128925	33129883	7.09043	136.012	132.806
chr17	81249298	81249565	7.15794	136.115	132.763
chr1	55428983	55429629	8.37861	135.794	132.608
chr6	143842786	143843674	7.15683	135.716	132.591
chr7	33986926	33987816	7.12101	135.648	132.558
chr2	157031919	157032533	9.76935	135.82	132.538
chr14	52552251	52554087	5.13162	135.507	132.497
chr2	47905994	47907173	5.60362	135.668	132.463
chr5	116652069	116652712	8.84287	135.589	132.402
chr10	40447044	40448524	8.48148	135.434	132.292
chr2	55617425	55618994	5.85299	135.257	132.252
chr7	7438887	7439321	8.79423	135.306	132.141
chr16	80027017	80027582	8.68555	135.016	131.809
chr5	109455209	109456171	8.10492	134.815	131.731
chr7	77121949	77122778	7.37271	134.727	131.536
chr7	87933827	87935003	6.79831	134.547	131.53
chr1	100249523	100250281	7.74679	134.481	131.52
chr3	88058335	88059646	5.76232	134.499	131.414
chr12	21437431	21438365	7.89262	134.234	131.183
chr14	60980738	60982276	6.29508	134.205	131.101
chr10	131635488	131636126	8.4933	134.115	130.885
chr3	61251202	61251719	8.62378	133.956	130.803
chr4	126850266	126850711	11.8238	133.638	130.452
chr17	21975292	21978104	2.27969	133.197	130.389
chr5	88140882	88141811	8.03344	133.534	130.359
chr4	155376432	155377171	9.15147	133.567	130.357
chr7	63067978	63068787	6.566	133.339	130.227
chr7	94620682	94621189	10.0456	133.36	130.222
chr3	90184834	90185285	8.20503	133.408	130.211
chr3	29065357	29065887	10.8314	133.384	130.153
chr1	110338247	110339769	5.05631	133.398	130.146
chr10	38402475	38403537	6.29425	133.092	129.909
chr20	20712280	20713154	7.14609	132.978	129.829
chr12	20551334	20551664	12.1948	132.714	129.549
chr7	85489411	85490019	10.0659	132.754	129.54
chr5	93078436	93079029	9.99002	132.618	129.436
chr21	28884924	28885557	8.00967	132.716	129.429
chr4	30537429	30538022	6.57028	132.411	129.295
chr7	27662462	27663298	7.41638	132.398	129.293
chr5	163505328	163506059	7.45336	132.374	129.206
chr11	30322794	30323507	8.89878	132.327	129.151
chr8	138520468	138521132	6.70681	132.092	129.019
chr3	100260569	100261391	7.05398	131.93	128.849
chr2	165469437	165469820	11.7162	132.025	128.837
chr3	115146132	115148264	4.72954	131.911	128.738
chr1	185156406	185157614	6.09673	131.785	128.661
chr3	68658866	68659344	10.733	131.888	128.658
chr8	73008540	73009366	7.72543	131.209	128.109
chr5	41527097	41527818	7.81896	131.122	127.978
chr7	12686396	12687760	5.67091	131.073	127.831
chr3	168024380	168025017	9.29714	131.012	127.789
chr10	39965102	39966393	4.08561	130.716	127.713
chr1	96362478	96363080	9.33793	130.854	127.706
chr5	115625567	115626593	6.20785	130.629	127.552
chrX	139852353	139852579	15.2858	130.928	127.545
chr15	23303219	23304072	7.16674	130.643	127.544
chr21	8806936	8807421	5.91341	130.649	127.462
chr4	48909626	48910089	6.96551	130.594	127.413
chr14	58297730	58299427	5.16205	130.31	127.306
chr7	25124891	25125916	6.44752	130.091	126.975
chr5	152688491	152689012	7.89595	129.996	126.94
chr8	143669373	143669707	8.14353	130.094	126.816
chr3	179562546	179563755	5.98792	129.787	126.619
chr7	68736453	68736728	12.2726	129.851	126.596
chr8	28889813	28890642	7.27086	129.71	126.554
chr2	73385495	73386438	6.46041	129.768	126.525
chr7	36152572	36153707	5.5973	129.577	126.458
chr11	91981958	91982490	9.10467	129.516	126.36
chr7	112205808	112206978	6.18221	129.234	126.253
chr3	109927146	109927647	9.31273	129.311	126.147
chr5	23506648	23507751	5.82634	129.13	126.093
chr3	190566321	190566934	8.42178	129.194	126.052
chr7	56050519	56052116	5.73038	129.089	126.03
chr8	124997658	124998932	5.35787	128.991	125.952
chr4	49153112	49156608	2.10656	128.751	125.851
chr5	148383601	148384287	7.97871	128.937	125.833
chr6	142146926	142147605	8.34504	128.813	125.739
chr2	17976776	17977791	6.34805	128.988	125.739
chr5	62403409	62404388	6.54437	128.656	125.588
chr14	61694942	61696312	5.1362	128.452	125.473
chr9	100098346	100099768	6.19932	128.201	125.259
chr1	215499699	215499929	13.89	128.343	125.13
chrX	55181426	55182144	6.94794	127.729	124.814
chr14	64914144	64914853	6.8499	127.729	124.595
chr5	34929154	34930264	6.19078	127.573	124.382
chr2	89827887	89834542	2.05768	127.365	124.377
chr17	63621602	63622950	5.22795	127.416	124.341
chr2	36965959	36967011	5.94657	127.303	124.274
chr2	135741394	135742474	6.26551	127.204	124.231
chr12	33180841	33181375	8.72486	127.137	123.991
chr6	151451871	151452747	6.33399	127.127	123.991
chr19	28704980	28705388	9.36986	127.083	123.962
chr15	92904092	92904686	7.9871	127.113	123.855
chr11	85627338	85628767	7.25436	126.832	123.828
chr14	54509450	54510339	6.8236	126.813	123.739
chr1	65419864	65421071	5.45233	126.764	123.615
chr2	24047216	24047758	6.93552	126.781	123.614
chr15	99610311	99610531	14.1794	126.849	123.471
chr15	28588949	28589784	6.90585	126.437	123.402
chr8	113046089	113046965	7.83983	126.275	123.359
chr7	16484606	16485261	7.99357	126.429	123.328
chr7	95608702	95609258	9.20056	126.491	123.317
chr4	83484598	83485432	7.03047	126.427	123.212
chr5	88660538	88661501	7.64143	126.359	123.197
chr22	32895019	32895283	12.407	126.303	123.017
chr2	48314072	48315503	5.1337	126.076	123.016
chr9	34999064	34999381	8.56402	125.992	122.853
chr10	41873684	41879596	2.21492	125.718	122.669
chr2	33598881	33599884	6.39341	125.635	122.572
chr2	189783705	189784873	6.26705	125.6	122.482
chr2	2613267	2613823	10.4407	125.549	122.409
chr7	33062390	33063417	6.35046	125.535	122.333
chr7	44606327	44607253	6.26724	125.488	122.264
chr6	38702851	38703398	7.9452	125.331	122.248
chr3	264564	265138	9.2292	125.319	122.167
chr17	62819561	62820218	5.94655	125.175	122.05
chr5	144170341	144171029	8.58549	125.114	121.971
chr1	241519098	241520116	7.14231	124.963	121.968
chr2	61763780	61764834	5.96103	124.984	121.942
chr6	162727262	162728139	7.00242	124.864	121.787
chr14	79278802	79279947	6.19104	124.749	121.764
chr2	162343769	162344584	8.11247	124.764	121.614
chr7	102748550	102749346	7.44869	124.515	121.397
chr7	87151987	87152969	6.87389	124.483	121.337
chr3	155853970	155854932	6.70147	124.279	121.287
chrX	78103721	78104358	8.73114	124.425	121.268
chr22	15641930	15642953	4.39588	124.296	121.251
chr3	119034439	119035237	7.59345	124.345	121.195
chr10	74825123	74827021	4.17865	124.06	121.131
chr5	65198582	65199188	8.60113	124.115	121.036
chr3	93843964	93844623	6.9989	124.037	120.985
chr9	23826186	23826719	8.16525	124.098	120.929
chr2	152200534	152201022	10.0869	124.024	120.897
chr8	119873409	119874731	5.16674	123.643	120.696
chr7	92527810	92528976	6.43613	123.619	120.642
chr1	87226284	87226820	8.07387	123.7	120.617
chr1	48494021	48494869	6.11032	123.707	120.545
chr5	81971610	81972595	6.92675	123.709	120.527
chr11	4607774	4608556	7.5502	123.352	120.305
chr11	175257	176082	7.11395	123.26	120.161
chr16	50741570	50742456	6.70291	123.223	120.114
chr20	14337403	14337901	9.42993	123.159	120.078
chr14	59188151	59189047	5.28991	122.97	120.068
chr17	70405444	70406215	7.51744	123.082	119.944
chr6	79544913	79545398	10.9325	123.128	119.942
chr2	197499316	197500699	5.46957	122.985	119.938
chr2	209495881	209496832	7.48421	122.842	119.869
chr5	94567448	94570856	3.38914	122.491	119.847
chr20	28602399	28603302	6.67736	122.787	119.717
chr8	140464141	140465162	5.38333	122.943	119.705
chr2	185407346	185408024	9.01527	122.623	119.436
chr4	82900318	82901296	6.85302	122.523	119.403
chr8	67582250	67582483	8.61624	122.647	119.367
chr2	55519081	55520045	6.37967	122.301	119.33
chr4	107719743	107720767	6.21218	122.384	119.25
chr5	151252449	151253368	6.25049	122.247	119.183
chr7	6104281	6105417	4.6366	121.958	118.986
chr4	99563300	99564233	6.52712	122.036	118.945
chr5	109409281	109410767	5.03535	121.75	118.881
chr3	105868379	105869702	5.80769	121.73	118.67
chr10	56360972	56361943	6.23168	121.455	118.585
chr15	49620681	49621332	9.31528	121.656	118.582
chr6	49462962	49463520	8.73662	121.487	118.463
chr4	49639033	49641193	2.33198	121.406	118.394
chr2	105037561	105038484	6.56972	121.371	118.382
chr7	41028795	41029555	6.19582	121.483	118.339
chr7	7492300	7492917	7.50268	121.266	118.206
chr2	131208994	131209884	6.42328	121.33	118.184
chr5	116766454	116766952	8.00887	121.163	118.068
chr4	37685835	37687123	5.61137	121.1	118.046
chr2	19538352	19538959	7.45983	121.082	117.88
chr10	52883895	52884573	7.89455	121.028	117.854
chr11	57657296	57657877	8.04947	120.909	117.739
chr20	25696416	25697207	7.43046	120.787	117.71
chr3	5026258	5027243	4.88159	120.899	117.657
chr14	49620205	49621314	5.42443	120.604	117.63
chr1	44673985	44674898	6.26876	120.693	117.502
chr7	42931970	42932624	7.55643	120.457	117.436
chr12	126772125	126772964	7.47719	120.228	117.073
chr18	39946545	39947144	9.95514	120.21	117.053
chr5	167699382	167699913	9.74217	120.179	117.023
chr17	25788439	25788772	13.8487	120.133	116.897
chr7	111198177	111198725	10.3833	120.003	116.892
chr14	95534446	95535190	8.08999	120.019	116.885
chr16	77190363	77191303	6.42753	119.872	116.805
chr6	53358985	53359972	6.20823	119.895	116.782
chr22	11698536	11698969	5.60924	119.847	116.754
chr16	1025172	1025745	7.07551	119.934	116.736
chr9	28212944	28213438	9.25306	119.576	116.501
chr5	138331666	138332231	8.7056	119.446	116.33
chr8	56682032	56682729	8.24331	119.328	116.312
chr9	39464171	39464815	7.99338	119.357	116.253
chr5	124628832	124629682	6.69034	119.206	116.184
chr5	119267926	119269124	6.06083	119.265	116.146
chr5	18792107	18792707	7.89037	119.145	116.116
chr3	134846737	134847432	7.08986	119.066	115.995
chr3	113019133	113019956	7.38966	119.083	115.934
chr6	142885119	142885786	8.18938	119.063	115.92
chr5	58582002	58583426	6.53533	118.735	115.88
chr5	60761442	60762119	10.4179	119.032	115.868
chr17	56699183	56699942	6.89241	118.99	115.836
chr1	218496572	218496987	8.62226	118.969	115.825
chr2	178450501	178451704	5.75657	118.876	115.783
chr3	100709090	100710074	6.4929	118.801	115.734
chr11	125111460	125112121	9.49764	118.903	115.725
chr2	739859	741014	6.70413	118.876	115.648
chr1	246566097	246566958	7.02155	118.493	115.421
chr13	19117937	19118749	7.57214	118.501	115.382
chr7	81684931	81685357	9.96987	118.396	115.309
chr1	218705843	218706651	7.42735	118.434	115.302
chr8	61714062	61715056	6.42809	118.219	115.17
chr9	70902603	70903235	8.84261	118.231	115.165
chrX	17736035	17737591	7.3435	117.901	115.04
chr7	44082223	44083062	5.66652	118.029	114.848
chr22	11706837	11707445	5.70454	117.965	114.846
chr10	123153958	123155028	6.02257	117.777	114.842
chrY	10999461	11000547	5.19675	117.77	114.811
chr2	166414398	166414710	9.00436	118.025	114.805
chr2	32063066	32064169	5.63226	117.862	114.764
chr1	197200930	197202102	7.06476	117.733	114.739
chr2	4672927	4673515	8.78943	117.853	114.736
chr3	28241174	28242017	7.16535	117.702	114.709
chr14	73886368	73887226	6.23102	117.729	114.671
chr12	32678950	32679909	6.00199	117.765	114.661
chr2	15142095	15142832	6.62227	117.67	114.566
chr7	83162287	83163303	6.85998	117.517	114.419
chr2	138947902	138948544	7.29019	117.451	114.374
chr3	15601380	15602258	7.21503	117.363	114.312
chr1	143227341	143233659	1.89061	117.28	114.287
chr1	62436018	62437328	5.46703	117.236	114.247
chr6	57961093	57961983	6.40366	117.121	114.189
chr7	93231792	93232508	7.57658	117.144	114.183
chr10	84139222	84139965	7.54575	117.312	114.175
chr14	49586049	49587171	5.30022	117.241	114.16
chr3	157174732	157175367	7.77195	117.155	113.998
chr14	60151753	60152178	8.62787	117.069	113.969
chr15	58770826	58771741	6.26459	117.038	113.96
chr5	129094155	129095465	5.42713	116.915	113.876
chr7	83468244	83468778	8.74234	116.777	113.724
chr2	200525826	200526503	8.03494	116.754	113.709
chr2	165953313	165954375	6.38455	116.522	113.49
chr5	68434031	68434692	7.70289	116.554	113.464
chr4	52711920	52713063	5.87544	116.345	113.447
chr1	143246820	143247453	2.16385	116.709	113.44
chr18	74291797	74292447	7.98393	116.267	113.219
chr8	139215161	139216216	5.40874	116.256	113.21
chr2	102227607	102228178	8.11475	116.27	113.184
chr3	172710765	172711622	7.25113	116.081	113.097
chr17	67717543	67718149	7.22309	116.055	113.024
chr14	75660737	75661580	7.03261	116.151	113.003
chr14	44896945	44898011	6.00954	116.216	113.001
chr8	123416136	123417261	5.41716	115.992	112.755
chr6	122399137	122400255	6.29359	115.644	112.691
chr17	26594662	26595208	7.00619	115.494	112.495
chr17	72715993	72716649	5.16269	115.491	112.463
chr14	20461080	20462073	6.3052	115.488	112.446
chr7	34748067	34748837	6.66097	115.35	112.432
chr2	121755293	121755972	7.08003	115.45	112.381
chr1	70410665	70411632	6.44336	115.332	112.357
chr4	49314845	49315191	5.26356	115.242	112.338
chr8	86508104	86508982	6.21378	115.364	112.317
chr12	132908242	132909056	7.09754	115.344	112.231
chr1	33099212	33099946	7.45474	115.294	112.121
chr8	119638643	119639184	8.27607	115.181	112.119
chr2	130129078	130129883	6.62108	115.216	112.117
chr4	110622390	110623458	6.83384	114.975	112.073
chr2	18559979	18560989	6.82859	115.153	112.029
chr1	172532217	172533621	5.51363	115.044	112.001
chr14	73457911	73458995	5.67683	114.923	111.984
chr12	133079948	133081169	5.81595	115.136	111.975
chr12	33795501	33796048	8.27617	114.923	111.96
chr22	11973808	11974620	7.62265	114.71	111.798
chr5	110478042	110479276	9.25497	114.753	111.781
chr8	56211163	56212142	6.39839	114.831	111.748
chr14	73949781	73950742	5.29779	114.772	111.655
chr2	182372595	182373107	9.31068	114.704	111.643
chr1	210052168	210052725	9.24532	114.695	111.528
chr8	121348680	121349480	7.13757	114.554	111.517
chr4	131290600	131290825	14.1597	114.804	111.513
chr5	54701152	54701646	8.45407	114.553	111.436
chr5	111757246	111758351	6.17947	114.578	111.387
chr4	98995113	98996291	5.41507	114.474	111.376
chr4	87108019	87108549	8.52079	114.509	111.351
chr5	65562910	65563650	7.82849	114.321	111.351
chr18	63583	64056	10.8341	114.476	111.33
chr10	40213342	40213630	9.95337	114.493	111.276
chr2	127064611	127065256	5.49291	114.294	111.221
chr12	55817573	55818359	7.47093	114.27	111.167
chr7	35036732	35038235	4.98735	114.154	111.094
chr2	118088012	118089504	6.58141	114.024	111.067
chr3	120595940	120596691	7.10701	114.126	111.065
chr1	58848732	58849460	7.87537	113.991	110.892
chr17	68821798	68822480	7.12029	113.861	110.885
chr5	70719198	70720293	6.34934	114.018	110.856
chr20	56391905	56392786	6.50371	113.934	110.848
chr4	176270637	176271056	10.3445	113.895	110.789
chr9	64368834	64369815	6.25725	113.637	110.777
chr5	168579086	168580049	6.54315	113.76	110.73
chr6	26956066	26957150	6.69942	113.723	110.51
chr11	88554819	88555464	7.78198	113.444	110.376
chr17	60391635	60392806	5.06726	113.478	110.374
chr4	52965	53701	6.738	113.327	110.339
chrX	80809745	80810285	8.19844	113.421	110.337
chr3	111674246	111674997	6.22696	113.359	110.333
chr10	99620275	99621583	5.18633	113.377	110.277
chr9	61853682	61854297	5.01509	113.324	110.273
chr5	70585302	70586428	6.59485	113.445	110.262
chr3	195442418	195443517	5.91723	113.112	110.139
chr14	54773150	54773973	6.08547	113.144	110.118
chr6	52352230	52352995	7.33572	113.139	110.041
chr1	143206005	143207208	2.27705	113.252	110.028
chr2	150133547	150134015	9.81108	112.998	109.902
chr2	170928760	170929819	6.68069	112.917	109.893
chr17	69326716	69327858	5.77954	112.887	109.879
chr16	35492202	35492690	7.80811	112.898	109.86
chr12	8242264	8244126	4.46894	112.843	109.758
chr1	124376239	124377533	4.79373	112.698	109.717
chr1	74197764	74198552	7.94564	112.672	109.63
chr16	5097543	5098869	4.8132	112.656	109.594
chr3	190862378	190863302	6.63192	112.424	109.524
chr9	75027727	75028706	6.27847	112.585	109.502
chr9	65386683	65387177	4.64771	112.492	109.458
chr4	103019227	103019972	7.0656	112.366	109.429
chr16	72092975	72094203	6.55775	112.235	109.308
chr3	5187228	5188524	5.0035	112.182	109.256
chr2	215311728	215312486	7.19422	112.177	109.108
chr4	67700731	67701501	7.05376	112.145	109.094
chr1	85607040	85607753	6.77259	112.149	109.091
chr2	75710399	75711189	6.76716	112.142	109.057
chr1	247639301	247640026	7.27714	112.127	109.022
chr1	214602817	214603482	6.98988	112.023	109.004
chr6	153002364	153003251	7.03321	111.956	108.962
chr3	40452843	40453543	6.70978	111.966	108.899
chr21	29073406	29074179	4.78242	111.807	108.842
chr9	33076508	33077027	7.92836	111.928	108.829
chr1	63367184	63368101	6.94018	111.943	108.826
chr10	89251381	89252232	6.67324	111.805	108.813
chr4	95129262	95130404	7.35405	111.736	108.803
chr14	65290830	65291280	6.43795	111.853	108.761
chr12	82358231	82359046	7.72124	111.821	108.728
chr2	68466960	68467946	6.33814	111.77	108.716
chr2	210002297	210003006	7.41176	111.388	108.475
chr14	58171107	58171482	8.69459	111.501	108.421
chr4	121869848	121870790	7.06698	111.375	108.387
chr7	44847627	44848671	5.99916	111.472	108.371
chr12	92593722	92594470	8.25057	111.405	108.338
chr7	7566440	7567492	5.13019	111.34	108.331
chr3	33439931	33441234	5.05124	111.219	108.183
chr5	112976301	112977143	6.52259	110.987	108.055
chr8	98825192	98826340	5.9252	110.989	107.974
chr4	111064323	111064953	7.84311	111.087	107.97
chr2	134918072	134919180	5.91848	111.039	107.969
chrX	55183163	55183652	6.45669	110.858	107.935
chr3	106765270	106765773	9.15185	110.992	107.92
chr2	64143730	64144881	6.06738	110.727	107.773
chr6	87589789	87590415	8.35809	110.692	107.702
chr5	132866143	132867037	5.98853	110.649	107.699
chr7	16740214	16740632	8.28872	110.768	107.674
chr3	179037316	179037783	8.05691	110.748	107.674
chr5	83077048	83077724	8.05814	110.596	107.648
chr1	145094796	145096094	5.13135	110.691	107.622
chr11	53307612	53307930	8.88416	110.625	107.546
chr12	42144257	42145168	6.44653	110.502	107.425
chr4	190049296	190050146	7.5813	110.38	107.323
chr15	89087747	89088588	6.91739	110.331	107.19
chr9	63859191	63860296	5.55316	110.07	107.065
chr8	80727496	80727879	9.61464	110.122	107.039
chr2	19140675	19141194	8.40437	110.097	107.027
chr2	33275655	33276129	7.8418	109.933	106.972
chr8	144767385	144768576	5.22147	110.124	106.934
chr9	67344449	67345189	6.8404	109.939	106.855
chr22	16352348	16354870	4.67988	109.833	106.809
chr14	55191360	55192144	6.84284	109.813	106.796
chr5	121961546	121962290	7.00209	109.647	106.722
chr5	131634722	131635789	5.91013	109.72	106.703
chr8	117669662	117670111	8.07335	109.761	106.7
chr7	133081813	133082466	9.02172	109.629	106.643
chr17	83247131	83247487	11.9678	109.865	106.633
chrX	87409265	87409936	8.85509	109.707	106.624
chr5	21341201	21342216	6.70368	109.757	106.614
chr11	40329143	40329777	8.57573	109.549	106.569
chr11	29773530	29774182	7.37721	109.541	106.556
chr6	16439242	16439473	12.7665	109.754	106.55
chr5	73775795	73776027	13.0984	109.754	106.542
chr11	57711751	57712737	6.20657	109.428	106.376
chr3	197736557	197737287	6.65367	109.422	106.36
chr10	28302512	28303447	6.70132	109.357	106.312
chr12	11171039	11171820	7.06443	109.378	106.274
chr7	46764110	46764669	7.66624	109.308	106.216
chr5	44808581	44809928	6.25337	108.959	106.185
chr4	146241352	146242154	6.94649	108.947	105.976
chr12	31728638	31729448	5.46976	108.967	105.943
chr9	38672338	38673028	7.27256	108.931	105.911
chr7	12660195	12660910	7.31808	108.825	105.894
chr14	48563413	48563916	8.29168	108.932	105.88
chr5	32312425	32313617	5.27914	108.794	105.874
chr12	88141739	88142585	7.95395	108.865	105.828
chr6	131627886	131628568	7.50434	108.923	105.823
chr2	169694156	169694878	8.32019	108.832	105.81
chr3	190533404	190534099	7.68307	108.702	105.671
chr15	92831589	92832275	7.89773	108.672	105.632
chr1	90403105	90403720	8.61989	108.502	105.582
chr14	77097632	77098738	6.05042	108.624	105.559
chr4	73069191	73070082	6.98718	108.653	105.545
chr14	67359460	67360645	5.52056	108.46	105.448
chr1	114581424	114581939	7.68367	108.416	105.413
chr3	101676101	101677507	5.36594	108.393	105.371
chr3	38136818	38137584	6.26553	108.376	105.37
chr5	69710025	69711174	6.18935	108.463	105.352
chr9	65675579	65676110	7.74991	108.376	105.297
chr11	74170736	74171521	7.33361	108.229	105.155
chr4	83012482	83013379	5.64489	108.129	105.151
chr5	72307931	72308735	7.87045	108.248	105.143
chr2	132415926	132416923	5.9565	107.992	105.013
chr1	165116659	165117236	7.643	107.943	104.966
chr10	38573376	38573938	7.93088	107.885	104.927
chr3	81760909	81761990	6.52309	108.059	104.888
chr9	92293529	92294062	8.9961	107.919	104.851
chr6	127366024	127366956	7.32867	107.591	104.718
chr1	246931208	246932480	5.62643	107.68	104.712
chr6	162964622	162965191	8.08615	107.775	104.704
chr15	60349802	60350266	7.52534	107.758	104.667
chr8	78665597	78666762	5.85332	107.448	104.554
chr6	132813281	132814696	6.34061	107.501	104.55
chr1	119139962	119141320	5.60196	107.34	104.375
chr8	88715501	88716248	7.43173	107.443	104.332
chr15	20505759	20506674	6.07394	107.208	104.301
chr14	59278091	59278506	7.02886	107.417	104.3
chr2	65129624	65130832	5.56241	107.217	104.255
chr4	74157707	74158520	7.73873	107.143	104.099
chr15	81323962	81324680	6.99261	107.06	104.091
chr7	94183293	94183769	8.92782	107.131	104.04
chr6	142902585	142903111	8.11839	107.069	104.017
chr1	220046181	220046862	7.0841	106.969	103.972
chr2	31233748	31234597	5.93428	106.865	103.951
chr17	59106162	59107293	5.2118	106.954	103.925
chr11	86301988	86302611	8.30286	106.983	103.914
chr15	58331725	58332586	6.68825	106.956	103.892
chr5	60196395	60196816	8.9993	106.794	103.789
chr11	59106581	59107359	7.1871	106.745	103.693
chr12	113220907	113221950	6.27723	106.552	103.589
chr2	207769222	207770335	5.1158	106.431	103.579
chr9	41842278	41843000	6.61049	106.649	103.565
chr3	125915435	125916942	4.45613	106.611	103.564
chr11	5280542	5281077	8.69861	106.547	103.564
chr7	104944942	104945513	6.25797	106.469	103.521
chr5	33440381	33441378	5.90907	106.54	103.51
chr2	62505594	62506545	6.84047	106.503	103.457
chr3	193592865	193593664	6.66763	106.434	103.446
chr14	58199705	58200495	6.77723	106.397	103.348
chr5	166530325	166530556	13.5149	106.529	103.348
chr15	92882215	92883345	6.93994	106.311	103.337
chr1	119080558	119081033	7.9842	106.373	103.328
chr11	111601924	111602931	5.98458	106.237	103.253
chr10	128464277	128464710	8.4096	106.283	103.149
chr5	163437159	163438110	6.49127	106.087	103.071
chr8	103414641	103415690	6.06616	106.041	103.053
chr3	17742009	17743150	5.53871	105.869	102.877
chr11	36594234	36594925	8.59182	105.847	102.869
chr5	90558395	90559118	8.62684	105.77	102.772
chr16	81095934	81096774	6.35956	105.779	102.77
chr1	206202778	206204173	4.89428	105.742	102.735
chr2	144331894	144332950	6.24066	105.697	102.669
chr1	165597905	165598591	7.4119	105.578	102.575
chr1	68496595	68497560	6.59023	105.418	102.54
chr7	37031848	37032528	7.21576	105.438	102.534
chr12	13196123	13196938	5.91071	105.603	102.527
chr17	46361239	46362280	5.53603	105.442	102.502
chr6	40164391	40164839	7.93403	105.518	102.496
chr7	82805455	82805894	10.234	105.493	102.444
chr7	10973021	10974367	5.8058	105.41	102.435
chr1	91404102	91404959	7.38936	105.469	102.424
chr1	143971868	143973277	4.79704	105.38	102.326
chr4	47485048	47485703	8.2478	105.351	102.32
chr11	27209523	27210017	7.86921	105.326	102.288
chr5	61408561	61409886	7.44534	105.19	102.229
chr7	120950381	120951351	7.43959	105.258	102.221
chr12	21501228	21502234	6.49281	105.03	102.17
chr7	1137875	1138717	5.4181	105.141	102.156
chr11	6481168	6481707	7.22421	105.066	102.142
chr6	68634672	68635537	6.80701	105.165	102.127
chr14	67240581	67242046	4.82486	105.034	102.066
chr6	165181852	165182471	6.64553	105.1	102.028
chr18	12990990	12991823	6.31001	105.005	101.944
chr6	75284408	75285201	7.03313	104.801	101.887
chr12	30754324	30755429	5.82866	104.819	101.87
chr3	17039563	17040050	8.64945	104.796	101.846
chr3	87333132	87333809	8.43401	104.751	101.783
chr2	74529297	74530289	5.30415	104.66	101.753
chr6	121334293	121335120	7.30804	104.806	101.744
chr6	136822341	136823345	6.02807	104.64	101.649
chr3	4492244	4493654	4.86468	104.435	101.647
chr2	205024898	205025520	9.01998	104.557	101.599
chr15	25504022	25504918	6.337	104.593	101.553
chr5	181281059	181281986	6.19411	104.648	101.546
chr9	62801409	62802911	3.64792	104.14	101.403
chr10	68900672	68901690	6.04465	104.422	101.392
chr1	241847701	241848369	8.04184	104.372	101.304
chr4	13907223	13907799	9.2345	104.294	101.277
chr3	130110744	130112639	4.56815	104.269	101.218
chr20	18507315	18508070	7.67981	104.318	101.216
chr2	45009065	45010314	4.08964	103.908	101.093
chr8	134891814	134893237	5.0244	104.008	101.054
chr12	23906287	23906719	10.2892	104.041	101.011
chr1	89994673	89995622	6.46098	104.031	100.99
chr18	62714835	62716263	5.56757	103.836	100.969
chr1	92080083	92080916	7.23847	103.882	100.878
chr4	86339004	86339411	8.57259	103.815	100.833
chr2	24971417	24972330	6.13164	103.843	100.779
chr5	103119749	103120501	8.28639	103.783	100.768
chr2	189674078	189674974	6.55617	103.622	100.682
chr3	86793737	86794173	10.0317	103.708	100.676
chr2	119759391	119760414	6.15993	103.67	100.637
chr2	49973856	49974450	8.10885	103.538	100.614
chr6	128655885	128656501	7.6487	103.58	100.605
chr2	171433801	171434879	6.12991	103.597	100.59
chr2	164388392	164388892	8.97654	103.472	100.503
chr11	108467097	108467733	7.98973	103.494	100.46
chr6	145963690	145964883	5.60882	103.327	100.447
chr2	41840498	41841410	6.15733	103.27	100.403
chr7	53811467	53812373	6.6333	103.289	100.355
chr2	74457518	74458613	4.44382	103.206	100.314
chr12	133129923	133130768	7.23926	103.309	100.31
chr7	121530197	121530848	8.85068	103.341	100.297
chr1	87328149	87329102	5.44045	103.273	100.279
chr19	58606284	58607709	8.00942	102.96	100.258
chr1	7335037	7335258	12.6762	103.416	100.227
chr7	123534414	123535360	6.28884	103.229	100.143
chr10	38355968	38356917	6.34803	103.074	100.125
chr8	126375229	126375852	6.20777	103.11	100.11
chr8	80864631	80865191	7.98129	103.132	100.064
chr7	143836239	143837581	6.08652	102.916	99.9891
chr7	30026592	30027065	6.25906	102.972	99.9177
chr9	39791297	39791971	6.53759	102.785	99.838
chr19	53520550	53521176	7.98027	102.92	99.837
chr14	65411614	65413570	4.15118	102.733	99.7689
chr3	108589155	108590141	6.37439	102.736	99.7145
chr7	10939840	10940792	6.37648	102.614	99.6455
chr7	108246128	108246725	7.8487	102.638	99.633
chr12	120086895	120087597	6.87751	102.662	99.6131
chr1	85061835	85062550	7.47465	102.513	99.585
chr10	95560864	95561712	6.00056	102.427	99.5642
chr4	70687831	70688667	6.11684	102.428	99.5396
chr3	146544299	146545041	7.98203	102.426	99.4154
chr5	55994490	55995516	6.34046	102.443	99.392
chr6	155314096	155315268	5.94527	102.281	99.3696
chr8	108787187	108787865	7.07533	102.308	99.328
chr6	146543142	146544458	4.89217	102.153	99.2891
chr16	72664647	72665336	7.76247	102.155	99.2538
chr5	123511627	123512938	5.28142	102.079	99.2157
chr14	85415294	85415724	8.09642	102.152	99.1227
chr6	145734681	145736075	5.48204	102.143	99.1155
chr15	36428081	36428690	9.91047	102.06	99.0083
chr12	38316453	38317136	7.4478	101.79	98.8646
chr9	41272891	41274446	4.24474	101.659	98.8539
chr3	25789783	25790576	7.82581	101.836	98.7707
chr2	54903874	54904578	6.81542	101.58	98.716
chr13	103883102	103883558	9.51816	101.667	98.6098
chr14	67599679	67600605	5.84025	101.551	98.5723
chr9	92764657	92765648	5.62193	101.578	98.5605
chr12	6763992	6764711	4.66462	101.643	98.5556
chr16	952711	954142	5.04361	101.559	98.4825
chr16	50442750	50442966	11.5055	101.653	98.4514
chr2	207710907	207712236	5.12221	101.274	98.4289
chr2	186575264	186575680	7.77736	101.44	98.4275
chr5	148826018	148827104	5.63089	101.3	98.3634
chr7	1159919	1160889	5.20496	101.303	98.3541
chr8	108442931	108444138	6.36712	101.249	98.3337
chr8	86342056	86343244	5.31332	101.184	98.3166
chr2	209423619	209424380	6.81184	101.201	98.303
chr7	23013323	23014494	6.06766	101.124	98.3005
chr7	12210627	12211760	5.78803	101.107	98.2367
chr6	64519990	64520486	8.79653	101.211	98.2089
chr20	31157060	31159078	4.50241	101.156	98.1892
chr5	111223664	111224768	5.59994	101.138	98.1819
chr8	131218322	131218987	6.25195	101.062	98.1654
chr2	197515653	197516409	6.90318	101.11	98.1571
chr9	32644602	32645273	7.9903	101.136	98.1464
chr21	8249396	8252145	1.83065	101.229	98.079
chr2	222709121	222709858	6.57041	101.055	98.0353
chr5	83516023	83516252	12.6987	101.126	97.9365
chr9	27572721	27574221	4.62455	100.819	97.853
chr14	39174786	39175375	6.50136	100.756	97.8146
chr14	64337886	64339170	4.89834	100.7	97.7484
chr11	18634233	18634990	7.41	100.752	97.6992
chr9	64870433	64871226	7.05621	100.685	97.6914
chr1	187691415	187691873	8.65394	100.658	97.6685
chr3	27193917	27194551	8.12151	100.643	97.6502
chr14	72925963	72926987	5.05968	100.508	97.6446
chr16	78099186	78100251	5.54845	100.465	97.5795
chr1	71080921	71081491	8.60895	100.56	97.4888
chrX	91434511	91435210	8.82389	100.384	97.3842
chr13	49443823	49444606	8.18894	100.271	97.3248
chr1	188706733	188707151	10.229	100.3	97.2471
chr7	39623058	39624151	5.91242	100.018	97.0941
chr8	134712422	134713607	5.03089	100.112	97.0869
chr7	3194512	3195805	5.05964	99.9287	97.0505
chr8	121742898	121743521	7.70083	99.9554	96.9288
chr4	107896081	107896657	8.72106	99.8837	96.9068
chr3	5023227	5023706	4.30225	99.9669	96.8832
chr6	118934404	118935396	6.23179	99.8229	96.8421
chr1	162790324	162791242	6.47119	99.6848	96.8157
chr2	207165986	207167150	5.11046	99.7808	96.8007
chr4	82373615	82374658	5.63748	99.6566	96.729
chr4	151760769	151761372	9.20026	99.6688	96.7118
chr2	10936092	10936599	6.80713	99.7644	96.7057
chr2	55693033	55694075	7.59606	99.6032	96.6955
chr9	83538115	83538986	6.97213	99.7094	96.686
chr5	43514888	43515409	6.84741	99.6062	96.6854
chr7	56370426	56374696	2.24268	99.7053	96.6069
chr8	128176520	128177388	5.81686	99.5988	96.5968
chr7	19708725	19709315	7.17392	99.4745	96.5146
chr17	27332423	27333436	5.7361	99.532	96.4849
chrX	54639323	54640165	7.97544	99.5385	96.4778
chr1	236281303	236282437	5.94156	99.3318	96.4346
chr7	4744721	4745456	5.30061	99.3519	96.3839
chr2	40434832	40435429	6.67566	99.284	96.3822
chr7	100585795	100586810	5.50045	99.3077	96.3544
chr16	46830651	46831709	6.38506	99.3137	96.3258
chr4	101114882	101115478	8.83472	99.3277	96.3084
chr2	119255765	119256306	5.87238	99.3494	96.307
chr2	55419451	55420452	6.22168	99.2015	96.2859
chr9	2014749	2015488	5.99092	99.2543	96.2834
chr5	111530245	111530686	8.54494	99.2367	96.2807
chr20	54123452	54124063	7.51756	99.2877	96.2804
chr7	87875791	87876812	5.80688	99.1354	96.2701
chr2	125405801	125406170	10.3892	99.2608	96.265
chr11	16738255	16738971	7.28022	99.1283	96.1932
chr3	19889077	19889662	7.64281	99.1435	96.1797
chr4	119454244	119455974	5.53508	99.0147	96.1732
chr16	50024801	50025578	7.40894	99.0764	96.172
chr6	80106287	80107008	8.1906	99.1198	96.169
chr8	112616412	112616979	8.59925	99.0511	96.0482
chr2	48440252	48441265	5.95022	99.002	96.0243
chr12	118372523	118373313	5.69536	98.936	95.9901
chr12	13206285	13206747	7.23583	98.9931	95.945
chr6	122789072	122790215	5.90222	98.9064	95.9122
chr8	121163964	121165482	5.70233	98.8282	95.8578
chr7	127651460	127652376	6.68936	98.7066	95.8498
chr2	84516107	84516827	7.79206	98.6147	95.8173
chr5	159905430	159906069	6.15677	98.8424	95.8013
chr12	98593331	98594026	7.90815	98.6618	95.795
chr14	91059980	91061218	5.95735	98.6747	95.7871
chr12	55973460	55974521	5.89644	98.5454	95.6029
chr10	40180741	40181015	10.6716	98.7352	95.5927
chr4	112636825	112637679	6.58162	98.6368	95.5926
chr5	160118688	160120097	5.44909	98.4143	95.5373
chr18	6729005	6730186	5.82693	98.6002	95.5104
chr11	57530629	57531161	7.47858	98.5413	95.5083
chr8	81841819	81842956	5.40569	98.4737	95.4689
chr10	21522167	21522388	7.55209	98.5762	95.4001
chr11	114400007	114400981	6.20238	98.2797	95.3898
chr3	141737919	141738686	7.50119	98.3849	95.3691
chr20	31240597	31242063	5.26466	98.3022	95.3148
chr10	60778123	60779044	6.46551	98.1606	95.3011
chr2	86719409	86720659	5.38438	98.112	95.2856
chr17	64975186	64976241	5.27186	98.2708	95.285
chr8	134972327	134972682	7.03901	98.1958	95.265
chr2	100562515	100563493	5.56363	98.2184	95.2335
chr7	142665574	142667709	5.83516	98.0566	95.228
chr3	180912166	180913200	6.92555	98.0729	95.2035
chr2	89826354	89826719	2.07846	98.1437	95.2017
chr3	84724855	84725249	9.27894	98.1058	95.1715
chr5	102296144	102296935	7.62446	98.0786	95.1649
chr2	109613612	109614756	5.00038	98.0688	95.1002
chr6	56938558	56939156	8.58031	98.0646	95.0581
chr5	21458977	21459796	6.5119	97.7237	94.878
chr14	87133245	87133990	6.60736	97.8298	94.8719
chr2	201451116	201452251	5.88881	97.6838	94.7671
chr3	111071065	111072348	4.92797	97.7074	94.7319
chr17	21972195	21973680	2.19958	97.5379	94.7232
chr1	112395897	112396557	5.66631	97.669	94.6526
chr1	43649734	43650626	5.96127	97.651	94.641
chr12	2003974	2004826	6.77395	97.6247	94.6309
chr13	85586299	85586903	7.90532	97.5828	94.542
chr20	31572613	31573517	5.14353	97.5113	94.4858
chr3	28348351	28349599	5.99482	97.4498	94.4211
chr16	72008386	72009071	7.15643	97.3279	94.3539
chr14	52729770	52730743	5.91921	97.2789	94.3432
chr2	192500635	192501217	8.33417	97.1956	94.3076
chr10	37857244	37858304	5.59384	97.2101	94.2635
chr1	58546145	58547055	6.57601	97.2371	94.2311
chr8	51667601	51668253	7.30478	97.1549	94.2015
chr4	41990116	41990870	7.45178	97.2002	94.2008
chr5	69844108	69845246	6.40001	97.2646	94.1987
chr14	77320224	77321896	4.40797	97.1275	94.1389
chr8	89983796	89984872	6.06349	97.0751	94.1297
chr1	84689853	84690942	6.29916	97.1256	94.1133
chr3	30606187	30607353	6.84781	96.9636	94.089
chr3	101778953	101779871	6.19055	97.119	94.088
chr2	161308095	161308805	7.3818	97.0026	94.0806
chr5	127029562	127031308	4.59751	96.8292	94.0686
chr5	34915166	34915881	6.9766	97.0352	94.0614
chr17	21986772	21991515	2.45275	96.5914	93.9614
chr2	113240284	113241414	5.31752	96.7522	93.9587
chr1	174999215	175000408	5.50042	96.9421	93.9553
chr17	55750699	55751559	6.81358	96.8834	93.9474
chr11	82900209	82901889	4.8197	96.7869	93.9166
chr3	136861815	136862864	6.02861	96.7217	93.8718
chr6	125986248	125986879	6.95591	96.8009	93.8665
chr8	3182933	3183795	7.70545	96.9137	93.8154
chr2	207394682	207395359	7.55724	96.6685	93.735
chr2	117814347	117815067	7.14421	96.6881	93.7349
chr14	70808277	70810225	4.23613	96.4965	93.7169
chr3	27368999	27369705	7.87718	96.5714	93.6822
chr4	176065501	176066305	8.23385	96.5927	93.6328
chr3	120855786	120856469	7.74182	96.5185	93.6192
chr5	56909146	56910475	5.50451	96.5447	93.5867
chr2	202614186	202614464	10.7201	96.5688	93.5456
chr6	152301721	152302602	6.85977	96.422	93.4529
chr1	248404086	248404340	10.5738	96.5687	93.44
chr3	123961060	123961672	7.48863	96.3764	93.4141
chr7	30504402	30505252	6.29289	96.2491	93.4141
chr4	112231261	112232537	5.37274	96.2744	93.3048
chr21	13980023	13980798	6.27178	96.1432	93.2986
chr6	20401384	20401983	5.38182	96.149	93.2244
chr5	95177963	95178768	7.96933	96.1815	93.1481
chr9	43130583	43131309	5.0735	96.1868	93.1366
chr15	76931304	76932144	7.31863	96.0248	93.0955
chr8	132775035	132775951	6.20046	96.0767	93.0755
chr4	104728337	104728985	9.03345	95.948	93.0459
chr8	92965404	92966350	7.35656	95.997	93.0357
chr2	42132762	42133564	5.21209	95.9227	93.0353
chr6	18584956	18585538	8.83855	95.9536	92.9722
chr10	82288385	82289067	7.04482	95.8384	92.963
chr3	168094774	168096604	4.62667	95.8052	92.9489
chr2	121736586	121737400	5.46039	95.9232	92.9158
chr22	25747241	25747932	5.16085	95.884	92.8867
chr4	51844538	51844978	4.2168	95.8153	92.8423
chr7	90211466	90212335	6.95373	95.6884	92.8015
chr2	139122653	139123371	8.19692	95.6151	92.7803
chr17	28040966	28042049	5.9085	95.7526	92.7247
chr8	118439579	118440155	6.63389	95.5773	92.6971
chr3	59049679	59050384	7.21855	95.5637	92.6645
chr8	120970891	120971598	6.71976	95.5729	92.6599
chr1	109426034	109426939	6.19299	95.5862	92.6521
chr3	121165278	121165918	7.77343	95.6167	92.6071
chr8	125429201	125430504	3.93477	95.5302	92.5981
chr5	71601242	71602009	7.21192	95.5444	92.5239
chr11	31369441	31370217	7.52764	95.3414	92.5083
chr6	50849930	50850937	6.39666	95.3341	92.4914
chrY	11746703	11749201	5.25848	95.1175	92.4739
chr12	15628794	15629604	6.71048	95.2664	92.446
chr1	197902382	197903301	6.94888	95.4083	92.4399
chr3	107207913	107208550	7.75302	95.3414	92.42
chr10	38580587	38580792	3.96366	95.0406	92.3658
chr7	6081099	6081818	4.404	95.3236	92.3064
chr17	70365137	70365665	7.3456	95.1903	92.2043
chr5	57173176	57174418	4.94972	95.1435	92.1828
chr1	143249661	143250540	1.6666	95.1324	92.1651
chr11	112157205	112157817	7.62256	95.13	92.1497
chr14	64387297	64388588	4.82223	95.0123	92.1406
chr3	38164708	38165998	5.64208	95.1012	92.1386
chr1	88327592	88328185	7.91113	94.9322	92.0485
chr1	235538982	235539228	8.64025	95.1006	92.0043
chr4	73740330	73740818	9.27118	94.9827	91.9524
chr14	96797062	96797633	8.55569	94.8084	91.9426
chr1	86207290	86207722	8.27149	94.8728	91.9296
chr1	159598103	159598695	7.86742	94.807	91.8507
chr10	20598589	20599068	8.26848	94.7648	91.8207
chr14	61761945	61762828	5.24704	94.5061	91.6788
chr14	58749086	58749583	5.86186	94.6756	91.6646
chr8	89258610	89259034	9.22295	94.603	91.6433
chr8	126557973	126558913	5.0784	94.4756	91.64
chr17	27088952	27090199	4.96192	94.5099	91.6242
chr3	23567884	23568363	9.2404	94.6249	91.6084
chr6	135497352	135498609	5.96425	94.492	91.5734
chr9	73869243	73869679	8.76225	94.4727	91.5672
chr10	86520988	86522301	5.35872	94.4216	91.558
chr10	110918435	110919987	4.89873	94.4397	91.5153
chr1	192808500	192809555	5.70029	94.3357	91.4921
chr11	43680312	43681067	7.46434	94.4111	91.4875
chr11	111926600	111927444	5.75788	94.4691	91.4666
chr10	74176322	74177182	6.32838	94.3865	91.4116
chr2	186848799	186849667	7.44592	94.2971	91.3972
chr2	105919148	105919876	6.7931	94.2689	91.3517
chr3	98593086	98594186	5.72626	94.2519	91.3329
chr4	50662200	50662517	8.7305	94.3757	91.2945
chr20	41329396	41329945	7.74554	94.3024	91.2792
chr4	105923491	105924185	7.92632	94.2056	91.2557
chr3	113830484	113831157	7.03881	94.2164	91.23
chr8	131856648	131858385	4.66883	93.9816	91.2252
chr2	148509257	148509834	7.11557	94.0748	91.2099
chr8	66123744	66124529	6.56953	94.1272	91.1958
chr5	34007620	34008520	6.39928	94.1805	91.1875
chr17	63549831	63550754	5.48001	94.1157	91.169
chr9	37464881	37466267	4.54324	94.07	91.1623
chr2	61065511	61066657	5.80268	94.0332	91.1087
chr1	117121367	117122405	6.18297	94.0508	91.0534
chrX	65534499	65535127	8.1954	93.9204	90.9891
chr2	60880921	60881960	5.76853	93.9751	90.9649
chr5	14664150	14665058	5.98787	93.9249	90.9438
chr10	99658861	99659753	6.82147	93.7956	90.9095
chr8	82568594	82569158	8.80573	93.7886	90.8985
chr12	56645808	56646424	7.60818	93.8929	90.8977
chr5	42950488	42951011	7.2318	93.8553	90.8686
chr21	14027115	14027878	7.20641	93.7049	90.8548
chr2	14516791	14517310	6.67701	93.7507	90.7801
chr5	133968276	133968950	7.18721	93.6781	90.756
chr8	105069751	105070326	8.34111	93.6697	90.7357
chr12	14260534	14261041	4.98186	93.7252	90.7079
chr9	83920717	83921743	6.07172	93.6275	90.6855
chr15	45279050	45279564	9.28187	93.6022	90.6467
chr10	43574048	43574815	6.23714	93.5536	90.6464
chr1	226939501	226940491	5.89482	93.4572	90.6027
chr16	25760005	25760241	11.8262	93.6532	90.5292
chr15	99123477	99124363	6.26602	93.4949	90.5082
chr12	50111605	50112349	6.01938	93.5245	90.4833
chr14	52791104	52792232	5.44824	93.4373	90.4323
chr7	30284134	30285624	5.03836	93.2706	90.3809
chr14	51239882	51240729	6.18766	93.2667	90.366
chr6	155782265	155782840	7.76318	93.3041	90.3624
chr10	133648778	133649470	6.96591	93.2828	90.3622
chr11	56932751	56933288	8.67267	93.2611	90.3411
chr5	149960407	149961150	6.44085	93.3084	90.3372
chr5	151693974	151694521	6.13361	93.3402	90.3323
chr7	14747842	14748872	7.75426	93.1645	90.272
chr2	141557340	141557745	9.14707	93.1976	90.2445
chr4	48127769	48128474	6.9488	93.2219	90.2347
chr2	153222206	153223130	6.6383	93.0522	90.2322
chr17	71423996	71424765	6.99692	93.1248	90.2181
chr7	39733030	39733729	5.7661	93.1328	90.2046
chr4	47463016	47463944	6.80178	93.0967	90.1725
chr3	112561210	112562640	5.0339	93.0914	90.1627
chr3	183099174	183099878	6.63438	93.0571	90.1376
chr21	31731315	31732719	4.58561	92.9565	90.1352
chr3	180601687	180602666	6.59622	92.9708	90.1283
chr3	50235723	50236389	5.61615	93.0717	90.1138
chr2	81658159	81658637	7.35101	93.0234	90.0874
chr9	26955968	26956766	6.46922	92.8154	89.9901
chr2	215843510	215844006	9.39	92.9832	89.9622
chr11	31655414	31655968	8.92543	92.877	89.9483
chr4	30757270	30757983	5.74819	92.7892	89.9467
chr3	4977736	4980650	3.84873	92.8713	89.9368
chr12	22544011	22544921	5.93086	92.8246	89.9352
chr12	27966755	27967247	7.01241	92.8998	89.9217
chr3	39406356	39407142	6.81039	92.9073	89.9191
chr2	49306929	49307352	8.10707	92.7886	89.8296
chr2	21255912	21256457	6.15933	92.7765	89.7779
chr6	132512582	132513524	6.51942	92.76	89.7716
chr5	7321540	7322241	7.18799	92.6358	89.7598
chr2	135530460	135532082	4.72874	92.6546	89.7507
chr5	130514971	130515365	9.31553	92.707	89.7028
chr8	86514213	86515086	5.87068	92.557	89.635
chr9	41189098	41189644	7.56489	92.5156	89.6079
chr9	83047987	83048613	8.76871	92.5957	89.5568
chr17	77002038	77002820	5.95542	92.5786	89.5449
chr5	39424765	39425460	6.43275	92.5352	89.5448
chr10	51832857	51833431	7.76821	92.4018	89.5363
chr7	64665844	64666631	7.32998	92.4142	89.5254
chr2	185738599	185739387	7.30859	92.4433	89.519
chr3	132135954	132136429	7.30966	92.4059	89.5072
chr4	169620097	169620702	7.6708	92.4252	89.4886
chr1	84365430	84366222	6.96786	92.366	89.446
chr4	88283561	88285118	4.59457	92.1165	89.3911
chr2	113818389	113818966	7.63361	92.3584	89.376
chr7	100538703	100539523	6.17768	92.2979	89.3718
chr6	143450296	143451130	6.46467	92.1226	89.327
chr14	63045260	63046275	5.45993	92.2866	89.2844
chr19	56140514	56141331	6.19482	92.3041	89.2822
chr4	68349705	68350463	6.50152	92.0387	89.2817
chr12	56359943	56360712	6.6151	92.2586	89.2346
chr2	58046331	58047409	5.19657	92.1179	89.2016
chr6	53547865	53548386	4.82413	92.1997	89.1998
chr8	122988693	122989254	7.23344	92.2	89.1993
chr1	98661238	98662284	5.98398	92.0218	89.0935
chr12	48197611	48198542	7.34643	92.0154	89.0811
chr20	29496680	29498036	4.95251	91.8781	89.069
chr1	238647885	238648339	8.90058	92.0136	89.0678
chr12	44948645	44949200	7.92359	91.9659	89.0569
chr2	32356510	32357733	5.38867	91.9197	89.0561
chr4	127964664	127965773	6.04195	91.8862	89.0361
chr4	48340751	48342206	4.78297	91.8017	89.0035
chr10	42690519	42692358	4.42596	91.7742	88.9999
chr6	151040866	151041524	4.89124	91.9574	88.9745
chr10	104232032	104232830	7.3451	91.8267	88.9526
chr4	75514118	75515009	7.04926	91.8616	88.9377
chr10	55630996	55631729	5.52945	91.7948	88.9144
chr2	30146360	30148053	4.45223	91.6562	88.9016
chrX	73127583	73128335	8.14666	91.8941	88.8633
chr5	112160382	112161204	6.55625	91.5989	88.7473
chr10	22002959	22004016	6.26729	91.5829	88.717
chr9	43270101	43270788	7.93644	91.5994	88.6604
chr11	82695647	82696312	6.84741	91.4959	88.6585
chr3	111978626	111979470	7.06234	91.5942	88.6357
chr2	39871181	39871748	7.24645	91.5409	88.6354
chr21	46698140	46700072	4.98094	91.6004	88.6119
chr16	75516666	75517725	5.98386	91.3773	88.5446
chr2	218269783	218270635	5.50819	91.4242	88.5302
chr2	17615740	17616331	5.82974	91.4689	88.5298
chr14	39431885	39433140	5.93513	91.5578	88.5283
chr3	158570887	158571636	6.91808	91.2874	88.5265
chr7	80942194	80942796	8.18367	91.3445	88.3774
chr11	26331779	26332510	7.50042	91.1709	88.3454
chr11	85718927	85719562	8.12698	91.1941	88.3424
chr6	161038066	161038964	6.59798	91.3621	88.337
chr6	90368947	90369503	9.30297	91.3252	88.3339
chr21	6369290	6372386	2.99362	91.2098	88.3143
chr9	26946759	26947662	6.25518	91.2493	88.3084
chr5	35617343	35618269	6.63879	91.1836	88.2597
chr14	50311819	50312996	5.33731	91.2082	88.2336
chr11	125592367	125592968	7.43136	91.0447	88.2005
chr3	123201504	123202299	6.39251	91.0519	88.1725
chr5	111072893	111073706	6.55722	91.0804	88.155
chr10	82982068	82982654	7.23982	91.0769	88.1541
chr1	124739494	124741643	3.71265	90.7926	88.15
chr10	12068550	12069144	6.78174	91.0708	88.0702
chr3	109806927	109807583	6.36752	90.9314	88.0237
chr10	104937511	104938016	7.5335	90.8969	87.9669
chr1	92298541	92299415	7.00453	90.9023	87.9568
chr6	138722741	138724253	5.84928	90.9462	87.9415
chr11	57778446	57779558	7.41808	90.8246	87.9053
chr3	189132211	189132767	7.89689	90.7394	87.8737
chr10	97640255	97641091	6.1567	90.7804	87.8731
chr3	167379943	167380567	8.54556	90.7528	87.8106
chr11	113314295	113315070	6.33833	90.739	87.7983
chr6	80004136	80004956	7.45998	90.5544	87.7711
chr4	105473213	105474326	5.68973	90.6708	87.7373
chrX	152830468	152831248	7.69519	90.6478	87.7109
chr5	112860957	112861639	6.95622	90.5532	87.7102
chr5	69093670	69094549	6.20943	90.4953	87.6857
chr1	208207336	208208070	6.25418	90.6204	87.6388
chr4	101977068	101977451	9.49381	90.5444	87.6108
chr8	128900572	128901199	6.61214	90.5161	87.5998
chr4	114015327	114016048	7.82289	90.5523	87.5941
chr2	168890158	168890726	7.74179	90.3425	87.5195
chr12	20212689	20213197	8.23336	90.3309	87.4856
chr9	101533232	101534081	6.37685	90.3393	87.4672
chr5	157142348	157143384	5.57602	90.1595	87.4401
chr2	73233028	73234734	4.56865	90.3104	87.4122
chr15	99251060	99251759	6.43427	90.3685	87.3933
chr10	42552222	42553303	4.78749	90.1675	87.3765
chr1	143219610	143223284	1.56578	90.2113	87.3209
chr11	27362825	27363601	6.9859	90.1624	87.3149
chr7	107167743	107170036	4.71293	90.1727	87.3016
chr9	81028459	81028868	9.05017	90.2515	87.2977
chr5	163571707	163572254	8.65514	90.2578	87.2949
chr8	136020542	136020939	6.88746	90.2043	87.2906
chr11	30244120	30244739	7.89788	90.1107	87.2304
chr3	115783927	115784892	5.72288	90.2288	87.2079
chr14	59870280	59871245	6.05606	90.1524	87.2006
chr1	152047649	152048744	5.83647	90.0727	87.1884
chr12	57693461	57694293	6.72919	89.9764	87.1094
chr3	66500257	66501579	5.26377	89.8817	87.1028
chr15	95247054	95247566	8.59503	89.9359	87.0665
chr6	70312096	70312645	8.13899	89.9503	87.0414
chr4	47913895	47915001	5.30079	89.7438	87.0148
chr13	72727146	72728071	6.84464	89.7886	87.0038
chr11	9565846	9566509	7.41376	89.8312	86.9335
chr9	83431820	83432634	6.61212	89.7703	86.9
chr1	75723998	75725073	6.24362	89.7678	86.8846
chr19	52189310	52190547	5.34708	89.7285	86.8053
chr10	99430317	99431238	5.82721	89.6569	86.7983
chr8	106208748	106209328	7.18813	89.7611	86.7904
chr9	40746812	40747548	6.90374	89.6806	86.7589
chr15	34101725	34102264	8.89307	89.687	86.7272
chr1	200669308	200670382	6.11182	89.7109	86.7147
chr10	43436475	43437416	4.73313	89.5548	86.6459
chrX	44282519	44283490	10.6197	89.398	86.6248
chr7	63925634	63927007	5.11152	89.5356	86.62
chr14	71142266	71143972	4.32361	89.4885	86.6117
chr11	95149589	95150108	6.02468	89.5426	86.5661
chr8	27774170	27774676	7.41322	89.535	86.528
chr13	60163621	60164310	7.51691	89.2936	86.5126
chr2	3557975	3558832	6.4378	89.3301	86.509
chr1	85297823	85298706	6.50494	89.5067	86.5051
chr18	51211479	51212124	8.44224	89.4524	86.4901
chr1	67430033	67431230	5.84107	89.3127	86.4431
chr8	38996245	38997141	5.74807	89.3262	86.4265
chr14	59576285	59576997	6.21244	89.3184	86.4141
chr2	121185538	121186307	5.09082	89.2121	86.3797
chr2	10812325	10813164	5.78371	89.2795	86.3318
chr3	8444245	8444762	7.17483	89.2495	86.3182
chr3	59559654	59560222	8.40531	89.2265	86.3076
chr15	26449245	26449693	8.2896	89.2141	86.2905
chr9	75087731	75089240	5.33155	89.0614	86.2891
chr2	64831120	64831734	6.68769	89.2005	86.2577
chr9	36347020	36348106	8.47414	89.0039	86.2539
chr3	4831061	4831767	5.17862	89.0449	86.1601
chr6	52419827	52420613	5.5451	89.0467	86.1343
chr6	133130770	133131297	7.70517	89.018	86.098
chr7	100148531	100149179	7.0865	89.0564	86.0795
chr1	92784612	92785608	5.7228	88.9863	86.0648
chr2	51219360	51219977	6.83317	88.908	86.0053
chr8	124474188	124475484	4.48721	88.7909	85.9631
chr5	65861797	65862347	7.43039	88.8584	85.9612
chr5	70289806	70290905	5.97586	88.945	85.949
chr19	54133653	54134361	3.99206	88.6247	85.9227
chr2	177997902	177998518	8.01393	88.8387	85.9137
chr12	39619501	39620356	6.45504	88.7392	85.9037
chr2	87075841	87077319	4.69076	88.6217	85.8843
chr7	4641238	4642387	4.52464	88.8391	85.8427
chr4	123832165	123833040	7.12245	88.7659	85.7928
chr3	97764186	97765116	6.72668	88.7024	85.7707
chr7	47786498	47787108	6.21773	88.7051	85.7667
chr6	54053855	54054508	7.88482	88.6988	85.7495
chr2	20051346	20052284	5.69929	88.6709	85.7407
chr1	228139724	228140731	5.38924	88.6306	85.7328
chr17	47895660	47896703	5.45342	88.6182	85.7029
chr11	3653697	3654894	6.05945	88.7863	85.6957
chr10	29658884	29659850	5.61644	88.6231	85.6594
chr3	193240717	193241744	5.51515	88.5192	85.6542
chr5	43120687	43121931	5.39006	88.5636	85.5808
chr18	6355780	6356472	6.98344	88.4158	85.5748
chr1	111592721	111593329	7.19535	88.4475	85.5742
chr7	17939961	17940934	5.62235	88.282	85.5309
chr6	145015861	145016361	8.06355	88.3184	85.5032
chr17	81238892	81239485	4.84187	88.4221	85.484
chr17	53722395	53722872	7.62932	88.3509	85.4566
chr15	100601864	100602950	6.18952	88.1933	85.3096
chr6	135054478	135055479	6.1174	88.0907	85.2639
chr9	4792371	4793497	6.29911	88.0943	85.2583
chr6	136288829	136290574	4.81377	88.0512	85.2493
chr9	25677361	25678754	5.293	88.1467	85.1964
chr8	12193825	12195164	4.88715	88.0983	85.1494
chr3	101724282	101725360	5.78597	87.9738	85.1264
chr17	28335187	28336435	5.04003	87.8808	85.1209
chr11	27506305	27507182	6.68106	87.9736	85.1077
chr18	73235460	73235960	9.43949	87.953	85.0407
chr6	95577230	95578157	6.97811	87.8161	84.9871
chr2	157875740	157876920	5.54678	87.8783	84.9469
chr5	18698201	18698878	7.2071	87.7995	84.9237
chr1	165482113	165482545	8.1581	87.8349	84.9138
chr4	96736500	96736880	9.12554	87.8417	84.9114
chr12	6470241	6471269	5.25673	87.873	84.9063
chr5	71850839	71851202	10.7906	87.8348	84.8619
chr3	105997702	105998557	6.51907	87.6375	84.8589
chr2	23602067	23602579	6.20469	87.7326	84.8442
chr7	39949233	39951779	4.28672	87.6696	84.8342
chr11	107840241	107841095	5.86253	87.6706	84.819
chr20	13638413	13639298	6.44754	87.5779	84.7734
chr2	186957029	186957622	7.16923	87.5838	84.7169
chr8	136259215	136260290	5.83288	87.5169	84.6731
chr13	33542294	33543121	7.39365	87.6403	84.6729
chr4	20699991	20700766	7.78803	87.4994	84.6725
chr3	129439730	129440685	6.5317	87.5626	84.6466
chr3	179604423	179605104	7.13716	87.4637	84.6363
chr2	14632212	14632891	5.93382	87.4669	84.6218
chr10	84424698	84425219	8.28707	87.5492	84.6095
chr8	80029583	80030500	5.70652	87.6027	84.6033
chr4	152352508	152353075	9.19624	87.4742	84.6017
chr2	203238671	203239737	5.5888	87.4766	84.5969
chr3	44337972	44338982	6.55729	87.5895	84.5689
chr1	91021323	91022502	5.71205	87.4706	84.5259
chr10	119596321	119597456	5.71004	87.4011	84.5202
chr18	3447964	3448605	4.47569	87.4736	84.5095
chr3	51384580	51385445	5.99784	87.3532	84.4792
chr18	70205508	70206372	7.3399	87.3671	84.4648
chr10	61028671	61029447	6.60081	87.3812	84.4611
chr5	32767929	32768509	7.38109	87.3899	84.453
chr10	48306201	48307371	5.41469	87.3664	84.4425
chr2	17416741	17417477	7.26889	87.3722	84.4298
chr3	113098054	113098581	7.62692	87.3376	84.4023
chr7	91264104	91265571	4.61203	87.118	84.3713
chr7	19404819	19405414	7.66005	87.1897	84.3573
chr1	247078288	247079201	6.37765	87.1487	84.3535
chr14	88385313	88386102	6.95143	87.2289	84.3176
chr11	111878711	111879614	5.98873	87.203	84.2217
chr9	77176881	77178199	5.36405	87.0758	84.2034
chr16	74666481	74667194	6.99334	86.9832	84.1715
chr6	20212054	20212992	6.74267	87.0473	84.1534
chr1	100622012	100622491	8.17881	87.0446	84.1473
chr1	212284608	212286362	4.96399	86.9455	84.1357
chr17	82022701	82023467	4.15399	87.0646	84.1076
chr2	200713021	200713491	9.57676	87.1084	84.1072
chrX	49190802	49191628	5.96847	87.076	84.07
chr20	35742083	35742761	6.88101	87.0407	84.0575
chr1	88683859	88685141	5.55862	86.9073	84.0434
chr7	100957547	100959026	4.33979	87.0335	84.0061
chr8	81685802	81686540	6.39044	86.899	83.9781
chr2	74653812	74654671	5.61376	86.744	83.9674
chr18	32470159	32471424	5.5073	86.7599	83.9657
chr2	33069792	33070519	6.36623	86.7623	83.9202
chr9	94165791	94167225	5.04125	86.8247	83.901
chr7	118183862	118184473	8.67831	86.8025	83.8845
chr3	112390905	112391929	6.09971	86.7603	83.8808
chr4	78008486	78008795	10.1884	86.8379	83.8353
chr5	112737495	112738194	7.2294	86.6901	83.8226
chr2	168545455	168546216	7.25329	86.7681	83.812
chr2	223549188	223549692	9.06561	86.7149	83.796
chr4	128287580	128288583	5.8683	86.5581	83.5915
chr1	117928853	117930052	5.77564	86.3446	83.5842
chr19	42268106	42269317	4.68903	86.5619	83.5588
chr2	20578975	20579726	4.75147	86.4595	83.5333
chr5	123761001	123761809	7.74159	86.2785	83.5015
chr10	101353619	101354615	6.18805	86.4154	83.4983
chr21	30227614	30228120	7.8654	86.4279	83.4879
chr7	133252777	133253416	8.81791	86.3226	83.4759
chr2	94583076	94583807	5.28505	86.3708	83.4587
chr2	195656667	195658286	5.07057	86.254	83.4461
chr14	23320819	23321832	6.47509	86.2999	83.3803
chrX	14872949	14873618	8.72625	86.2403	83.3369
chr4	148007236	148007741	8.96739	86.2249	83.3133
chr9	68241628	68242245	7.36219	86.1565	83.285
chr6	4358520	4359080	6.90848	86.1633	83.2326
chr7	19560516	19560997	7.66627	86.0477	83.1935
chr1	150629042	150629883	6.48815	86.191	83.1911
chr5	62412413	62413207	6.40527	86.064	83.1815
chr7	45978085	45978604	5.18741	86.1221	83.1793
chr14	21269271	21269984	7.24134	86.109	83.1571
chr1	64897628	64898750	6.59469	85.8554	83.1358
chr1	216600732	216601533	7.37446	86.0951	83.1265
chr18	50287555	50288214	7.1205	86.0936	83.1247
chr17	75289098	75289850	5.27057	86.0605	83.1116
chr19	55338799	55340012	5.35362	86.1064	83.1116
chr4	148442035	148442881	4.96342	85.8671	83.0999
chr4	9152185	9153553	4.86997	86.0149	83.0766
chr20	23357826	23358498	4.57043	86.015	83.0637
chr12	68332021	68332744	7.88022	85.9434	83.0514
chr17	26494551	26494864	11.1669	86.0692	83.0367
chr19	31214001	31214536	8.11508	85.8447	82.9384
chr10	130157390	130157616	10.952	86.0211	82.9297
chr5	44875621	44876256	7.48277	85.7615	82.8529
chr5	150758285	150759307	5.8483	85.7236	82.8422
chr5	132962789	132964115	5.6083	85.7691	82.8378
chr12	75390836	75391523	8.42794	85.7423	82.8328
chr2	54330176	54331069	6.35239	85.6766	82.7791
chr2	120749669	120750363	5.8471	85.7223	82.7684
chr7	64794157	64794854	7.62807	85.6488	82.7637
chr17	15699329	15700035	7.71631	85.621	82.7548
chr20	54267339	54267950	7.75464	85.5934	82.748
chr8	94553302	94553894	8.62003	85.6727	82.7472
chr9	26892227	26892985	5.87269	85.7132	82.7356
chr16	19555115	19556456	6.17152	85.5485	82.7301
chr22	35299422	35300743	4.27708	85.5745	82.7269
chr2	177212096	177213474	5.22419	85.6239	82.7226
chr17	59707274	59707991	5.72752	85.465	82.6792
chr18	73614766	73615245	9.46154	85.5769	82.6492
chr6	128397679	128398505	8.35418	85.5476	82.6452
chr9	101995153	101995648	8.37225	85.4545	82.6096
chr21	29656692	29657159	6.98951	85.4949	82.607
chr3	19946663	19947860	5.42068	85.4254	82.5934
chr1	237873418	237874035	6.54476	85.3837	82.5586
chr2	239400743	239401977	5.15756	85.423	82.5189
chr2	32165342	32166134	6.26164	85.2112	82.4943
chr4	107989526	107990333	6.93011	85.307	82.4413
chr8	117619341	117619716	6.85213	85.354	82.4072
chr6	166998893	166999776	5.26917	85.1985	82.3814
chr7	112484579	112485146	7.26476	85.2772	82.3684
chr7	17532776	17533547	7.41531	85.2779	82.3259
chr3	32106123	32106960	6.35014	85.1231	82.2906
chr7	50962328	50963420	5.70756	85.0517	82.2821
chr10	78302974	78303758	5.95223	85.2264	82.2728
chr12	57078605	57079216	6.64746	85.1844	82.2421
chr10	102245112	102245807	5.64614	85.1304	82.2213
chr11	6682966	6683776	6.48686	85.069	82.1573
chr5	160165010	160166091	5.55467	85.0755	82.1242
chr3	142578415	142579165	7.04178	84.9437	82.0991
chr10	118046006	118047324	5.51544	84.9802	82.0824
chr6	69796228	69797328	6.02335	84.8762	82.0671
chr2	39124046	39124674	4.84473	84.9344	82.0649
chr2	166375518	166376563	6.08979	84.9104	82.0541
chr2	226835486	226836540	6.20134	84.8812	82.0516
chr14	47626273	47627301	5.77468	84.9437	82.0455
chr11	7986747	7987645	6.33312	84.8209	82.0372
chr2	65055825	65057015	5.10909	84.8017	81.9957
chr11	9460350	9461534	5.50482	84.8429	81.9752
chr12	119667595	119668340	6.45221	84.8044	81.9702
chr2	127508544	127509074	8.31546	84.916	81.9404
chr2	11863640	11864321	6.56677	84.8879	81.9382
chr2	152717278	152718918	4.73042	84.8391	81.9092
chr14	75002405	75003072	7.24573	84.8407	81.901
chr5	179559367	179560050	7.18926	84.7668	81.8991
chr6	133609532	133610212	7.0441	84.6994	81.8631
chr1	179293375	179294148	6.33373	84.7071	81.8324
chr7	41916408	41916947	7.75497	84.7558	81.819
chr17	60599486	60602138	4.37184	84.6085	81.8048
chr19	27793089	27794759	4.30709	84.6543	81.7726
chr18	36309238	36310089	6.46269	84.5694	81.7582
chr8	63168010	63169167	5.68303	84.6206	81.7568
chr16	23557078	23557919	6.41899	84.6225	81.7469
chr16	71288934	71289831	6.56536	84.669	81.7416
chr2	88600023	88600511	7.96127	84.6411	81.7234
chr19	37370800	37371494	7.27609	84.6148	81.713
chr1	84505689	84506912	5.61548	84.6473	81.711
chr15	56464949	56465618	8.04351	84.4603	81.703
chr15	27454339	27455036	6.01786	84.5474	81.7027
chr1	177209068	177209769	7.49302	84.4822	81.6737
chr14	59482860	59484857	4.66632	84.587	81.6642
chr1	75785736	75786420	7.08036	84.421	81.6519
chr15	86624505	86625106	7.81339	84.4879	81.6269
chr5	126594836	126595627	5.62889	84.4367	81.6103
chr21	8258165	8260924	1.83472	84.5663	81.5917
chr5	115841426	115842610	5.2395	84.4971	81.5738
chr8	138672741	138673582	5.27237	84.2949	81.5678
chr17	76671523	76672058	6.43393	84.4608	81.5325
chr5	131796405	131797582	5.41598	84.3644	81.5252
chr4	81471567	81472493	5.84272	84.3221	81.4941
chr3	66220588	66221322	7.31522	84.3978	81.4696
chr4	44145839	44146261	6.4795	84.3486	81.4606
chr9	34329088	34330378	6.18534	84.2813	81.449
chr4	15681287	15681968	7.9909	84.3511	81.4229
chr2	167292377	167293663	5.3278	84.295	81.4173
chr1	156766995	156767740	6.24827	84.2932	81.4096
chr3	197459463	197460010	5.81456	84.343	81.3872
chr7	138001572	138002552	6.66019	84.2289	81.3833
chr17	57662758	57663475	5.52149	84.2519	81.3612
chr12	34022141	34022789	6.28543	84.1608	81.3475
chr4	102826816	102828585	4.40266	84.2555	81.3332
chr1	247103895	247104670	6.5175	84.1059	81.2679
chr2	49248461	49248895	7.14528	84.0756	81.2656
chrX	69615723	69616475	7.08721	84.1389	81.2558
chr17	17972180	17973068	6.17253	84.1781	81.2543
chr3	100400804	100401870	5.39079	84.0621	81.2406
chr20	47894645	47896036	4.73946	84.1801	81.2071
chr10	103917735	103918756	5.70129	84.0317	81.1715
chr2	7007835	7008556	5.72529	84.0461	81.1627
chr7	6077090	6077672	4.08752	84.0065	81.1364
chr21	8216690	8220694	1.58401	84.0829	81.1302
chr4	166579929	166580738	8.31938	84.1676	81.1299
chr8	51898350	51899840	5.27775	83.8263	81.0805
chr1	222617478	222618508	5.97445	83.9005	81.0777
chr10	91632800	91633564	6.71994	83.9855	81.0534
chr3	52536256	52536790	5.5689	84.0385	81.0533
chr5	98309732	98310441	6.85407	83.8837	81.0494
chr7	64562665	64563365	7.21899	83.8749	81.0364
chr2	73293222	73293929	4.99899	83.7684	81.0257
chr2	71716787	71717474	5.36602	83.878	80.9704
chr1	100132578	100133460	6.66496	83.8026	80.9594
chr6	129683981	129684455	7.23177	83.8715	80.9584
chr14	88824219	88825068	6.69989	83.8175	80.8882
chr2	213151460	213152428	6.03636	83.8113	80.8576
chr1	186236924	186237317	9.10701	83.7656	80.8366
chr5	154754617	154755903	4.48681	83.6973	80.8353
chr17	76264806	76265447	5.11551	83.6956	80.801
chr18	79200607	79200874	9.97741	83.7349	80.7775
chr1	143235595	143241190	1.70503	83.5588	80.7155
chr3	3179401	3180055	7.85769	83.5769	80.7079
chr19	56507440	56508257	6.56441	83.4988	80.6804
chr12	21657313	21658370	5.44386	83.4372	80.6677
chr8	74349987	74350869	6.892	83.4758	80.6461
chr2	39494772	39495349	7.15432	83.5478	80.6403
chr15	53072019	53072561	9.01172	83.4966	80.6376
chr1	45499833	45500421	5.8376	83.5083	80.6163
chr3	125595099	125596049	5.72107	83.4875	80.5753
chr18	12376754	12377935	5.18599	83.5011	80.571
chr6	142551246	142551844	7.21549	83.4012	80.5635
chr12	13100967	13102220	4.74953	83.4429	80.5515
chr14	75258772	75259498	6.39518	83.452	80.548
chr20	18466682	18467534	6.99172	83.4488	80.5313
chr2	207311350	207312205	7.4215	83.352	80.519
chr20	31184791	31187487	3.00556	83.4335	80.4751
chr7	64306668	64307682	6.15394	83.2055	80.465
chr5	77775739	77776630	6.71455	83.3808	80.4563
chr15	96273538	96274164	6.59279	83.2575	80.4487
chr13	91398385	91399134	7.68067	83.2941	80.4484
chr7	103113161	103113691	8.60482	83.3493	80.4367
chr8	123041648	123042735	5.10313	83.3531	80.436
chr8	118111438	118112296	4.86974	83.2727	80.4315
chr11	28836216	28836814	6.78814	83.3204	80.4135
chr4	72006608	72006985	9.1026	83.2838	80.4058
chr2	189440754	189441749	6.23961	83.2598	80.3924
chr5	16187668	16188125	6.95024	83.1307	80.385
chr8	66428448	66429279	5.02209	83.1694	80.3661
chr3	22713870	22714297	8.81674	83.1907	80.3457
chr10	13161152	13161730	7.42446	83.1778	80.2903
chr5	65035314	65036204	5.84596	83.1351	80.2824
chr9	76905977	76906760	6.8792	83.1487	80.2724
chr22	25754762	25755205	5.19288	83.152	80.2613
chrX	63754611	63755544	6.86857	83.0278	80.2165
chr5	81301342	81302489	6.59098	83.0145	80.2149
chr8	121724183	121724974	5.83314	83.0746	80.2093
chr14	49861732	49863271	4.69503	82.9277	80.1634
chr5	61301754	61302210	6.38776	83.0542	80.157
chr13	72781519	72782318	7.54117	82.973	80.156
chr5	20286575	20286921	9.6319	83.052	80.1488
chr6	79233506	79235001	6.64228	83.0683	80.138
chr1	115545714	115546458	6.35265	83.1024	80.1379
chr11	93054913	93055343	8.15295	82.9697	80.0978
chr8	53514064	53514816	6.69179	82.9104	80.0862
chr8	133036805	133037325	5.83533	82.9676	80.0571
chr17	59837452	59838080	5.0872	82.9548	80.0295
chr6	85678436	85679452	5.7993	82.8358	79.9913
chr3	51941715	51942755	5.46488	82.8336	79.9656
chr5	7868770	7869746	5.67908	82.6186	79.9575
chr7	97871963	97872731	6.91602	82.7581	79.9034
chr6	137218743	137219655	6.46467	82.6864	79.8931
chr3	156554801	156555682	6.19761	82.6731	79.8885
chr2	100290984	100292549	5.20997	82.7137	79.8484
chr2	113977714	113978600	5.18555	82.6759	79.8065
chr10	67884212	67885371	5.13533	82.742	79.806
chr3	42590341	42591172	6.20557	82.6488	79.8007
chr2	57443792	57445061	5.76502	82.5532	79.7808
chr4	102868580	102869671	5.91283	82.646	79.7507
chr1	150697043	150697581	9.22076	82.6955	79.7425
chr14	67816306	67816914	5.35352	82.5756	79.7106
chr1	221741853	221743519	4.5354	82.4622	79.6534
chr6	156427348	156427784	7.21551	82.5567	79.6329
chr4	98142967	98143947	6.17051	82.4048	79.6228
chr18	74147563	74148656	5.97404	82.4768	79.6001
chr5	80487783	80488664	6.61937	82.5209	79.5957
chrX	15335349	15335944	9.00572	82.4434	79.5866
chr5	17679582	17680226	6.94549	82.4806	79.5726
chr18	9474821	9475927	5.47555	82.3982	79.5485
chr11	29282138	29282610	8.34789	82.3673	79.5412
chr6	88963312	88964060	7.1925	82.4103	79.5349
chr12	102061642	102062312	8.19665	82.3767	79.5088
chr2	24076183	24077195	5.39811	82.2924	79.4557
chr11	78188192	78189152	4.28435	82.1996	79.446
chr3	34012036	34012448	7.14755	82.2578	79.3984
chr5	145776004	145776525	7.07151	82.1523	79.3881
chr2	120012699	120013559	6.00632	82.3143	79.3844
chr4	42656563	42657824	4.82659	82.2019	79.3708
chr1	33036746	33037197	8.31224	82.304	79.3583
chr14	45679774	45680337	7.18405	82.1688	79.3531
chr1	33472257	33472785	6.59693	82.3118	79.3445
chr10	45594333	45595159	6.25474	82.2727	79.3407
chr3	40309257	40310288	6.13692	82.0497	79.2899
chr9	69898653	69899262	7.68018	82.2053	79.2564
chr2	120252266	120253407	4.86282	82.107	79.2349
chr19	29844296	29845903	3.99929	82.1425	79.2327
chr8	89611588	89612280	7.1757	81.9927	79.2086
chr2	131668769	131669466	5.14298	82.1093	79.1994
chr3	142976573	142977022	8.71531	82.0114	79.1502
chr7	11540190	11540994	6.31165	81.9515	79.1002
chr14	46651301	46652132	6.43184	81.8412	79.0745
chr3	172550466	172550925	8.31357	81.845	79.0696
chr1	56688464	56689059	8.25248	82.0148	79.0691
chrX	155980383	155980584	11.5668	82.0928	79.0203
chr7	111561195	111562919	5.48908	81.8541	78.987
chr6	169070525	169070983	8.10275	81.8099	78.9588
chr17	36486343	36486883	5.02891	81.7325	78.9447
chr12	112125229	112125897	7.10066	81.7978	78.9369
chr2	64807323	64807769	7.68895	81.8638	78.9087
chr8	52764251	52764886	6.97159	81.732	78.892
chr13	18211727	18213177	6.43207	81.7089	78.8747
chr5	93189586	93190211	6.60633	81.7663	78.8717
chr11	47766789	47768568	4.62541	81.5726	78.8668
chr7	25854706	25855400	4.94313	81.6585	78.8361
chr11	95789342	95790747	4.94986	81.7127	78.7983
chr5	150790084	150790676	7.02322	81.6006	78.7851
chr21	31354452	31355316	5.713	81.6806	78.7733
chr6	116616069	116616925	7.25272	81.5267	78.7705
chr4	46506828	46507269	8.33504	81.6518	78.7552
chr4	140373223	140373987	7.22283	81.5198	78.7101
chr6	5003421	5004386	6.66661	81.5528	78.708
chr3	189710596	189711040	7.43222	81.5018	78.7077
chr7	149031	149707	5.11306	81.6031	78.6912
chr6	116680872	116681689	6.45505	81.5341	78.6682
chr2	113756069	113757035	5.89328	81.5585	78.6511
chr12	26937794	26938875	5.73606	81.532	78.6439
chr12	81668453	81668879	9.15577	81.4604	78.6073
chr8	79767436	79768741	4.1136	81.5038	78.6006
chr11	18395850	18396486	5.7594	81.5057	78.5884
chr6	79537006	79538017	6.91141	81.3645	78.5751
chr11	129143235	129143731	9.77848	81.3601	78.5208
chr6	57046384	57047142	6.68598	81.3373	78.5164
chr2	160666225	160666896	7.82364	81.2907	78.4976
chr2	191013639	191014547	6.21444	81.3735	78.4968
chr3	163361321	163361959	8.77032	81.3984	78.4962
chrX	67780583	67781229	7.56947	81.3312	78.4746
chr11	3378776	3379437	7.16337	81.3126	78.4727
chr12	4320657	4322172	5.15571	81.1791	78.4405
chrY	11643559	11643897	10.5812	81.4372	78.439
chr2	138059651	138060728	7.6247	81.257	78.4379
chr8	12436013	12437368	4.61109	81.2636	78.4291
chr12	75511414	75512006	9.34916	81.3068	78.424
chr4	158210162	158210692	8.85251	81.2584	78.421
chr5	30693518	30694280	7.09387	81.1519	78.3973
chrX	54999689	55000499	7.16817	81.3067	78.385
chr3	122382919	122384614	5.19528	81.1555	78.3594
chr1	33127130	33127690	7.5888	81.268	78.3518
chr1	123194656	123195883	4.40665	81.0577	78.3241
chr6	149011981	149012518	7.0454	81.2482	78.3238
chr11	78139427	78139933	6.48803	81.1249	78.3076
chr8	123273655	123275412	4.11268	81.1507	78.302
chr21	33479541	33480488	5.99076	81.1651	78.2776
chr8	87938016	87938462	6.81076	81.1219	78.2694
chr1	169367614	169368359	6.13471	81.0831	78.268
chr10	122374324	122375465	5.41998	81.0811	78.2665
chr21	8388120	8391083	1.72285	81.2634	78.2393
chr17	25115366	25115653	8.53542	81.1656	78.2352
chr5	131263581	131264558	5.69231	81.0819	78.2202
chr4	117085124	117085771	8.58048	81.138	78.2109
chr4	55853418	55854037	7.10091	81.0003	78.1455
chr2	199910956	199911935	6.23132	81.0056	78.1372
chr12	6851249	6852770	4.46814	81.0298	78.1196
chr17	59619117	59620207	5.03901	81.0372	78.0832
chr2	226649860	226650534	5.98743	80.9593	78.0535
chr11	99020427	99021377	6.80056	80.9133	78.0466
chr2	43636959	43637827	5.97923	80.8877	78.0246
chr8	65643900	65645352	5.27728	80.7867	78.0069
chr2	55048984	55051535	4.10857	80.7147	77.9641
chr22	10960966	10962094	5.12174	80.7251	77.9147
chr22	36775895	36776667	6.02037	80.8153	77.9025
chr3	39639343	39639719	8.21226	80.7574	77.8997
chr2	73737161	73737758	6.67049	80.7102	77.8937
chr2	36597511	36598355	6.23149	80.7718	77.8936
chr6	57172073	57172908	6.09868	80.8005	77.8711
chr12	116737749	116738600	5.98871	80.6529	77.8483
chr2	102848439	102848812	7.95821	80.7363	77.838
chr1	11262317	11262990	6.68835	80.6207	77.7761
chr1	247210395	247211133	6.51022	80.5412	77.758
chr5	71586696	71587655	6.17736	80.4885	77.7522
chr11	102603022	102603516	5.93114	80.6546	77.745
chr1	169893267	169894469	5.38786	80.5916	77.7386
chr10	24008545	24009201	6.74057	80.5037	77.7325
chr16	9047645	9048265	6.14862	80.6148	77.701
chr2	102082719	102083621	6.78864	80.6123	77.6864
chr6	158999554	159000386	5.51262	80.6054	77.6661
chr4	48830736	48831491	6.25885	80.4725	77.649
chr6	88555260	88555512	10.9419	80.6267	77.6459
chr4	65670230	65671011	5.65604	80.4822	77.6455
chr5	115169423	115170667	4.86318	80.4522	77.6418
chr10	40810830	40811640	6.07643	80.3804	77.6394
chr8	118766752	118767298	6.4599	80.4727	77.6375
chr3	191963050	191963656	7.14023	80.48	77.624
chr15	55407932	55408730	6.97295	80.4482	77.6042
chr15	67254306	67255152	6.21506	80.4657	77.6042
chr12	48681873	48682548	6.97546	80.4369	77.6029
chr10	125718982	125719996	6.07864	80.4212	77.5998
chr2	42361009	42361874	5.83024	80.5045	77.5996
chr14	39442197	39442758	7.63748	80.3025	77.5919
chr1	233543518	233544171	8.03895	80.3121	77.5276
chr11	5684633	5685295	6.09035	80.2875	77.5266
chr2	174248009	174248997	5.74134	80.3617	77.5247
chr1	162561031	162562290	5.16847	80.3571	77.5169
chr2	157056058	157056979	6.07859	80.4125	77.5018
chr10	27503891	27504751	6.20558	80.2405	77.4914
chr15	64162707	64163516	5.60085	80.3405	77.4841
chr3	31288575	31289115	8.68783	80.3905	77.4717
chr14	21455783	21456599	7.00392	80.3268	77.4709
chr11	4094314	4095133	6.10398	80.1941	77.4575
chr7	23181682	23182356	7.18077	80.2712	77.4545
chr4	83855080	83855484	6.4886	80.269	77.4215
chr9	89310393	89311625	5.2699	80.2289	77.4099
chr15	26081878	26082831	5.97152	80.2503	77.3798
chr7	6576577	6577814	4.90424	80.1335	77.3723
chr2	19120843	19121827	5.18339	80.1965	77.3496
chr3	112075010	112075560	7.62287	80.2802	77.3261
chr2	124983524	124984102	6.92117	80.0977	77.2806
chr3	21705659	21706184	8.74637	80.1539	77.2799
chr19	44890358	44891394	4.98996	80.211	77.2798
chr11	114197777	114198541	5.68696	80.2275	77.2501
chr13	94548929	94550301	4.88405	80.0957	77.2298
chr2	163667447	163667957	7.73721	80.0681	77.2195
chr15	88546235	88546919	6.9043	80.1304	77.1999
chr16	72877341	72877935	6.93631	80.0338	77.1837
chr6	150068835	150069482	5.71448	80.0379	77.1748
chr10	109922996	109923789	6.50195	80.0282	77.1608
chr10	47384070	47384952	5.87145	80.0721	77.1573
chr3	125990173	125990761	7.24428	80.0299	77.1438
chr5	127934735	127935252	6.79007	80.0089	77.128
chr13	101875929	101876440	9.07409	79.9519	77.0941
chr8	122601645	122602125	6.68772	79.9126	77.0004
chr5	112707225	112708081	5.67868	79.8629	76.9929
chr1	51878528	51879370	5.95372	79.819	76.9601
chr2	126657481	126658397	5.44768	79.7323	76.9538
chr1	108876704	108877389	6.49241	79.845	76.924
chr12	4030962	4032037	4.9762	79.6631	76.9001
chr3	105647056	105647366	9.52711	79.8242	76.8807
chr2	7825493	7826140	7.06365	79.7188	76.8744
chr20	56468202	56468824	6.71817	79.7212	76.8521
chr2	24792766	24793628	5.37136	79.754	76.8361
chr10	35126397	35127726	4.80232	79.6242	76.8128
chr20	20052115	20052965	7.17984	79.6381	76.7814
chr5	154857363	154858748	4.58748	79.6751	76.7399
chr14	68695232	68696074	5.10156	79.5016	76.7065
chr9	36190476	36191196	6.18309	79.5184	76.678
chr4	53393660	53393881	11.1461	79.686	76.6604
chr9	81389324	81389960	7.28069	79.5062	76.6599
chr14	81137339	81137730	7.73144	79.4697	76.6554
chr4	86359898	86360448	8.09244	79.4219	76.6547
chr1	179954015	179955312	5.27234	79.3551	76.647
chr21	31659293	31660394	4.71407	79.4584	76.6159
chr3	158644248	158644896	7.88698	79.535	76.6133
chr2	199229006	199230475	5.49871	79.3353	76.613
chr7	54995734	54996400	6.85987	79.4605	76.6095
chr6	117674948	117675974	5.82666	79.3222	76.6054
chr5	45793684	45794576	5.99219	79.4578	76.5933
chr1	163321634	163322299	7.23757	79.3764	76.5723
chr10	97686932	97687732	5.21462	79.4502	76.5696
chr9	89318252	89319141	6.57674	79.514	76.5601
chr7	87059212	87060156	6.32538	79.3537	76.5577
chr14	73058179	73058915	5.56449	79.3915	76.5452
chr5	100046376	100049705	2.7028	79.2989	76.524
chr12	88035297	88035905	8.49367	79.4157	76.51
chr16	3400785	3401542	6.17924	79.3336	76.5093
chr2	178478487	178480897	4.72982	79.2061	76.4798
chr17	61337877	61338817	4.38002	79.4163	76.4768
chr12	22275747	22276227	7.54577	79.2991	76.4673
chr5	121273959	121274486	8.39299	79.2313	76.4398
chr3	158808614	158809148	8.53403	79.3059	76.4381
chr5	31531735	31533263	5.61096	79.1747	76.4372
chr4	140523799	140524693	7.1585	79.2533	76.3978
chr19	33176615	33177792	4.93938	79.2095	76.3911
chr7	54349214	54349662	7.53461	79.2703	76.3895
chr10	102743583	102744107	6.5204	79.2577	76.3631
chr5	107466175	107466649	6.74948	79.2202	76.3396
chr9	98848354	98849041	7.2816	79.2078	76.329
chr14	62957469	62957980	6.88448	79.012	76.2612
chr2	11744033	11744496	4.90082	79.0416	76.257
chr1	174159094	174160441	5.33488	79.0324	76.2535
chr7	16989808	16990386	7.27961	79.1478	76.25
chr14	63727302	63728546	4.70447	79.0666	76.2458
chr1	42846272	42846812	6.30585	79.0744	76.2432
chr12	129607251	129607767	7.49076	79.0845	76.2268
chr8	54629164	54629728	8.0178	79.1311	76.2157
chr18	21600148	21601201	5.61434	79.0511	76.2078
chr7	122143833	122144583	7.22361	79.0481	76.1974
chr1	247007545	247008328	6.74348	78.9948	76.1698
chr9	62452002	62453020	5.38052	78.9813	76.166
chr7	7176428	7177438	5.49101	79.0479	76.1568
chrX	57121139	57121944	7.26338	78.9249	76.137
chr13	34155928	34157407	6.94285	78.8717	76.0818
chr10	46022486	46023778	6.07022	78.9144	76.0747
chr3	97821440	97822748	5.07056	78.8272	76.0418
chr5	82396785	82397422	7.56452	78.8472	76.0417
chr7	134316357	134317274	6.63948	78.8077	76.0401
chr14	87429648	87431268	5.23038	78.69	76.0254
chr1	77039684	77040318	6.69879	78.8142	76.0207
chr12	29380561	29381497	5.67769	78.7725	75.9913
chr5	149551201	149552009	5.8636	78.9163	75.9827
chr20	50509870	50510704	5.79843	78.7939	75.9584
chr1	181255495	181255957	7.4843	78.8195	75.9522
chr5	94111184	94112011	7.06665	78.7504	75.9412
chr7	56447896	56448725	5.81811	78.6823	75.9168
chr2	30979754	30980388	6.31248	78.6714	75.9026
chr3	193869343	193870184	4.55016	78.7056	75.8848
chrY	11309307	11314890	2.14896	78.5739	75.8395
chr14	64986589	64987517	4.84894	78.663	75.8143
chr5	126776516	126778645	4.28549	78.6521	75.8089
chr8	8227545	8228911	4.84063	78.702	75.8031
chr2	58923788	58924303	7.25993	78.6619	75.7696
chr4	82890805	82891579	6.81334	78.629	75.7601
chr3	188262821	188263472	5.51989	78.6506	75.7387
chr8	50666175	50666590	8.6995	78.5704	75.7298
chr7	97117300	97118010	7.00324	78.5118	75.7239
chr1	114780325	114781000	6.73691	78.541	75.7136
chr1	219770987	219771444	8.41564	78.5617	75.6859
chr6	125956516	125958104	5.52278	78.4429	75.6771
chr12	30417584	30418366	6.02749	78.5243	75.6642
chr17	43997619	43997878	6.97345	78.4291	75.6507
chr1	234997153	234997751	6.94679	78.5322	75.6283
chr5	37378956	37379529	6.33451	78.4541	75.6269
chr1	61337886	61338732	6.75188	78.3827	75.626
chr19	44113030	44113611	7.39319	78.4823	75.6218
chr5	117404069	117404590	7.65937	78.4297	75.611
chr7	35694437	35695511	4.97101	78.411	75.6037
chr3	140466995	140467478	7.48404	78.4889	75.6033
chr7	55365357	55366649	4.58128	78.4129	75.5915
chr2	227817984	227819048	5.18362	78.4674	75.5758
chr5	75717043	75717847	6.74787	78.4444	75.5757
chr7	36366707	36367646	6.0693	78.3909	75.543
chr1	78831688	78832247	6.96983	78.2863	75.5224
chr15	96428693	96429190	8.28731	78.256	75.4997
chr4	39527143	39528363	5.2809	78.3368	75.4738
chr19	49766266	49767117	5.70596	78.3826	75.4503
chr5	70400829	70401946	5.98668	78.3847	75.4476
chr1	111448816	111449794	5.67816	78.2403	75.4415
chr4	121711483	121712147	7.26375	78.2491	75.436
chr9	81688925	81690127	5.11613	78.1726	75.4225
chr8	56074180	56074831	6.72964	78.2214	75.3999
chr6	52994799	52996003	5.0038	78.2366	75.3925
chr3	116059604	116060124	7.86364	78.1712	75.3821
chr3	188788527	188789158	7.0755	78.2396	75.3723
chr7	6374053	6375069	4.45993	78.2318	75.3606
chr6	101614647	101615191	9.16728	78.1754	75.3232
chr6	145814243	145815645	4.80371	78.0741	75.322
chr18	60053684	60054093	9.02554	78.0716	75.298
chr7	35003256	35004423	5.28482	78.1038	75.2902
chr6	116100405	116101448	6.18443	78.166	75.2824
chr2	9630330	9631461	5.52994	78.1501	75.2645
chr2	22817171	22817606	7.81597	78.0411	75.242
chr12	61452027	61452589	7.87151	78.0413	75.2238
chr5	140286501	140286722	11.0823	78.2318	75.2127
chr1	173867634	173868935	4.95428	78.0955	75.2034
chr5	59127517	59128076	6.7965	78.017	75.1917
chr20	58017234	58018227	4.7351	78.077	75.1722
chr3	9396166	9397834	4.44431	78.0491	75.15
chr4	146945567	146946291	7.52859	77.8381	75.142
chr3	190513454	190515124	4.86993	77.8274	75.1287
chr15	92803698	92804534	5.2009	77.9549	75.104
chr10	103396104	103396881	6.61075	77.8921	75.0915
chr4	9691203	9692062	6.25274	77.9554	75.0776
chr2	186485713	186486802	5.66012	77.8571	75.0323
chr11	64185295	64186421	4.81712	77.88	75.0322
chr5	69166711	69167457	6.14258	77.8017	75.0168
chr3	120781001	120781439	8.22578	77.8729	75.0138
chr11	57667027	57668392	4.81701	77.8017	74.9918
chr3	23685613	23686272	6.96394	77.7549	74.9878
chr4	97498847	97499278	8.14742	77.8634	74.9863
chr11	14891051	14892558	4.72487	77.7366	74.9852
chr4	97367831	97368306	8.67939	77.8347	74.9814
chr4	47213924	47214432	7.40257	77.7901	74.9471
chr11	94876692	94877086	8.02018	77.8199	74.9445
chr4	30717003	30717826	3.67412	77.7963	74.9375
chr4	55346030	55346936	6.17016	77.8012	74.9194
chr19	37251412	37252128	7.21384	77.6759	74.897
chr2	29747946	29748699	5.9744	77.6587	74.8937
chr3	134364042	134364554	6.27534	77.7734	74.8912
chr10	120508362	120508818	6.7332	77.7323	74.8778
chr1	225777452	225778319	6.82219	77.6002	74.8627
chr5	106553298	106553601	10.6068	77.7433	74.8531
chr12	56104078	56104819	6.30392	77.7036	74.849
chr3	160564900	160566409	4.77536	77.6678	74.8219
chr5	82356865	82357704	6.5737	77.7474	74.8016
chr17	66466972	66467417	7.42924	77.6583	74.7972
chr9	39873689	39874925	5.53287	77.6291	74.7929
chr6	39114551	39115540	6.14935	77.6511	74.7894
chr3	57596578	57597873	5.88758	77.5454	74.777
chrY	56850245	56851260	3.11586	77.592	74.7695
chr14	58731080	58732005	5.51675	77.5632	74.7051
chr12	2812384	2813783	5.01616	77.5291	74.7024
chr9	100429281	100429750	5.40698	77.5724	74.6979
chr5	14035938	14036482	4.88431	77.5459	74.6874
chr4	83284254	83284976	6.5891	77.5773	74.6794
chr19	38899432	38900277	5.86737	77.5747	74.668
chr4	88823065	88823919	6.51295	77.5537	74.6479
chr17	22089990	22090945	5.71723	77.5074	74.647
[truncated: 91,374 more rows]
